# Supplementary material for: Proteogenomic analyses indicate bacterial methylotrophy and archaeal heterotrophy are prevalent below the grass root zone
Source: PeerJ. 2016 Nov 8;4:e2687. doi: 10.7717/peerj.2687 (PMC5103831; doi:10.7717/peerj.2687)
Supplement: Table S3 — (A) Proteomics data: Normalized spectral counts for proteins and their respective scaffolds and genome bins. (B) Overview of protein identifications in each sample with the estimated protein false discovery rate. The false discovery rates for each sample are reported. Note: the false discovery rate was strictly controlled at the peptide level (1%). [file peerj-04-2687-s008.xlsx]

## Sheet: Sheet1
TS3a Proteomics False Discovery Rate (FDR)
Sample number (heat map)	Date sampled	Plot	Depth (cm)	Protein/protein group counts (FDR)
Sample_1	2013-08-20	1	10-20 cm	2881(2.3%)
Sample_2	2013-08-20	1	30-40 cm	4716(2.4%)
Sample_3	2013-09-25	1	10-20 cm	3758(2.0%)
Sample_4	2013-09-25	1	30-40 cm	3846(2.1%)
Sample_5	2013-09-27	1	10-20 cm	3019(1.8%)
Sample_6	2013-09-27	1	30-40 cm	3404(2.2%)
Sample_7	2013-09-27	2	10-20 cm	4061(2.2%)
Sample_8	2013-10-02	1	10-20 cm	3656(1.9%)
Sample_9	2013-10-02	1	30-40 cm	3015(2.1%)
Sample_10	2013-10-02	2	10-20 cm	4156(2.2%)
TS3b Normalized Spectral Counts
feature	scaffold	ggkbase bin	feature -3	feature -2	feature -1	feature	feature +1	feature +2	feature +3	13_1_20CM	13_1_20CM	13_1_40CM	13_1_20CM_2	13_1_40CM_2	13_1_20CM_3	13_1_40CM_3	13_2_20CM	13_1_20CM_4	13_1_40CM_4	13_2_20CM_2
13_1_40cm_4_scaffold_76353_9	13_1_40cm_4_scaffold_76353	13_1_40CM_4_remainingbacteria_63_5_probably_Rokubacteria	hypothetical protein (13_1_40cm_4_scaffold_76353_6)		beta-ribofuranosylaminobenzene 5'-phosphate synthase family (13_1_40cm_4_scaffold_76353_8)	moxF; methanol PQQ-dependent dehydrogenase, large (alpha) subunit (13_1_40cm_4_scaffold_76353_9)				135	177.03	128.078	280.635	211.198	166.937	229.561	244.68	253.665	234.288	276.921
13_1_40cm_4_scaffold_543_34	13_1_40cm_4_scaffold_543	13_1_40CM_4_Gemmatimonadetes_69_8	trpG; anthranilate synthase component II (EC:4.1.3.27); K01658 anthranilate synthase component II [EC:4.1.3.27] (13_1_40cm_4_scaffold_543_31)	hypothetical protein (13_1_40cm_4_scaffold_543_32)	beta-ribofuranosylaminobenzene 5'-phosphate synthase. Involved in methanopterin biosynthesis (orf4) (13_1_40cm_4_scaffold_543_33)	mxaF; methanol dehydrogenase large subunit (13_1_40cm_4_scaffold_543_34)				125.917	171.931	118.858				209.854			229.882
13_1_40cm_4_scaffold_69484_3	13_1_40cm_4_scaffold_69484	13_1_40CM_4_remainingbacteria_63_5		putative regulatory protein; K05346 deoxyribonucleoside regulator (13_1_40cm_4_scaffold_69484_1)		sodB-2; superoxide dismutase, Fe (EC:1.15.1.1); K04564 superoxide dismutase, Fe-Mn family [EC:1.15.1.1] (13_1_40cm_4_scaffold_69484_3)				24	80.8657	63.572	90.0149	84.4792	54.3048	105.395	65.5618	75.7805	111.973	60.3894
13_1_20cm_4_scaffold_44872_1	13_1_20cm_4_scaffold_44872	13_1_20CM_4_Chloroflexi_62_6				glycerol kinase; K00864 glycerol kinase [EC:2.7.1.30] (13_1_20cm_4_scaffold_44872_1)	2SCD60.23c; transport integral membrane protein; K02440 glycerol uptake facilitator protein (13_1_20cm_4_scaffold_44872_2)			54.3333	69.9379	10.8208	29.1225	9.38658	33.1862	4.27279	48.4709	39.8845	8.55349	32.6429
13_2_20cm_2_scaffold_127254_5	13_2_20cm_2_scaffold_127254	13_2_20CM_2_Actinobacteria_69_4	AmiS/UreI transporter (13_2_20cm_2_scaffold_127254_2)	FmdB family regulatory protein (13_2_20cm_2_scaffold_127254_3)	formamidase; K01455 formamidase [EC:3.5.1.49] (13_2_20cm_2_scaffold_127254_4)	formamidase (EC:3.5.1.49); K01455 formamidase [EC:3.5.1.49] (13_2_20cm_2_scaffold_127254_5)				59.0833	66.2953	32.1241	81.4105	61.0127	66.3725	59.3442	88.6765	51.6836	35.7691	70.4543
13_2_20cm_2_scaffold_49386_3	13_2_20cm_2_scaffold_49386	13_2_20cm_2_UNK		transporter protein amiS (13_2_20cm_2_scaffold_49386_1)	regulatory protein, FmdB family (13_2_20cm_2_scaffold_49386_2)	formamidase (EC:3.5.1.49); K01455 formamidase [EC:3.5.1.49] (13_2_20cm_2_scaffold_49386_3)				55.0833	65.2025	29.8698	70.8205	53.7121	57.3217	37.5056	56.456	49.0247	31.8812	54.4049
13_1_20cm_full_scaffold_158170_1	13_1_20cm_full_scaffold_158170	13_1_20CM_Actinobacteria_70_12				carbon-monoxide dehydrogenase large subunit; K03520 carbon-monoxide dehydrogenase large subunit [EC:1.2.99.2] (13_1_20cm_full_scaffold_158170_1)				54	61.1956	35.1675	97.9573	40.6752	63.3555	75.4859	51.2727	43.8729	34.214	39.9876
13_1_20cm_full_scaffold_138516_1	13_1_20cm_full_scaffold_138516	13_1_20CM_Actinobacteria_70_12				formamidase (EC:3.5.1.49); K01455 formamidase [EC:3.5.1.49] (13_1_20cm_full_scaffold_138516_1)				65.5833	55.3675	24.9103	75.6743	27.1168	54.3048	39.642	60.6587	55.6721	21.2541	55.493
13_1_20cm_full_scaffold_156916_1	13_1_20cm_full_scaffold_156916	13_1_20CM_Chloroflexi_53_42				branched chain amino acid binding protein; K01999 branched-chain amino acid transport system substrate-binding protein (13_1_20cm_full_scaffold_156916_1)				80.5	49.1751	23.6704	45.0074	28.1597	36.2032	19.9397	36.9836	25.9249	13.9966	26.1143
13_1_40cm_4_scaffold_145838_2	13_1_40cm_4_scaffold_145838	13_1_40CM_4_Deltaproteobacteria_63_4			putative MaoC-like dehydratase (13_1_40cm_4_scaffold_145838_1)	NIPSNAP family containing protein (13_1_40cm_4_scaffold_145838_2)				24	46.9895	35.1675	37.0649	28.1597	36.2032	37.0308	41.1862	49.8556	43.545	35.0912
13_2_20cm_2_scaffold_1156_15	13_2_20cm_2_scaffold_1156	13_2_20CM_2_Chloroflexi_56_8	transcriptional regulator (13_2_20cm_2_scaffold_1156_12)	methyltransferase type 11 (13_2_20cm_2_scaffold_1156_13)	helicase, RecD/TraA family (EC:3.1.11.5); K03581 exodeoxyribonuclease V alpha subunit [EC:3.1.11.5] (13_2_20cm_2_scaffold_1156_14)	thiosulfate sulfurtransferase (EC:2.8.1.1); K01011 thiosulfate/3-mercaptopyruvate sulfurtransferase [EC:2.8.1.1 2.8.1.2] (13_2_20cm_2_scaffold_1156_15)	NifU family SUF system FeS assembly protein; K04488 nitrogen fixation protein NifU and related proteins (13_2_20cm_2_scaffold_1156_16)				46.9895	8.11557	34.4174	7.82215	45.254		23.535	10.9682	8.55349	21.2179
13_1_20cm_full_scaffold_50162_3	13_1_20cm_full_scaffold_50162	13_1_20CM_Chloroflexi_53_42		methyltransferase type 11 (13_1_20cm_full_scaffold_50162_1)	helicase, RecD/TraA family (EC:3.1.11.5); K03581 exodeoxyribonuclease V alpha subunit [EC:3.1.11.5] (13_1_20cm_full_scaffold_50162_2)	putative thiosulfate sulfurtransferase; K01011 thiosulfate/3-mercaptopyruvate sulfurtransferase [EC:2.8.1.1 2.8.1.2] (13_1_20cm_full_scaffold_50162_3)					46.9895	8.11557	34.4174	7.82215	45.254		23.535	10.9682	8.55349	21.2179
13_1_20cm_4_scaffold_7319_3	13_1_20cm_4_scaffold_7319	13_1_20CM_4_Ktedonobacteria_53_7		methyltransferase type 11 (13_1_20cm_4_scaffold_7319_1)	helicase, RecD/TraA family (EC:3.1.11.5); K03581 exodeoxyribonuclease V alpha subunit [EC:3.1.11.5] (13_1_20cm_4_scaffold_7319_2)	thiosulfate sulfurtransferase (EC:2.8.1.1); K01011 thiosulfate/3-mercaptopyruvate sulfurtransferase [EC:2.8.1.1 2.8.1.2] (13_1_20cm_4_scaffold_7319_3)	NifU family SUF system FeS assembly protein; K04488 nitrogen fixation protein NifU and related proteins (13_1_20cm_4_scaffold_7319_4)				46.9895	8.11557	34.4174	7.82215	45.254		23.535	10.9682	8.55349	21.2179
13_1_20cm_full_scaffold_55635_2	13_1_20cm_full_scaffold_55635	13_1_20CM_Actinobacteria_70_12			Subtilisin-like protein serine protease-like protein (13_1_20cm_full_scaffold_55635_1)	hypothetical protein (13_1_20cm_full_scaffold_55635_2)				29	45.8967	4.05779	13.2375	3.12886	9.05079	2.84852	28.5782	11.9653	4.66554	17.9536
13_2_20cm_2_scaffold_89782_2	13_2_20cm_2_scaffold_89782	13_2_20cm_2_UNK(acido scaffold)			hypothetical protein (13_2_20cm_2_scaffold_89782_1)	methylamine utilization protein MauG (13_2_20cm_2_scaffold_89782_2)					44.804	47.5099				53.4098		28.9162
13_1_20cm_4_scaffold_102933_1	13_1_20cm_4_scaffold_102933	13_1_20CM_4_Acidobacteria_58_6				methylamine utilization protein MauG (13_1_20cm_4_scaffold_102933_1)	hypothetical protein (13_1_20cm_4_scaffold_102933_2)	cytochrome c Hsc (13_1_20cm_4_scaffold_102933_3)			44.804	47.5099				53.4098		28.9162
13_2_20cm_2_scaffold_158166_2	13_2_20cm_2_scaffold_158166	13_2_20CM_2_Ktedonobacter_racemifer_54_8			zwf; glucose-6-phosphate 1-dehydrogenase (EC:1.1.1.49); K00036 glucose-6-phosphate 1-dehydrogenase [EC:1.1.1.49] (13_2_20cm_2_scaffold_158166_1)	transaldolase; K13810 transaldolase / glucose-6-phosphate isomerase [EC:2.2.1.2 5.3.1.9] (13_2_20cm_2_scaffold_158166_2)				50	43.7112	0					17.6512		8.55349	26.1143
13_2_20cm_2_scaffold_210694_3	13_2_20cm_2_scaffold_210694	13_2_20cm_2_UNK		hypothetical protein (13_2_20cm_2_scaffold_210694_1)	regulatory protein, FmdB family (13_2_20cm_2_scaffold_210694_2)	Formamidase (EC:3.5.1.49) (13_2_20cm_2_scaffold_210694_3)	hypothetical protein (13_2_20cm_2_scaffold_210694_4)			59	42.6184	16.2311	34.4174	12.5154	30.1693	28.4852	30.2593	26.922	17.8846	29.3786
13_1_20cm_4_scaffold_7624_3	13_1_20cm_4_scaffold_7624	13_1_20CM_4_remainingbacteria_56_6		hypothetical protein (13_1_20cm_4_scaffold_7624_1)	hypothetical protein (13_1_20cm_4_scaffold_7624_2)	Formamidase (EC:3.5.1.49) (13_1_20cm_4_scaffold_7624_3)	regulatory protein, FmdB family (13_1_20cm_4_scaffold_7624_4)	hypothetical protein (13_1_20cm_4_scaffold_7624_5)		59	42.6184	16.2311	34.4174	12.5154	30.1693	28.4852	30.2593	26.922	17.8846	29.3786
13_1_20cm_full_scaffold_16196_5	13_1_20cm_full_scaffold_16196	13_1_20CM_Actinobacteria_70_12	integral membrane protein MviN; K03980 virulence factor (13_1_20cm_full_scaffold_16196_2)	DeoR family transcriptional regulator (13_1_20cm_full_scaffold_16196_3)	beta-galactosidase; K12308 beta-galactosidase [EC:3.2.1.23] (13_1_20cm_full_scaffold_16196_4)	solute-binding transport protein; K02027 multiple sugar transport system substrate-binding protein (13_1_20cm_full_scaffold_16196_5)	putative binding-protein-dependent transporter, integral membrane component; K02025 multiple sugar transport system permease protein (13_1_20cm_full_scaffold_16196_6)	putative binding-protein-dependent transporter integral membrane subunit; K02026 multiple sugar transport system permease protein (13_1_20cm_full_scaffold_16196_7)		54	41.5256	0			6.03386		36.9836	13.9596		35.9072
13_2_20cm_2_scaffold_85363_1	13_2_20cm_2_scaffold_85363	13_2_20CM_2_Actinobacteria_69_4				solute-binding transport protein; K02027 multiple sugar transport system substrate-binding protein (13_2_20cm_2_scaffold_85363_1)	beta-galactosidase; K12308 beta-galactosidase [EC:3.2.1.23] (13_2_20cm_2_scaffold_85363_2)			54	41.5256	0			6.03386		36.9836	13.9596		35.9072
13_1_20cm_full_scaffold_214906_1	13_1_20cm_full_scaffold_214906	13_1_20CM_remainingbacteria_56_12				dienelactone hydrolase-like enzyme (13_1_20cm_full_scaffold_214906_1)	hypothetical protein (13_1_20cm_full_scaffold_214906_2)			17	41.5256	11.1589	38.3887	23.4664		29.9095	22.6945	17.948	20.2173	15.7774
13_1_20cm_full_scaffold_69971_1	13_1_20cm_full_scaffold_69971	13_1_20CM_remainingbacteria_67_29				Pyrrolo-quinoline quinone; K14028 methanol dehydrogenase (cytochrome c) subunit 1 [EC:1.1.2.7] (13_1_20cm_full_scaffold_69971_1)	beta-ribofuranosylaminobenzene 5'-phosphate synthase. Involved in methanopterin biosynthesis (orf4) (13_1_20cm_full_scaffold_69971_2)	hypothetical protein; K09154 hypothetical protein (13_1_20cm_full_scaffold_69971_3)		19	39.3401	5.41038	45.0074		40.7286	5.69705	39.5052		3.11036	20.4018
13_2_20cm_2_scaffold_255990_2	13_2_20cm_2_scaffold_255990	13_2_20cm_2_UNK			hypothetical protein (13_2_20cm_2_scaffold_255990_1)	dienelactone hydrolase-like enzyme (13_2_20cm_2_scaffold_255990_2)				16	37.1545	13.8641	41.0362	23.4664		29.9095	21.0134	15.9538	21.7725	15.7774
13_2_20cm_2_scaffold_127254_4	13_2_20cm_2_scaffold_127254	13_2_20CM_2_Actinobacteria_69_4		AmiS/UreI transporter (13_2_20cm_2_scaffold_127254_2)	FmdB family regulatory protein (13_2_20cm_2_scaffold_127254_3)	formamidase; K01455 formamidase [EC:3.5.1.49] (13_2_20cm_2_scaffold_127254_4)	formamidase (EC:3.5.1.49); K01455 formamidase [EC:3.5.1.49] (13_2_20cm_2_scaffold_127254_5)			27	37.1545	22.0924	52.9499	23.9879	34.6947	22.3134	35.8629	31.2428	12.4414	35.3632
13_1_40cm_4_scaffold_3213_2	13_1_40cm_4_scaffold_3213	13_1_40CM_4_Rokubacteria_69_39			extracellular solute-binding protein (13_1_40cm_4_scaffold_3213_1)	PQQ-dependent dehydrogenase (13_1_40cm_4_scaffold_3213_2)		[2Fe-2S] binding domain-containing protein; K03518 carbon-monoxide dehydrogenase small subunit [EC:1.2.99.2] (13_1_40cm_4_scaffold_3213_4)	carbon-monoxide dehydrogenase (acceptor) (EC:1.2.99.2) (13_1_40cm_4_scaffold_3213_5)	24	37.1545	82.0575	52.9499	114.203		135.305	57.997	36.2949	94.6068	35.9072
13_1_20cm_4_scaffold_674_14	13_1_20cm_4_scaffold_674	13_1_20CM_4_Rokubacteria_70_14	pentapeptide repeat-containing protein (13_1_20cm_4_scaffold_674_11)	class I cytochrome c (13_1_20cm_4_scaffold_674_12)	extracellular solute-binding protein (13_1_20cm_4_scaffold_674_13)	PQQ-dependent dehydrogenase (13_1_20cm_4_scaffold_674_14)		[2Fe-2S] binding domain-containing protein; K03518 carbon-monoxide dehydrogenase small subunit [EC:1.2.99.2] (13_1_20cm_4_scaffold_674_16)	carbon-monoxide dehydrogenase (acceptor) (EC:1.2.99.2) (13_1_20cm_4_scaffold_674_17)	24	37.1545	82.0575	52.9499	114.203		135.305	57.997	36.2949	94.6068	35.9072
13_2_20cm_2_scaffold_1774_6	13_2_20cm_2_scaffold_1774	13_2_20cm_2_UNK	coxL; carbon monoxide dehydrogenase (EC:1.2.99.2) (13_2_20cm_2_scaffold_1774_3)	[2Fe-2S] binding domain-containing protein; K03518 carbon-monoxide dehydrogenase small subunit [EC:1.2.99.2] (13_2_20cm_2_scaffold_1774_4)		PQQ-dependent dehydrogenase (13_2_20cm_2_scaffold_1774_6)	extracellular solute-binding protein (13_2_20cm_2_scaffold_1774_7)	class I cytochrome c (13_2_20cm_2_scaffold_1774_8)	pentapeptide repeat-containing protein (13_2_20cm_2_scaffold_1774_9)	24	37.1545	82.0575	52.9499	114.203		135.305	57.997	36.2949	94.6068	35.9072
13_1_20cm_full_scaffold_17463_4	13_1_20cm_full_scaffold_17463	13_1_20CM_Actinobacteria_70_12		putative HxlR-family transcriptional regulator (13_1_20cm_full_scaffold_17463_2)	carbon-monoxide dehydrogenase large subunit; K03520 carbon-monoxide dehydrogenase large subunit [EC:1.2.99.2] (13_1_20cm_full_scaffold_17463_3)	carbon-monoxide dehydrogenase large subunit; K03520 carbon-monoxide dehydrogenase large subunit [EC:1.2.99.2] (13_1_20cm_full_scaffold_17463_4)				25.5	36.0617	0			12.0677		26.8971	32.9047	16.3294	21.4899
13_1_20cm_full_scaffold_163587_2	13_1_20cm_full_scaffold_163587	13_1_20CM_Chloroflexi_53_13			glycerol-3-phosphate dehydrogenase; K00111 glycerol-3-phosphate dehydrogenase [EC:1.1.5.3] (13_1_20cm_full_scaffold_163587_1)	dihydroxyacetone kinase, DhaK subunit (EC:2.7.1.29); K05878 dihydroxyacetone kinase, N-terminal domain [EC:2.7.1.-] (13_1_20cm_full_scaffold_163587_2)	dihydroxyacetone kinase DhaL subunit (EC:2.7.1.121) (13_1_20cm_full_scaffold_163587_3)	dihydroxyacetone kinase, phosphotransfer subunit (13_1_20cm_full_scaffold_163587_4)		26	34.9689	10.0092		24.0922	48.8743	8.90164	17.8614	18.0905	12.1822	17.4096
13_1_40cm_4_scaffold_215989_1	13_1_40cm_4_scaffold_215989	13_1_40CM_4_Deltaproteobacteria_63_4				thiosulfate sulfurtransferase (EC:2.8.1.1); K01011 thiosulfate/3-mercaptopyruvate sulfurtransferase [EC:2.8.1.1 2.8.1.2] (13_1_40cm_4_scaffold_215989_1)	sufD; FeS assembly protein SufD; K09015 Fe-S cluster assembly protein SufD (13_1_40cm_4_scaffold_215989_2)	sufD; FeS assembly protein SufD; K09015 Fe-S cluster assembly protein SufD (13_1_40cm_4_scaffold_215989_3)	iron-regulated ABC transporter; K09014 Fe-S cluster assembly protein SufB (13_1_40cm_4_scaffold_215989_4)	30	34.9689	24.3467	50.3024	65.706	54.3048	39.8793	43.7079	31.9076	40.4347	40.8037
13_2_20cm_2_scaffold_37979_1	13_2_20cm_2_scaffold_37979	13_2_20cm_2_UNK				quinoprotein ethanol dehydrogenase (13_2_20cm_2_scaffold_37979_1)					34.9689			28.1597
13_1_20cm_full_scaffold_148284_1	13_1_20cm_full_scaffold_148284	13_1_20CM_Actinobacteria_70_12				superoxide dismutase (EC:1.15.1.1); K04564 superoxide dismutase, Fe-Mn family [EC:1.15.1.1] (13_1_20cm_full_scaffold_148284_1)	prolyl-tRNA synthetase (EC:6.1.1.15); K01881 prolyl-tRNA synthetase [EC:6.1.1.15] (13_1_20cm_full_scaffold_148284_2)			49.6667	34.9689	8.79187	18.5325	3.12886	54.3048	2.84852	23.535	26.5897	3.11036	14.6893
13_1_20cm_4_scaffold_264477_1	13_1_20cm_4_scaffold_264477	13_1_20CM_4_Alphaproteobacteria_64_7				quinoprotein ethanol dehydrogenase (13_1_20cm_4_scaffold_264477_1)					34.9689			28.1597
13_1_20cm_full_scaffold_273864_1	13_1_20cm_full_scaffold_273864	13_1_20CM_Chloroflexi_53_42				glpK; glycerol kinase (EC:2.7.1.30); K00864 glycerol kinase [EC:2.7.1.30] (13_1_20cm_full_scaffold_273864_1)				58.75	33.4391	14.315	17.65	14.0799	32.1806	10.3259	16.1383	23.4321	10.8863	17.9536
13_1_20cm_full_scaffold_68017_5	13_1_20cm_full_scaffold_68017	13_1_20CM_remainingbacteria_56_12	SufE family protein; K02426 cysteine desulfuration protein SufE (13_1_20cm_full_scaffold_68017_2)	hypothetical protein (13_1_20cm_full_scaffold_68017_3)	ferredoxin subunit of nitrite reductase and ring-hydroxylating dioxygenase (13_1_20cm_full_scaffold_68017_4)	putative thiosulfate sulfurtransferase; K01011 thiosulfate/3-mercaptopyruvate sulfurtransferase [EC:2.8.1.1 2.8.1.2] (13_1_20cm_full_scaffold_68017_5)				43.5	32.7834	14.8786	39.7124		27.1524		23.535	15.9538		17.9536
13_1_20cm_4_scaffold_64457_1	13_1_20cm_4_scaffold_64457	13_1_20CM_4_Chloroflexi_62_6				glycerol kinase; K00864 glycerol kinase [EC:2.7.1.30] (13_1_20cm_4_scaffold_64457_1)	dihydroxyacetone kinase subunit L; K05879 dihydroxyacetone kinase, C-terminal domain [EC:2.7.1.-] (13_1_20cm_4_scaffold_64457_2)				32.7834	0						32.5723		29.1066
13_2_20cm_2_scaffold_24930_5	13_2_20cm_2_scaffold_24930	13_2_20cm_2_UNK		conserved exported hypothetical protein (13_2_20cm_2_scaffold_24930_3)	cytochrome C6 (13_2_20cm_2_scaffold_24930_4)	quinoprotein ethanol dehydrogenase (13_2_20cm_2_scaffold_24930_5)				19.5	30.5978	25.023	22.5037	9.38658	18.1016	12.8184	18.4918	24.9278	4.66554	17.1375
13_1_20cm_full_scaffold_276034_1	13_1_20cm_full_scaffold_276034	13_1_20CM_remainingbacteria_67_12				DNA protection protein DPS (13_1_20cm_full_scaffold_276034_1)				23	30.5978	0	45.0074		12.0677	2.84852	20.1729	5.98267		17.9536
13_1_20cm_full_scaffold_175778_3	13_1_20cm_full_scaffold_175778	13_1_20CM_remainingunknowns_50_25			hypothetical protein (13_1_20cm_full_scaffold_175778_2)	methylamine utilization protein MauG (13_1_20cm_full_scaffold_175778_3)				32.3333	28.4123	40.5215			12.0677			19.9422
13_1_20cm_full_scaffold_57889_1	13_1_20cm_full_scaffold_57889	13_1_20CM_Verrucomicrobia_56_12				(13_1_20cm_full_scaffold_57889_1)	permease (13_1_20cm_full_scaffold_57889_2)			9.5	28.4123	0	21.18				5.88375	7.9769
13_1_20cm_full_scaffold_151136_1	13_1_20cm_full_scaffold_151136	13_1_20CM_remainingbacteria_67_12				Superoxide dismutase (EC:1.15.1.1) (13_1_20cm_full_scaffold_151136_1)	amidinotransferase (13_1_20cm_full_scaffold_151136_2)			38	28.4123	5.41038	29.1225	25.0309	57.3217		25.2161	15.9538	4.66554	26.1143
13_1_20cm_4_scaffold_205429_1	13_1_20cm_4_scaffold_205429	13_1_20CM_4_Acidobacteria_58_6				methylamine utilization protein MauG (13_1_20cm_4_scaffold_205429_1)				32.3333	28.4123	40.5215			12.0677			19.9422
13_1_40cm_4_scaffold_12566_5	13_1_40cm_4_scaffold_12566	13_1_40CM_4_Deltaproteobacteria_63_4	SufE family protein; K02426 cysteine desulfuration protein SufE (13_1_40cm_4_scaffold_12566_2)	hypothetical protein (13_1_40cm_4_scaffold_12566_3)	ferredoxin subunit of nitrite reductase and ring-hydroxylating dioxygenase (13_1_40cm_4_scaffold_12566_4)	rhodanese domain-containing protein; K01011 thiosulfate/3-mercaptopyruvate sulfurtransferase [EC:2.8.1.1 2.8.1.2] (13_1_40cm_4_scaffold_12566_5)	FeS assembly protein SufB (13_1_40cm_4_scaffold_12566_6)	FeS assembly ATPase SufC; K09013 Fe-S cluster assembly ATP-binding protein (13_1_40cm_4_scaffold_12566_7)	putative transcriptional regulator (13_1_40cm_4_scaffold_12566_8)	24.5	26.2267	38.549	42.3599	31.2886	30.1693	44.1521	28.5782	23.9307	59.0968	27.7465
13_2_20cm_2_scaffold_33991_4	13_2_20cm_2_scaffold_33991	13_2_20CM_2_Chloroflexi_52_3	phosphoenolpyruvate-protein phosphotransferase (EC:2.7.3.9) (13_2_20cm_2_scaffold_33991_1)	dihydroxyacetone kinase DhaM subunit (EC:2.7.1.121 2.7.3.9) (13_2_20cm_2_scaffold_33991_2)	dihydroxyacetone kinase DhaL subunit (EC:2.7.1.121) (13_2_20cm_2_scaffold_33991_3)	dihydroxyacetone kinase, DhaK subunit (EC:2.7.1.29); K05878 dihydroxyacetone kinase, N-terminal domain [EC:2.7.1.-] (13_2_20cm_2_scaffold_33991_4)	glycerol-3-phosphate dehydrogenase (EC:1.1.5.3); K00111 glycerol-3-phosphate dehydrogenase [EC:1.1.5.3] (13_2_20cm_2_scaffold_33991_5)			12	26.2267	0					18.9821	15.7639		24.7542
13_1_20cm_full_scaffold_3515_5	13_1_20cm_full_scaffold_3515	13_1_20CM_Chloroflexi_53_42	sgcX; lyase/synthase; K01179 endoglucanase [EC:3.2.1.4] (13_1_20cm_full_scaffold_3515_2)	phosphoenolpyruvate-protein phosphotransferase (EC:2.7.3.9) (13_1_20cm_full_scaffold_3515_3)	dihydroxyacetone kinase DhaL subunit (EC:2.7.1.121) (13_1_20cm_full_scaffold_3515_4)	dihydroxyacetone kinase, DhaK subunit (EC:2.7.1.29); K05878 dihydroxyacetone kinase, N-terminal domain [EC:2.7.1.-] (13_1_20cm_full_scaffold_3515_5)	glycerol-3-phosphate dehydrogenase (EC:1.1.5.3); K00111 glycerol-3-phosphate dehydrogenase [EC:1.1.5.3] (13_1_20cm_full_scaffold_3515_6)			12	26.2267	0					18.9821	15.7639		24.7542
13_1_20cm_4_scaffold_5246_3	13_1_20cm_4_scaffold_5246	13_1_20CM_4_Ktedonobacteria_53_7		phosphoenolpyruvate-protein phosphotransferase (EC:2.7.3.9) (13_1_20cm_4_scaffold_5246_1)	dihydroxyacetone kinase DhaL subunit (EC:2.7.1.121) (13_1_20cm_4_scaffold_5246_2)	dihydroxyacetone kinase, DhaK subunit (EC:2.7.1.29); K05878 dihydroxyacetone kinase, N-terminal domain [EC:2.7.1.-] (13_1_20cm_4_scaffold_5246_3)	glycerol-3-phosphate dehydrogenase (EC:1.1.5.3); K00111 glycerol-3-phosphate dehydrogenase [EC:1.1.5.3] (13_1_20cm_4_scaffold_5246_4)			12	26.2267	0					18.9821	15.7639		24.7542
13_1_20cm_full_scaffold_153467_3	13_1_20cm_full_scaffold_153467	13_1_20CM_Chloroflexi_53_42		septum formation initiator (13_1_20cm_full_scaffold_153467_1)	peptidase C26; K07010 putative glutamine amidotransferase (13_1_20cm_full_scaffold_153467_2)	Superoxide dismutase (EC:1.15.1.1); K04564 superoxide dismutase, Fe-Mn family [EC:1.15.1.1] (13_1_20cm_full_scaffold_153467_3)	Chromate transporter (13_1_20cm_full_scaffold_153467_4)			19.1	25.1339	13.8641								9.52085
13_1_20cm_full_scaffold_7326_3	13_1_20cm_full_scaffold_7326	13_1_20CM_remainingbacteria_56_12		ferredoxin (13_1_20cm_full_scaffold_7326_1)	ring-hydroxylating dioxygenase, large terminal subunit (13_1_20cm_full_scaffold_7326_2)	lactoylglutathione lyase (13_1_20cm_full_scaffold_7326_3)	2-chlorobenzoate 1,2-dioxygenase (EC:1.14.12.13); K05549 benzoate/toluate 1,2-dioxygenase alpha subunit [EC:1.14.12.10 1.14.12.-] (13_1_20cm_full_scaffold_7326_4)	small subunit of phenylpropionate dioxygenase (13_1_20cm_full_scaffold_7326_5)		18	24.0411	21.6415	10.59	46.9329	30.1693	58.3947	33.6214	41.8787	62.2072	47.3322
13_1_20cm_full_scaffold_6404_4	13_1_20cm_full_scaffold_6404	13_1_20CM_remainingbacteria_67_12	oligopeptide/dipeptide ABC transporter ATPase; K02032 peptide/nickel transport system ATP-binding protein (13_1_20cm_full_scaffold_6404_1)	oligopeptide ABC transporter permease; K02034 peptide/nickel transport system permease protein (13_1_20cm_full_scaffold_6404_2)	binding-protein-dependent transport systems inner membrane component; K02033 peptide/nickel transport system permease protein (13_1_20cm_full_scaffold_6404_3)	family 5 extracellular solute-binding protein; K02035 peptide/nickel transport system substrate-binding protein (13_1_20cm_full_scaffold_6404_4)	ABC-2 type transporter; K09686 antibiotic transport system permease protein (13_1_20cm_full_scaffold_6404_5)	daunorubicin resistance ABC transporter ATPase subunit; K09687 antibiotic transport system ATP-binding protein (13_1_20cm_full_scaffold_6404_6)		20	24.0411	2.70519			3.01693		1.68107
13_1_20cm_full_scaffold_5435_2	13_1_20cm_full_scaffold_5435	13_1_20CM_Actinobacteria_70_12			ABC transporter permease; K02034 peptide/nickel transport system permease protein (13_1_20cm_full_scaffold_5435_1)	ABC transporter substrate-binding protein; K02035 peptide/nickel transport system substrate-binding protein (13_1_20cm_full_scaffold_5435_2)	ABC transporter permease; K02033 peptide/nickel transport system permease protein (13_1_20cm_full_scaffold_5435_3)	oligopeptide ABC transporter ATP-binding protein; K02031 peptide/nickel transport system ATP-binding protein (13_1_20cm_full_scaffold_5435_4)	putative peptide ABC transporter ATP-binding protein (13_1_20cm_full_scaffold_5435_5)	24.5	24.0411	0	15.885		27.1524		13.4486	20.9394		21.2179
13_1_20cm_full_scaffold_8126_3	13_1_20cm_full_scaffold_8126	13_1_20CM_Chloroflexi_53_13		nicotinate phosphoribosyltransferase (EC:2.4.2.11); K00763 nicotinate phosphoribosyltransferase [EC:2.4.2.11] (13_1_20cm_full_scaffold_8126_1)	(2Fe-2S)-binding domain-containing protein; K03518 carbon-monoxide dehydrogenase small subunit [EC:1.2.99.2] (13_1_20cm_full_scaffold_8126_2)	xanthine dehydrogenase, molybdenum binding subunit apoprotein (EC:1.17.1.4) (13_1_20cm_full_scaffold_8126_3)	carbon-monoxide dehydrogenase (acceptor) (EC:1.2.99.2); K03519 carbon-monoxide dehydrogenase medium subunit [EC:1.2.99.2] (13_1_20cm_full_scaffold_8126_4)			25	24.0411	0	5.29499			12.581		12.9625	5.96152	9.24883
13_1_40cm_4_scaffold_119330_3	13_1_40cm_4_scaffold_119330	13_1_40CM_4_remainingbacteria_63_5		ferredoxin (13_1_40cm_4_scaffold_119330_1)		lactoylglutathione lyase (13_1_40cm_4_scaffold_119330_3)	Rieske (2Fe-2S) domain-containing protein; K05549 benzoate/toluate 1,2-dioxygenase alpha subunit [EC:1.14.12.10 1.14.12.-] (13_1_40cm_4_scaffold_119330_4)			18	24.0411	21.6415	10.59	46.9329	30.1693	58.3947	33.6214	41.8787	62.2072	47.3322
13_1_20cm_4_scaffold_233564_2	13_1_20cm_4_scaffold_233564	13_1_20CM_4_Proteobacteria_62_7				YVTN beta-propeller repeat-containing protein (13_1_20cm_4_scaffold_233564_2)				18	24.0411	5.41038	26.475	12.5154	21.1185	12.8184	16.8107	17.948	4.66554	14.6893
13_1_40cm_4_scaffold_47712_1	13_1_40cm_4_scaffold_47712	13_1_40CM_4_Actinobacteria_66_4				family 1 extracellular solute-binding protein (13_1_40cm_4_scaffold_47712_1)	carbohydrate ABC transporter membrane protein 1, CUT1 family (13_1_40cm_4_scaffold_47712_2)			14	24.0411	0						7.9769		4.08037
13_1_20cm_full_scaffold_101879_1	13_1_20cm_full_scaffold_101879	13_1_20CM_Alphaproteobacteria_megabin_63_14				mxaF'; methanol dehydrogenase large subunit-like protein (13_1_20cm_full_scaffold_101879_1)	AraC family transcriptional regulator (13_1_20cm_full_scaffold_101879_2)			41	24.0411	0
13_1_20cm_4_scaffold_255358_1	13_1_20cm_4_scaffold_255358	13_1_20CM_4_Bacteriodetes_60_6				hypothetical protein (13_1_20cm_4_scaffold_255358_1)	hypothetical protein (13_1_20cm_4_scaffold_255358_2)			32	24.0411	13.526	21.18	28.1597	36.2032	19.9397	23.535	15.9538	18.6622	14.6893
13_1_20cm_4_scaffold_51436_1	13_1_20cm_4_scaffold_51436	13_1_20CM_4_Alphaproteobacteria_64_7				mxaF'; methanol dehydrogenase large subunit-like protein (13_1_20cm_4_scaffold_51436_1)				41	24.0411	0
13_1_20cm_4_scaffold_164375_1	13_1_20cm_4_scaffold_164375	13_1_20CM_4_Chloroflexi_62_6				glycerol kinase; K00864 glycerol kinase [EC:2.7.1.30] (13_1_20cm_4_scaffold_164375_1)					24.0411	0						24.5954		13.0572
13_2_20cm_2_scaffold_132871_1	13_2_20cm_2_scaffold_132871	13_2_20CM_2_Actinobacteria_69_4				exaA; quinoprotein ethanol dehydrogenase (EC:1.1.99.8); K00114 alcohol dehydrogenase (cytochrome c) [EC:1.1.2.8] (13_2_20cm_2_scaffold_132871_1)	multicopper oxidase type 3 (13_2_20cm_2_scaffold_132871_2)	2SCD60.21c; alcohol dehydrogenase; K00148 glutathione-independent formaldehyde dehydrogenase [EC:1.2.1.46] (13_2_20cm_2_scaffold_132871_3)		15.5	23.6769	6.76298	25.1512	4.69329		3.56065	26.8971	44.87	3.11036	19.5858
13_2_20cm_2_scaffold_32168_5	13_2_20cm_2_scaffold_32168	13_2_20cm_2_UNK	hypothetical protein (13_2_20cm_2_scaffold_32168_2)	hypothetical protein (13_2_20cm_2_scaffold_32168_3)	hypothetical protein (13_2_20cm_2_scaffold_32168_4)	hypothetical protein (13_2_20cm_2_scaffold_32168_5)	hypothetical protein (13_2_20cm_2_scaffold_32168_6)	soluble quinoprotein glucose dehydrogenase protein (13_2_20cm_2_scaffold_32168_7)			23.3126	9.46817	22.5037	18.7732	31.1749	11.3941	19.0521		9.33108	14.4173
13_1_20cm_4_scaffold_40886_1	13_1_20cm_4_scaffold_40886	13_1_20CM_4_Alphaproteobacteria_64_7				hypothetical protein (13_1_20cm_4_scaffold_40886_1)	hypothetical protein (13_1_20cm_4_scaffold_40886_2)				23.3126	9.46817	22.5037	18.7732	31.1749	11.3941	19.0521		9.33108	14.4173
13_2_20cm_2_scaffold_10325_9	13_2_20cm_2_scaffold_10325	13_2_20CM_2_Chloroflexi_56_8	glycosyl hydrolase family protein; K01193 beta-fructofuranosidase [EC:3.2.1.26] (13_2_20cm_2_scaffold_10325_6)	binding-protein-dependent transport system inner membrane protein (13_2_20cm_2_scaffold_10325_7)	binding-protein-dependent transport system inner membrane protein (13_2_20cm_2_scaffold_10325_8)	family 1 extracellular solute-binding protein; K02027 multiple sugar transport system substrate-binding protein (13_2_20cm_2_scaffold_10325_9)				23	22.9484	0	18.0912	6.25772	12.0677	3.56065	13.7287	10.9682	3.88795	11.9691
13_1_20cm_4_scaffold_9191_9	13_1_20cm_4_scaffold_9191	13_1_20CM_4_Chloroflexi_53_11	glycosyl hydrolase family protein; K01193 beta-fructofuranosidase [EC:3.2.1.26] (13_1_20cm_4_scaffold_9191_6)	binding-protein-dependent transport system inner membrane protein (13_1_20cm_4_scaffold_9191_7)	binding-protein-dependent transport system inner membrane protein (13_1_20cm_4_scaffold_9191_8)	family 1 extracellular solute-binding protein; K02027 multiple sugar transport system substrate-binding protein (13_1_20cm_4_scaffold_9191_9)				23	22.9484	0	18.0912	6.25772	12.0677	3.56065	13.7287	10.9682	3.88795	11.9691
13_1_20cm_4_scaffold_2551_7	13_1_20cm_4_scaffold_2551	13_1_20CM_4_UNK_Actinobacteria_contigs	hypothetical protein (13_1_20cm_4_scaffold_2551_4)	transcriptional regulator TrmB (13_1_20cm_4_scaffold_2551_5)	peptidase S8 and S53 subtilisin kexin sedolisin (13_1_20cm_4_scaffold_2551_6)	hypothetical protein (13_1_20cm_4_scaffold_2551_7)	histidine kinase (13_1_20cm_4_scaffold_2551_8)	LuxR family transcriptional regulator (13_1_20cm_4_scaffold_2551_9)	beta-galactosidase (13_1_20cm_4_scaffold_2551_10)	28	21.8556	1.3526	15.885	3.12886	33.1862	1.42426	15.1296	31.9076	1.55518	4.89644
13_2_20cm_2_scaffold_48075_3	13_2_20cm_2_scaffold_48075	13_2_20cm_2_UNK		resB; ResB protein required for cytochrome c biosynthesis (13_2_20cm_2_scaffold_48075_1)	hypothetical protein (13_2_20cm_2_scaffold_48075_2)	methylamine utilization protein MauG (13_2_20cm_2_scaffold_48075_3)					21.8556	4.73408	39.7124		12.0677		28.5782	21.9365		16.3215
13_2_20cm_2_scaffold_2604_2	13_2_20cm_2_scaffold_2604	13_2_20CM_2_Chloroflexi_56_8			hypothetical protein (13_2_20cm_2_scaffold_2604_1)	carbon-monoxide dehydrogenase (acceptor) (EC:1.2.99.2); K03519 carbon-monoxide dehydrogenase medium subunit [EC:1.2.99.2] (13_2_20cm_2_scaffold_2604_2)	xanthine dehydrogenase, molybdenum binding subunit apoprotein (EC:1.17.1.4) (13_2_20cm_2_scaffold_2604_3)	xanthine dehydrogenase, molybdenum binding subunit apoprotein (EC:1.17.1.4) (13_2_20cm_2_scaffold_2604_4)	(2Fe-2S)-binding domain-containing protein; K03518 carbon-monoxide dehydrogenase small subunit [EC:1.2.99.2] (13_2_20cm_2_scaffold_2604_5)	21	21.8556	1.3526	18.5325	3.12886	12.0677	1.42426	13.4486	17.948		19.5858
13_1_20cm_full_scaffold_44944_2	13_1_20cm_full_scaffold_44944	13_1_20CM_Acidobacteria_56_12			hypothetical protein (13_1_20cm_full_scaffold_44944_1)	methylamine utilization protein MauG (13_1_20cm_full_scaffold_44944_2)					21.8556	4.73408	39.7124		12.0677		28.5782	21.9365		16.3215
13_1_20cm_full_scaffold_26_2	13_1_20cm_full_scaffold_26	13_1_20CM_Verrucomicrobia_54_28			hypothetical protein (13_1_20cm_full_scaffold_26_1)	methylamine utilization protein MauG (13_1_20cm_full_scaffold_26_2)	transcriptional regulator (fragment) (13_1_20cm_full_scaffold_26_3)	cytochrome c assembly protein (13_1_20cm_full_scaffold_26_4)		14	21.8556	8.96095	18.5325	9.38658	27.1524	8.54557	15.1296	16.9509	3.4214	19.5858
13_1_20cm_full_scaffold_24119_3	13_1_20cm_full_scaffold_24119	13_1_20CM_Actinobacteria_70_12		binding-protein-dependent transport systems inner membrane component; K02026 multiple sugar transport system permease protein (13_1_20cm_full_scaffold_24119_1)	binding-protein-dependent transport systems inner membrane component; K02025 multiple sugar transport system permease protein (13_1_20cm_full_scaffold_24119_2)	extracellular solute-binding protein family 1 protein; K02027 multiple sugar transport system substrate-binding protein (13_1_20cm_full_scaffold_24119_3)				22	21.8556	0						7.9769
13_1_20cm_full_scaffold_2994_8	13_1_20cm_full_scaffold_2994	13_1_20CM_remainingbacteria_67_12	ABC transporter-like protein; K01995 branched-chain amino acid transport system ATP-binding protein (13_1_20cm_full_scaffold_2994_5)	inner-membrane translocator; K01998 branched-chain amino acid transport system permease protein (13_1_20cm_full_scaffold_2994_6)	amino acid/amide ABC transporter membrane protein 1, HAAT family (13_1_20cm_full_scaffold_2994_7)	branched chain amino acid binding protein (13_1_20cm_full_scaffold_2994_8)	hypothetical protein (13_1_20cm_full_scaffold_2994_9)	phosphate ABC transporter ATP-binding protein (13_1_20cm_full_scaffold_2994_10)	polar amino acid ABC transporter inner membrane subunit; K02029 polar amino acid transport system permease protein (13_1_20cm_full_scaffold_2994_11)	24	21.8556	0	13.2375		18.1016		30.2593	9.97112		6.52859
13_1_20cm_4_scaffold_32907_3	13_1_20cm_4_scaffold_32907	13_1_20CM_4_remainingbacteria_67_8			amino acid/amide ABC transporter membrane protein 1, HAAT family (13_1_20cm_4_scaffold_32907_2)	branched chain amino acid binding protein (13_1_20cm_4_scaffold_32907_3)	hypothetical protein (13_1_20cm_4_scaffold_32907_4)	regulator, ArsR family (13_1_20cm_4_scaffold_32907_5)	putative Baf family transcriptional acitvator; K03525 type III pantothenate kinase [EC:2.7.1.33] (13_1_20cm_4_scaffold_32907_6)	24	21.8556	0	13.2375		18.1016		30.2593	9.97112		6.52859
13_1_20cm_full_scaffold_4276_9	13_1_20cm_full_scaffold_4276	13_1_20CM_remainingbacteria_67_29	opuCA; glycine betaine/carnitine/choline transport ATP-binding protein opuCA (13_1_20cm_full_scaffold_4276_6)	ABC transporter permease (13_1_20cm_full_scaffold_4276_7)	ABC transporter permease; K05846 osmoprotectant transport system permease protein (13_1_20cm_full_scaffold_4276_8)	periplasmic glycine betaine/choline-binding (lipo)protein of an ABC-type transport system-like protein (13_1_20cm_full_scaffold_4276_9)	Pro (13_1_20cm_full_scaffold_4276_trna_1)			18	21.8556	0	31.7699		30.1693		14.2891	11.9653		13.8732
13_2_20cm_2_scaffold_71666_4	13_2_20cm_2_scaffold_71666	13_2_20cm_2_UNK	amino acid ABC transporter (13_2_20cm_2_scaffold_71666_1)	inner-membrane translocator; K01997 branched-chain amino acid transport system permease protein (13_2_20cm_2_scaffold_71666_2)		branched chain amino acid binding protein (13_2_20cm_2_scaffold_71666_4)	hypothetical protein (13_2_20cm_2_scaffold_71666_5)	regulator, ArsR family (13_2_20cm_2_scaffold_71666_6)		24	21.8556	0	13.2375		18.1016		30.2593	9.97112		6.52859
13_2_20cm_2_scaffold_90143_1	13_2_20cm_2_scaffold_90143	13_2_20CM_2_Chloroflexi_52_3				quaternary amine ABC transporter substrate-binding protein; K05845 osmoprotectant transport system substrate-binding protein (13_2_20cm_2_scaffold_90143_1)	thioredoxin reductase; K00384 thioredoxin reductase (NADPH) [EC:1.8.1.9] (13_2_20cm_2_scaffold_90143_2)	glutaredoxin-like protein (13_2_20cm_2_scaffold_90143_3)	hypothetical protein (13_2_20cm_2_scaffold_90143_4)		21.8556					2.84852
13_2_20cm_2_scaffold_57120_1	13_2_20cm_2_scaffold_57120	13_2_20cm_2_UNK				methylamine utilization protein MauG (13_2_20cm_2_scaffold_57120_1)	hypothetical protein (13_2_20cm_2_scaffold_57120_2)			14	21.8556	8.96095	18.5325	9.38658	27.1524	8.54557	15.1296	16.9509	3.4214	19.5858
13_1_20cm_4_scaffold_41543_1	13_1_20cm_4_scaffold_41543	13_1_20CM_4_Ktedonobacteria_53_7				carbon-monoxide dehydrogenase (acceptor) (EC:1.2.99.2); K03519 carbon-monoxide dehydrogenase medium subunit [EC:1.2.99.2] (13_1_20cm_4_scaffold_41543_1)	aldehyde oxidase and xanthine dehydrogenase molybdopterin binding protein (13_1_20cm_4_scaffold_41543_2)			21	21.8556	1.3526	18.5325	3.12886	12.0677	1.42426	13.4486	17.948		19.5858
13_1_20cm_full_scaffold_122315_1	13_1_20cm_full_scaffold_122315	13_1_20CM_Chloroflexi_53_13				quaternary amine ABC transporter substrate-binding protein; K05845 osmoprotectant transport system substrate-binding protein (13_1_20cm_full_scaffold_122315_1)	thioredoxin reductase; K00384 thioredoxin reductase (NADPH) [EC:1.8.1.9] (13_1_20cm_full_scaffold_122315_2)				21.8556					2.84852
13_1_40cm_4_scaffold_174865_1	13_1_40cm_4_scaffold_174865	13_1_40CM_4_Actinobacteria_66_4				carbon-monoxide dehydrogenase; K03519 carbon-monoxide dehydrogenase medium subunit [EC:1.2.99.2] (13_1_40cm_4_scaffold_174865_1)	hypothetical protein (13_1_40cm_4_scaffold_174865_2)			29.5	21.8556	15.5548	15.885	18.7732		13.5305	15.1296	9.97112		26.1143
13_1_20cm_full_scaffold_166680_1	13_1_20cm_full_scaffold_166680	13_1_20CM_Actinobacteria_70_12				Antibiotic biosynthesis monooxygenase (13_1_20cm_full_scaffold_166680_1)	Pro (13_1_20cm_full_scaffold_166680_trna_1)			13	21.8556	0
13_1_20cm_full_scaffold_303507_1	13_1_20cm_full_scaffold_303507	13_1_20CM_Chloroflexi_53_42				carbon-monoxide dehydrogenase (acceptor) (EC:1.2.99.2); K03519 carbon-monoxide dehydrogenase medium subunit [EC:1.2.99.2] (13_1_20cm_full_scaffold_303507_1)	Aldehyde oxidase and xanthine dehydrogenase molybdopterin binding (13_1_20cm_full_scaffold_303507_2)			21	21.8556	1.3526	18.5325	3.12886	12.0677	1.42426	13.4486	17.948		19.5858
13_2_20cm_2_scaffold_150909_1	13_2_20cm_2_scaffold_150909	13_2_20cm_2_UNK				alcohol dehydrogenase (EC:1.1.99.8) (13_2_20cm_2_scaffold_150909_1)					21.8556						6.72428
13_1_40cm_4_scaffold_6105_1	13_1_40cm_4_scaffold_6105	13_1_40CM_4_remainingbacteria_63_5				Pyrrolo-quinoline quinone (13_1_40cm_4_scaffold_6105_1)	extracellular solute-binding protein family 3 (13_1_40cm_4_scaffold_6105_2)	hypothetical protein (13_1_40cm_4_scaffold_6105_3)	YVTN beta-propeller repeat-containing protein (13_1_40cm_4_scaffold_6105_4)		20.8357	10.8433		18.1027		20.4892		27.2544	12.3304
13_1_20cm_4_scaffold_112229_1	13_1_20cm_4_scaffold_112229	13_1_20CM_4_Proteobacteria_62_7				methanol/ethanol family pyrrolo-quinoline quinone (PQQ)-dependent dehydrogenase (13_1_20cm_4_scaffold_112229_1)	methanol oxidation protein (13_1_20cm_4_scaffold_112229_2)			6.75	20.8357	27.9762	40.3743	20.1886	13.8276	36.8682	15.3698	13.2948	27.8822	15.6414
13_1_20cm_4_scaffold_28997_3	13_1_20cm_4_scaffold_28997	13_1_20CM_4_remainingbacteria_56_6		Oxidoreductase, short chain dehydrogenase/reductase family (13_1_20cm_4_scaffold_28997_1)	MOSC domain containing protein (13_1_20cm_4_scaffold_28997_2)	Zinc-containing alcohol dehydrogenase superfamily (13_1_20cm_4_scaffold_28997_3)				8	20.7628	4.95952	29.1225		16.5931	6.64656	11.7675	5.31793	6.22072	8.97681
13_1_40cm_4_scaffold_93522_2	13_1_40cm_4_scaffold_93522	13_1_40CM_4_Chloroflexi_67_5			glycoside hydrolase family protein (13_1_40cm_4_scaffold_93522_1)	family 1 extracellular solute-binding protein; K10232 alpha-glucoside transport system substrate-binding protein (13_1_40cm_4_scaffold_93522_2)	ABC transporter permease; K10233 alpha-glucoside transport system permease protein (13_1_40cm_4_scaffold_93522_3)				20.7628
13_1_20cm_full_scaffold_61193_1	13_1_20cm_full_scaffold_61193	13_1_20CM_remainingbacteria_67_29				family 1 extracellular solute-binding protein; K10232 alpha-glucoside transport system substrate-binding protein (13_1_20cm_full_scaffold_61193_1)	glycoside hydrolase family protein (13_1_20cm_full_scaffold_61193_2)				20.7628
13_1_20cm_full_scaffold_141610_1	13_1_20cm_full_scaffold_141610	13_1_20CM_Chloroflexi_53_13				family 5 extracellular solute-binding protein (13_1_20cm_full_scaffold_141610_1)				22	20.7628	0			3.01693		3.36214	1.99422		3.26429
13_2_20cm_2_scaffold_27857_2	13_2_20cm_2_scaffold_27857	13_2_20cm_2_UNK			glycosyl hydrolase family protein (13_2_20cm_2_scaffold_27857_1)	family 5 extracellular solute-binding protein; K02035 peptide/nickel transport system substrate-binding protein (13_2_20cm_2_scaffold_27857_2)				10.6667	20.3985	7.89014	6.61874		9.05079		12.3279	10.9682		8.97681
13_2_20cm_2_scaffold_85769_2	13_2_20cm_2_scaffold_85769	13_2_20CM_2_Actinobacteria_69_4				exaA; quinoprotein ethanol dehydrogenase (EC:1.1.99.8); K00114 alcohol dehydrogenase (cytochrome c) [EC:1.1.2.8] (13_2_20cm_2_scaffold_85769_2)					20.0343		23.8275	7.82215	55.8132		36.143		4.66554	18.7697
13_1_40cm_4_scaffold_18084_2	13_1_40cm_4_scaffold_18084	13_1_40CM_4_remainingbacteria_63_5			TPR repeat-containing adenylate/guanylate cyclase (13_1_40cm_4_scaffold_18084_1)	molybdopterin dehydrogenase FAD-binding protein; K03519 carbon-monoxide dehydrogenase medium subunit [EC:1.2.99.2] (13_1_40cm_4_scaffold_18084_2)	(2Fe-2S)-binding domain-containing protein; K03518 carbon-monoxide dehydrogenase small subunit [EC:1.2.99.2] (13_1_40cm_4_scaffold_18084_3)			16	19.67	8.11557	23.8275	6.25772	9.05079		13.4486	9.97112	4.66554	16.3215
13_1_20cm_4_scaffold_43581_2	13_1_20cm_4_scaffold_43581	13_1_20CM_4_remainingbacteria_67_8			putative ABC transporter ATP-binding protein (13_1_20cm_4_scaffold_43581_1)	solute-binding protein; K10543 D-xylose transport system substrate-binding protein (13_1_20cm_4_scaffold_43581_2)	ydaS; hypothetical protein (13_1_20cm_4_scaffold_43581_3)	ATP-dependent metalloprotease FtsH (EC:3.6.4.3) (13_1_20cm_4_scaffold_43581_4)		12.6667	19.67	6.76298	14.5612		4.5254	5.69705	11.2071			13.0572
13_1_20cm_4_scaffold_90488_2	13_1_20cm_4_scaffold_90488	13_1_20CM_4_Chloroflexi_62_6			PTS system lactose/cellobiose family transporter subunit IIC; K02761 PTS system, cellobiose-specific IIC component (13_1_20cm_4_scaffold_90488_1)	ABC-type xylose transport system periplasmic component-like protein (13_1_20cm_4_scaffold_90488_2)				19.5	19.67	5.41038	13.2375		12.0677	2.84852	14.2891	10.9682		5.71251
13_2_20cm_2_scaffold_43198_3	13_2_20cm_2_scaffold_43198	13_2_20cm_2_UNK			amino acid/amide ABC transporter membrane protein 1, HAAT family (13_2_20cm_2_scaffold_43198_2)	branched chain amino acid binding protein; K01999 branched-chain amino acid transport system substrate-binding protein (13_2_20cm_2_scaffold_43198_3)					19.67					4.98492		7.9769
13_2_20cm_2_scaffold_13758_11	13_2_20cm_2_scaffold_13758	13_2_20cm_2_UNK	Sugar ABC transporter, substrate-binding protein; K02027 multiple sugar transport system substrate-binding protein (13_2_20cm_2_scaffold_13758_8)	inner-membrane translocator; K10544 D-xylose transport system permease protein (13_2_20cm_2_scaffold_13758_9)	ABC transporter (13_2_20cm_2_scaffold_13758_10)	solute-binding protein; K10543 D-xylose transport system substrate-binding protein (13_2_20cm_2_scaffold_13758_11)				12.6667	19.67	6.76298	14.5612		4.5254	5.69705	11.2071			13.0572
13_1_20cm_full_scaffold_217652_1	13_1_20cm_full_scaffold_217652	13_1_20CM_remainingbacteria_67_12				Mn-containing catalase (13_1_20cm_full_scaffold_217652_1)				26	19.67	0	13.2375		24.1354		8.40536	1.99422		3.26429
13_1_20cm_full_scaffold_169090_1	13_1_20cm_full_scaffold_169090	13_1_20CM_remainingbacteria_67_12				hypothetical protein; K01999 branched-chain amino acid transport system substrate-binding protein (13_1_20cm_full_scaffold_169090_1)	amino acid/amide ABC transporter membrane protein 1, HAAT family (13_1_20cm_full_scaffold_169090_2)				19.67					4.98492		7.9769
13_1_20cm_full_scaffold_91679_1	13_1_20cm_full_scaffold_91679	13_1_20CM_remainingbacteria_56_12				carbon-monoxide dehydrogenase large subunit; K03520 carbon-monoxide dehydrogenase large subunit [EC:1.2.99.2] (13_1_20cm_full_scaffold_91679_1)				11	19.67	4.73408		3.12886	12.0677		5.04321	5.98267		3.26429
13_1_20cm_4_scaffold_219138_1	13_1_20cm_4_scaffold_219138	13_1_20CM_4_Alphaproteobacteria_64_7				arylsulfatase (13_1_20cm_4_scaffold_219138_1)					19.67	10.8208	18.5325				20.1729			16.3215
13_1_20cm_4_scaffold_223761_1	13_1_20cm_4_scaffold_223761	13_1_20CM_4_Deltaproteobacteria_68_7				LamB type porin; K02024 maltoporin (13_1_20cm_4_scaffold_223761_1)				22.5	19.67	16.2311			9.05079				5.44313
13_2_20cm_2_scaffold_1296_10	13_2_20cm_2_scaffold_1296	13_2_20CM_2_Verrucomicrobia_54_15	tRNA (guanine-N1)-methyltransferase (EC:2.1.1.31); K00554 tRNA (guanine37-N1)-methyltransferase [EC:2.1.1.228] (13_2_20cm_2_scaffold_1296_7)	fabF; 3-oxoacyl-ACP synthase II (EC:2.3.1.179); K09458 3-oxoacyl-[acyl-carrier-protein] synthase II [EC:2.3.1.179] (13_2_20cm_2_scaffold_1296_8)	cyclase/dehydrase (13_2_20cm_2_scaffold_1296_9)	hypothetical protein (13_2_20cm_2_scaffold_1296_10)		Peptidoglycan-binding domain 1 protein (13_2_20cm_2_scaffold_1296_12)	oxalate decarboxylase family bicupin (13_2_20cm_2_scaffold_1296_13)	21.5	18.5773	4.05779	15.885	3.12886	24.1354	2.84852	20.1729	15.9538		30.1947
13_1_20cm_full_scaffold_97_16	13_1_20cm_full_scaffold_97	13_1_20CM_Verrucomicrobia_54_28	tRNA (guanine-N1)-methyltransferase (EC:2.1.1.31); K00554 tRNA (guanine37-N1)-methyltransferase [EC:2.1.1.228] (13_1_20cm_full_scaffold_97_13)	fabF; 3-oxoacyl-ACP synthase II (EC:2.3.1.179); K09458 3-oxoacyl-[acyl-carrier-protein] synthase II [EC:2.3.1.179] (13_1_20cm_full_scaffold_97_14)	cyclase/dehydrase (13_1_20cm_full_scaffold_97_15)	hypothetical protein (13_1_20cm_full_scaffold_97_16)		hypothetical protein (13_1_20cm_full_scaffold_97_18)	oxalate decarboxylase family bicupin (13_1_20cm_full_scaffold_97_19)	21.5	18.5773	4.05779	15.885	3.12886	24.1354	2.84852	20.1729	15.9538		30.1947
13_1_20cm_4_scaffold_225_19	13_1_20cm_4_scaffold_225	13_1_20CM_4_Verrucomicrobia_54_11	tRNA (guanine-N1)-methyltransferase (EC:2.1.1.31); K00554 tRNA (guanine37-N1)-methyltransferase [EC:2.1.1.228] (13_1_20cm_4_scaffold_225_16)	fabF; 3-oxoacyl-ACP synthase II (EC:2.3.1.179); K09458 3-oxoacyl-[acyl-carrier-protein] synthase II [EC:2.3.1.179] (13_1_20cm_4_scaffold_225_17)	cyclase/dehydrase (13_1_20cm_4_scaffold_225_18)	hypothetical protein (13_1_20cm_4_scaffold_225_19)		Peptidoglycan-binding domain 1 protein (13_1_20cm_4_scaffold_225_21)	oxalate decarboxylase family bicupin (13_1_20cm_4_scaffold_225_22)	21.5	18.5773	4.05779	15.885	3.12886	24.1354	2.84852	20.1729	15.9538		30.1947
13_1_20cm_full_scaffold_8516_1	13_1_20cm_full_scaffold_8516	13_1_20CM_Chloroflexi_53_13				branched-chain amino acid ABC transporter substrate-binding protein; K01999 branched-chain amino acid transport system substrate-binding protein (13_1_20cm_full_scaffold_8516_1)	inner-membrane translocator (13_1_20cm_full_scaffold_8516_2)	inner-membrane translocator; K01998 branched-chain amino acid transport system permease protein (13_1_20cm_full_scaffold_8516_3)	amino acid/amide ABC transporter ATP-binding protein 1, HAAT family (EC:3.6.3.17) (13_1_20cm_full_scaffold_8516_4)	22.5	18.5773	4.73408	7.94249		6.03386	2.84852	6.72428	5.98267	4.66554	8.16073
13_2_20cm_2_scaffold_11499_1	13_2_20cm_2_scaffold_11499	13_2_20CM_2_Chloroflexi_52_3				branched-chain amino acid ABC transporter substrate-binding protein; K01999 branched-chain amino acid transport system substrate-binding protein (13_2_20cm_2_scaffold_11499_1)	inner-membrane translocator (13_2_20cm_2_scaffold_11499_2)	branched-chain amino acid ABC transporter permease; K01998 branched-chain amino acid transport system permease protein (13_2_20cm_2_scaffold_11499_3)		22.5	18.5773	4.73408	7.94249		6.03386	2.84852	6.72428	5.98267	4.66554	8.16073
13_1_20cm_4_scaffold_31097_1	13_1_20cm_4_scaffold_31097	13_1_20CM_4_Chloroflexi_62_6				branched-chain amino acid ABC transporter substrate-binding protein; K01999 branched-chain amino acid transport system substrate-binding protein (13_1_20cm_4_scaffold_31097_1)	amino acid/amide ABC transporter membrane protein 1, HAAT family (13_1_20cm_4_scaffold_31097_2)			22.5	18.5773	4.73408	7.94249		6.03386	2.84852	6.72428	5.98267	4.66554	8.16073
13_1_20cm_full_scaffold_120851_1	13_1_20cm_full_scaffold_120851	13_1_20CM_Actinobacteria_70_12				exaA; quinoprotein ethanol dehydrogenase (EC:1.1.99.8); K00114 alcohol dehydrogenase (cytochrome c) [EC:1.1.2.8] (13_1_20cm_full_scaffold_120851_1)				24.6667	18.213	13.526	15.885	6.25772		12.8184	12.608	16.9509	4.66554	19.5858
13_1_20cm_4_scaffold_257875_1	13_1_20cm_4_scaffold_257875	13_1_20CM_4_Actinobacteria_69_7				exaA; quinoprotein ethanol dehydrogenase (EC:1.1.99.8); K00114 alcohol dehydrogenase (cytochrome c) [EC:1.1.2.8] (13_1_20cm_4_scaffold_257875_1)					17.8487	0	21.18							15.5054
13_1_40cm_4_scaffold_63658_3	13_1_40cm_4_scaffold_63658	13_1_40CM_4_Deltaproteobacteria_63_4		luciferase-like protein (13_1_40cm_4_scaffold_63658_1)	Acetyl xylan esterase (13_1_40cm_4_scaffold_63658_2)	gluconolactonase (EC:3.1.1.17); K01053 gluconolactonase [EC:3.1.1.17] (13_1_40cm_4_scaffold_63658_3)				11.4727	17.5625	14.578	21.8418	22.945	15.0847	15.4511	14.0089	7.82733	14.3595	18.28
13_1_20cm_4_scaffold_142808_2	13_1_20cm_4_scaffold_142808	13_1_20CM_4_Actinobacteria_69_7			two-component system response regulator receiver (13_1_20cm_4_scaffold_142808_1)	Leu/Ile/Val-binding protein; K01999 branched-chain amino acid transport system substrate-binding protein (13_1_20cm_4_scaffold_142808_2)					17.4845	6.76298	5.29499	3.12886	15.0847	7.12131	15.1296	15.9538	1.55518
13_1_40cm_4_scaffold_35897_3	13_1_40cm_4_scaffold_35897	13_1_40CM_4_remainingbacteria_63_5		short-chain dehydrogenase/reductase SDR; K00046 gluconate 5-dehydrogenase [EC:1.1.1.69] (13_1_40cm_4_scaffold_35897_1)	putative oxidoreductase (13_1_40cm_4_scaffold_35897_2)	amino-acid ABC transporter periplasmic-binding protein y4oP; K02027 multiple sugar transport system substrate-binding protein (13_1_40cm_4_scaffold_35897_3)	sugar ABC transporter permease; K02025 multiple sugar transport system permease protein (13_1_40cm_4_scaffold_35897_4)	sugar ABC transporter permease; K02026 multiple sugar transport system permease protein (13_1_40cm_4_scaffold_35897_5)			17.4845		15.885		12.0677			5.98267	15.5518
13_2_20cm_2_scaffold_3749_4	13_2_20cm_2_scaffold_3749	13_2_20CM_2_Chloroflexi_56_8	oxidoreductase FAD-binding domain-containing protein; K00523 CDP-4-dehydro-6-deoxyglucose reductase [EC:1.17.1.1] (13_2_20cm_2_scaffold_3749_1)	methane/phenol/toluene hydroxylase; K08684 methane monooxygenase [EC:1.14.13.25] (13_2_20cm_2_scaffold_3749_2)	monooxygenase component MmoB/DmpM (13_2_20cm_2_scaffold_3749_3)	amidohydrolase 2; K07045 (13_2_20cm_2_scaffold_3749_4)	hypothetical protein (13_2_20cm_2_scaffold_3749_5)		adhA3; alcohol dehydrogenase; K13953 alcohol dehydrogenase, propanol-preferring [EC:1.1.1.1] (13_2_20cm_2_scaffold_3749_7)	17.3333	17.4845	5.41038	13.2375			3.32328	16.8107	18.9451	3.88795
13_1_20cm_full_scaffold_12066_6	13_1_20cm_full_scaffold_12066	13_1_20CM_Actinobacteria_70_12	ABC transporter-like protein (13_1_20cm_full_scaffold_12066_3)	livM; inner-membrane translocator (13_1_20cm_full_scaffold_12066_4)	MglC-like galactoside transport system permease protein (13_1_20cm_full_scaffold_12066_5)	Leu/Ile/Val-binding protein; K01999 branched-chain amino acid transport system substrate-binding protein (13_1_20cm_full_scaffold_12066_6)	response regulator NasT; K07183 response regulator NasT (13_1_20cm_full_scaffold_12066_7)	Leu (13_1_20cm_full_scaffold_12066_trna_1)			17.4845	6.76298	5.29499	3.12886	15.0847	7.12131	15.1296	15.9538	1.55518
13_1_20cm_4_scaffold_4166_4	13_1_20cm_4_scaffold_4166	13_1_20CM_4_remainingbacteria_56_6	alcohol dehydrogenase (13_1_20cm_4_scaffold_4166_1)		hypothetical protein (13_1_20cm_4_scaffold_4166_3)	amidohydrolase 2; K07045 (13_1_20cm_4_scaffold_4166_4)	monooxygenase component MmoB/DmpM (13_1_20cm_4_scaffold_4166_5)	methane/phenol/toluene hydroxylase; K08684 methane monooxygenase [EC:1.14.13.25] (13_1_20cm_4_scaffold_4166_6)	oxidoreductase FAD-binding domain-containing protein; K00523 CDP-4-dehydro-6-deoxyglucose reductase [EC:1.17.1.1] (13_1_20cm_4_scaffold_4166_7)	17.3333	17.4845	5.41038	13.2375			3.32328	16.8107	18.9451	3.88795
13_2_20cm_2_scaffold_173389_2	13_2_20cm_2_scaffold_173389	13_2_20CM_2_Actinobacteria_69_4			binding-protein-dependent transport system inner membrane protein (13_2_20cm_2_scaffold_173389_1)	family 1 extracellular solute-binding protein; K02027 multiple sugar transport system substrate-binding protein (13_2_20cm_2_scaffold_173389_2)				20	17.4845	8.11557	5.29499	15.6443	21.1185	15.6669	15.1296	5.98267	4.66554
13_2_20cm_2_scaffold_224929_2	13_2_20cm_2_scaffold_224929	13_2_20cm_2_UNK			amino-acid ABC transporter periplasmic-binding protein y4oP; K02027 multiple sugar transport system substrate-binding protein (13_2_20cm_2_scaffold_224929_1)	family 1 extracellular solute-binding protein; K02027 multiple sugar transport system substrate-binding protein (13_2_20cm_2_scaffold_224929_2)					17.4845		15.885		12.0677			5.98267	15.5518
13_1_20cm_full_scaffold_43110_2	13_1_20cm_full_scaffold_43110	13_1_20CM_remainingbacteria_56_12				family 1 extracellular solute-binding protein; K02027 multiple sugar transport system substrate-binding protein (13_1_20cm_full_scaffold_43110_2)				20	17.4845	8.11557	5.29499	15.6443	21.1185	15.6669	15.1296	5.98267	4.66554
13_1_20cm_full_scaffold_20663_2	13_1_20cm_full_scaffold_20663	13_1_20CM_remainingunknowns_50_25				amidase; K01426 amidase [EC:3.5.1.4] (13_1_20cm_full_scaffold_20663_2)	glutamyl-tRNA(Gln) amidotransferase subunit A (Glu-ADTsubunit A) (EC:6.3.5.-); K02433 aspartyl-tRNA(Asn)/glutamyl-tRNA (Gln) amidotransferase subunit A [EC:6.3.5.6 6.3.5.7] (13_1_20cm_full_scaffold_20663_3)				17.4845									8.16073
13_1_20cm_full_scaffold_17398_1	13_1_20cm_full_scaffold_17398	13_1_20CM_Chloroflexi_53_13				appA; oligopeptide-binding protein AppA (13_1_20cm_full_scaffold_17398_1)	appB; oligopeptide ABC transporter permease; K02033 peptide/nickel transport system permease protein (13_1_20cm_full_scaffold_17398_2)	Binding-protein-dependent transport systems inner membrane component (13_1_20cm_full_scaffold_17398_3)	oligopeptide ABC transporter permease; K02034 peptide/nickel transport system permease protein (13_1_20cm_full_scaffold_17398_4)	13	17.4845	0					4.20268
13_2_20cm_2_scaffold_81867_1	13_2_20cm_2_scaffold_81867	13_2_20CM_2_Actinobacteria_69_4				amidase; K01426 amidase [EC:3.5.1.4] (13_2_20cm_2_scaffold_81867_1)	amidase; K01426 amidase [EC:3.5.1.4] (13_2_20cm_2_scaffold_81867_2)	glutamyl-tRNA(Gln) amidotransferase subunit A (Glu-ADTsubunit A) (EC:6.3.5.-); K02433 aspartyl-tRNA(Asn)/glutamyl-tRNA (Gln) amidotransferase subunit A [EC:6.3.5.6 6.3.5.7] (13_2_20cm_2_scaffold_81867_3)			17.4845									8.16073
13_1_20cm_full_scaffold_58270_1	13_1_20cm_full_scaffold_58270	13_1_20CM_remainingbacteria_56_12				Formamidase (EC:3.5.1.49); K01455 formamidase [EC:3.5.1.49] (13_1_20cm_full_scaffold_58270_1)				46.75	17.4845	25.3612	40.3743	53.1906	49.7794	24.9246	51.6929	23.4321	27.2157	31.8269
13_1_20cm_4_scaffold_134061_1	13_1_20cm_4_scaffold_134061	13_1_20CM_4_remainingunknowns_66_7				branched chain amino acid binding protein; K01999 branched-chain amino acid transport system substrate-binding protein (13_1_20cm_4_scaffold_134061_1)				8	17.4845	4.73408	15.885				6.72428	5.98267
13_2_20cm_2_scaffold_213961_1	13_2_20cm_2_scaffold_213961	13_2_20cm_2_UNK				branched chain amino acid binding protein; K01999 branched-chain amino acid transport system substrate-binding protein (13_2_20cm_2_scaffold_213961_1)				8	17.4845	4.73408	15.885				6.72428	5.98267
13_1_40cm_4_scaffold_224263_1	13_1_40cm_4_scaffold_224263	13_1_40CM_4_Archaea_53_8				nirK1; copper-containing nitrite reductase (13_1_40cm_4_scaffold_224263_1)				18	17.4845	10.8208	15.885	18.7732	6.03386	19.9397	13.4486	9.97112	23.3277	8.16073
13_2_20cm_2_scaffold_80350_2	13_2_20cm_2_scaffold_80350	13_2_20CM_2_Chloroflexi_52_3			zwf; glucose-6-phosphate 1-dehydrogenase (EC:1.1.1.49); K00036 glucose-6-phosphate 1-dehydrogenase [EC:1.1.1.49] (13_2_20cm_2_scaffold_80350_1)	tal2; transaldolase family protein; K13810 transaldolase / glucose-6-phosphate isomerase [EC:2.2.1.2 5.3.1.9] (13_2_20cm_2_scaffold_80350_2)	DNA mismatch repair protein MutS; K03555 DNA mismatch repair protein MutS (13_2_20cm_2_scaffold_80350_3)			9.5	16.3917	0			21.1185		7.56482	15.2416	4.66554	8.16073
13_1_20cm_full_scaffold_199528_2	13_1_20cm_full_scaffold_199528	13_1_20CM_Actinobacteria_69_28			xanthine dehydrogenase, molybdenum binding subunit apoprotein (EC:1.17.1.4); K03520 carbon-monoxide dehydrogenase large subunit [EC:1.2.99.2] (13_1_20cm_full_scaffold_199528_1)	carbon-monoxide dehydrogenase large subunit; K03520 carbon-monoxide dehydrogenase large subunit [EC:1.2.99.2] (13_1_20cm_full_scaffold_199528_2)				15	16.3917	12.8497	17.2087	15.6443		13.5305	10.0864		10.8863	6.80061
13_1_20cm_4_scaffold_36291_2	13_1_20cm_4_scaffold_36291	13_1_20CM_4_Alphaproteobacteria_64_7			transcriptional regulator (13_1_20cm_4_scaffold_36291_1)	ABC transporter substrate-binding protein; K10227 sorbitol/mannitol transport system substrate-binding protein (13_1_20cm_4_scaffold_36291_2)	ABC transporter permease; K10228 sorbitol/mannitol transport system permease protein (13_1_20cm_4_scaffold_36291_3)	ABC transporter permease; K10229 sorbitol/mannitol transport system permease protein (13_1_20cm_4_scaffold_36291_4)	ABC transporter ATP-binding protein; K10230 sorbitol/mannitol transport system ATP-binding protein (13_1_20cm_4_scaffold_36291_5)		16.3917	0			18.1016			17.948
13_1_20cm_4_scaffold_69338_2	13_1_20cm_4_scaffold_69338	13_1_20CM_4_Proteobacteria_62_7			thiamine-phosphate pyrophosphorylase; K00788 thiamine-phosphate pyrophosphorylase [EC:2.5.1.3] (13_1_20cm_4_scaffold_69338_1)	fructose-bisphosphate aldolase; K01623 fructose-bisphosphate aldolase, class I [EC:4.1.2.13] (13_1_20cm_4_scaffold_69338_2)				21.6667	16.3917	6.08668	15.885	7.82215	31.1749	2.13639	12.3279	26.5897	3.88795	10.3369
13_2_20cm_2_scaffold_6754_10	13_2_20cm_2_scaffold_6754	13_2_20CM_2_Actinobacteria_71_6	hypothetical protein (13_2_20cm_2_scaffold_6754_7)	carbohydrate ABC transporter membrane protein 2, CUT1 family; K02026 multiple sugar transport system permease protein (13_2_20cm_2_scaffold_6754_8)	sugar ABC transporter permease; K02025 multiple sugar transport system permease protein (13_2_20cm_2_scaffold_6754_9)	family 1 extracellular solute-binding protein; K02027 multiple sugar transport system substrate-binding protein (13_2_20cm_2_scaffold_6754_10)	LacI family transcriptional regulator; K02529 LacI family transcriptional regulator (13_2_20cm_2_scaffold_6754_11)			25	16.3917	0					19.3323			8.97681
13_1_20cm_full_scaffold_5455_5	13_1_20cm_full_scaffold_5455	13_1_20CM_Chloroflexi_53_42	DNA-binding domain-containing protein, AraC-type (13_1_20cm_full_scaffold_5455_2)	hypothetical protein (13_1_20cm_full_scaffold_5455_3)	hypothetical protein (13_1_20cm_full_scaffold_5455_4)	Superoxide dismutase (EC:1.15.1.1); K04564 superoxide dismutase, Fe-Mn family [EC:1.15.1.1] (13_1_20cm_full_scaffold_5455_5)				14.1	16.3917	6.42483	26.475		9.05079		26.8971	15.9538	7.7759	9.52085
13_1_20cm_4_scaffold_16292_3	13_1_20cm_4_scaffold_16292	13_1_20CM_4_Ktedonobacteria_53_7		hypothetical protein (13_1_20cm_4_scaffold_16292_1)	hypothetical protein (13_1_20cm_4_scaffold_16292_2)	Superoxide dismutase (EC:1.15.1.1); K04564 superoxide dismutase, Fe-Mn family [EC:1.15.1.1] (13_1_20cm_4_scaffold_16292_3)				14.1	16.3917	6.42483	26.475		9.05079		26.8971	15.9538	7.7759	9.52085
13_2_20cm_2_scaffold_46046_5	13_2_20cm_2_scaffold_46046	13_2_20cm_2_UNK	Sugar phosphate isomerase/epimerase (13_2_20cm_2_scaffold_46046_2)	ABC transporter; K02056 simple sugar transport system ATP-binding protein [EC:3.6.3.17] (13_2_20cm_2_scaffold_46046_3)		sugar ABC transporter periplasmic sugar-binding protein (13_2_20cm_2_scaffold_46046_5)				13	16.3917	2.70519	2.6475		6.03386		8.40536	9.97112		6.52859
13_1_20cm_full_scaffold_18669_1	13_1_20cm_full_scaffold_18669	13_1_20CM_remainingbacteria_56_12				fmdA; formamidase (EC:3.5.1.49); K01455 formamidase [EC:3.5.1.49] (13_1_20cm_full_scaffold_18669_1)	Urea transporter; K08717 urea transporter (13_1_20cm_full_scaffold_18669_2)			14	16.3917	0					3.36214	2.99134	3.88795	1.63215
13_1_40cm_4_scaffold_112194_1	13_1_40cm_4_scaffold_112194	13_1_40CM_4_Nitrospirae_61_9				glbN; hemoglobin-like protein HBN; K06886 hemoglobin (13_1_40cm_4_scaffold_112194_1)	crtB; phytoene synthase (EC:2.5.1.32); K02291 phytoene synthase [EC:2.5.1.32] (13_1_40cm_4_scaffold_112194_2)			7	16.3917	20.9652	18.5325	15.6443	9.05079	26.3488	6.72428	12.9625	24.8829	20.4018
13_2_20cm_2_scaffold_209666_1	13_2_20cm_2_scaffold_209666	13_2_20CM_2_Actinobacteria_69_4				carbon-monoxide dehydrogenase; K03519 carbon-monoxide dehydrogenase medium subunit [EC:1.2.99.2] (13_2_20cm_2_scaffold_209666_1)				25	16.3917	11.4971	26.475	12.5154	15.0847	13.5305	11.7675	7.9769	10.8863	11.425
13_2_20cm_2_scaffold_3152_7	13_2_20cm_2_scaffold_3152	13_2_20cm_2_UNK	MOSC domain-containing protein (13_2_20cm_2_scaffold_3152_4)	Transcriptional regulator, PadR-like family (13_2_20cm_2_scaffold_3152_5)	Unspecific monooxygenase (EC:1.14.14.1) (13_2_20cm_2_scaffold_3152_6)	hypothetical protein (13_2_20cm_2_scaffold_3152_7)				6	15.2989	2.70519	7.94249		9.05079	2.84852	6.72428	9.97112	3.11036	3.26429
13_1_20cm_full_scaffold_61521_2	13_1_20cm_full_scaffold_61521	13_1_20CM_Actinobacteria_70_12			recombinase (13_1_20cm_full_scaffold_61521_1)	hypothetical protein (13_1_20cm_full_scaffold_61521_2)	hypothetical protein (13_1_20cm_full_scaffold_61521_3)			17	15.2989	0	10.59		24.1354		5.04321	17.948		4.89644
13_1_40cm_4_scaffold_60511_2	13_1_40cm_4_scaffold_60511	13_1_40CM_4_remainingbacteria_63_5			rbsC; ribose ABC transporter; K10440 ribose transport system permease protein (13_1_40cm_4_scaffold_60511_1)	rbsB; ribose ABC transporter substrate binding protein (13_1_40cm_4_scaffold_60511_2)				17	15.2989	17.5837	26.475	15.6443	15.0847	14.2426	15.1296	5.98267	18.6622	13.0572
13_1_20cm_4_scaffold_15822_4	13_1_20cm_4_scaffold_15822	13_1_20CM_4_Ktedonobacteria_53_7	inner-membrane translocator; K10544 D-xylose transport system permease protein (13_1_20cm_4_scaffold_15822_1)	ABC transporter (13_1_20cm_4_scaffold_15822_2)	putative ABC transporter ATP-binding protein; K02056 simple sugar transport system ATP-binding protein [EC:3.6.3.17] (13_1_20cm_4_scaffold_15822_3)	ABC-type xylose transport system periplasmic component-like protein (13_1_20cm_4_scaffold_15822_4)	PTS system lactose/cellobiose family transporter subunit IIC; K02761 PTS system, cellobiose-specific IIC component (13_1_20cm_4_scaffold_15822_5)	PTS system lactose/cellobiose-specific transporter subunit IIB; K02760 PTS system, cellobiose-specific IIB component [EC:2.7.1.69] (13_1_20cm_4_scaffold_15822_6)			15.2989
13_1_20cm_full_scaffold_8750_2	13_1_20cm_full_scaffold_8750	13_1_20CM_Chloroflexi_67_15			pps; phosphoenolpyruvate synthase; K01007 pyruvate, water dikinase [EC:2.7.9.2] (13_1_20cm_full_scaffold_8750_1)	family 1 extracellular solute-binding protein; K10232 alpha-glucoside transport system substrate-binding protein (13_1_20cm_full_scaffold_8750_2)	ABC transporter permease; K10233 alpha-glucoside transport system permease protein (13_1_20cm_full_scaffold_8750_3)	ABC transporter permease; K10234 alpha-glucoside transport system permease protein (13_1_20cm_full_scaffold_8750_4)		2	15.2989	0
13_1_40cm_4_scaffold_32557_6	13_1_40cm_4_scaffold_32557	13_1_40CM_4_Rokubacteria_67_11	phthalate 4,5-dioxygenase (EC:1.14.12.7) (13_1_40cm_4_scaffold_32557_3)	protocatechuate 4,5-dioxygenase subunit beta (13_1_40cm_4_scaffold_32557_4)	hypothetical protein (13_1_40cm_4_scaffold_32557_5)	(13_1_40cm_4_scaffold_32557_6)					15.2989
13_1_40cm_4_scaffold_113210_2	13_1_40cm_4_scaffold_113210	13_1_40CM_4_Alphaproteobacteria_63_4			hypothetical protein (13_1_40cm_4_scaffold_113210_1)	hypothetical protein (13_1_40cm_4_scaffold_113210_2)	hypothetical protein (13_1_40cm_4_scaffold_113210_3)				15.2989	18.9363	23.8275	28.1597		24.2125	8.40536	17.948	6.22072	8.16073
13_1_20cm_4_scaffold_16557_2	13_1_20cm_4_scaffold_16557	13_1_20CM_4_remainingbacteria_67_8			hypothetical protein (13_1_20cm_4_scaffold_16557_1)	(13_1_20cm_4_scaffold_16557_2)	limonene 1,2-monooxygenase (13_1_20cm_4_scaffold_16557_3)				15.2989
13_1_20cm_4_scaffold_4588_3	13_1_20cm_4_scaffold_4588	13_1_20CM_4_Alphaproteobacteria_64_7			cutS; carbon monoxide dehydrogenase (13_1_20cm_4_scaffold_4588_2)	coxL2; carbon-monoxide dehydrogenase large subunit (13_1_20cm_4_scaffold_4588_3)	coxM; carbon monoxide dehydrogenase medium subunit (13_1_20cm_4_scaffold_4588_4)	dienelactone hydrolase (13_1_20cm_4_scaffold_4588_5)	3-oxoacid CoA-transferase subunit B (EC:2.8.3.6); K01032 3-oxoadipate CoA-transferase, beta subunit [EC:2.8.3.6] (13_1_20cm_4_scaffold_4588_6)	25	15.2989	0	15.885		30.1693		12.608	27.9191		21.2179
13_1_20cm_full_scaffold_26010_2	13_1_20cm_full_scaffold_26010	13_1_20CM_alphaproteo_mega			cutM; carbon monoxide dehydrogenase (13_1_20cm_full_scaffold_26010_1)	coxL2; carbon-monoxide dehydrogenase large subunit (13_1_20cm_full_scaffold_26010_2)				25	15.2989	0	15.885		30.1693		12.608	27.9191		21.2179
13_1_20cm_4_scaffold_28749_3	13_1_20cm_4_scaffold_28749	13_1_20CM_4_Chloroflexi_62_6			binding-protein-dependent transport system inner membrane protein; K02033 peptide/nickel transport system permease protein (13_1_20cm_4_scaffold_28749_2)	family 5 extracellular solute-binding protein; K02035 peptide/nickel transport system substrate-binding protein (13_1_20cm_4_scaffold_28749_3)	extracellular solute-binding protein; K02035 peptide/nickel transport system substrate-binding protein (13_1_20cm_4_scaffold_28749_4)	DNA-directed RNA polymerase subunit beta'; K03046 DNA-directed RNA polymerase subunit beta' [EC:2.7.7.6] (13_1_20cm_4_scaffold_28749_5)			15.2989	0
13_1_40cm_4_scaffold_47679_2	13_1_40cm_4_scaffold_47679	13_1_40CM_4_Deltaproteobacteria_63_4			amidohydrolase 2 (13_1_40cm_4_scaffold_47679_1)	hypothetical protein; K07404 6-phosphogluconolactonase [EC:3.1.1.31] (13_1_40cm_4_scaffold_47679_2)	Uncharacterized protein (13_1_40cm_4_scaffold_47679_3)			16	15.2989	18.9363	26.475	18.7732	6.03386	25.6367	15.1296	15.9538	18.6622	16.3215
13_1_20cm_full_scaffold_80469_3	13_1_20cm_full_scaffold_80469	13_1_20CM_remainingbacteria_56_12		HTH3 DNA-binding transcription regulator (13_1_20cm_full_scaffold_80469_1)	alpha/beta hydrolase (13_1_20cm_full_scaffold_80469_2)	epoxide hydrolase domain-containing protein (13_1_20cm_full_scaffold_80469_3)					15.2989	0			9.05079			15.9538
13_2_20cm_2_scaffold_1787_4	13_2_20cm_2_scaffold_1787	13_2_20CM_2_Chloroflexi_56_8	NUDIX hydrolase (13_2_20cm_2_scaffold_1787_1)	inner-membrane translocator; K10544 D-xylose transport system permease protein (13_2_20cm_2_scaffold_1787_2)	ABC transporter (13_2_20cm_2_scaffold_1787_3)	ABC-type xylose transport system periplasmic component-like protein (13_2_20cm_2_scaffold_1787_4)	PTS system lactose/cellobiose family transporter subunit IIC; K02761 PTS system, cellobiose-specific IIC component (13_2_20cm_2_scaffold_1787_5)	PTS system beta-glucoside-specific, IIB component (EC:2.7.1.69); K02760 PTS system, cellobiose-specific IIB component [EC:2.7.1.69] (13_2_20cm_2_scaffold_1787_6)	PTS system transcriptional activator (13_2_20cm_2_scaffold_1787_7)		15.2989
13_1_20cm_4_scaffold_17598_5	13_1_20cm_4_scaffold_17598	13_1_20CM_4_Chloroflexi_62_6	nicotinate phosphoribosyltransferase (13_1_20cm_4_scaffold_17598_2)		(2Fe-2S)-binding domain-containing protein; K03518 carbon-monoxide dehydrogenase small subunit [EC:1.2.99.2] (13_1_20cm_4_scaffold_17598_4)	molybdopterin binding aldehyde oxidase and xanthine dehydrogenase (13_1_20cm_4_scaffold_17598_5)				5.5	15.2989	0	2.6475		3.01693		6.72428	6.97978		9.79288
13_2_20cm_2_scaffold_201258_3	13_2_20cm_2_scaffold_201258	13_2_20cm_2_UNK		CoA-disulfide reductase; K00359 NADH oxidase [EC:1.6.-.-] (13_2_20cm_2_scaffold_201258_1)		hypothetical protein (13_2_20cm_2_scaffold_201258_3)				18	15.2989	5.41038	5.29499	3.12886			5.04321		4.66554
13_1_20cm_full_scaffold_39421_2	13_1_20cm_full_scaffold_39421	13_1_20CM_Chloroflexi_53_13				branched chain amino acid binding protein; K01999 branched-chain amino acid transport system substrate-binding protein (13_1_20cm_full_scaffold_39421_2)	amino acid/amide ABC transporter membrane protein 1, HAAT family (13_1_20cm_full_scaffold_39421_3)			8	15.2989	4.05779			9.05079		13.4486	8.97401
13_1_20cm_full_scaffold_27708_7	13_1_20cm_full_scaffold_27708	13_1_20CM_remainingbacteria_67_12	CoA-disulfide reductase (13_1_20cm_full_scaffold_27708_4)	CoA-disulfide reductase (13_1_20cm_full_scaffold_27708_5)		hypothetical protein (13_1_20cm_full_scaffold_27708_7)	Uncharacterized protein (13_1_20cm_full_scaffold_27708_8)	TIM-barrel fold metal-dependent hydrolase (13_1_20cm_full_scaffold_27708_9)		18	15.2989	5.41038	5.29499	3.12886			5.04321		4.66554
13_1_20cm_full_scaffold_165473_2	13_1_20cm_full_scaffold_165473	13_1_20CM_remainingunknowns_50_25				hypothetical protein (13_1_20cm_full_scaffold_165473_2)				6	15.2989	2.70519	7.94249		9.05079	2.84852	6.72428	9.97112	3.11036	3.26429
13_1_20cm_4_scaffold_24198_2	13_1_20cm_4_scaffold_24198	13_1_20CM_4_remainingunknowns_66_7				substrate-binding protein (13_1_20cm_4_scaffold_24198_2)				15	15.2989	2.70519	7.94249		9.05079		10.0864	13.9596		6.52859
13_2_20cm_2_scaffold_64711_1	13_2_20cm_2_scaffold_64711	13_2_20CM_2_Chloroflexi_52_3				molybdopterin binding aldehyde oxidase and xanthine dehydrogenase (13_2_20cm_2_scaffold_64711_1)	(2Fe-2S)-binding domain-containing protein; K03518 carbon-monoxide dehydrogenase small subunit [EC:1.2.99.2] (13_2_20cm_2_scaffold_64711_2)	nicotinate phosphoribosyltransferase (EC:2.4.2.11); K00763 nicotinate phosphoribosyltransferase [EC:2.4.2.11] (13_2_20cm_2_scaffold_64711_3)		5.5	15.2989	0	2.6475		3.01693		6.72428	6.97978		9.79288
13_1_20cm_full_scaffold_82525_1	13_1_20cm_full_scaffold_82525	13_1_20CM_remainingbacteria_67_29				outer membrane receptor protein (13_1_20cm_full_scaffold_82525_1)	hypothetical protein (13_1_20cm_full_scaffold_82525_2)			8	15.2989	0			9.05079			7.9769		4.89644
13_1_20cm_4_scaffold_118141_1	13_1_20cm_4_scaffold_118141	13_1_20CM_4_Actinobacteria_69_7				acyl-CoA dehydrogenase (13_1_20cm_4_scaffold_118141_1)				12	15.2989	0	18.5325				15.9702	12.9625		9.79288
13_1_40cm_4_scaffold_369831_1	13_1_40cm_4_scaffold_369831	13_1_40CM_4_Deltaproteobacteria_63_4				alpha/beta hydrolase fold-3 protein (13_1_40cm_4_scaffold_369831_1)	hypothetical protein (13_1_40cm_4_scaffold_369831_2)			13	15.2989	20.9652	18.5325	15.6443		8.54557	8.40536	5.98267	9.33108	3.26429
13_1_20cm_full_scaffold_216603_1	13_1_20cm_full_scaffold_216603	13_1_20CM_remainingbacteria_56_12				Zinc-containing alcohol dehydrogenase superfamily protein (13_1_20cm_full_scaffold_216603_1)				16	15.2989	6.76298	7.94249			8.54557	15.1296	3.98845		11.425
13_1_40cm_4_scaffold_86374_1	13_1_40cm_4_scaffold_86374	13_1_40CM_4_Deltaproteobacteria_63_4				gcd; methanol dehydrogenase large subunit protein; K00114 alcohol dehydrogenase (cytochrome c) [EC:1.1.2.8] (13_1_40cm_4_scaffold_86374_1)					15.2989	14.8786				14.9548	6.72428	5.3844	18.6622	13.0572
13_1_20cm_full_scaffold_78743_1	13_1_20cm_full_scaffold_78743	13_1_20CM_Actinobacteria_70_12				hypothetical protein (13_1_20cm_full_scaffold_78743_1)				11	15.2989	0					1.68107			3.26429
13_1_20cm_full_scaffold_190271_1	13_1_20cm_full_scaffold_190271	13_1_20CM_Chloroflexi_53_13				branched chain amino acid binding protein (13_1_20cm_full_scaffold_190271_1)				23	15.2989	0			7.54233		10.0864			8.70478
13_1_40cm_4_scaffold_147249_1	13_1_40cm_4_scaffold_147249	13_1_40CM_4_Chloroflexi_52_3				ABC-type xylose transport system periplasmic component-like protein (13_1_40cm_4_scaffold_147249_1)					15.2989
13_2_20cm_2_scaffold_182260_1	13_2_20cm_2_scaffold_182260	13_2_20cm_2_UNK				(13_2_20cm_2_scaffold_182260_1)					15.2989
13_1_20cm_full_scaffold_230960_1	13_1_20cm_full_scaffold_230960	13_1_20CM_remainingbacteria_56_12				hypothetical protein (13_1_20cm_full_scaffold_230960_1)				6	15.2989	2.70519	7.94249		9.05079	2.84852	6.72428	9.97112	3.11036	3.26429
13_2_20cm_2_scaffold_12314_5	13_2_20cm_2_scaffold_12314	13_2_20cm_2_UNK	40-residue YVTN family beta-propeller repeat-containing protein (13_2_20cm_2_scaffold_12314_2)		methanol oxidation protein (13_2_20cm_2_scaffold_12314_4)	PQQ-dependent dehydrogenase, methanol/ethanol family (13_2_20cm_2_scaffold_12314_5)				7.41667	15.0075	32.034	23.1656	23.3174	15.3361	26.4237	22.6544		12.9783	7.7527
13_1_20cm_full_scaffold_81546_2	13_1_20cm_full_scaffold_81546	13_1_20CM_alphaproteo_mega			hypothetical protein (13_1_20cm_full_scaffold_81546_1)	hypothetical protein (13_1_20cm_full_scaffold_81546_2)	hypothetical protein (13_1_20cm_full_scaffold_81546_3)			12.3333	14.5704	0			13.0734	2.84852	12.3279	10.3035		11.153
13_1_20cm_4_scaffold_14898_2	13_1_20cm_4_scaffold_14898	13_1_20CM_4_Firmicutes_64_7			hypothetical protein (13_1_20cm_4_scaffold_14898_1)	oppA; oligopeptide-binding protein OppA (13_1_20cm_4_scaffold_14898_2)	oligopeptide ABC transporter permease OppB; K15581 oligopeptide transport system permease protein (13_1_20cm_4_scaffold_14898_3)			13	14.5704	0
13_1_20cm_full_scaffold_66616_1	13_1_20cm_full_scaffold_66616	13_1_20CM_remainingbacteria_56_12				oppA; oligopeptide-binding protein OppA (13_1_20cm_full_scaffold_66616_1)				13	14.5704	0
13_1_20cm_full_scaffold_21317_2	13_1_20cm_full_scaffold_21317	13_1_20CM_Actinobacteria_70_12			LacI family transcriptional regulator; K02529 LacI family transcriptional regulator (13_1_20cm_full_scaffold_21317_1)	family 1 extracellular solute-binding protein; K02027 multiple sugar transport system substrate-binding protein (13_1_20cm_full_scaffold_21317_2)	sugar ABC transporter permease; K02025 multiple sugar transport system permease protein (13_1_20cm_full_scaffold_21317_3)				14.2061	5.41038					19.3323	13.9596		8.97681
13_1_20cm_full_scaffold_1404_5	13_1_20cm_full_scaffold_1404	13_1_20CM_remainingbacteria_67_12	ATP-dependent metalloprotease FtsH (13_1_20cm_full_scaffold_1404_2)	Hypothetical protein (13_1_20cm_full_scaffold_1404_3)	hypothetical protein (13_1_20cm_full_scaffold_1404_4)	solute-binding protein; K10543 D-xylose transport system substrate-binding protein (13_1_20cm_full_scaffold_1404_5)	ABC transporter (13_1_20cm_full_scaffold_1404_6)	inner-membrane translocator; K10544 D-xylose transport system permease protein (13_1_20cm_full_scaffold_1404_7)	ankyrin-like protein (13_1_20cm_full_scaffold_1404_8)	11	14.2061	4.05779	10.59				1.68107
13_1_20cm_full_scaffold_351081_2	13_1_20cm_full_scaffold_351081	13_1_20CM_Chloroflexi_53_13			helicase, RecD/TraA family (EC:3.1.11.5); K03581 exodeoxyribonuclease V alpha subunit [EC:3.1.11.5] (13_1_20cm_full_scaffold_351081_1)	putative thiosulfate sulfurtransferase; K01011 thiosulfate/3-mercaptopyruvate sulfurtransferase [EC:2.8.1.1 2.8.1.2] (13_1_20cm_full_scaffold_351081_2)	NifU family SUF system FeS assembly protein; K04488 nitrogen fixation protein NifU and related proteins (13_1_20cm_full_scaffold_351081_3)				14.2061	0				17.8033
13_1_20cm_full_scaffold_202389_3	13_1_20cm_full_scaffold_202389	13_1_20CM_remaininguknowns_49_8_2				formamidase (EC:3.5.1.49); K01455 formamidase [EC:3.5.1.49] (13_1_20cm_full_scaffold_202389_3)					14.2061	0	23.8275
13_1_20cm_full_scaffold_78549_1	13_1_20cm_full_scaffold_78549	13_1_20CM_Chloroflexi_53_13				thiosulfate sulfurtransferase (EC:2.8.1.1); K01011 thiosulfate/3-mercaptopyruvate sulfurtransferase [EC:2.8.1.1 2.8.1.2] (13_1_20cm_full_scaffold_78549_1)	haloalkane dehalogenase (EC:3.8.1.5); K01563 haloalkane dehalogenase [EC:3.8.1.5] (13_1_20cm_full_scaffold_78549_2)	helicase, RecD/TraA family (EC:3.1.11.5); K03581 exodeoxyribonuclease V alpha subunit [EC:3.1.11.5] (13_1_20cm_full_scaffold_78549_3)		19.5	14.2061	0					14.2891			11.425
13_1_20cm_full_scaffold_11194_2	13_1_20cm_full_scaffold_11194	13_1_20CM_Actinobacteria_70_12			response regulator NasT; K07183 response regulator NasT (13_1_20cm_full_scaffold_11194_1)	amino acid ABC transporter substrate-binding protein (13_1_20cm_full_scaffold_11194_2)	inner-membrane translocator; K01997 branched-chain amino acid transport system permease protein (13_1_20cm_full_scaffold_11194_3)	inner-membrane translocator; K01998 branched-chain amino acid transport system permease protein (13_1_20cm_full_scaffold_11194_4)	ABC transporter-like protein; K01995 branched-chain amino acid transport system ATP-binding protein (13_1_20cm_full_scaffold_11194_5)	12	13.1134	0			30.1693		6.72428	17.948
13_1_20cm_full_scaffold_68497_2	13_1_20cm_full_scaffold_68497	13_1_20CM_remainingbacteria_67_12			RelE/StbE family addiction module toxin (13_1_20cm_full_scaffold_68497_1)	manganese/iron superoxide dismutase (EC:1.15.1.1); K04564 superoxide dismutase, Fe-Mn family [EC:1.15.1.1] (13_1_20cm_full_scaffold_68497_2)	DNA gyrase subunit B (EC:5.99.1.3); K02470 DNA gyrase subunit B [EC:5.99.1.3] (13_1_20cm_full_scaffold_68497_3)			18	13.1134	0	2.6475		3.01693					1.63215
13_1_40cm_4_scaffold_41044_2	13_1_40cm_4_scaffold_41044	13_1_40CM_4_Deltaproteobacteria_63_4			putative 2-dehydropantoate 2-reductase (13_1_40cm_4_scaffold_41044_1)	dihydropyrimidinase; K01464 dihydropyrimidinase [EC:3.5.2.2] (13_1_40cm_4_scaffold_41044_2)	NADH pyrophosphatase (EC:3.6.1.22) (13_1_40cm_4_scaffold_41044_3)	Putative uncharacterized protein (13_1_40cm_4_scaffold_41044_4)	General secretion pathway protein L (13_1_40cm_4_scaffold_41044_5)	16	13.1134	14.8786	10.59	21.902	12.0677	15.6669	5.04321	12.9625	12.4414	8.16073
13_2_20cm_2_scaffold_1347_7	13_2_20cm_2_scaffold_1347	13_2_20CM_2_Acidobacteria_66_4	peptidase M28 (13_2_20cm_2_scaffold_1347_4)	redoxin domain-containing protein (13_2_20cm_2_scaffold_1347_5)	permease (13_2_20cm_2_scaffold_1347_6)	hypothetical protein (13_2_20cm_2_scaffold_1347_7)	PBP family phospholipid-binding protein; K06910 (13_2_20cm_2_scaffold_1347_8)	beta-lactamase-like (13_2_20cm_2_scaffold_1347_9)	GAF sensor-containing adenylate/guanylate cyclase (13_2_20cm_2_scaffold_1347_10)		13.1134	2.70519	10.59	9.38658					4.66554
13_1_20cm_full_scaffold_212455_2	13_1_20cm_full_scaffold_212455	13_1_20CM_Actinobacteria_70_12			peptidase S24/S26A/S26B, conserved region (13_1_20cm_full_scaffold_212455_1)	sodN; putative superoxide dismutase (13_1_20cm_full_scaffold_212455_2)	hypothetical protein (13_1_20cm_full_scaffold_212455_3)				13.1134	2.70519	13.2375	3.12886	18.1016	2.84852		13.9596	1.55518	4.89644
13_1_20cm_full_scaffold_105365_2	13_1_20cm_full_scaffold_105365	13_1_20CM_Chloroflexi_67_15			multi-sensor signal transduction histidine kinase (EC:2.7.13.3) (13_1_20cm_full_scaffold_105365_1)	endoribonuclease L-PSP; K07567 TdcF protein (13_1_20cm_full_scaffold_105365_2)				13	13.1134	0			12.0677		6.72428	1.99422		1.63215
13_2_20cm_2_scaffold_100424_2	13_2_20cm_2_scaffold_100424	13_2_20CM_2_Chloroflexi_52_3			inner-membrane translocator (13_2_20cm_2_scaffold_100424_1)	branched chain amino acid binding protein (13_2_20cm_2_scaffold_100424_2)				5	13.1134	4.05779	5.29499		6.03386			6.97978	6.22072	8.16073
13_2_20cm_2_scaffold_83259_2	13_2_20cm_2_scaffold_83259	13_2_20CM_2_Actinobacteria_69_4			inner membrane protease subunit 1 (EC:3.4.21.-) (13_2_20cm_2_scaffold_83259_1)	nickel-containing superoxide dismutase (13_2_20cm_2_scaffold_83259_2)	putative anti-sigma regulatory factor (13_2_20cm_2_scaffold_83259_3)	Uxu operon regulator (13_2_20cm_2_scaffold_83259_4)			13.1134	2.70519	13.2375	3.12886	18.1016	2.84852		13.9596	1.55518	4.89644
13_1_40cm_4_scaffold_169086_2	13_1_40cm_4_scaffold_169086	13_1_40CM_4_Deltaproteobacteria_63_4			hypothetical protein (13_1_40cm_4_scaffold_169086_1)	hypothetical protein (13_1_40cm_4_scaffold_169086_2)				5	13.1134	4.05779	13.2375	21.902	3.01693	19.9397	10.0864	7.9769	20.2173	11.425
13_1_20cm_full_scaffold_144623_2	13_1_20cm_full_scaffold_144623	13_1_20CM_Rokubacteria_70_15			hypothetical protein (13_1_20cm_full_scaffold_144623_1)	periplasmic binding protein/LacI transcriptional regulator; K10439 ribose transport system substrate-binding protein (13_1_20cm_full_scaffold_144623_2)				18	13.1134	5.41038	13.2375	18.7732	6.03386	7.12131	10.0864	5.98267	3.11036	3.26429
13_1_40cm_4_scaffold_65363_2	13_1_40cm_4_scaffold_65363	13_1_40CM_4_remainingbacteria_63_5			glycine cleavage system T protein; K00605 aminomethyltransferase [EC:2.1.2.10] (13_1_40cm_4_scaffold_65363_1)	Alpha/beta hydrolase fold (13_1_40cm_4_scaffold_65363_2)	ATPase (13_1_40cm_4_scaffold_65363_3)			9	13.1134	14.8786	21.18	21.902	9.05079	15.6669	13.4486	13.9596	15.5518	8.16073
13_1_20cm_full_scaffold_104117_2	13_1_20cm_full_scaffold_104117	13_1_20CM_Chloroflexi_53_13			Formamidase (EC:3.5.1.49); K01455 formamidase [EC:3.5.1.49] (13_1_20cm_full_scaffold_104117_1)	Formamidase (EC:3.5.1.49); K01455 formamidase [EC:3.5.1.49] (13_1_20cm_full_scaffold_104117_2)	hypothetical protein (13_1_20cm_full_scaffold_104117_3)	amidate substrates transporter protein (13_1_20cm_full_scaffold_104117_4)		17	13.1134	0	15.0025				8.40536	15.289		11.9691
13_1_20cm_full_scaffold_20670_2	13_1_20cm_full_scaffold_20670	13_1_20CM_Chloroflexi_67_15			FAD-binding molybdopterin dehydrogenase; K03519 carbon-monoxide dehydrogenase medium subunit [EC:1.2.99.2] (13_1_20cm_full_scaffold_20670_1)	aldehyde oxidase and xanthine dehydrogenase molybdopterin binding protein (13_1_20cm_full_scaffold_20670_2)	(2Fe-2S)-binding domain-containing protein; K03518 carbon-monoxide dehydrogenase small subunit [EC:1.2.99.2] (13_1_20cm_full_scaffold_20670_3)				13.1134	0	7.94249		12.0677		5.04321	15.9538		5.71251
13_1_20cm_4_scaffold_139241_2	13_1_20cm_4_scaffold_139241	13_1_20CM_4_Chloroflexi_62_6			binding-protein-dependent transport systems inner membrane component; K05846 osmoprotectant transport system permease protein (13_1_20cm_4_scaffold_139241_1)	quaternary amine ABC transporter substrate-binding protein; K05845 osmoprotectant transport system substrate-binding protein (13_1_20cm_4_scaffold_139241_2)				15	13.1134	5.18495					7.28464		4.66554	8.16073
13_2_20cm_2_scaffold_10870_5	13_2_20cm_2_scaffold_10870	13_2_20CM_2_Actinobacteria_69_4	hypothetical protein; K07224 putative lipoprotein (13_2_20cm_2_scaffold_10870_2)	dyp-type peroxidase family; K15733 dye decolorizing peroxidase [EC:1.11.1.19] (13_2_20cm_2_scaffold_10870_3)	binding-protein-dependent transport systems inner membrane component; K02034 peptide/nickel transport system permease protein (13_2_20cm_2_scaffold_10870_4)	extracellular solute-binding protein family 5 protein; K02035 peptide/nickel transport system substrate-binding protein (13_2_20cm_2_scaffold_10870_5)	binding-protein-dependent transport systems inner membrane component; K02033 peptide/nickel transport system permease protein (13_2_20cm_2_scaffold_10870_6)	peptide ABC transporter ATPase; K02031 peptide/nickel transport system ATP-binding protein (13_2_20cm_2_scaffold_10870_7)	oligopeptide/dipeptide ABC transporter ATPase; K02032 peptide/nickel transport system ATP-binding protein (13_2_20cm_2_scaffold_10870_8)	17.5	13.1134	2.70519	5.29499		3.01693		9.24589	6.97978		11.425
13_1_20cm_4_scaffold_1303_8	13_1_20cm_4_scaffold_1303	13_1_20CM_4_UNK_Actinobacteria_contigs	hypothetical protein (13_1_20cm_4_scaffold_1303_5)	Uxu operon regulator (13_1_20cm_4_scaffold_1303_6)	anti-sigma regulatory factor, serine/threonine protein kinase (13_1_20cm_4_scaffold_1303_7)	sodN; putative superoxide dismutase (13_1_20cm_4_scaffold_1303_8)	putative signal peptidase (13_1_20cm_4_scaffold_1303_9)	malic protein nad-binding protein; K00027 malate dehydrogenase (oxaloacetate-decarboxylating) [EC:1.1.1.38] (13_1_20cm_4_scaffold_1303_10)	alcohol dehydrogenase (13_1_20cm_4_scaffold_1303_11)		13.1134	2.70519	13.2375	3.12886	18.1016	2.84852		13.9596	1.55518	4.89644
13_2_20cm_2_scaffold_73906_3	13_2_20cm_2_scaffold_73906	13_2_20cm_2_UNK		hypothetical protein (13_2_20cm_2_scaffold_73906_1)	alkanal monooxygenase (EC:1.14.14.-); K14733 limonene 1,2-monooxygenase [EC:1.14.13.107] (13_2_20cm_2_scaffold_73906_2)	quinoprotein ethanol dehydrogenase (13_2_20cm_2_scaffold_73906_3)				14.5	13.1134	5.41038	13.2375	9.38658	15.0847	4.98492	18.4918	9.97112	3.11036	20.4018
13_2_20cm_2_scaffold_182933_2	13_2_20cm_2_scaffold_182933	13_2_20CM_2_Chloroflexi_68_5			[2Fe-2S] binding domain-containing protein; K03518 carbon-monoxide dehydrogenase small subunit [EC:1.2.99.2] (13_2_20cm_2_scaffold_182933_1)	carbon-monoxide dehydrogenase (acceptor) (EC:1.2.99.2); K03519 carbon-monoxide dehydrogenase medium subunit [EC:1.2.99.2] (13_2_20cm_2_scaffold_182933_2)				9	13.1134	12.1734	18.5325	28.1597	18.1016	21.3639	16.8107	15.9538	15.5518	14.6893
13_1_20cm_full_scaffold_8166_5	13_1_20cm_full_scaffold_8166	13_1_20CM_Chloroflexi_67_15	ispD; 2-C-methyl-D-erythritol 4-phosphate cytidylyltransferase (EC:2.7.7.60); K00991 2-C-methyl-D-erythritol 4-phosphate cytidylyltransferase [EC:2.7.7.60] (13_1_20cm_full_scaffold_8166_2)	glycerol 3-phosphate dehydrogenase; K00057 glycerol-3-phosphate dehydrogenase (NAD(P)+) [EC:1.1.1.94] (13_1_20cm_full_scaffold_8166_3)		transketolase; K00615 transketolase [EC:2.2.1.1] (13_1_20cm_full_scaffold_8166_5)	hypothetical protein (13_1_20cm_full_scaffold_8166_6)	hypothetical protein (13_1_20cm_full_scaffold_8166_7)	Uncharacterized protein (13_1_20cm_full_scaffold_8166_8)	16	13.1134	1.3526	10.59		24.1354		8.40536	9.97112		17.9536
13_1_20cm_full_scaffold_16976_1	13_1_20cm_full_scaffold_16976	13_1_20CM_Actinobacteria_70_12				extracellular solute-binding protein family 5 protein; K02035 peptide/nickel transport system substrate-binding protein (13_1_20cm_full_scaffold_16976_1)	binding-protein-dependent transport systems inner membrane component; K02033 peptide/nickel transport system permease protein (13_1_20cm_full_scaffold_16976_2)	peptide ABC transporter ATPase; K02031 peptide/nickel transport system ATP-binding protein (13_1_20cm_full_scaffold_16976_3)		17.5	13.1134	2.70519	5.29499		3.01693		9.24589	6.97978		11.425
13_1_20cm_full_scaffold_369869_1	13_1_20cm_full_scaffold_369869	13_1_20CM_remainingunknowns_66_11				acyl-CoA dehydrogenase (13_1_20cm_full_scaffold_369869_1)				10	13.1134	5.41038			36.2032		12.608	10.9682		8.16073
13_1_20cm_full_scaffold_295231_1	13_1_20cm_full_scaffold_295231	13_1_20CM_Chloroflexi_67_15				xylose isomerase domain-containing protein (13_1_20cm_full_scaffold_295231_1)	putative oxidoreductase (13_1_20cm_full_scaffold_295231_2)			5	13.1134	1.3526	5.29499		6.03386	1.42426	8.40536	7.9769	3.11036	8.16073
13_1_20cm_full_scaffold_98259_1	13_1_20cm_full_scaffold_98259	13_1_20CM_Chloroflexi_53_13				branched chain amino acid binding protein; K01999 branched-chain amino acid transport system substrate-binding protein (13_1_20cm_full_scaffold_98259_1)				21	13.1134	0			6.03386		3.36214	3.98845
13_1_20cm_4_scaffold_171621_1	13_1_20cm_4_scaffold_171621	13_1_20CM_4_Alphaproteobacteria_64_7				hypothetical protein; K06910 (13_1_20cm_4_scaffold_171621_1)				23	13.1134	1.3526	10.59		27.1524		11.7675	13.9596		13.0572
13_2_20cm_2_scaffold_216730_1	13_2_20cm_2_scaffold_216730	13_2_20cm_2_UNK				gluconolactonase (EC:3.1.1.17); K01053 gluconolactonase [EC:3.1.1.17] (13_2_20cm_2_scaffold_216730_1)				11.5	13.1134	2.70519	5.29499		15.0847	1.42426	5.04321	10.9682	3.11036	9.79288
13_2_20cm_2_scaffold_217319_1	13_2_20cm_2_scaffold_217319	13_2_20CM_2_Chloroflexi_68_5				branched-chain amino acid ABC transporter substrate-binding protein; K01999 branched-chain amino acid transport system substrate-binding protein (13_2_20cm_2_scaffold_217319_1)				6	13.1134	4.05779	7.94249	6.25772	18.1016	4.27279	8.40536	7.9769	3.11036	9.79288
13_2_20cm_2_scaffold_260024_1	13_2_20cm_2_scaffold_260024	13_2_20CM_2_Chloroflexi_52_3				ABC-type xylose transport system periplasmic component-like protein (13_2_20cm_2_scaffold_260024_1)				17.5	13.1134	6.08668		9.38658	6.03386	2.13639	6.72428	8.97401	1.55518	4.89644
13_2_20cm_2_scaffold_265240_1	13_2_20cm_2_scaffold_265240	13_2_20cm_2_UNK				cytochrome c peroxidase (13_2_20cm_2_scaffold_265240_1)				5	13.1134	16.9074	10.59	14.0799	6.03386	9.96983	6.72428	5.98267	6.99831	5.98454
13_2_20cm_2_scaffold_225292_1	13_2_20cm_2_scaffold_225292	13_2_20CM_2_Chloroflexi_52_3				GlpK; glycerol kinase; K00864 glycerol kinase [EC:2.7.1.30] (13_2_20cm_2_scaffold_225292_1)					12.6762	7.77742	7.05999	14.0799		5.34098	10.8149	3.48989	6.22072	8.16073
13_1_40cm_4_scaffold_39549_6	13_1_40cm_4_scaffold_39549	13_1_40CM_4_remainingbacteria_63_5	hypothetical protein (13_1_40cm_4_scaffold_39549_3)	SCF43A.37c; lyase (13_1_40cm_4_scaffold_39549_4)	pyridoxamine 5'-phosphate oxidase-like FMN-binding protein; K07006 (13_1_40cm_4_scaffold_39549_5)	Zinc-containing alcohol dehydrogenase superfamily (13_1_40cm_4_scaffold_39549_6)				4	12.0206	9.0173		25.0309	13.5762	8.07082	10.0864	7.31215	13.9966	7.34466
13_1_20cm_4_scaffold_36483_5	13_1_20cm_4_scaffold_36483	13_1_20CM_4_Rokubacteria_69_7	carbon-monoxide dehydrogenase (EC:1.2.99.2); K03518 carbon-monoxide dehydrogenase small subunit [EC:1.2.99.2] (13_1_20cm_4_scaffold_36483_2)	molybdopterin dehydrogenase FAD-binding protein; K03519 carbon-monoxide dehydrogenase medium subunit [EC:1.2.99.2] (13_1_20cm_4_scaffold_36483_3)	molybdopterin dehydrogenase FAD-binding protein; K03519 carbon-monoxide dehydrogenase medium subunit [EC:1.2.99.2] (13_1_20cm_4_scaffold_36483_4)	hypothetical protein (13_1_20cm_4_scaffold_36483_5)				4	12.0206	10.1445			7.54233	14.2426		10.9682	15.5518	8.16073
13_1_40cm_4_scaffold_4170_2	13_1_40cm_4_scaffold_4170	13_1_40CM_4_remainingbacteria_63_5				hypothetical protein (13_1_40cm_4_scaffold_4170_2)	uracil-DNA glycosylase superfamily; K03649 TDG/mug DNA glycosylase family protein [EC:3.2.2.-] (13_1_40cm_4_scaffold_4170_3)		pmoB; Particulate methane monooxygenase, B-subunit (PMO) (EC:1.14.13.25) (13_1_40cm_4_scaffold_4170_5)	4	12.0206	10.1445			7.54233	14.2426		10.9682	15.5518	8.16073
13_2_20cm_2_scaffold_148003_1	13_2_20cm_2_scaffold_148003	13_2_20CM_2_Chloroflexi_52_3				xanthine dehydrogenase, molybdenum binding subunit apoprotein (EC:1.17.1.4) (13_2_20cm_2_scaffold_148003_1)				10	12.0206	0							4.66554	6.52859
13_1_20cm_full_scaffold_283029_1	13_1_20cm_full_scaffold_283029	13_1_20CM_alphaproteo_mega				ABC transporter substrate-binding protein; K01999 branched-chain amino acid transport system substrate-binding protein (13_1_20cm_full_scaffold_283029_1)				20.5	12.0206	0			19.61			13.9596		14.6893
13_1_20cm_full_scaffold_46583_1	13_1_20cm_full_scaffold_46583	13_1_20CM_alphaproteo_mega				gluconolactonase (EC:3.1.1.17); K01053 gluconolactonase [EC:3.1.1.17] (13_1_20cm_full_scaffold_46583_1)	integrase family protein (13_1_20cm_full_scaffold_46583_2)	hypothetical protein (13_1_20cm_full_scaffold_46583_3)		6.97273	11.0058	0			9.05079			14.4747	4.89882
13_1_20cm_4_scaffold_9903_4	13_1_20cm_4_scaffold_9903	13_1_20CM_4_Proteobacteria_62_7		transposase IS4 family protein (13_1_20cm_4_scaffold_9903_2)	sugar ABC transporter periplasmic protein (13_1_20cm_4_scaffold_9903_3)	cyclase family protein (13_1_20cm_4_scaffold_9903_4)	ABC transporter-like protein; K02074 zinc/manganese transport system ATP-binding protein (13_1_20cm_4_scaffold_9903_5)		ABC transporter substrate-binding protein; K02077 zinc/manganese transport system substrate-binding protein (13_1_20cm_4_scaffold_9903_7)		10.9278				12.0677		6.72428	9.97112
13_2_20cm_2_scaffold_13485_3	13_2_20cm_2_scaffold_13485	13_2_20CM_2_Chloroflexi_56_8		SNF2 family helicase (EC:3.6.1.-) (13_2_20cm_2_scaffold_13485_1)	sodium/hydrogen exchanger (13_2_20cm_2_scaffold_13485_2)	pgi; glucose-6-phosphate isomerase (EC:5.3.1.9); K01810 glucose-6-phosphate isomerase [EC:5.3.1.9] (13_2_20cm_2_scaffold_13485_3)	hypothetical protein (13_2_20cm_2_scaffold_13485_4)	putative enzyme; K06048 carboxylate-amine ligase [EC:6.3.-.-] (13_2_20cm_2_scaffold_13485_5)	6-phosphofructokinase (EC:2.7.1.11); K00850 6-phosphofructokinase [EC:2.7.1.11] (13_2_20cm_2_scaffold_13485_6)		10.9278		10.59		9.05079		13.4486	10.9682		13.0572
13_1_20cm_4_scaffold_7525_3	13_1_20cm_4_scaffold_7525	13_1_20CM_4_remainingbacteria_56_6			sodium/hydrogen exchanger (13_1_20cm_4_scaffold_7525_2)	pgi; glucose-6-phosphate isomerase (EC:5.3.1.9); K01810 glucose-6-phosphate isomerase [EC:5.3.1.9] (13_1_20cm_4_scaffold_7525_3)	hypothetical protein (13_1_20cm_4_scaffold_7525_4)		putative enzyme; K06048 carboxylate-amine ligase [EC:6.3.-.-] (13_1_20cm_4_scaffold_7525_6)		10.9278		10.59		9.05079		13.4486	10.9682		13.0572
13_2_20cm_2_scaffold_4497_2	13_2_20cm_2_scaffold_4497	13_2_20CM_2_Actinobacteria_72_6			response regulator NasT; K07183 response regulator NasT (13_2_20cm_2_scaffold_4497_1)	amino acid ABC transporter substrate-binding protein (13_2_20cm_2_scaffold_4497_2)	inner-membrane translocator; K01997 branched-chain amino acid transport system permease protein (13_2_20cm_2_scaffold_4497_3)		inner-membrane translocator; K01998 branched-chain amino acid transport system permease protein (13_2_20cm_2_scaffold_4497_5)	4	10.9278	0
13_1_20cm_full_scaffold_2966_3	13_1_20cm_full_scaffold_2966	13_1_20CM_Actinobacteria_70_12			response regulator NasT; K07183 response regulator NasT (13_1_20cm_full_scaffold_2966_2)	amino acid ABC transporter substrate-binding protein (13_1_20cm_full_scaffold_2966_3)	inner-membrane translocator; K01997 branched-chain amino acid transport system permease protein (13_1_20cm_full_scaffold_2966_4)	inner-membrane translocator; K01998 branched-chain amino acid transport system permease protein (13_1_20cm_full_scaffold_2966_5)	amino acid ABC transporter ATP-binding protein (13_1_20cm_full_scaffold_2966_6)	4	10.9278	0
13_2_20cm_2_scaffold_14348_2	13_2_20cm_2_scaffold_14348	13_2_20CM_2_Ktedonobacter_racemifer_54_8			putative transport Protein (Major Facilitator Superfamily) (13_2_20cm_2_scaffold_14348_1)	beta-phosphoglucomutase; K01838 beta-phosphoglucomutase [EC:5.4.2.6] (13_2_20cm_2_scaffold_14348_2)	beta-phosphoglucomutase (EC:2.4.1.230 5.4.2.6) (13_2_20cm_2_scaffold_14348_3)			23	10.9278	0	2.6475		9.05079		8.40536	5.98267		6.52859
13_1_20cm_full_scaffold_21715_5	13_1_20cm_full_scaffold_21715	13_1_20CM_remainingbacteria_56_12	TatD-related deoxyribonuclease (13_1_20cm_full_scaffold_21715_2)	TatD-related deoxyribonuclease (13_1_20cm_full_scaffold_21715_3)	Putative Multihaem cytochrome c (13_1_20cm_full_scaffold_21715_4)	(13_1_20cm_full_scaffold_21715_5)				4.5	10.9278	4.05779	13.2375		9.05079	4.27279	8.40536	7.9769		4.89644
13_1_20cm_full_scaffold_8981_3	13_1_20cm_full_scaffold_8981	13_1_20CM_Chloroflexi_53_13		putative ABC transporter ATP-binding protein; K02056 simple sugar transport system ATP-binding protein [EC:3.6.3.17] (13_1_20cm_full_scaffold_8981_1)	permease of sugar ABC transporter; K02057 simple sugar transport system permease protein (13_1_20cm_full_scaffold_8981_2)	putative ABC transporter substrate binding protein (13_1_20cm_full_scaffold_8981_3)	iolD; 3D-(3,5/4)-trihydroxycyclohexane-1,2-dione hydrolase; K03336 3D-(3,5/4)-trihydroxycyclohexane-1,2-dione hydrolase [EC:3.7.1.-] (13_1_20cm_full_scaffold_8981_4)			14.5	10.9278	0
13_1_40cm_4_scaffold_5987_13	13_1_40cm_4_scaffold_5987	13_1_40CM_4_Rokubacteria_67_11	oligopeptide ABC transporter ATP-binding protein; K02031 peptide/nickel transport system ATP-binding protein (13_1_40cm_4_scaffold_5987_10)	PepT transporter family, permease (13_1_40cm_4_scaffold_5987_11)	peptide ABC transporter permease; K02033 peptide/nickel transport system permease protein (13_1_40cm_4_scaffold_5987_12)	oligopeptide ABC transporter periplasmic protein; K02035 peptide/nickel transport system substrate-binding protein (13_1_40cm_4_scaffold_5987_13)	family 5 extracellular solute-binding protein; K02035 peptide/nickel transport system substrate-binding protein (13_1_40cm_4_scaffold_5987_14)			10	10.9278	13.526	15.885		12.0677	5.69705	11.7675	7.9769	7.7759	6.52859
13_1_20cm_full_scaffold_884_6	13_1_20cm_full_scaffold_884	13_1_20CM_UNK_Chloroflexi_scaffold	oligopeptide ABC transporter ATP-binding protein; K02031 peptide/nickel transport system ATP-binding protein (13_1_20cm_full_scaffold_884_3)	peptide ABC transporter permease; K15582 oligopeptide transport system permease protein (13_1_20cm_full_scaffold_884_4)	peptide ABC transporter permease; K02033 peptide/nickel transport system permease protein (13_1_20cm_full_scaffold_884_5)	oligopeptide ABC transporter periplasmic protein; K02035 peptide/nickel transport system substrate-binding protein (13_1_20cm_full_scaffold_884_6)	extracellular solute-binding protein; K02035 peptide/nickel transport system substrate-binding protein (13_1_20cm_full_scaffold_884_7)	DNA-directed RNA polymerase subunit beta'; K03046 DNA-directed RNA polymerase subunit beta' [EC:2.7.7.6] (13_1_20cm_full_scaffold_884_8)		10	10.9278	13.526	15.885		12.0677	5.69705	11.7675	7.9769	7.7759	6.52859
13_1_20cm_4_scaffold_3828_6	13_1_20cm_4_scaffold_3828	13_1_20CM_4_Chloroflexi_62_6	oligopeptide ABC transporter ATP-binding protein; K02031 peptide/nickel transport system ATP-binding protein (13_1_20cm_4_scaffold_3828_3)	peptide ABC transporter permease; K15582 oligopeptide transport system permease protein (13_1_20cm_4_scaffold_3828_4)	peptide ABC transporter permease; K02033 peptide/nickel transport system permease protein (13_1_20cm_4_scaffold_3828_5)	oligopeptide ABC transporter periplasmic protein; K02035 peptide/nickel transport system substrate-binding protein (13_1_20cm_4_scaffold_3828_6)	family 5 extracellular solute-binding protein (13_1_20cm_4_scaffold_3828_7)	putative ABC transporter substrate binding protein; K02035 peptide/nickel transport system substrate-binding protein (13_1_20cm_4_scaffold_3828_8)	transposase is116/is110/is902 family protein (13_1_20cm_4_scaffold_3828_9)	10	10.9278	13.526	15.885		12.0677	5.69705	11.7675	7.9769	7.7759	6.52859
13_1_20cm_4_scaffold_95139_2	13_1_20cm_4_scaffold_95139	13_1_20CM_4_Alphaproteobacteria_64_7			outer TolC membrane protein; K12340 outer membrane channel protein (13_1_20cm_4_scaffold_95139_1)	hydrolase (13_1_20cm_4_scaffold_95139_2)	cation efflux system protein; K15726 cobalt-zinc-cadmium resistance protein CzcA (13_1_20cm_4_scaffold_95139_3)			7	10.9278	1.3526	2.6475				3.36214	1.99422		3.26429
13_1_40cm_4_scaffold_39735_2	13_1_40cm_4_scaffold_39735	13_1_40CM_4_Deltaproteobacteria_63_4			luciferase-like monooxygenase (13_1_40cm_4_scaffold_39735_1)	6-phosphogluconolactonase (EC:3.1.1.31); K07404 6-phosphogluconolactonase [EC:3.1.1.31] (13_1_40cm_4_scaffold_39735_2)		hypothetical protein (13_1_40cm_4_scaffold_39735_4)		10	10.9278	16.2311	10.59	28.1597	9.05079	18.5154	18.4918	9.97112	20.2173	13.0572
13_2_20cm_2_scaffold_209995_3	13_2_20cm_2_scaffold_209995	13_2_20cm_2_UNK		hypothetical protein (13_2_20cm_2_scaffold_209995_1)	hypothetical protein (13_2_20cm_2_scaffold_209995_2)	(13_2_20cm_2_scaffold_209995_3)				13	10.9278	2.70519	15.885			5.69705			3.11036	3.26429
13_2_20cm_2_scaffold_13623_7	13_2_20cm_2_scaffold_13623	13_2_20cm_2_UNK	oxidoreductase domain-containing protein (13_2_20cm_2_scaffold_13623_4)	xylose isomerase domain-containing protein (13_2_20cm_2_scaffold_13623_5)	hypothetical protein (13_2_20cm_2_scaffold_13623_6)	family 1 extracellular solute-binding protein (13_2_20cm_2_scaffold_13623_7)	ABC transporter permease; K02025 multiple sugar transport system permease protein (13_2_20cm_2_scaffold_13623_8)		ABC transporter permease; K02026 multiple sugar transport system permease protein (13_2_20cm_2_scaffold_13623_10)	12	10.9278	0					5.04321			4.89644
13_1_40cm_4_scaffold_47454_4	13_1_40cm_4_scaffold_47454	13_1_40CM_4_Deltaproteobacteria_63_4	binding-protein-dependent transport system inner membrane protein; K02034 peptide/nickel transport system permease protein (13_1_40cm_4_scaffold_47454_1)	binding-protein-dependent transport system inner membrane protein; K15581 oligopeptide transport system permease protein (13_1_40cm_4_scaffold_47454_2)	hypothetical protein (13_1_40cm_4_scaffold_47454_3)	cupin (13_1_40cm_4_scaffold_47454_4)	peptidase M20 (13_1_40cm_4_scaffold_47454_5)	peptidase M20 (13_1_40cm_4_scaffold_47454_6)		15	10.9278	18.26	26.475	17.2087		12.8184	5.04321	7.9769	5.44313	8.16073
13_1_40cm_4_scaffold_143552_3	13_1_40cm_4_scaffold_143552	13_1_40CM_4_Deltaproteobacteria_63_4		luciferase family protein; K14733 limonene 1,2-monooxygenase [EC:1.14.13.107] (13_1_40cm_4_scaffold_143552_1)	hypothetical protein (13_1_40cm_4_scaffold_143552_2)	hypothetical protein; K01607 4-carboxymuconolactone decarboxylase [EC:4.1.1.44] (13_1_40cm_4_scaffold_143552_3)				3	10.9278	12.1734	10.59	12.5154	12.0677	14.2426	11.7675	9.97112	17.107	9.79288
13_1_20cm_full_scaffold_365042_2	13_1_20cm_full_scaffold_365042	13_1_20CM_remainingbacteria_67_12			hypothetical protein (13_1_20cm_full_scaffold_365042_1)	hypothetical protein (13_1_20cm_full_scaffold_365042_2)	hypothetical protein (13_1_20cm_full_scaffold_365042_3)			13	10.9278	2.70519	15.885			5.69705			3.11036	3.26429
13_1_20cm_full_scaffold_15366_3	13_1_20cm_full_scaffold_15366	13_1_20CM_remainingunknowns_66_11			hypothetical protein (13_1_20cm_full_scaffold_15366_2)	branched chain amino acid binding protein; K01999 branched-chain amino acid transport system substrate-binding protein (13_1_20cm_full_scaffold_15366_3)	inner-membrane translocator (13_1_20cm_full_scaffold_15366_4)			16	10.9278	0
13_1_20cm_4_scaffold_1008_6	13_1_20cm_4_scaffold_1008	13_1_20CM_4_remainingbacteria_67_8	xylose isomerase domain-containing protein (13_1_20cm_4_scaffold_1008_3)	aryl-alcohol dehydrogenase like protein (13_1_20cm_4_scaffold_1008_4)	hypothetical protein (13_1_20cm_4_scaffold_1008_5)	family 1 extracellular solute-binding protein (13_1_20cm_4_scaffold_1008_6)	ABC transporter permease; K02025 multiple sugar transport system permease protein (13_1_20cm_4_scaffold_1008_7)	sugar ABC transporter permease; K02026 multiple sugar transport system permease protein (13_1_20cm_4_scaffold_1008_8)		12	10.9278	0					5.04321			4.89644
13_2_20cm_2_scaffold_19065_5	13_2_20cm_2_scaffold_19065	13_2_20cm_2_UNK	pgk; phosphoglycerate kinase (EC:2.7.2.3); K00927 phosphoglycerate kinase [EC:2.7.2.3] (13_2_20cm_2_scaffold_19065_2)	Triose-phosphate isomerase (EC:5.3.1.1); K01803 triosephosphate isomerase (TIM) [EC:5.3.1.1] (13_2_20cm_2_scaffold_19065_3)	gpmA; phosphoglyceromutase (EC:5.4.2.1); K01834 2,3-bisphosphoglycerate-dependent phosphoglycerate mutase [EC:5.4.2.1] (13_2_20cm_2_scaffold_19065_4)	Superoxide dismutase (EC:1.15.1.1); K04564 superoxide dismutase, Fe-Mn family [EC:1.15.1.1] (13_2_20cm_2_scaffold_19065_5)		family 5 extracellular solute-binding protein; K02035 peptide/nickel transport system substrate-binding protein (13_2_20cm_2_scaffold_19065_7)	aspartate/tyrosine/aromatic aminotransferase (13_2_20cm_2_scaffold_19065_8)	6.5	10.9278	0	13.6787				3.54893	3.98845		13.0572
13_2_20cm_2_scaffold_159188_2	13_2_20cm_2_scaffold_159188	13_2_20cm_2_UNK			glycerophosphodiester phosphodiesterase; K01126 glycerophosphoryl diester phosphodiesterase [EC:3.1.4.46] (13_2_20cm_2_scaffold_159188_1)	gnl; gluconolactonase (13_2_20cm_2_scaffold_159188_2)				12	10.9278	14.8786	15.885	18.7732		29.9095	10.0864	7.9769	10.8863	19.5858
13_1_20cm_full_scaffold_39753_2	13_1_20cm_full_scaffold_39753	13_1_20CM_Rokubacteria_70_15			glucose sorbosone dehydrogenase (13_1_20cm_full_scaffold_39753_1)	hypothetical protein (13_1_20cm_full_scaffold_39753_2)					10.9278	0	10.59
13_2_20cm_2_scaffold_2808_3	13_2_20cm_2_scaffold_2808	13_2_20CM_2_Gemmatimonadetes_65_7			family 5 extracellular solute-binding protein; K02035 peptide/nickel transport system substrate-binding protein (13_2_20cm_2_scaffold_2808_2)	oligopeptide ABC transporter periplasmic protein; K02035 peptide/nickel transport system substrate-binding protein (13_2_20cm_2_scaffold_2808_3)	peptide ABC transporter permease; K02033 peptide/nickel transport system permease protein (13_2_20cm_2_scaffold_2808_4)	peptide ABC transporter permease; K15582 oligopeptide transport system permease protein (13_2_20cm_2_scaffold_2808_5)	oligopeptide ABC transporter ATP-binding protein; K02031 peptide/nickel transport system ATP-binding protein (13_2_20cm_2_scaffold_2808_6)	10	10.9278	13.526	15.885		12.0677	5.69705	11.7675	7.9769	7.7759	6.52859
13_1_20cm_4_scaffold_17172_6	13_1_20cm_4_scaffold_17172	13_1_20CM_4_Alphaproteobacteria_64_7	pilR; two-component system response regulator PilR; K02667 two-component system, NtrC family, response regulator PilR (13_1_20cm_4_scaffold_17172_3)	acetolactate synthase catalytic subunit (13_1_20cm_4_scaffold_17172_4)	dioxygenase; K03119 taurine dioxygenase [EC:1.14.11.17] (13_1_20cm_4_scaffold_17172_5)	carboxymethylenebutenolidase (EC:3.1.1.45); K01061 carboxymethylenebutenolidase [EC:3.1.1.45] (13_1_20cm_4_scaffold_17172_6)	amidohydrolase; K07046 (13_1_20cm_4_scaffold_17172_7)				10.9278	0					16.8107
13_1_40cm_4_scaffold_11499_3	13_1_40cm_4_scaffold_11499	13_1_40CM_4_remainingbacteria_63_5		glycerol kinase (EC:2.7.1.30); K00864 glycerol kinase [EC:2.7.1.30] (13_1_40cm_4_scaffold_11499_1)	dihydroxyacetone kinase DhaL subunit (EC:2.7.1.121) (13_1_40cm_4_scaffold_11499_2)	dihydroxyacetone kinase subunit DhaK (EC:2.7.1.29); K05878 dihydroxyacetone kinase, N-terminal domain [EC:2.7.1.-] (13_1_40cm_4_scaffold_11499_3)		MIP family channel protein; K02440 glycerol uptake facilitator protein (13_1_40cm_4_scaffold_11499_5)	glycerol-3-phosphate responsive antiterminator GlpP; K02443 glycerol uptake operon antiterminator (13_1_40cm_4_scaffold_11499_6)	8.5	10.9278	8.65661	22.5037	19.3989	8.14571	8.18951	10.0164	10.1136	8.81269	11.425
13_2_20cm_2_scaffold_2754_2	13_2_20cm_2_scaffold_2754	13_2_20CM_2_Actinobacteria_71_6			coagulation factor 5/8 type domain-containing protein (13_2_20cm_2_scaffold_2754_1)	glucose/sorbosone dehydrogenase (13_2_20cm_2_scaffold_2754_2)	putative diguanylate cyclase/phosphodiesterase with GAF sensor (13_2_20cm_2_scaffold_2754_3)	ADP-ribose pyrophosphatase (EC:3.6.1.13) (13_2_20cm_2_scaffold_2754_4)		3.5	10.9278	0						9.97112		3.26429
13_2_20cm_2_scaffold_44020_2	13_2_20cm_2_scaffold_44020	13_2_20CM_2_Actinobacteria_69_4			binding-protein-dependent transport systems inner membrane component; K10201 N-acetylglucosamine transport system permease protein (13_2_20cm_2_scaffold_44020_1)	extracellular solute-binding protein; K10200 N-acetylglucosamine transport system substrate-binding protein (13_2_20cm_2_scaffold_44020_2)	hypothetical protein (13_2_20cm_2_scaffold_44020_3)	RpiR family transcriptional regulator (13_2_20cm_2_scaffold_44020_4)		7	10.9278	0					16.8107			11.425
13_1_20cm_4_scaffold_8238_2	13_1_20cm_4_scaffold_8238	13_1_20CM_4_Actinobacteria_69_7			binding-protein-dependent transport systems inner membrane component; K02034 peptide/nickel transport system permease protein (13_1_20cm_4_scaffold_8238_1)	Periplasmic oligopeptide-binding protein (13_1_20cm_4_scaffold_8238_2)	binding-protein-dependent transport systems inner membrane component; K02033 peptide/nickel transport system permease protein (13_1_20cm_4_scaffold_8238_3)	oligopeptide/dipeptide ABC transporter ATPase; K02031 peptide/nickel transport system ATP-binding protein (13_1_20cm_4_scaffold_8238_4)		10	10.9278	0	7.94249		6.03386			21.9365		8.16073
13_1_20cm_4_scaffold_8626_2	13_1_20cm_4_scaffold_8626	13_1_20CM_4_Chloroflexi_62_6			beta-phosphoglucomutase (EC:2.4.1.230 5.4.2.6) (13_1_20cm_4_scaffold_8626_1)	beta-phosphoglucomutase; K01838 beta-phosphoglucomutase [EC:5.4.2.6] (13_1_20cm_4_scaffold_8626_2)	putative transport Protein (Major Facilitator Superfamily) (13_1_20cm_4_scaffold_8626_3)	Glu (13_1_20cm_4_scaffold_8626_trna_1)		23	10.9278	0	2.6475		9.05079		8.40536	5.98267		6.52859
13_1_40cm_4_scaffold_38133_3	13_1_40cm_4_scaffold_38133	13_1_40CM_4_remainingbacteria_63_5		luciferase-like monooxygenase (13_1_40cm_4_scaffold_38133_1)	amidohydrolase 2 (13_1_40cm_4_scaffold_38133_2)	carboxymethylenebutenolidase (EC:3.1.1.45); K01061 carboxymethylenebutenolidase [EC:3.1.1.45] (13_1_40cm_4_scaffold_38133_3)				16	10.9278	13.526	10.59	21.902	24.1354	18.5154	10.0864	15.9538	9.33108	14.6893
13_1_20cm_full_scaffold_22401_7	13_1_20cm_full_scaffold_22401	13_1_20CM_remainingbacteria_56_12	hisC; histidinol-phosphate aminotransferase (EC:2.6.1.-); K00817 histidinol-phosphate aminotransferase [EC:2.6.1.9] (13_1_20cm_full_scaffold_22401_4)		aldolase; K02510 2,4-dihydroxyhept-2-ene-1,7-dioic acid aldolase [EC:4.1.2.-] (13_1_20cm_full_scaffold_22401_6)	hypothetical protein (13_1_20cm_full_scaffold_22401_7)				20	10.9278	6.76298	17.2087	6.25772	10.5593	10.682	14.2891	10.9682	7.7759	9.79288
13_1_20cm_full_scaffold_25626_2	13_1_20cm_full_scaffold_25626	13_1_20CM_remainingbacteria_67_12			ABC transporter permease; K02025 multiple sugar transport system permease protein (13_1_20cm_full_scaffold_25626_1)	family 1 extracellular solute-binding protein (13_1_20cm_full_scaffold_25626_2)	hypothetical protein (13_1_20cm_full_scaffold_25626_3)	aryl-alcohol dehydrogenase like protein (13_1_20cm_full_scaffold_25626_4)	xylose isomerase domain-containing protein (13_1_20cm_full_scaffold_25626_5)	12	10.9278	0					5.04321			4.89644
13_1_20cm_full_scaffold_23915_3	13_1_20cm_full_scaffold_23915	13_1_20CM_alphaproteo_mega			ABC transporter ATP-binding protein; K02074 zinc/manganese transport system ATP-binding protein (13_1_20cm_full_scaffold_23915_2)	cyclase family protein (13_1_20cm_full_scaffold_23915_3)	IclR family transcriptional regulator; K10439 ribose transport system substrate-binding protein (13_1_20cm_full_scaffold_23915_4)				10.9278				12.0677		6.72428	9.97112
13_2_20cm_2_scaffold_181505_2	13_2_20cm_2_scaffold_181505	13_2_20cm_2_UNK				hypothetical protein (13_2_20cm_2_scaffold_181505_2)				11	10.9278	0	15.885		9.05079		16.8107	5.98267		11.425
13_1_40cm_4_scaffold_383617_2	13_1_40cm_4_scaffold_383617	13_1_40CM_4_remainingunknowns_60_5				putative carbonate dehydratase-like protein (13_1_40cm_4_scaffold_383617_2)				10	10.9278	4.05779	6.61874	3.12886	6.03386	4.27279	5.04321	5.98267	3.11036	4.89644
13_1_40cm_4_scaffold_380093_2	13_1_40cm_4_scaffold_380093	13_1_40CM_4_remainingunknowns_60_5				Superoxide dismutase (EC:1.15.1.1); K04564 superoxide dismutase, Fe-Mn family [EC:1.15.1.1] (13_1_40cm_4_scaffold_380093_2)				6.5	10.9278	0	13.6787				3.54893	3.98845		13.0572
13_1_40cm_4_scaffold_20541_4	13_1_40cm_4_scaffold_20541	13_1_40CM_4_remainingunknowns_60_5	HPr kinase (13_1_40cm_4_scaffold_20541_1)			(13_1_40cm_4_scaffold_20541_4)				13	10.9278	22.9941	18.5325	34.4174	6.03386	34.1823	16.8107	13.9596	23.3277	16.3215
13_1_20cm_full_scaffold_98649_3	13_1_20cm_full_scaffold_98649	13_1_20CM_remainingunknowns_66_11				carbonic anhydrase (13_1_20cm_full_scaffold_98649_3)				10	10.9278	4.05779	6.61874	3.12886	6.03386	4.27279	5.04321	5.98267	3.11036	4.89644
13_1_20cm_full_scaffold_37014_3	13_1_20cm_full_scaffold_37014	13_1_20CM_Chloroflexi_53_13		glnA; glutamine synthetase; K01915 glutamine synthetase [EC:6.3.1.2] (13_1_20cm_full_scaffold_37014_1)		ABC-type xylose transport system periplasmic component-like protein (13_1_20cm_full_scaffold_37014_3)					10.9278	0			15.0847		6.72428
13_1_20cm_full_scaffold_26813_3	13_1_20cm_full_scaffold_26813	13_1_20CM_Chloroflexi_53_42		carboxylate-amine ligase; K06048 carboxylate-amine ligase [EC:6.3.-.-] (13_1_20cm_full_scaffold_26813_1)		pgi; glucose-6-phosphate isomerase (EC:5.3.1.9); K01810 glucose-6-phosphate isomerase [EC:5.3.1.9] (13_1_20cm_full_scaffold_26813_3)	sodium/hydrogen exchanger (13_1_20cm_full_scaffold_26813_4)				10.9278		10.59		9.05079		13.4486	10.9682		13.0572
13_1_20cm_full_scaffold_2392_3	13_1_20cm_full_scaffold_2392	13_1_20CM_UNK		family 5 extracellular solute-binding protein; K02035 peptide/nickel transport system substrate-binding protein (13_1_20cm_full_scaffold_2392_1)		Superoxide dismutase (EC:1.15.1.1); K04564 superoxide dismutase, Fe-Mn family [EC:1.15.1.1] (13_1_20cm_full_scaffold_2392_3)	gpmA; phosphoglyceromutase (EC:5.4.2.1); K01834 2,3-bisphosphoglycerate-dependent phosphoglycerate mutase [EC:5.4.2.1] (13_1_20cm_full_scaffold_2392_4)	TpiA; triosephosphate isomerase; K01803 triosephosphate isomerase (TIM) [EC:5.3.1.1] (13_1_20cm_full_scaffold_2392_5)	pgk; phosphoglycerate kinase (EC:2.7.2.3); K00927 phosphoglycerate kinase [EC:2.7.2.3] (13_1_20cm_full_scaffold_2392_6)	6.5	10.9278	0	13.6787				3.54893	3.98845		13.0572
13_1_20cm_full_scaffold_170467_3	13_1_20cm_full_scaffold_170467	13_1_20CM_Chloroflexi_53_42		beta-phosphoglucomutase (13_1_20cm_full_scaffold_170467_1)		beta-phosphoglucomutase; K01838 beta-phosphoglucomutase [EC:5.4.2.6] (13_1_20cm_full_scaffold_170467_3)	Major facilitator superfamily MFS_1 (13_1_20cm_full_scaffold_170467_4)			23	10.9278	0	2.6475		9.05079		8.40536	5.98267		6.52859
13_1_20cm_4_scaffold_77907_2	13_1_20cm_4_scaffold_77907	13_1_20CM_4_Acidobacteria_58_6				Superoxide dismutase (EC:1.15.1.1); K04564 superoxide dismutase, Fe-Mn family [EC:1.15.1.1] (13_1_20cm_4_scaffold_77907_2)	quinolinate synthetase complex subunit alpha (EC:2.5.1.72); K03517 quinolinate synthase [EC:2.5.1.72] (13_1_20cm_4_scaffold_77907_3)				10.9278	15.5548
13_1_20cm_4_scaffold_25820_3	13_1_20cm_4_scaffold_25820	13_1_20CM_4_remainingbacteria_67_8		family 5 extracellular solute-binding protein; K02035 peptide/nickel transport system substrate-binding protein (13_1_20cm_4_scaffold_25820_1)		Superoxide dismutase (EC:1.15.1.1); K04564 superoxide dismutase, Fe-Mn family [EC:1.15.1.1] (13_1_20cm_4_scaffold_25820_3)	gpmA; phosphoglyceromutase (EC:5.4.2.1); K01834 2,3-bisphosphoglycerate-dependent phosphoglycerate mutase [EC:5.4.2.1] (13_1_20cm_4_scaffold_25820_4)	TpiA; triosephosphate isomerase; K01803 triosephosphate isomerase (TIM) [EC:5.3.1.1] (13_1_20cm_4_scaffold_25820_5)	pgk; phosphoglycerate kinase (EC:2.7.2.3); K00927 phosphoglycerate kinase [EC:2.7.2.3] (13_1_20cm_4_scaffold_25820_6)	6.5	10.9278	0	13.6787				3.54893	3.98845		13.0572
13_1_20cm_4_scaffold_8546_1	13_1_20cm_4_scaffold_8546	13_1_20CM_4_Actinobacteria_69_7				putative dihydroxyacetone kinase subunit 1; K05878 dihydroxyacetone kinase, N-terminal domain [EC:2.7.1.-] (13_1_20cm_4_scaffold_8546_1)	glycerol uptake facilitator, MIP channel (13_1_20cm_4_scaffold_8546_2)	putative dihydroxyacetone kinase phosphotransfer protein (13_1_20cm_4_scaffold_8546_3)	phosphotransferase system, phosphocarrier protein HPr; K11189 phosphocarrier protein (13_1_20cm_4_scaffold_8546_4)		10.9278
13_1_20cm_4_scaffold_12991_1	13_1_20cm_4_scaffold_12991	13_1_20CM_4_Alphaproteobacteria_64_7				O-acetylhomoserine sulfhydrylase; K01740 O-acetylhomoserine (thiol)-lyase [EC:2.5.1.49] (13_1_20cm_4_scaffold_12991_1)	HhH-GPD family protein; K03660 N-glycosylase/DNA lyase [EC:3.2.2.- 4.2.99.18] (13_1_20cm_4_scaffold_12991_2)	multiple antibiotic resistance (MarC)-like protein; K05595 multiple antibiotic resistance protein (13_1_20cm_4_scaffold_12991_3)	kefC; glutathione-regulated potassium-efflux system protein kefC (K(+)/H(+ antiporter); K03455 monovalent cation:H+ antiporter-2, CPA2 family (13_1_20cm_4_scaffold_12991_4)	16	10.9278	0			21.1185
13_1_20cm_full_scaffold_17118_1	13_1_20cm_full_scaffold_17118	13_1_20CM_Chloroflexi_53_13				family 1 extracellular solute-binding protein (13_1_20cm_full_scaffold_17118_1)	Helix-turn-helix domain protein (13_1_20cm_full_scaffold_17118_2)	group3 RNA polymerase sigma factor; K03088 RNA polymerase sigma-70 factor, ECF subfamily (13_1_20cm_full_scaffold_17118_3)	WD40 repeat, subgroup (13_1_20cm_full_scaffold_17118_4)	5	10.9278	0			6.03386		1.68107	1.99422		1.63215
13_1_20cm_full_scaffold_23680_1	13_1_20cm_full_scaffold_23680	13_1_20CM_Actinobacteria_69_28				extracellular solute-binding protein; K10200 N-acetylglucosamine transport system substrate-binding protein (13_1_20cm_full_scaffold_23680_1)	binding-protein-dependent transport system inner membrane protein; K10201 N-acetylglucosamine transport system permease protein (13_1_20cm_full_scaffold_23680_2)	binding-protein-dependent transport system inner membrane protein; K10202 N-acetylglucosamine transport system permease protein (13_1_20cm_full_scaffold_23680_3)		7	10.9278	0					16.8107			11.425
13_2_20cm_2_scaffold_144819_1	13_2_20cm_2_scaffold_144819	13_2_20cm_2_UNK				peptidoglycan-associated lipoprotein; K03640 peptidoglycan-associated lipoprotein (13_2_20cm_2_scaffold_144819_1)	tol-pal system protein YbgF (13_2_20cm_2_scaffold_144819_2)			8	10.9278	1.3526	2.6475	3.12886		2.84852	5.04321	5.98267	1.55518	6.52859
13_1_40cm_4_scaffold_96309_1	13_1_40cm_4_scaffold_96309	13_1_40CM_4_Proteobacteria_63_5				hypothetical protein (13_1_40cm_4_scaffold_96309_1)	transcriptional regulator domain-containing protein (13_1_40cm_4_scaffold_96309_2)			11	10.9278	0	15.885		9.05079		16.8107	5.98267		11.425
13_1_20cm_4_scaffold_36489_1	13_1_20cm_4_scaffold_36489	13_1_20CM_4_Euryarchaeota_65_10				gnl; gluconolactonase (13_1_20cm_4_scaffold_36489_1)	hypothetical protein (13_1_20cm_4_scaffold_36489_2)			7	10.9278	9.46817	15.885			12.8184	8.40536
13_2_20cm_2_scaffold_73729_1	13_2_20cm_2_scaffold_73729	13_2_20CM_2_Chloroflexi_52_3				beta-lactamase domain-containing protein (13_2_20cm_2_scaffold_73729_1)	AMP-dependent synthetase and ligase (13_2_20cm_2_scaffold_73729_2)			3.5	10.9278	9.46817	2.6475	9.38658	12.0677	18.5154	6.72428	3.98845	7.7759	4.89644
13_1_40cm_4_scaffold_87361_1	13_1_40cm_4_scaffold_87361	13_1_40CM_4_remainingbacteria_63_5				glycerol kinase; K00864 glycerol kinase [EC:2.7.1.30] (13_1_40cm_4_scaffold_87361_1)	FAD dependent oxidoreductase; K00111 glycerol-3-phosphate dehydrogenase [EC:1.1.5.3] (13_1_40cm_4_scaffold_87361_2)			1	10.9278	0	11.9137				6.72428			4.89644
13_1_20cm_4_scaffold_120450_1	13_1_20cm_4_scaffold_120450	13_1_20CM_4_Actinobacteria_69_7				hypothetical protein (13_1_20cm_4_scaffold_120450_1)	aldolase; K02510 2,4-dihydroxyhept-2-ene-1,7-dioic acid aldolase [EC:4.1.2.-] (13_1_20cm_4_scaffold_120450_2)			20	10.9278	6.76298	17.2087	6.25772	10.5593	10.682	14.2891	10.9682	7.7759	9.79288
13_1_20cm_full_scaffold_125048_1	13_1_20cm_full_scaffold_125048	13_1_20CM_Chloroflexi_53_13				carbon-monoxide dehydrogenase large subunit (EC:1.2.99.2) (13_1_20cm_full_scaffold_125048_1)				9	10.9278	1.3526	2.6475	6.25772	15.0847	4.27279	11.7675	3.98845	4.66554	4.89644
13_1_20cm_full_scaffold_133666_1	13_1_20cm_full_scaffold_133666	13_1_20CM_Chloroflexi_53_13				carbon-monoxide dehydrogenase large subunit (EC:1.2.99.2) (13_1_20cm_full_scaffold_133666_1)				9	10.9278	1.3526	2.6475	6.25772	15.0847	4.27279	11.7675	3.98845	4.66554	4.89644
13_1_20cm_full_scaffold_358703_1	13_1_20cm_full_scaffold_358703	13_1_20CM_Chloroflexi_53_13				beta-lactamase domain-containing protein (13_1_20cm_full_scaffold_358703_1)	AMP-dependent synthetase and ligase (13_1_20cm_full_scaffold_358703_2)			3.5	10.9278	9.46817	2.6475	9.38658	12.0677	18.5154	6.72428	3.98845	7.7759	4.89644
13_2_20cm_2_scaffold_222772_1	13_2_20cm_2_scaffold_222772	13_2_20cm_2_UNK				glyoxalase family protein; K06996 (13_2_20cm_2_scaffold_222772_1)	hypothetical protein (13_2_20cm_2_scaffold_222772_2)			3	10.9278	1.3526	21.18		3.01693	1.42426	8.40536	3.98845		9.79288
13_1_40cm_4_scaffold_360465_1	13_1_40cm_4_scaffold_360465	13_1_40CM_4_Chloroflexi_67_5				dihydroxyacetone kinase subunit DhaK (EC:2.7.1.29); K05878 dihydroxyacetone kinase, N-terminal domain [EC:2.7.1.-] (13_1_40cm_4_scaffold_360465_1)					10.9278
13_1_40cm_4_scaffold_101662_1	13_1_40cm_4_scaffold_101662	13_1_40CM_4_Euryarchaeota_60_10				metal-dependent hydrolase (13_1_40cm_4_scaffold_101662_1)				8.33333	10.9278	1.3526	2.6475		9.05079	2.84852	5.04321	4.98556	3.88795	2.44822
13_1_20cm_full_scaffold_88755_1	13_1_20cm_full_scaffold_88755	13_1_20CM_Chloroflexi_53_13				aldehyde dehydrogenase, large subunit (13_1_20cm_full_scaffold_88755_1)				12.5	10.9278	5.41038	10.59	12.5154	21.1185	12.1062	23.535	3.98845	6.99831	13.6012
13_1_20cm_4_scaffold_104163_1	13_1_20cm_4_scaffold_104163	13_1_20CM_4_Actinobacteria_69_7				carbon-monoxide dehydrogenase, large subunit; K03520 carbon-monoxide dehydrogenase large subunit [EC:1.2.99.2] (13_1_20cm_4_scaffold_104163_1)				8	10.9278	0			6.03386			1.99422		1.63215
13_1_20cm_full_scaffold_110347_1	13_1_20cm_full_scaffold_110347	13_1_20CM_alphaproteo_mega				alcohol dehydrogenase (13_1_20cm_full_scaffold_110347_1)				9.5	10.9278	2.70519	10.59	6.25772	12.0677	7.12131	11.7675	5.98267	1.55518	14.6893
13_1_20cm_full_scaffold_123041_1	13_1_20cm_full_scaffold_123041	13_1_20CM_Actinobacteria_69_28				hypothetical protein (13_1_20cm_full_scaffold_123041_1)					10.9278	1.3526			3.01693		5.04321	1.99422		1.63215
13_1_20cm_4_scaffold_208200_1	13_1_20cm_4_scaffold_208200	13_1_20CM_4_Actinobacteria_69_7				hypothetical protein (13_1_20cm_4_scaffold_208200_1)					10.9278	1.3526			3.01693		5.04321	1.99422		1.63215
13_1_20cm_4_scaffold_215816_1	13_1_20cm_4_scaffold_215816	13_1_20CM_4_Chloroflexi_62_6				ABC-type xylose transport system periplasmic component-like protein (13_1_20cm_4_scaffold_215816_1)				14.1667	10.9278	7.89014					6.72428		6.73911	9.79288
13_1_20cm_full_scaffold_231437_1	13_1_20cm_full_scaffold_231437	13_1_20CM_remainingunknowns_50_25				(13_1_20cm_full_scaffold_231437_1)					10.9278	0
13_1_20cm_full_scaffold_182506_1	13_1_20cm_full_scaffold_182506	13_1_20CM_Betaproteobacteria_65_24				Pyrrolo-quinoline quinone; K00119 [EC:1.1.99.-] (13_1_20cm_full_scaffold_182506_1)					10.7457	6.40229		12.5154		12.1062			4.66554
13_2_20cm_2_scaffold_6621_1	13_2_20cm_2_scaffold_6621	13_2_20cm_2_UNK				PQQ-dependent dehydrogenase, methanol/ethanol family (13_2_20cm_2_scaffold_6621_1)	methanol oxidation protein (13_2_20cm_2_scaffold_6621_2)	hypothetical protein (13_2_20cm_2_scaffold_6621_3)	hypothetical protein (13_2_20cm_2_scaffold_6621_4)	4.41667	10.6364	9.03985	25.8131	13.9309	24.3869	12.181	7.52479	19.2775	9.86799	7.7527
13_1_20cm_4_scaffold_7691_1	13_1_20cm_4_scaffold_7691	13_1_20CM_4_Alphaproteobacteria_64_7				PQQ-dependent dehydrogenase, methanol/ethanol family (13_1_20cm_4_scaffold_7691_1)	methanol oxidation protein (13_1_20cm_4_scaffold_7691_2)	hypothetical protein (13_1_20cm_4_scaffold_7691_3)	hypothetical protein (13_1_20cm_4_scaffold_7691_4)	4.41667	10.6364	9.03985	25.8131	13.9309	24.3869	12.181	7.52479	19.2775	9.86799	7.7527
13_1_20cm_full_scaffold_25717_1	13_1_20cm_full_scaffold_25717	13_1_20CM_remainingbacteria_67_29				oligopeptide-binding protein AppA; K02035 peptide/nickel transport system substrate-binding protein (13_1_20cm_full_scaffold_25717_1)	dipeptide/oligopeptide/nickel ABC transporter permease (13_1_20cm_full_scaffold_25717_2)	oligopeptide ABC transporter permease; K02034 peptide/nickel transport system permease protein (13_1_20cm_full_scaffold_25717_3)	oligopeptide ABC transporter ATP-binding protein; K02031 peptide/nickel transport system ATP-binding protein (13_1_20cm_full_scaffold_25717_4)		10.5635				9.05079
13_2_20cm_2_scaffold_39195_1	13_2_20cm_2_scaffold_39195	13_2_20cm_2_UNK				oligopeptide-binding protein AppA; K02035 peptide/nickel transport system substrate-binding protein (13_2_20cm_2_scaffold_39195_1)	dipeptide/oligopeptide/nickel ABC transporter permease (13_2_20cm_2_scaffold_39195_2)	dipeptide/oligopeptide/nickel ABC transporter permease; K15582 oligopeptide transport system permease protein (13_2_20cm_2_scaffold_39195_3)			10.5635				9.05079
13_2_20cm_2_scaffold_1491_1	13_2_20cm_2_scaffold_1491	13_2_20CM_2_Chloroflexi_56_8				glycerol kinase; K00864 glycerol kinase [EC:2.7.1.30] (13_2_20cm_2_scaffold_1491_1)	glycerol-3-phosphate responsive antiterminator (mRNA-binding) (13_2_20cm_2_scaffold_1491_2)	glycerol-3-phosphate responsive antiterminator GlpP; K02443 glycerol uptake operon antiterminator (13_2_20cm_2_scaffold_1491_3)	CDP-alcohol phosphatidyltransferase; K00995 CDP-diacylglycerol--glycerol-3-phosphate 3-phosphatidyltransferase [EC:2.7.8.5] (13_2_20cm_2_scaffold_1491_4)	6.75	10.4907	0			5.02822		4.37079
13_1_20cm_4_scaffold_1456_1	13_1_20cm_4_scaffold_1456	13_1_20CM_4_Chloroflexi_53_11				glycerol kinase; K00864 glycerol kinase [EC:2.7.1.30] (13_1_20cm_4_scaffold_1456_1)	Glycerol uptake operon antiterminator regulatory protein (13_1_20cm_4_scaffold_1456_2)	glycerol-3-phosphate responsive antiterminator GlpP; K02443 glycerol uptake operon antiterminator (13_1_20cm_4_scaffold_1456_3)	CDP-alcohol phosphatidyltransferase; K00995 CDP-diacylglycerol--glycerol-3-phosphate 3-phosphatidyltransferase [EC:2.7.8.5] (13_1_20cm_4_scaffold_1456_4)	6.75	10.4907	0			5.02822		4.37079
13_1_40cm_4_scaffold_106422_1	13_1_40cm_4_scaffold_106422	13_1_40CM_4_Deltaproteobacteria_63_4				gluconolactonase (EC:3.1.1.17); K01053 gluconolactonase [EC:3.1.1.17] (13_1_40cm_4_scaffold_106422_1)	hypothetical protein (13_1_40cm_4_scaffold_106422_2)			7.77273	10.4595	0	11.2519			4.53174	7.28464	11.2175
13_1_20cm_full_scaffold_25235_1	13_1_20cm_full_scaffold_25235	13_1_20CM_Actinobacteria_70_12				ABC transporter substrate-binding protein; K02035 peptide/nickel transport system substrate-binding protein (13_1_20cm_full_scaffold_25235_1)	binding-protein-dependent transport systems inner membrane component; K02034 peptide/nickel transport system permease protein (13_1_20cm_full_scaffold_25235_2)	recombination protein RecR; K06187 recombination protein RecR (13_1_20cm_full_scaffold_25235_3)	hypothetical protein (13_1_20cm_full_scaffold_25235_4)	23.5	10.1993	0
13_2_20cm_2_scaffold_59875_1	13_2_20cm_2_scaffold_59875	13_2_20cm_2_UNK				exaA; quinoprotein ethanol dehydrogenase ExaA (EC:1.1.2.8) (13_2_20cm_2_scaffold_59875_1)	TonB-dependent outer membrane transport protein; K02014 iron complex outermembrane recepter protein (13_2_20cm_2_scaffold_59875_2)	TonB-dependent receptor; K02014 iron complex outermembrane recepter protein (13_2_20cm_2_scaffold_59875_3)			10.0171	11.7225
13_1_20cm_4_scaffold_69931_1	13_1_20cm_4_scaffold_69931	13_1_20CM_4_Betaproteobacteria_65_8				exaA; quinoprotein ethanol dehydrogenase ExaA (EC:1.1.2.8) (13_1_20cm_4_scaffold_69931_1)	TonB-dependent receptor; K02014 iron complex outermembrane recepter protein (13_1_20cm_4_scaffold_69931_2)				10.0171	11.7225
13_1_40cm_4_scaffold_127040_2	13_1_40cm_4_scaffold_127040	13_1_40CM_4_Alphaproteobacteria_63_4			methanol oxidation protein (13_1_40cm_4_scaffold_127040_1)	Pyrrolo-quinoline quinone; K00114 alcohol dehydrogenase (cytochrome c) [EC:1.1.2.8] (13_1_40cm_4_scaffold_127040_2)					9.90787	9.71614				6.95874	10.3266		11.2936	6.93662
13_1_20cm_full_scaffold_140099_2	13_1_20cm_full_scaffold_140099	13_1_20CM_remainingbacteria_67_29			UvrD/REP helicase (13_1_20cm_full_scaffold_140099_1)	hypothetical protein (13_1_20cm_full_scaffold_140099_2)				9	9.83501	1.3526	15.885		9.05079		1.68107	5.98267		4.08037
13_1_20cm_4_scaffold_28014_2	13_1_20cm_4_scaffold_28014	13_1_20CM_4_Proteobacteria_62_7			UvrD/REP helicase (13_1_20cm_4_scaffold_28014_1)	hypothetical protein (13_1_20cm_4_scaffold_28014_2)	TonB-dependent receptor (13_1_20cm_4_scaffold_28014_3)			9	9.83501	1.3526	15.885		9.05079		1.68107	5.98267		4.08037
13_2_20cm_2_scaffold_25237_4	13_2_20cm_2_scaffold_25237	13_2_20cm_2_UNK		GumN family protein (13_2_20cm_2_scaffold_25237_2)	short chain dehydrogenase/reductase family oxidoreductase (13_2_20cm_2_scaffold_25237_3)	5-oxopent-3-ene-1,2,5-tricarboxylate decarboxylase (13_2_20cm_2_scaffold_25237_4)				14.5	9.83501	0	10.59		18.1016		12.608	12.9625		6.52859
13_1_20cm_full_scaffold_97721_2	13_1_20cm_full_scaffold_97721	13_1_20CM_Actinobacteria_70_12			ribose/xylose/arabinose/galactoside ABC-type transport systems, permeases (13_1_20cm_full_scaffold_97721_1)	LacI family transcriptional regulator (13_1_20cm_full_scaffold_97721_2)				5.83333	9.83501	0
13_1_20cm_full_scaffold_44160_3	13_1_20cm_full_scaffold_44160	13_1_20CM_Chloroflexi_53_13		inner-membrane translocator; K02057 simple sugar transport system permease protein (13_1_20cm_full_scaffold_44160_1)	inner-membrane translocator; K02057 simple sugar transport system permease protein (13_1_20cm_full_scaffold_44160_2)	putative ABC-type transport system, periplasmic component/surface lipoprotein (13_1_20cm_full_scaffold_44160_3)				9	9.83501	2.25433	6.61874		6.03386	2.13639	3.36214	3.98845	3.11036	2.44822
13_1_20cm_full_scaffold_4232_4	13_1_20cm_full_scaffold_4232	13_1_20CM_alphaproteo_mega	enoyl-CoA hydratase; K13766 methylglutaconyl-CoA hydratase [EC:4.2.1.18] (13_1_20cm_full_scaffold_4232_1)	phosphatidyl-N-methylethanolamine N-methyltransferase/phosphatidylethanolamine N-methyltransferase (EC:2.1.1.17 2.1.1.71); K00551 phosphatidylethanolamine N-methyltransferase [EC:2.1.1.17]; K00570 phosphatidyl-N-methylethanolamine N-methyltransferase [EC:2.1.1.71] (13_1_20cm_full_scaffold_4232_2)	cold shock protein; K03704 cold shock protein (beta-ribbon, CspA family) (13_1_20cm_full_scaffold_4232_3)	5-oxopent-3-ene-1,2,5-tricarboxylate decarboxylase (EC:4.1.1.68) (13_1_20cm_full_scaffold_4232_4)	short chain dehydrogenase/reductase family oxidoreductase (13_1_20cm_full_scaffold_4232_5)	GumN family protein (13_1_20cm_full_scaffold_4232_6)		14.5	9.83501	0	10.59		18.1016		12.608	12.9625		6.52859
13_1_20cm_full_scaffold_90206_3	13_1_20cm_full_scaffold_90206	13_1_20CM_Actinobacteria_70_12		carbon-monoxide dehydrogenase large subunit; K03520 carbon-monoxide dehydrogenase large subunit [EC:1.2.99.2] (13_1_20cm_full_scaffold_90206_1)	carbon-monoxide dehydrogenase; K03518 carbon-monoxide dehydrogenase small subunit [EC:1.2.99.2] (13_1_20cm_full_scaffold_90206_2)	carbon-monoxide dehydrogenase; K03519 carbon-monoxide dehydrogenase medium subunit [EC:1.2.99.2] (13_1_20cm_full_scaffold_90206_3)				11.5	9.83501	0						3.98845
13_2_20cm_2_scaffold_114046_3	13_2_20cm_2_scaffold_114046	13_2_20cm_2_UNK				hypothetical protein (13_2_20cm_2_scaffold_114046_3)	amino acid/amide ABC transporter ATP-binding protein 2, HAAT family (13_2_20cm_2_scaffold_114046_4)			5.5	9.83501	4.05779	10.59	9.38658	7.54233	5.69705	8.40536	7.9769		9.79288
13_1_20cm_full_scaffold_76236_5	13_1_20cm_full_scaffold_76236	13_1_20CM_Chloroflexi_53_13	Uncharacterized protein (13_1_20cm_full_scaffold_76236_2)			putative thiosulfate sulfurtransferase; K01011 thiosulfate/3-mercaptopyruvate sulfurtransferase [EC:2.8.1.1 2.8.1.2] (13_1_20cm_full_scaffold_76236_5)				26	9.83501	17.5837			3.01693	3.56065	5.04321	7.9769	10.8863	4.89644
13_2_20cm_2_scaffold_9453_1	13_2_20cm_2_scaffold_9453	13_2_20cm_2_UNK				hypothetical protein; K01999 branched-chain amino acid transport system substrate-binding protein (13_2_20cm_2_scaffold_9453_1)	tetracycline resistance protein; K08151 MFS transporter, DHA1 family, tetracycline resistance protein (13_2_20cm_2_scaffold_9453_2)	engA; GTP-binding protein EngA; K03977 GTP-binding protein (13_2_20cm_2_scaffold_9453_3)	hypothetical protein (13_2_20cm_2_scaffold_9453_4)		9.83501	4.73408	6.61874				7.56482		1.55518
13_1_20cm_full_scaffold_33980_1	13_1_20cm_full_scaffold_33980	13_1_20CM_remainingbacteria_67_12				amidohydrolase 2 (13_1_20cm_full_scaffold_33980_1)	Pyrroloquinoline quinone (Coenzyme PQQ) biosynthesis protein C (EC:1.3.3.11) (13_1_20cm_full_scaffold_33980_2)	acid phosphatase (13_1_20cm_full_scaffold_33980_3)			9.83501	0
13_2_20cm_2_scaffold_154437_1	13_2_20cm_2_scaffold_154437	13_2_20cm_2_UNK				amidase; K01426 amidase [EC:3.5.1.4] (13_2_20cm_2_scaffold_154437_1)		fumarate reductase/succinate dehydrogenase flavoprotein domain-containing protein (13_2_20cm_2_scaffold_154437_3)		5	9.83501	0	7.94249		3.01693		5.04321	5.98267		4.89644
13_1_20cm_4_scaffold_82400_1	13_1_20cm_4_scaffold_82400	13_1_20CM_4_Chloroflexi_62_6				tal2; transaldolase family protein; K13810 transaldolase / glucose-6-phosphate isomerase [EC:2.2.1.2 5.3.1.9] (13_1_20cm_4_scaffold_82400_1)	zwf; glucose-6-phosphate 1-dehydrogenase (EC:1.1.1.49); K00036 glucose-6-phosphate 1-dehydrogenase [EC:1.1.1.49] (13_1_20cm_4_scaffold_82400_2)			11.5	9.83501	6.76298					8.40536	9.2589	10.8863	4.89644
13_1_20cm_4_scaffold_162131_1	13_1_20cm_4_scaffold_162131	13_1_20CM_4_Actinobacteria_69_7				alcohol dehydrogenase (13_1_20cm_4_scaffold_162131_1)				7.5	9.83501	2.70519	17.2087	6.25772	12.0677	4.27279	15.1296	16.9509	1.55518	14.6893
13_1_20cm_4_scaffold_190984_1	13_1_20cm_4_scaffold_190984	13_1_20CM_4_Actinobacteria_69_7				monosaccharide-transporting ATPase; K10543 D-xylose transport system substrate-binding protein (13_1_20cm_4_scaffold_190984_1)				3	9.83501	0	7.94249				1.68107	2.99134	4.66554	3.26429
13_1_20cm_4_scaffold_166686_1	13_1_20cm_4_scaffold_166686	13_1_20CM_4_Chloroflexi_62_6				glpK; glycerol kinase (EC:2.7.1.30); K00864 glycerol kinase [EC:2.7.1.30] (13_1_20cm_4_scaffold_166686_1)			CDP-diacylglycerol--glycerol-3-phosphate 3-phosphatidyltransferase; K00995 CDP-diacylglycerol--glycerol-3-phosphate 3-phosphatidyltransferase [EC:2.7.8.5] (13_1_20cm_4_scaffold_166686_4)	16.0833	9.3979	2.81791					6.61221	5.48412	3.11036	8.16073
13_1_20cm_full_scaffold_49369_2	13_1_20cm_full_scaffold_49369	13_1_20CM_remainingbacteria_67_29			TonB-dependent receptor; K02014 iron complex outermembrane recepter protein (13_1_20cm_full_scaffold_49369_1)	putative quinoprotein alcohol dehydrogenase (13_1_20cm_full_scaffold_49369_2)					9.28863	6.62772
13_2_20cm_2_scaffold_8044_11	13_2_20cm_2_scaffold_8044	13_2_20CM_2_Novel_66_6	phosphate import ATP-binding protein pstB (EC:3.6.3.27) (13_2_20cm_2_scaffold_8044_8)	peptide ABC transporter ATPase; K02031 peptide/nickel transport system ATP-binding protein (13_2_20cm_2_scaffold_8044_9)	ABC transporter permease; K02033 peptide/nickel transport system permease protein (13_2_20cm_2_scaffold_8044_10)	ABC transporter substrate-binding protein; K02035 peptide/nickel transport system substrate-binding protein (13_2_20cm_2_scaffold_8044_11)	binding-protein-dependent transport systems inner membrane component; K02034 peptide/nickel transport system permease protein (13_2_20cm_2_scaffold_8044_12)	recombination protein recr; K06187 recombination protein RecR (13_2_20cm_2_scaffold_8044_13)	hypothetical protein (13_2_20cm_2_scaffold_8044_14)	14.5	9.1065	3.38149	11.9137				36.143	5.98267		30.1947
13_1_20cm_4_scaffold_18131_3	13_1_20cm_4_scaffold_18131	13_1_20CM_4_remainingbacteria_67_8		hypothetical protein (13_1_20cm_4_scaffold_18131_1)	amidohydrolase 2 (13_1_20cm_4_scaffold_18131_2)	gluconolactonase (EC:3.1.1.17); K01053 gluconolactonase [EC:3.1.1.17] (13_1_20cm_4_scaffold_18131_3)	phage integrase (13_1_20cm_4_scaffold_18131_4)	integrase family protein (13_1_20cm_4_scaffold_18131_5)	hypothetical protein (13_1_20cm_4_scaffold_18131_6)	7.97273	8.82029	0			9.05079		12.3279	10.4863
13_2_20cm_2_scaffold_136306_3	13_2_20cm_2_scaffold_136306	13_2_20cm_2_UNK		aerobic-type carbon monoxide dehydrogenase, large subunit CoxL/CutL-like protein (13_2_20cm_2_scaffold_136306_1)	UPI0003D6BE8B related cluster (13_2_20cm_2_scaffold_136306_2)	(13_2_20cm_2_scaffold_136306_3)				7	8.74224	0	7.94249		9.05079		5.04321	5.98267		4.89644
13_1_40cm_4_scaffold_21826_2	13_1_40cm_4_scaffold_21826	13_1_40CM_4_Verrucomicrobia_58_3			typA; translation regulatory factor BipA (GTPase); K06207 GTP-binding protein (13_1_40cm_4_scaffold_21826_1)	hypothetical protein (13_1_40cm_4_scaffold_21826_2)				21	8.74224	0
13_1_20cm_4_scaffold_72116_2	13_1_20cm_4_scaffold_72116	13_1_20CM_4_Actinobacteria_69_7			typA; translation regulatory factor BipA (GTPase); K06207 GTP-binding protein (13_1_20cm_4_scaffold_72116_1)	hypothetical protein (13_1_20cm_4_scaffold_72116_2)				21	8.74224	0
13_1_40cm_4_scaffold_26396_2	13_1_40cm_4_scaffold_26396	13_1_40CM_4_Deltaproteobacteria_63_4			TrmH family RNA methyltransferase; K03216 tRNA (cytidine/uridine-2'-O-)-methyltransferase [EC:2.1.1.207] (13_1_40cm_4_scaffold_26396_1)	hypothetical protein (13_1_40cm_4_scaffold_26396_2)	putative hydrolase (13_1_40cm_4_scaffold_26396_3)	family 3 adenylate cyclase (13_1_40cm_4_scaffold_26396_4)		7	8.74224	8.11557	13.2375	18.7732	3.01693	9.96983	8.40536	3.98845	3.11036	6.52859
13_1_40cm_4_scaffold_8471_5	13_1_40cm_4_scaffold_8471	13_1_40CM_4_Deltaproteobacteria_68_19	glycerol-3-phosphate-transporting ATPase (EC:3.6.3.20); K02023 multiple sugar transport system ATP-binding protein (13_1_40cm_4_scaffold_8471_2)	binding-protein-dependent transport systems inner membrane component; K02026 multiple sugar transport system permease protein (13_1_40cm_4_scaffold_8471_3)	sugar ABC transporter permease; K02025 multiple sugar transport system permease protein (13_1_40cm_4_scaffold_8471_4)	sugar-binding periplasmic protein precursor; K02027 multiple sugar transport system substrate-binding protein (13_1_40cm_4_scaffold_8471_5)	DoxX protein; K15977 putative oxidoreductase (13_1_40cm_4_scaffold_8471_6)	LysR family transcriptional regulator (13_1_40cm_4_scaffold_8471_7)		7	8.74224	5.41038	13.2375	6.25772	12.0677	7.12131	8.40536	3.98845	7.7759	6.52859
13_1_20cm_full_scaffold_11339_5	13_1_20cm_full_scaffold_11339	13_1_20CM_Actinobacteria_70_12	LacI family transcriptional regulator (13_1_20cm_full_scaffold_11339_2)	ABC transporter ATP-binding protein; K10554 fructose transport system ATP-binding protein (13_1_20cm_full_scaffold_11339_3)	sugar ABC transporter permease protein; K10553 fructose transport system permease protein (13_1_20cm_full_scaffold_11339_4)	substrate-binding component of ABC transporter; K10552 fructose transport system substrate-binding protein (13_1_20cm_full_scaffold_11339_5)	mutator MutT protein (13_1_20cm_full_scaffold_11339_6)				8.74224	0
13_1_40cm_4_scaffold_116358_5	13_1_40cm_4_scaffold_116358	13_1_40CM_4_remainingbacteria_63_5	short-chain dehydrogenase/reductase SDR (13_1_40cm_4_scaffold_116358_2)	CUT1 family carbohydrate ABC transporter membrane protein 1; K02025 multiple sugar transport system permease protein (13_1_40cm_4_scaffold_116358_3)	sugar ABC transporter inner membrane protein (13_1_40cm_4_scaffold_116358_4)	putative ABC transporter solute-binding protein; K02027 multiple sugar transport system substrate-binding protein (13_1_40cm_4_scaffold_116358_5)					8.74224	8.79187
13_1_20cm_4_scaffold_2073_2	13_1_20cm_4_scaffold_2073	13_1_20CM_4_Chloroflexi_53_11			short-chain dehydrogenase/reductase SDR (13_1_20cm_4_scaffold_2073_1)	carbon-monoxide dehydrogenase (13_1_20cm_4_scaffold_2073_2)	(2Fe-2S)-binding domain-containing protein; K03518 carbon-monoxide dehydrogenase small subunit [EC:1.2.99.2] (13_1_20cm_4_scaffold_2073_3)	carbon monoxide dehydrogenase (EC:1.2.99.2); K03519 carbon-monoxide dehydrogenase medium subunit [EC:1.2.99.2] (13_1_20cm_4_scaffold_2073_4)	hypothetical protein (13_1_20cm_4_scaffold_2073_5)		8.74224									8.16073
13_2_20cm_2_scaffold_20804_4	13_2_20cm_2_scaffold_20804	13_2_20cm_2_UNK		hypothetical protein (13_2_20cm_2_scaffold_20804_2)	short-chain dehydrogenase (13_2_20cm_2_scaffold_20804_3)	hypothetical protein (13_2_20cm_2_scaffold_20804_4)	methyltransferase (13_2_20cm_2_scaffold_20804_5)			13	8.74224	0	15.885		15.0847		10.0864	11.9653		8.16073
13_1_20cm_full_scaffold_150161_2	13_1_20cm_full_scaffold_150161	13_1_20CM_remainingbacteria_67_12			S-adenosyl-L-homocysteine hydrolase (13_1_20cm_full_scaffold_150161_1)	putative ABC transporter substrate binding protein; K07335 basic membrane protein A and related proteins (13_1_20cm_full_scaffold_150161_2)	ABC transporter-like protein; K02056 simple sugar transport system ATP-binding protein [EC:3.6.3.17] (13_1_20cm_full_scaffold_150161_3)			12.3333	8.74224	3.15606	18.5325		3.01693		18.4918	5.98267		9.79288
13_1_40cm_4_scaffold_154979_2	13_1_40cm_4_scaffold_154979	13_1_40CM_4_Proteobacteria_63_5			Resolvase domain-containing protein (13_1_40cm_4_scaffold_154979_1)	hypothetical protein (13_1_40cm_4_scaffold_154979_2)				4	8.74224	9.46817	7.94249	34.4174	12.0677	15.6669	6.72428	3.98845	12.4414	6.52859
13_2_20cm_2_scaffold_6992_9	13_2_20cm_2_scaffold_6992	13_2_20CM_2_Acidobacteria_66_4	glycosyltransferase (13_2_20cm_2_scaffold_6992_6)		quinoprotein glucose dehydrogenase (EC:1.1.5.2); K00117 quinoprotein glucose dehydrogenase [EC:1.1.5.2] (13_2_20cm_2_scaffold_6992_8)	hypothetical protein (13_2_20cm_2_scaffold_6992_9)	NHL repeat-containing protein (13_2_20cm_2_scaffold_6992_10)			3	8.74224	1.3526	7.94249	3.12886		2.84852	1.68107	1.99422	3.11036	3.26429
13_2_20cm_2_scaffold_251477_2	13_2_20cm_2_scaffold_251477	13_2_20cm_2_UNK			putative lipid kinase; K07029 (13_2_20cm_2_scaffold_251477_1)	carbonate dehydratase (13_2_20cm_2_scaffold_251477_2)					8.74224				6.03386
13_2_20cm_2_scaffold_5005_16	13_2_20cm_2_scaffold_5005	13_2_20cm_2_UNK	ABC transporter permease; K02026 multiple sugar transport system permease protein (13_2_20cm_2_scaffold_5005_13)	ABC transporter permease; K02025 multiple sugar transport system permease protein (13_2_20cm_2_scaffold_5005_14)	putative ABC transporter solute-binding protein; K02027 multiple sugar transport system substrate-binding protein (13_2_20cm_2_scaffold_5005_15)	putative ABC transporter solute-binding protein; K02027 multiple sugar transport system substrate-binding protein (13_2_20cm_2_scaffold_5005_16)	binding-protein-dependent transporters inner membrane component; K02026 multiple sugar transport system permease protein (13_2_20cm_2_scaffold_5005_17)	CUT1 family carbohydrate ABC transporter membrane protein 1; K02025 multiple sugar transport system permease protein (13_2_20cm_2_scaffold_5005_18)	GntR family transcriptional regulator (13_2_20cm_2_scaffold_5005_19)		8.74224	8.79187
13_2_20cm_2_scaffold_2733_4	13_2_20cm_2_scaffold_2733	13_2_20cm_2_UNK	phosphoglycerate kinase; K00927 phosphoglycerate kinase [EC:2.7.2.3] (13_2_20cm_2_scaffold_2733_1)	Triose-phosphate isomerase (EC:5.3.1.1); K01803 triosephosphate isomerase (TIM) [EC:5.3.1.1] (13_2_20cm_2_scaffold_2733_2)	phosphoglycerate mutase (EC:5.4.2.4) (13_2_20cm_2_scaffold_2733_3)	superoxide dismutase (Mn) (EC:1.15.1.1); K04564 superoxide dismutase, Fe-Mn family [EC:1.15.1.1] (13_2_20cm_2_scaffold_2733_4)		family 5 extracellular solute-binding protein; K02035 peptide/nickel transport system substrate-binding protein (13_2_20cm_2_scaffold_2733_6)	class I and II aminotransferase (13_2_20cm_2_scaffold_2733_7)	5.5	8.74224	0	11.0312		6.03386		11.9543	7.9769		8.97681
13_1_40cm_4_scaffold_8272_10	13_1_40cm_4_scaffold_8272	13_1_40CM_4_remainingbacteria_63_5	dihydroxyacetone kinase, phosphotransfer subunit (13_1_40cm_4_scaffold_8272_7)	phosphotransferase system, phosphocarrier protein HPr; K11189 phosphocarrier protein (13_1_40cm_4_scaffold_8272_8)	phosphoenolpyruvate--protein phosphotransferase; K08483 phosphotransferase system, enzyme I, PtsI [EC:2.7.3.9] (13_1_40cm_4_scaffold_8272_9)	carbonate dehydratase (13_1_40cm_4_scaffold_8272_10)	cupin (13_1_40cm_4_scaffold_8272_11)	threonine dehydrogenase-like Zn-dependent dehydrogenase (EC:1.1.1.14); K00008 L-iditol 2-dehydrogenase [EC:1.1.1.14] (13_1_40cm_4_scaffold_8272_12)	transketolase; K00615 transketolase [EC:2.2.1.1] (13_1_40cm_4_scaffold_8272_13)		8.74224				6.03386
13_2_20cm_2_scaffold_17907_3	13_2_20cm_2_scaffold_17907	13_2_20cm_2_UNK			oxidoreductase domain-containing protein (13_2_20cm_2_scaffold_17907_2)	xylose isomerase domain-containing protein (13_2_20cm_2_scaffold_17907_3)	hypothetical protein (13_2_20cm_2_scaffold_17907_4)	hypothetical protein (13_2_20cm_2_scaffold_17907_5)		6.5	8.74224	0					1.68107
13_1_20cm_full_scaffold_61806_2	13_1_20cm_full_scaffold_61806	13_1_20CM_Actinobacteria_70_12			oxidoreductase (13_1_20cm_full_scaffold_61806_1)	sugar ABC transporter substrate-binding protein; K02058 simple sugar transport system substrate-binding protein (13_1_20cm_full_scaffold_61806_2)	D-xylose ABC transporter, ATP-binding protein (13_1_20cm_full_scaffold_61806_3)				8.74224				3.01693		8.40536	5.98267		4.89644
13_1_20cm_full_scaffold_3838_6	13_1_20cm_full_scaffold_3838	13_1_20CM_remainingbacteria_67_12	oligopeptide ABC transporter ATP-binding protein; K02031 peptide/nickel transport system ATP-binding protein (13_1_20cm_full_scaffold_3838_3)	oppC; oligopeptide ABC transporter membrane protein; K15582 oligopeptide transport system permease protein (13_1_20cm_full_scaffold_3838_4)	oligopeptide ABC transporter permease OppB; K15581 oligopeptide transport system permease protein (13_1_20cm_full_scaffold_3838_5)	family 5 extracellular solute-binding protein; K15580 oligopeptide transport system substrate-binding protein (13_1_20cm_full_scaffold_3838_6)					8.74224	0
13_2_20cm_2_scaffold_17610_2	13_2_20cm_2_scaffold_17610	13_2_20CM_2_Actinobacteria_69_4			mandelate racemase/muconate lactonizing protein (13_2_20cm_2_scaffold_17610_1)	sugar ABC transporter substrate-binding protein; K02058 simple sugar transport system substrate-binding protein (13_2_20cm_2_scaffold_17610_2)	ABC transporter (13_2_20cm_2_scaffold_17610_3)	ABC transporter; K02057 simple sugar transport system permease protein (13_2_20cm_2_scaffold_17610_4)	hypothetical protein (13_2_20cm_2_scaffold_17610_5)		8.74224				3.01693		8.40536	5.98267		4.89644
13_1_20cm_full_scaffold_179573_6	13_1_20cm_full_scaffold_179573	13_1_20CM_Chloroflexi_67_15	threonine ammonia-lyase, biosynthetic; K01754 threonine dehydratase [EC:4.3.1.19] (13_1_20cm_full_scaffold_179573_3)		lytic transglycosylase (13_1_20cm_full_scaffold_179573_5)	OsmC-like protein; K04063 osmotically inducible protein OsmC (13_1_20cm_full_scaffold_179573_6)				7	8.74224	0	2.6475					1.99422		1.63215
13_1_40cm_4_scaffold_70656_5	13_1_40cm_4_scaffold_70656	13_1_40CM_4_remainingbacteria_63_5	molybdopterin biosynthesis protein MoeB (13_1_40cm_4_scaffold_70656_2)	LmbE family protein (13_1_40cm_4_scaffold_70656_3)	LmbE family protein (13_1_40cm_4_scaffold_70656_4)	hypothetical protein (13_1_40cm_4_scaffold_70656_5)	DEAD/DEAH box helicase; K06877 DEAD/DEAH box helicase domain-containing protein (13_1_40cm_4_scaffold_70656_6)			6	8.74224	1.3526	13.2375		3.01693			5.98267		9.79288
13_1_20cm_full_scaffold_88226_2	13_1_20cm_full_scaffold_88226	13_1_20CM_Actinobacteria_70_12			livH; High-affinity branched-chain amino acid transport system permease protein LivH (LIV-I protein H); K01997 branched-chain amino acid transport system permease protein (13_1_20cm_full_scaffold_88226_1)	SC7H2.22; branched-chain amino acid ABC transporter substrate-binding protein; K01999 branched-chain amino acid transport system substrate-binding protein (13_1_20cm_full_scaffold_88226_2)				14	8.74224	0			3.01693		5.04321	7.9769
13_2_20cm_2_scaffold_26651_4	13_2_20cm_2_scaffold_26651	13_2_20CM_2_Chloroflexi_52_3	isoleucine patch superfamily enzyme, carbonic anhydrase/acetyltransferase (13_2_20cm_2_scaffold_26651_1)	SnoaL-like polyketide cyclase (13_2_20cm_2_scaffold_26651_2)	LacI family transcription regulator; K02529 LacI family transcriptional regulator (13_2_20cm_2_scaffold_26651_3)	xylose isomerase (EC:5.3.1.5); K01805 xylose isomerase [EC:5.3.1.5] (13_2_20cm_2_scaffold_26651_4)	hypothetical protein (13_2_20cm_2_scaffold_26651_5)	hypothetical protein (13_2_20cm_2_scaffold_26651_6)			8.74224		15.885				6.72428	7.9769		6.52859
13_1_40cm_4_scaffold_12104_5	13_1_40cm_4_scaffold_12104	13_1_40CM_4_Verrucomicrobia_58_3			L,L-diaminopimelate aminotransferase (13_1_40cm_4_scaffold_12104_4)	sodA; hypothetical protein; K04564 superoxide dismutase, Fe-Mn family [EC:1.15.1.1] (13_1_40cm_4_scaffold_12104_5)	sqhC; Squalene-hopene cyclase; K06045 squalene-hopene cyclase [EC:5.4.99.17 4.2.1.129] (13_1_40cm_4_scaffold_12104_6)	hopanoid biosynthesis associated radical SAM protein HpnH (13_1_40cm_4_scaffold_12104_7)			8.74224	8.11557	23.8275	12.5154		9.96983	15.9702	15.9538	9.33108	15.5054
13_2_20cm_2_scaffold_1411_9	13_2_20cm_2_scaffold_1411	13_2_20CM_2_Actinobacteria_69_4	methylmalonic acid semialdehyde dehydrogenase (13_2_20cm_2_scaffold_1411_6)	monosaccharide ABC transporter ATP-binding protein, CUT2 family (13_2_20cm_2_scaffold_1411_7)	inner-membrane translocator; K02057 simple sugar transport system permease protein (13_2_20cm_2_scaffold_1411_8)	monosaccharide ABC transporter substrate-binding protein, CUT2 family (13_2_20cm_2_scaffold_1411_9)	Myo-inosose-2 dehydratase (EC:4.2.1.44); K03335 inosose dehydratase [EC:4.2.1.44] (13_2_20cm_2_scaffold_1411_10)	Inositol 2-dehydrogenase (EC:1.1.1.18); K00010 myo-inositol 2-dehydrogenase [EC:1.1.1.18] (13_2_20cm_2_scaffold_1411_11)			8.74224									1.63215
13_1_20cm_full_scaffold_196654_3	13_1_20cm_full_scaffold_196654	13_1_20CM_Actinobacteria_70_12		monosaccharide ABC transporter ATP-binding protein, CUT2 family (13_1_20cm_full_scaffold_196654_1)	inner-membrane translocator; K02057 simple sugar transport system permease protein (13_1_20cm_full_scaffold_196654_2)	monosaccharide ABC transporter substrate-binding protein, CUT2 family (13_1_20cm_full_scaffold_196654_3)					8.74224									1.63215
13_2_20cm_2_scaffold_5289_3	13_2_20cm_2_scaffold_5289	13_2_20cm_2_UNK		CHAD domain-containing protein (13_2_20cm_2_scaffold_5289_1)	hypothetical protein; K13570 prokaryotic ubiquitin-like protein Pup (13_2_20cm_2_scaffold_5289_2)	aldehyde dehydrogenase; K00135 succinate-semialdehyde dehydrogenase (NADP+) [EC:1.2.1.16] (13_2_20cm_2_scaffold_5289_3)	ilvB; acetolactate synthase; K01652 acetolactate synthase I/II/III large subunit [EC:2.2.1.6] (13_2_20cm_2_scaffold_5289_4)	hypothetical protein (13_2_20cm_2_scaffold_5289_5)	helix-turn-helix domain protein (13_2_20cm_2_scaffold_5289_6)	10	8.74224	2.70519	10.59		15.0847		8.40536	9.97112		9.79288
13_1_20cm_full_scaffold_42858_2	13_1_20cm_full_scaffold_42858	13_1_20CM_Betaproteobacteria_64_11			hypothetical protein; K10253 DOPA 4,5-dioxygenase [EC:1.14.99.-] (13_1_20cm_full_scaffold_42858_1)	beta-lactamase (13_1_20cm_full_scaffold_42858_2)	ABC transporter ATP-binding protein; K01990 ABC-2 type transport system ATP-binding protein (13_1_20cm_full_scaffold_42858_3)			8	8.74224	0	10.59	3.12886	6.03386	2.84852	5.04321
13_2_20cm_2_scaffold_56755_3	13_2_20cm_2_scaffold_56755	13_2_20cm_2_UNK			hypothetical protein; K09125 hypothetical protein (13_2_20cm_2_scaffold_56755_2)	family 5 extracellular solute-binding protein; K02035 peptide/nickel transport system substrate-binding protein (13_2_20cm_2_scaffold_56755_3)				6.5	8.74224	0								6.52859
13_1_40cm_4_scaffold_360151_2	13_1_40cm_4_scaffold_360151	13_1_40CM_4_Deltaproteobacteria_63_4			hypothetical protein; K02200 cytochrome c-type biogenesis protein CcmH (13_1_40cm_4_scaffold_360151_1)	hypothetical protein (13_1_40cm_4_scaffold_360151_2)					8.74224	5.41038		3.12886		7.12131			3.11036
13_2_20cm_2_scaffold_58232_2	13_2_20cm_2_scaffold_58232	13_2_20cm_2_UNK			hypothetical protein (13_2_20cm_2_scaffold_58232_1)	SC7H2.22; branched-chain amino acid ABC transporter substrate-binding protein; K01999 branched-chain amino acid transport system substrate-binding protein (13_2_20cm_2_scaffold_58232_2)				14	8.74224	0			3.01693		5.04321	7.9769
13_2_20cm_2_scaffold_46607_4	13_2_20cm_2_scaffold_46607	13_2_20cm_2_UNK	aminoglycoside phosphotransferase (13_2_20cm_2_scaffold_46607_1)	twin-arginine translocation pathway signal (13_2_20cm_2_scaffold_46607_2)	hypothetical protein (13_2_20cm_2_scaffold_46607_3)	(13_2_20cm_2_scaffold_46607_4)				4	8.74224	0						3.98845		4.89644
13_2_20cm_2_scaffold_307608_2	13_2_20cm_2_scaffold_307608	13_2_20CM_2_Actinobacteria_69_4			hypothetical protein (13_2_20cm_2_scaffold_307608_1)	chloride peroxidase (EC:1.11.1.10) (13_2_20cm_2_scaffold_307608_2)				11	8.74224	9.46817	7.94249		12.0677	9.96983	8.40536	9.97112	10.8863	4.89644
13_2_20cm_2_scaffold_15280_5	13_2_20cm_2_scaffold_15280	13_2_20cm_2_UNK	thiD; phosphomethylpyrimidine kinase; K00941 hydroxymethylpyrimidine/phosphomethylpyrimidine kinase [EC:2.7.1.49 2.7.4.7] (13_2_20cm_2_scaffold_15280_2)	AsnC family transcriptional regulator (13_2_20cm_2_scaffold_15280_3)	hypothetical protein (13_2_20cm_2_scaffold_15280_4)	hypothetical protein (13_2_20cm_2_scaffold_15280_5)		putative adenylate cyclase (13_2_20cm_2_scaffold_15280_7)		5	8.74224	4.05779	5.29499	3.12886	9.05079	1.42426	5.04321	9.97112
13_1_40cm_4_scaffold_64341_4	13_1_40cm_4_scaffold_64341	13_1_40CM_4_Deltaproteobacteria_63_4	hypothetical protein (13_1_40cm_4_scaffold_64341_1)	hypothetical protein (13_1_40cm_4_scaffold_64341_2)	hypothetical protein (13_1_40cm_4_scaffold_64341_3)	succinate-semialdehyde dehydrogenase (NAD(P)+); K00135 succinate-semialdehyde dehydrogenase (NADP+) [EC:1.2.1.16] (13_1_40cm_4_scaffold_64341_4)				10	8.74224	2.70519	10.59		15.0847		8.40536	9.97112		9.79288
13_1_40cm_4_scaffold_229778_3	13_1_40cm_4_scaffold_229778	13_1_40CM_4_Deltaproteobacteria_63_4		zinc protease protein (13_1_40cm_4_scaffold_229778_1)	hypothetical protein (13_1_40cm_4_scaffold_229778_2)	antibiotic biosynthesis monooxygenase (13_1_40cm_4_scaffold_229778_3)				3	8.74224	0			6.03386	5.69705				1.63215
13_1_40cm_4_scaffold_21998_2	13_1_40cm_4_scaffold_21998	13_1_40CM_4_Proteobacteria_63_5			hypothetical protein (13_1_40cm_4_scaffold_21998_1)	L-sorbosone dehydrogenase (13_1_40cm_4_scaffold_21998_2)	cytochrome C class I (13_1_40cm_4_scaffold_21998_3)			2	8.74224	13.526	13.2375	15.6443	9.05079	11.3941		5.98267	6.22072	6.52859
13_1_40cm_4_scaffold_218568_2	13_1_40cm_4_scaffold_218568	13_1_40CM_4_Deltaproteobacteria_63_4			hypothetical protein (13_1_40cm_4_scaffold_218568_1)	dioxygenase (13_1_40cm_4_scaffold_218568_2)	hypothetical protein (13_1_40cm_4_scaffold_218568_3)				8.74224	4.05779				4.27279
13_1_20cm_full_scaffold_81088_2	13_1_20cm_full_scaffold_81088	13_1_20CM_Gemmatimonadetes_68_21			hypothetical protein (13_1_20cm_full_scaffold_81088_1)	family 1 extracellular solute-binding protein; K02027 multiple sugar transport system substrate-binding protein (13_1_20cm_full_scaffold_81088_2)					8.74224	0					5.88375	15.9538		6.52859
13_1_20cm_full_scaffold_54558_3	13_1_20cm_full_scaffold_54558	13_1_20CM_Chloroflexi_53_42		hypothetical protein (13_1_20cm_full_scaffold_54558_1)	hypothetical protein (13_1_20cm_full_scaffold_54558_2)	xylose isomerase (EC:5.3.1.5); K01805 xylose isomerase [EC:5.3.1.5] (13_1_20cm_full_scaffold_54558_3)					8.74224		15.885				6.72428	7.9769		6.52859
13_1_20cm_full_scaffold_202612_2	13_1_20cm_full_scaffold_202612	13_1_20CM_remainingunknowns_50_25			hypothetical protein (13_1_20cm_full_scaffold_202612_1)	carbonic anhydrase; K01673 carbonic anhydrase [EC:4.2.1.1] (13_1_20cm_full_scaffold_202612_2)					8.74224				6.03386
13_1_20cm_full_scaffold_178714_2	13_1_20cm_full_scaffold_178714	13_1_20CM_remainingbacteria_67_12			hypothetical protein (13_1_20cm_full_scaffold_178714_1)	ferritin-like protein (13_1_20cm_full_scaffold_178714_2)				6	8.74224	0	5.29499		6.03386		5.04321	9.97112	1.55518	9.79288
13_1_20cm_full_scaffold_17369_4	13_1_20cm_full_scaffold_17369	13_1_20CM_alphaproteo_mega	phosphomethylpyrimidine kinase; K00941 hydroxymethylpyrimidine/phosphomethylpyrimidine kinase [EC:2.7.1.49 2.7.4.7] (13_1_20cm_full_scaffold_17369_1)	AsnC family transcriptional regulator (13_1_20cm_full_scaffold_17369_2)	hypothetical protein (13_1_20cm_full_scaffold_17369_3)	hypothetical protein (13_1_20cm_full_scaffold_17369_4)	cycC; cytochrome C (13_1_20cm_full_scaffold_17369_5)			5	8.74224	4.05779	5.29499	3.12886	9.05079	1.42426	5.04321	9.97112
13_1_20cm_4_scaffold_54140_3	13_1_20cm_4_scaffold_54140	13_1_20CM_4_Actinobacteria_69_7			hypothetical protein (13_1_20cm_4_scaffold_54140_2)	superoxide dismutase, Ni; K00518 superoxide dismutase [EC:1.15.1.1] (13_1_20cm_4_scaffold_54140_3)	hypothetical protein (13_1_20cm_4_scaffold_54140_4)	hypothetical protein (13_1_20cm_4_scaffold_54140_5)		4	8.74224	2.70519	10.59	3.12886	6.03386	1.42426	3.36214	5.98267	1.55518	4.89644
13_1_20cm_4_scaffold_10955_5	13_1_20cm_4_scaffold_10955	13_1_20CM_4_remainingbacteria_67_8	putative Baf family transcriptional acitvator; K03525 type III pantothenate kinase [EC:2.7.1.33] (13_1_20cm_4_scaffold_10955_2)	hypothetical protein (13_1_20cm_4_scaffold_10955_3)	hypothetical protein (13_1_20cm_4_scaffold_10955_4)	SC7H2.22; branched-chain amino acid ABC transporter substrate-binding protein; K01999 branched-chain amino acid transport system substrate-binding protein (13_1_20cm_4_scaffold_10955_5)	livH; High-affinity branched-chain amino acid transport system permease protein LivH (LIV-I protein H); K01997 branched-chain amino acid transport system permease protein (13_1_20cm_4_scaffold_10955_6)			14	8.74224	0			3.01693		5.04321	7.9769
13_2_20cm_2_scaffold_1310_6	13_2_20cm_2_scaffold_1310	13_2_20cm_2_UNK	UbiA prenyltransferase (13_2_20cm_2_scaffold_1310_3)	hypothetical protein (13_2_20cm_2_scaffold_1310_4)	Hypothetical octaheam cytochrome c (13_2_20cm_2_scaffold_1310_5)	(13_2_20cm_2_scaffold_1310_6)	ABC transporter-like protein (13_2_20cm_2_scaffold_1310_7)	inner-membrane translocator; K01997 branched-chain amino acid transport system permease protein (13_2_20cm_2_scaffold_1310_8)	extracellular ligand-binding receptor; K01999 branched-chain amino acid transport system substrate-binding protein (13_2_20cm_2_scaffold_1310_9)	8	8.74224	0	13.2375		19.61		10.0864	9.97112		9.79288
13_1_20cm_4_scaffold_14373_4	13_1_20cm_4_scaffold_14373	13_1_20CM_4_remainingbacteria_67_8	4-hydroxybenzoate polyprenyltransferase-like prenyltransferase (13_1_20cm_4_scaffold_14373_1)	hypothetical protein (13_1_20cm_4_scaffold_14373_2)	Hypothetical octaheam cytochrome c (13_1_20cm_4_scaffold_14373_3)	(13_1_20cm_4_scaffold_14373_4)				8	8.74224	0	13.2375		19.61		10.0864	9.97112		9.79288
13_1_20cm_full_scaffold_359116_2	13_1_20cm_full_scaffold_359116	13_1_20CM_remainingbacteria_67_12			Hemolysins and related proteins containing CBS domains (13_1_20cm_full_scaffold_359116_1)	BNR/Asp-box repeat-containing protein (13_1_20cm_full_scaffold_359116_2)				4	8.74224	0					5.04321			3.26429
13_2_20cm_2_scaffold_248729_2	13_2_20cm_2_scaffold_248729	13_2_20cm_2_UNK			gyrB; DNA gyrase subunit B (EC:5.99.1.3); K02470 DNA gyrase subunit B [EC:5.99.1.3] (13_2_20cm_2_scaffold_248729_1)	putative cytochrome c-binding protein (13_2_20cm_2_scaffold_248729_2)				5	8.74224	0	2.6475		3.01693	2.84852	3.36214			1.63215
13_2_20cm_2_scaffold_35237_3	13_2_20cm_2_scaffold_35237	13_2_20cm_2_UNK		ABC transporter ATP-binding protein (13_2_20cm_2_scaffold_35237_1)	glycine/betaine ABC transporter substrate-binding protein; K05846 osmoprotectant transport system permease protein (13_2_20cm_2_scaffold_35237_2)	succinate-semialdehyde dehydrogenase (NAD(P)+); K00135 succinate-semialdehyde dehydrogenase (NADP+) [EC:1.2.1.16] (13_2_20cm_2_scaffold_35237_3)				10	8.74224	2.70519	10.59		15.0847		8.40536	9.97112		9.79288
13_1_20cm_full_scaffold_35963_2	13_1_20cm_full_scaffold_35963	13_1_20CM_remainingbacteria_56_12			glycine betaine/L-proline ABC transporter permease and substrate-binding protein (13_1_20cm_full_scaffold_35963_1)	succinate-semialdehyde dehydrogenase (NAD(P)+); K00135 succinate-semialdehyde dehydrogenase (NADP+) [EC:1.2.1.16] (13_1_20cm_full_scaffold_35963_2)	hypothetical protein (13_1_20cm_full_scaffold_35963_3)			10	8.74224	2.70519	10.59		15.0847		8.40536	9.97112		9.79288
13_1_20cm_4_scaffold_6205_2	13_1_20cm_4_scaffold_6205	13_1_20CM_4_remainingbacteria_67_8			family 5 extracellular solute-binding protein; K02035 peptide/nickel transport system substrate-binding protein (13_1_20cm_4_scaffold_6205_1)	superoxide dismutase (Mn) (EC:1.15.1.1); K04564 superoxide dismutase, Fe-Mn family [EC:1.15.1.1] (13_1_20cm_4_scaffold_6205_2)	gpmA; phosphoglyceromutase (EC:5.4.2.1); K01834 2,3-bisphosphoglycerate-dependent phosphoglycerate mutase [EC:5.4.2.1] (13_1_20cm_4_scaffold_6205_3)	Triose-phosphate isomerase (EC:5.3.1.1); K01803 triosephosphate isomerase (TIM) [EC:5.3.1.1] (13_1_20cm_4_scaffold_6205_4)	pgk; phosphoglycerate kinase (EC:2.7.2.3); K00927 phosphoglycerate kinase [EC:2.7.2.3] (13_1_20cm_4_scaffold_6205_5)	5.5	8.74224	0	11.0312		6.03386		11.9543	7.9769		8.97681
13_1_20cm_full_scaffold_157695_2	13_1_20cm_full_scaffold_157695	13_1_20CM_remainingunknowns_66_11			cytochrome b/b6-like protein (13_1_20cm_full_scaffold_157695_1)	peptidase S15; K06889 (13_1_20cm_full_scaffold_157695_2)				14	8.74224	0	15.885	6.25772	15.0847	7.12131		3.98845	4.66554	8.16073
13_1_20cm_4_scaffold_263479_2	13_1_20cm_4_scaffold_263479	13_1_20CM_4_Alphaproteobacteria_64_7			cyaA; ferredoxin:adenylate/guanylate cyclase (EC:4.6.1.1); K01768 adenylate cyclase [EC:4.6.1.1] (13_1_20cm_4_scaffold_263479_1)	hypothetical protein (13_1_20cm_4_scaffold_263479_2)				5	8.74224	4.05779	5.29499	3.12886	9.05079	1.42426	5.04321	9.97112
13_1_20cm_full_scaffold_10534_6	13_1_20cm_full_scaffold_10534	13_1_20CM_alphaproteo_mega	bacterioferritin; K03594 bacterioferritin (13_1_20cm_full_scaffold_10534_3)	BFD-like (2Fe-2S)-binding protein; K02192 bacterioferritin-associated ferredoxin (13_1_20cm_full_scaffold_10534_4)	carboxymuconolactone decarboxylase; K01607 4-carboxymuconolactone decarboxylase [EC:4.1.1.44] (13_1_20cm_full_scaffold_10534_5)	amidohydrolase 2 (13_1_20cm_full_scaffold_10534_6)					8.74224	2.70519				4.27279	5.04321		1.55518	3.26429
13_1_40cm_4_scaffold_170494_2	13_1_40cm_4_scaffold_170494	13_1_40CM_4_remainingunknowns_60_5			carbonate dehydratase (EC:4.2.1.1); K01674 carbonic anhydrase [EC:4.2.1.1] (13_1_40cm_4_scaffold_170494_1)	dienelactone hydrolase; K01061 carboxymethylenebutenolidase [EC:3.1.1.45] (13_1_40cm_4_scaffold_170494_2)	Glyoxalase/bleomycin resistance protein/dioxygenase (13_1_40cm_4_scaffold_170494_3)	hypothetical protein (13_1_40cm_4_scaffold_170494_4)		15	8.74224	13.526	13.2375	6.25772	12.0677	17.0911	13.4486	7.9769	15.5518	9.79288
13_2_20cm_2_scaffold_106580_2	13_2_20cm_2_scaffold_106580	13_2_20cm_2_UNK			ATPase RIL; K06174 ATP-binding cassette, sub-family E, member 1 (13_2_20cm_2_scaffold_106580_1)	blue copper domain-containing protein (13_2_20cm_2_scaffold_106580_2)				5	8.74224	4.05779	13.2375	12.5154		7.12131	6.72428	5.98267	4.66554	6.52859
13_1_20cm_full_scaffold_6601_3	13_1_20cm_full_scaffold_6601	13_1_20CM_remainingbacteria_67_12		hypothetical protein; K01607 4-carboxymuconolactone decarboxylase [EC:4.1.1.44] (13_1_20cm_full_scaffold_6601_1)	acetylornithine deacetylase (13_1_20cm_full_scaffold_6601_2)	hypothetical protein (13_1_20cm_full_scaffold_6601_3)	esterase (13_1_20cm_full_scaffold_6601_4)	N-carbamoylsarcosine amidase (EC:3.5.1.59) (13_1_20cm_full_scaffold_6601_5)	hypothetical protein (13_1_20cm_full_scaffold_6601_6)	6	8.74224	1.3526	10.59	6.25772	9.05079	4.98492	4.20268	5.98267	1.55518	3.26429
13_1_20cm_4_scaffold_140056_2	13_1_20cm_4_scaffold_140056	13_1_20CM_4_remainingbacteria_67_8			ABC transporter permease (13_1_20cm_4_scaffold_140056_1)	putative ABC transporter solute-binding protein; K02027 multiple sugar transport system substrate-binding protein (13_1_20cm_4_scaffold_140056_2)					8.74224	8.79187
13_1_20cm_full_scaffold_16158_3	13_1_20cm_full_scaffold_16158	13_1_20CM_remainingunknowns_50_25		cyclase (13_1_20cm_full_scaffold_16158_1)	3-oxoacyl-ACP reductase (13_1_20cm_full_scaffold_16158_2)	aldehyde oxidase and xanthine dehydrogenase molybdopterin binding protein (13_1_20cm_full_scaffold_16158_3)					8.74224									8.16073
13_2_20cm_2_scaffold_611_18	13_2_20cm_2_scaffold_611	13_2_20CM_2_Chloroflexi_56_8	hypothetical protein (13_2_20cm_2_scaffold_611_15)	carbon monoxide dehydrogenase (EC:1.2.99.2); K03519 carbon-monoxide dehydrogenase medium subunit [EC:1.2.99.2] (13_2_20cm_2_scaffold_611_16)	(2Fe-2S)-binding domain-containing protein; K03518 carbon-monoxide dehydrogenase small subunit [EC:1.2.99.2] (13_2_20cm_2_scaffold_611_17)	aldehyde oxidase and xanthine dehydrogenase molybdopterin binding protein (13_2_20cm_2_scaffold_611_18)	3-oxoacyl-ACP reductase (13_2_20cm_2_scaffold_611_19)	cyclase (13_2_20cm_2_scaffold_611_20)			8.74224									8.16073
13_2_20cm_2_scaffold_287_13	13_2_20cm_2_scaffold_287	13_2_20CM_2_Acidobacteria_66_4	AMP-dependent synthetase and ligase; K01897 long-chain acyl-CoA synthetase [EC:6.2.1.3] (13_2_20cm_2_scaffold_287_10)	hypothetical protein (13_2_20cm_2_scaffold_287_11)		carboxymethylenebutenolidase (EC:3.1.1.45); K01061 carboxymethylenebutenolidase [EC:3.1.1.45] (13_2_20cm_2_scaffold_287_13)	major facilitator superfamily protein (13_2_20cm_2_scaffold_287_14)	LamB/YcsF family protein; K07160 UPF0271 protein (13_2_20cm_2_scaffold_287_15)	hypothetical protein (13_2_20cm_2_scaffold_287_16)	11	8.74224	6.76298	5.29499	6.25772	12.0677	7.12131	5.04321	5.98267	4.66554	3.26429
13_2_20cm_2_scaffold_222604_3	13_2_20cm_2_scaffold_222604	13_2_20cm_2_UNK				hypothetical protein (13_2_20cm_2_scaffold_222604_3)				9	8.74224	1.3526	29.1225		18.1016		6.72428	5.98267		3.26429
13_1_20cm_full_scaffold_39035_2	13_1_20cm_full_scaffold_39035	13_1_20CM_remainingbacteria_67_12				carboxymethylenebutenolidase (EC:3.1.1.45); K01061 carboxymethylenebutenolidase [EC:3.1.1.45] (13_1_20cm_full_scaffold_39035_2)	major facilitator superfamily protein (13_1_20cm_full_scaffold_39035_3)			11	8.74224	6.76298	5.29499	6.25772	12.0677	7.12131	5.04321	5.98267	4.66554	3.26429
13_1_20cm_full_scaffold_36502_3	13_1_20cm_full_scaffold_36502	13_1_20CM_remainingbacteria_67_29		family 5 extracellular solute-binding protein; K02035 peptide/nickel transport system substrate-binding protein (13_1_20cm_full_scaffold_36502_1)		superoxide dismutase (Mn) (EC:1.15.1.1); K04564 superoxide dismutase, Fe-Mn family [EC:1.15.1.1] (13_1_20cm_full_scaffold_36502_3)	gpmA; phosphoglyceromutase (EC:5.4.2.1); K01834 2,3-bisphosphoglycerate-dependent phosphoglycerate mutase [EC:5.4.2.1] (13_1_20cm_full_scaffold_36502_4)	Triose-phosphate isomerase (EC:5.3.1.1); K01803 triosephosphate isomerase (TIM) [EC:5.3.1.1] (13_1_20cm_full_scaffold_36502_5)	pgk; phosphoglycerate kinase (EC:2.7.2.3); K00927 phosphoglycerate kinase [EC:2.7.2.3] (13_1_20cm_full_scaffold_36502_6)	5.5	8.74224	0	11.0312		6.03386		11.9543	7.9769		8.97681
13_1_20cm_full_scaffold_29383_3	13_1_20cm_full_scaffold_29383	13_1_20CM_Chloroflexi_53_13		peptidase M29 aminopeptidase II; K01269 aminopeptidase [EC:3.4.11.-] (13_1_20cm_full_scaffold_29383_1)		carbon monoxide dehydrogenase (EC:1.2.99.2); K03519 carbon-monoxide dehydrogenase medium subunit [EC:1.2.99.2] (13_1_20cm_full_scaffold_29383_3)				9.5	8.74224	2.70519	10.59	6.25772	15.0847	2.84852	8.40536	9.97112	3.11036	7.07264
13_1_20cm_full_scaffold_210630_2	13_1_20cm_full_scaffold_210630	13_1_20CM_alphaproteo_mega				carboxymethylenebutenolidase; K01061 carboxymethylenebutenolidase [EC:3.1.1.45] (13_1_20cm_full_scaffold_210630_2)					8.74224	0				2.84852		5.98267	1.55518
13_1_20cm_4_scaffold_78437_2	13_1_20cm_4_scaffold_78437	13_1_20CM_4_remainingbacteria_67_8				hypothetical protein (13_1_20cm_4_scaffold_78437_2)	carboxylesterase (13_1_20cm_4_scaffold_78437_3)			6	8.74224	1.3526	10.59	6.25772	9.05079	4.98492	4.20268	5.98267	1.55518	3.26429
13_1_20cm_4_scaffold_56020_3	13_1_20cm_4_scaffold_56020	13_1_20CM_4_remainingunknowns_66_7		hypothetical protein (13_1_20cm_4_scaffold_56020_1)		carboxymethylenebutenolidase (EC:3.1.1.45); K01061 carboxymethylenebutenolidase [EC:3.1.1.45] (13_1_20cm_4_scaffold_56020_3)				11	8.74224	6.76298	5.29499	6.25772	12.0677	7.12131	5.04321	5.98267	4.66554	3.26429
13_1_20cm_4_scaffold_210627_2	13_1_20cm_4_scaffold_210627	13_1_20CM_4_remainingunknowns_53_6				hypothetical protein (13_1_20cm_4_scaffold_210627_2)				1.5	8.74224	0					3.36214
13_2_20cm_2_scaffold_1124_1	13_2_20cm_2_scaffold_1124	13_2_20CM_2_Chloroflexi_56_8				carbonic anhydrase; K01673 carbonic anhydrase [EC:4.2.1.1] (13_2_20cm_2_scaffold_1124_1)	hypothetical protein (13_2_20cm_2_scaffold_1124_2)	periplasmic binding protein; K02016 iron complex transport system substrate-binding protein (13_2_20cm_2_scaffold_1124_3)	Uncharacterized protein (13_2_20cm_2_scaffold_1124_4)		8.74224				6.03386
13_2_20cm_2_scaffold_7750_1	13_2_20cm_2_scaffold_7750	13_2_20cm_2_UNK				L-sorbosone dehydrogenase (13_2_20cm_2_scaffold_7750_1)	cytochrome C class I (13_2_20cm_2_scaffold_7750_2)			2	8.74224	13.526	13.2375	15.6443	9.05079	11.3941		5.98267	6.22072	6.52859
13_1_40cm_4_scaffold_11610_1	13_1_40cm_4_scaffold_11610	13_1_40CM_4_Chloroflexi_67_5				family 1 extracellular solute-binding protein; K10232 alpha-glucoside transport system substrate-binding protein (13_1_40cm_4_scaffold_11610_1)	LacI family transcriptional regulator (13_1_40cm_4_scaffold_11610_2)		hypothetical protein (13_1_40cm_4_scaffold_11610_4)	6	8.74224	2.70519			15.0847	5.69705	5.04321	1.99422	4.66554	3.26429
13_1_20cm_full_scaffold_55346_1	13_1_20cm_full_scaffold_55346	13_1_20CM_remainingbacteria_56_12				amidase (13_1_20cm_full_scaffold_55346_1)		hypothetical protein (13_1_20cm_full_scaffold_55346_3)	HTTM domain-containing protein (13_1_20cm_full_scaffold_55346_4)		8.74224		5.29499
13_1_20cm_4_scaffold_17578_1	13_1_20cm_4_scaffold_17578	13_1_20CM_4_Verrucomicrobia_57_6				erfK; erfK/srfK family protein (13_1_20cm_4_scaffold_17578_1)	DNA polymerase III subunit delta'; K02341 DNA polymerase III subunit delta' [EC:2.7.7.7] (13_1_20cm_4_scaffold_17578_2)	thymidylate kinase (13_1_20cm_4_scaffold_17578_3)	hypothetical protein (13_1_20cm_4_scaffold_17578_4)		8.74224	0				1.42426	1.68107
13_1_40cm_4_scaffold_146233_1	13_1_40cm_4_scaffold_146233	13_1_40CM_4_remainingunknowns_60_5				acetamidase/formamidase (13_1_40cm_4_scaffold_146233_1)	Formamidase (EC:3.5.1.49); K01455 formamidase [EC:3.5.1.49] (13_1_40cm_4_scaffold_146233_2)				8.74224	12.8497		26.5953		16.379			15.5518
13_2_20cm_2_scaffold_19956_1	13_2_20cm_2_scaffold_19956	13_2_20cm_2_UNK				gluconolactonase; K01053 gluconolactonase [EC:3.1.1.17] (13_2_20cm_2_scaffold_19956_1)	conserved exported hypothetical protein (13_2_20cm_2_scaffold_19956_2)	hypothetical protein (13_2_20cm_2_scaffold_19956_3)	hypothetical protein (13_2_20cm_2_scaffold_19956_4)	6	8.74224	2.02889		3.12886	9.05079		4.20268			2.99227
13_1_20cm_full_scaffold_104117_1	13_1_20cm_full_scaffold_104117	13_1_20CM_Chloroflexi_53_13				Formamidase (EC:3.5.1.49); K01455 formamidase [EC:3.5.1.49] (13_1_20cm_full_scaffold_104117_1)	Formamidase (EC:3.5.1.49); K01455 formamidase [EC:3.5.1.49] (13_1_20cm_full_scaffold_104117_2)	hypothetical protein (13_1_20cm_full_scaffold_104117_3)	amidate substrates transporter protein (13_1_20cm_full_scaffold_104117_4)	17.5	8.74224	0	13.2375		18.1016		7.56482	6.97978		11.425
13_1_40cm_4_scaffold_83680_1	13_1_40cm_4_scaffold_83680	13_1_40CM_4_Chloroflexi_52_3				aldehyde oxidase and xanthine dehydrogenase molybdopterin binding protein (13_1_40cm_4_scaffold_83680_1)	molybdopterin dehydrogenase; K03519 carbon-monoxide dehydrogenase medium subunit [EC:1.2.99.2] (13_1_40cm_4_scaffold_83680_2)	hypothetical protein (13_1_40cm_4_scaffold_83680_3)		5.5	8.74224	0			12.0677		10.6468
13_1_40cm_4_scaffold_301275_1	13_1_40cm_4_scaffold_301275	13_1_40CM_4_Euryarchaeota_60_10				Formamidase (EC:3.5.1.49); K01455 formamidase [EC:3.5.1.49] (13_1_40cm_4_scaffold_301275_1)	5-oxoprolinase (5-oxo-L-prolinase) (Pyroglutamase) (5-OPase) (EC:3.5.2.9); K01474 N-methylhydantoinase B [EC:3.5.2.14] (13_1_40cm_4_scaffold_301275_2)	5-oxoprolinase; K01474 N-methylhydantoinase B [EC:3.5.2.14] (13_1_40cm_4_scaffold_301275_3)		36	8.74224	13.526	34.4174	42.2396	24.1354	30.6216	30.2593	17.948	21.7725	25.2983
13_2_20cm_2_scaffold_205414_1	13_2_20cm_2_scaffold_205414	13_2_20cm_2_UNK				family 1 extracellular solute-binding protein; K02027 multiple sugar transport system substrate-binding protein (13_2_20cm_2_scaffold_205414_1)	ABC transporter permease; K02025 multiple sugar transport system permease protein (13_2_20cm_2_scaffold_205414_2)	binding-protein-dependent transport system inner membrane protein; K02026 multiple sugar transport system permease protein (13_2_20cm_2_scaffold_205414_3)		4.33333	8.74224	4.05779					13.4486
13_1_20cm_full_scaffold_68396_1	13_1_20cm_full_scaffold_68396	13_1_20CM_remainingunknowns_66_27				hypothetical protein (13_1_20cm_full_scaffold_68396_1)	Resolvase, N-terminal domain protein (13_1_20cm_full_scaffold_68396_2)	alpha-2-macroglobulin domain-containing protein; K06894 (13_1_20cm_full_scaffold_68396_3)		9	8.74224	1.3526	29.1225		18.1016		6.72428	5.98267		3.26429
13_1_40cm_4_scaffold_201758_1	13_1_40cm_4_scaffold_201758	13_1_40CM_4_remainingunknowns_60_5				(13_1_40cm_4_scaffold_201758_1)	type 11 methyltransferase (13_1_40cm_4_scaffold_201758_2)			9	8.74224	5.41038	5.29499	3.12886	9.05079		3.36214	5.98267		3.26429
13_1_20cm_full_scaffold_21259_1	13_1_20cm_full_scaffold_21259	13_1_20CM_Actinobacteria_70_12				hydrolase (13_1_20cm_full_scaffold_21259_1)	phenylacetic acid catabolic; K02609 ring-1,2-phenylacetyl-CoA epoxidase subunit PaaA [EC:1.14.13.149] (13_1_20cm_full_scaffold_21259_2)				8.74224	0						1.99422
13_1_40cm_4_scaffold_31166_1	13_1_40cm_4_scaffold_31166	13_1_40CM_4_remainingbacteria_63_5				putative nickel-containing superoxide dismutase precursor (NISOD); K00518 superoxide dismutase [EC:1.15.1.1] (13_1_40cm_4_scaffold_31166_1)	MutS2 family protein; K07456 DNA mismatch repair protein MutS2 (13_1_40cm_4_scaffold_31166_2)			2	8.74224	4.05779	7.94249	12.5154	3.01693	4.27279	6.72428	3.98845	7.7759	9.79288
13_1_20cm_full_scaffold_48115_1	13_1_20cm_full_scaffold_48115	13_1_20CM_alphaproteo_mega				amino acid ABC transporter substrate-binding protein; K09969 general L-amino acid transport system substrate-binding protein (13_1_20cm_full_scaffold_48115_1)	amino acid ABC transporter permease; K09970 general L-amino acid transport system permease protein (13_1_20cm_full_scaffold_48115_2)				8.74224	4.05779	13.2375	12.5154	4.5254	4.27279	8.40536	7.77747	2.85116	9.38484
13_2_20cm_2_scaffold_115545_1	13_2_20cm_2_scaffold_115545	13_2_20cm_2_UNK				amidase (13_2_20cm_2_scaffold_115545_1)	TPR repeat-containing serine/threonin protein kinase (13_2_20cm_2_scaffold_115545_2)				8.74224		5.29499
13_1_20cm_4_scaffold_109936_1	13_1_20cm_4_scaffold_109936	13_1_20CM_4_Betaproteobacteria_65_8				alpha/beta family hydrolase (13_1_20cm_4_scaffold_109936_1)	2-keto-4-pentenoate hydratase (13_1_20cm_4_scaffold_109936_2)			18	8.74224	0	2.6475		24.1354		6.72428	11.9653	1.55518	1.63215
13_1_20cm_4_scaffold_103367_1	13_1_20cm_4_scaffold_103367	13_1_20CM_4_Firmicutes_64_7				family 5 extracellular solute-binding protein; K02035 peptide/nickel transport system substrate-binding protein (13_1_20cm_4_scaffold_103367_1)	glycogen/starch synthase; K00703 starch synthase [EC:2.4.1.21] (13_1_20cm_4_scaffold_103367_2)			12	8.74224	0	23.8275				15.1296	8.97401		9.79288
13_1_20cm_full_scaffold_137124_1	13_1_20cm_full_scaffold_137124	13_1_20CM_remainingbacteria_67_12				leucine ABC transporter subunit substrate-binding protein; K01999 branched-chain amino acid transport system substrate-binding protein (13_1_20cm_full_scaffold_137124_1)	amino acid ABC transporter substrate-binding protein (13_1_20cm_full_scaffold_137124_2)			7	8.74224	0	13.2375		9.05079		8.40536	5.98267		1.63215
13_2_20cm_2_scaffold_64818_1	13_2_20cm_2_scaffold_64818	13_2_20CM_2_Chloroflexi_52_3				branched-chain amino acid ABC transporter substrate-binding protein; K01999 branched-chain amino acid transport system substrate-binding protein (13_2_20cm_2_scaffold_64818_1)	hypothetical protein (13_2_20cm_2_scaffold_64818_2)			13	8.74224	6.76298	18.5325	6.25772	6.03386	17.0911	8.40536	3.98845	10.8863	8.16073
13_1_40cm_4_scaffold_61365_1	13_1_40cm_4_scaffold_61365	13_1_40CM_4_Chloroflexi_67_5				putative ABC transporter substrate binding protein (13_1_40cm_4_scaffold_61365_1)	putative ABC transporter ATP-binding protein; K02032 peptide/nickel transport system ATP-binding protein (13_1_40cm_4_scaffold_61365_2)			2	8.74224	9.46817	2.6475	21.902		12.8184	5.04321		27.9932	6.52859
13_1_40cm_4_scaffold_141224_1	13_1_40cm_4_scaffold_141224	13_1_40CM_4_Actinobacteria_66_4				formamidase; K01455 formamidase [EC:3.5.1.49] (13_1_40cm_4_scaffold_141224_1)	sodium/hydrogen exchanger; K03455 monovalent cation:H+ antiporter-2, CPA2 family (13_1_40cm_4_scaffold_141224_2)			8	8.74224	5.41038	10.59	3.12886	3.01693	4.27279	1.68107	3.98845	4.66554	3.26429
13_1_40cm_4_scaffold_84949_1	13_1_40cm_4_scaffold_84949	13_1_40CM_4_Firmicutes_63_5				PQQ-dependent dehydrogenase; K00114 alcohol dehydrogenase (cytochrome c) [EC:1.1.2.8] (13_1_40cm_4_scaffold_84949_1)					8.74224	9.46817				7.12131	3.36214		3.11036
13_1_20cm_full_scaffold_75754_1	13_1_20cm_full_scaffold_75754	13_1_20CM_Actinobacteria_70_12				hypothetical protein (13_1_20cm_full_scaffold_75754_1)				8	8.74224	0					10.0864
13_1_40cm_4_scaffold_266283_1	13_1_40cm_4_scaffold_266283	13_1_40CM_4_Actinobacteria_66_4				sugar ABC transporter; K02058 simple sugar transport system substrate-binding protein (13_1_40cm_4_scaffold_266283_1)	Myo-inosose-2 dehydratase (EC:4.2.1.44); K03335 inosose dehydratase [EC:4.2.1.44] (13_1_40cm_4_scaffold_266283_2)				8.74224									1.63215
13_2_20cm_2_scaffold_135757_1	13_2_20cm_2_scaffold_135757	13_2_20CM_2_Actinobacteria_69_4				rhodanese domain-containing protein; K01011 thiosulfate/3-mercaptopyruvate sulfurtransferase [EC:2.8.1.1 2.8.1.2] (13_2_20cm_2_scaffold_135757_1)				8	8.74224	4.05779	5.29499		4.5254	7.12131	4.20268	7.9769	4.66554	2.44822
13_1_20cm_full_scaffold_259069_1	13_1_20cm_full_scaffold_259069	13_1_20CM_Deltaproteobacteria_68_15				gluconolactonase (EC:3.1.1.17); K01053 gluconolactonase [EC:3.1.1.17] (13_1_20cm_full_scaffold_259069_1)				4	8.74224	0	3.97124		3.01693	2.84852	1.68107	3.98845		1.63215
13_2_20cm_2_scaffold_141962_1	13_2_20cm_2_scaffold_141962	13_2_20CM_2_Actinobacteria_69_4				acetamidase/formamidase (13_2_20cm_2_scaffold_141962_1)	permease; K07089 (13_2_20cm_2_scaffold_141962_2)			9	8.74224	0	13.2375	12.5154	6.03386	13.5305	4.20268	5.98267	6.99831	6.52859
13_1_20cm_4_scaffold_117820_1	13_1_20cm_4_scaffold_117820	13_1_20CM_4_Actinobacteria_69_7				putative ABC transporter substrate binding protein; K07335 basic membrane protein A and related proteins (13_1_20cm_4_scaffold_117820_1)	nucleoside ABC transporter ATP-binding protein; K02056 simple sugar transport system ATP-binding protein [EC:3.6.3.17] (13_1_20cm_4_scaffold_117820_2)			12.3333	8.74224	3.15606	18.5325		3.01693		18.4918	5.98267		9.79288
13_1_20cm_4_scaffold_119446_1	13_1_20cm_4_scaffold_119446	13_1_20CM_4_Alphaproteobacteria_64_7				putative hydrolase (13_1_20cm_4_scaffold_119446_1)				3	8.74224	2.70519	2.6475		3.01693		1.68107	5.98267	1.55518	4.89644
13_1_20cm_4_scaffold_132981_1	13_1_20cm_4_scaffold_132981	13_1_20CM_4_Alphaproteobacteria_64_7				gluconolactonase (EC:3.1.1.17); K01053 gluconolactonase [EC:3.1.1.17] (13_1_20cm_4_scaffold_132981_1)	hypothetical protein (13_1_20cm_4_scaffold_132981_2)			6	8.74224	2.02889		3.12886	9.05079		4.20268			2.99227
13_1_20cm_4_scaffold_157320_1	13_1_20cm_4_scaffold_157320	13_1_20CM_4_Betaproteobacteria_65_8				hypothetical protein (13_1_20cm_4_scaffold_157320_1)	ABC transporter-like protein; K09687 antibiotic transport system ATP-binding protein (13_1_20cm_4_scaffold_157320_2)			8	8.74224	0	10.59	3.12886	6.03386	2.84852	5.04321
13_1_20cm_4_scaffold_158178_1	13_1_20cm_4_scaffold_158178	13_1_20CM_4_Alphaproteobacteria_64_7				cyclase (13_1_20cm_4_scaffold_158178_1)	cobalamin synthesis protein/P47K family protein (13_1_20cm_4_scaffold_158178_2)				8.74224	2.70519	13.2375	9.38658	9.05079	5.69705	5.04321	9.97112	4.66554	4.89644
13_1_20cm_full_scaffold_149815_1	13_1_20cm_full_scaffold_149815	13_1_20CM_Chloroflexi_53_13				Superoxide dismutase (EC:1.15.1.1); K04564 superoxide dismutase, Fe-Mn family [EC:1.15.1.1] (13_1_20cm_full_scaffold_149815_1)	Chromate transporter (13_1_20cm_full_scaffold_149815_2)			2.6	8.74224	8.45372	5.29499		3.01693	7.12131	3.36214		3.11036	2.1762
13_2_20cm_2_scaffold_285582_1	13_2_20cm_2_scaffold_285582	13_2_20cm_2_UNK				hypothetical protein (13_2_20cm_2_scaffold_285582_1)	hypothetical protein (13_2_20cm_2_scaffold_285582_2)				8.74224	5.41038			18.1016	7.12131	13.4486	13.9596		13.0572
13_1_20cm_4_scaffold_249235_1	13_1_20cm_4_scaffold_249235	13_1_20CM_4_Rokubacteria_69_7				amidohydrolase 2 (13_1_20cm_4_scaffold_249235_1)	carboxymuconolactone decarboxylase; K01607 4-carboxymuconolactone decarboxylase [EC:4.1.1.44] (13_1_20cm_4_scaffold_249235_2)				8.74224	2.70519				4.27279	5.04321		1.55518	3.26429
13_1_20cm_4_scaffold_199602_1	13_1_20cm_4_scaffold_199602	13_1_20CM_4_Alphaproteobacteria_64_7				hypothetical protein (13_1_20cm_4_scaffold_199602_1)				13	8.74224	8.11557	13.2375		24.1354	7.12131	15.1296	13.9596	6.22072	9.79288
13_1_20cm_full_scaffold_379194_1	13_1_20cm_full_scaffold_379194	13_1_20CM_remainingbacteria_67_12				id=14425593 (13_1_20cm_full_scaffold_379194_1)				13	8.74224	4.05779	21.18		21.1185	1.42426	18.4918	23.9307		13.0572
13_1_20cm_4_scaffold_255364_1	13_1_20cm_4_scaffold_255364	13_1_20CM_4_Alphaproteobacteria_64_7				family 1 extracellular solute-binding protein; K02027 multiple sugar transport system substrate-binding protein (13_1_20cm_4_scaffold_255364_1)				13	8.74224	8.11557	13.2375		24.1354	7.12131	15.1296	13.9596	6.22072	9.79288
13_2_20cm_2_scaffold_294012_1	13_2_20cm_2_scaffold_294012	13_2_20cm_2_UNK				hypothetical protein (13_2_20cm_2_scaffold_294012_1)				4	8.74224	9.46817	7.94249	34.4174	12.0677	15.6669	6.72428	3.98845	12.4414	6.52859
13_1_20cm_4_scaffold_258986_1	13_1_20cm_4_scaffold_258986	13_1_20CM_4_Alphaproteobacteria_64_7				3-carboxymuconate cyclase-like protein (13_1_20cm_4_scaffold_258986_1)				9	8.74224	0	5.29499		18.1016	1.42426	5.60357	6.97978		3.26429
13_2_20cm_2_scaffold_302222_1	13_2_20cm_2_scaffold_302222	13_2_20cm_2_UNK				aldehyde dehydrogenase; K00135 succinate-semialdehyde dehydrogenase (NADP+) [EC:1.2.1.16] (13_2_20cm_2_scaffold_302222_1)				10	8.74224	2.70519	10.59		15.0847		8.40536	9.97112		9.79288
13_1_20cm_full_scaffold_77289_3	13_1_20cm_full_scaffold_77289	13_1_20CM_alphaproteo_mega		hypothetical protein (13_1_20cm_full_scaffold_77289_1)	hypothetical protein (13_1_20cm_full_scaffold_77289_2)	hypothetical protein (13_1_20cm_full_scaffold_77289_3)				14.3333	8.01372	0	6.61874		7.0395		10.6468	7.31215		7.07264
13_1_20cm_full_scaffold_128211_2	13_1_20cm_full_scaffold_128211	13_1_20CM_Actinobacteria_70_12				ABC transporter substrate-binding protein; K02035 peptide/nickel transport system substrate-binding protein (13_1_20cm_full_scaffold_128211_2)	ABC transporter permease; K02034 peptide/nickel transport system permease protein (13_1_20cm_full_scaffold_128211_3)			12	8.01372	0	5.29499		18.1016		9.24589	7.9769		13.8732
13_1_40cm_4_scaffold_41463_3	13_1_40cm_4_scaffold_41463	13_1_40CM_4_remainingbacteria_63_5			transcriptional regulator protein (13_1_40cm_4_scaffold_41463_2)	chloride peroxidase (EC:1.11.1.10) (13_1_40cm_4_scaffold_41463_3)	putative hydrolases or acyltransferases (alpha/beta hydrolase superfamily) (13_1_40cm_4_scaffold_41463_4)			4.66667	7.64946	5.86125				9.96983			7.7759	3.26429
13_2_20cm_2_scaffold_20335_4	13_2_20cm_2_scaffold_20335	13_2_20CM_2_Chloroflexi_52_3	flavin reductase (13_2_20cm_2_scaffold_20335_1)	uracil-DNA glycosylase; K03648 uracil-DNA glycosylase [EC:3.2.2.27] (13_2_20cm_2_scaffold_20335_2)	SUF system FeS assembly protein (13_2_20cm_2_scaffold_20335_3)	rhodanese domain-containing protein; K01011 thiosulfate/3-mercaptopyruvate sulfurtransferase [EC:2.8.1.1 2.8.1.2] (13_2_20cm_2_scaffold_20335_4)		recombinase D; K03581 exodeoxyribonuclease V alpha subunit [EC:3.1.11.5] (13_2_20cm_2_scaffold_20335_6)			7.64946	11.7225	11.9137	29.7242	12.0677	17.4472	15.1296	5.98267	16.3294	14.6893
13_2_20cm_2_scaffold_1373_13	13_2_20cm_2_scaffold_1373	13_2_20CM_2_Actinobacteria_72_6	LacI family transcriptional regulator; K02529 LacI family transcriptional regulator (13_2_20cm_2_scaffold_1373_10)	ABC-type transporter (13_2_20cm_2_scaffold_1373_11)	rbsC2; ribose ABC transporter, permease protein; K10440 ribose transport system permease protein (13_2_20cm_2_scaffold_1373_12)	LacI family transcriptional regulator (13_2_20cm_2_scaffold_1373_13)	ROK family protein (13_2_20cm_2_scaffold_1373_14)	alpha-1,2-mannosidase (13_2_20cm_2_scaffold_1373_15)		6.83333	7.64946	0
13_1_20cm_full_scaffold_202694_3	13_1_20cm_full_scaffold_202694	13_1_20CM_Chloroflexi_53_13			oligopeptide ABC transporter periplasmic protein; K02035 peptide/nickel transport system substrate-binding protein (13_1_20cm_full_scaffold_202694_2)	family 5 extracellular solute-binding protein (13_1_20cm_full_scaffold_202694_3)					7.64946	0
13_2_20cm_2_scaffold_247554_2	13_2_20cm_2_scaffold_247554	13_2_20cm_2_UNK			lactoylglutathione lyase-like lyase (13_2_20cm_2_scaffold_247554_1)	hypothetical protein; K07404 6-phosphogluconolactonase [EC:3.1.1.31] (13_2_20cm_2_scaffold_247554_2)				14	7.64946	13.526	18.5325	23.4664	12.0677	23.5003	26.8971	15.9538	23.3277	21.2179
13_1_20cm_full_scaffold_151358_2	13_1_20cm_full_scaffold_151358	13_1_20CM_Chloroflexi_53_13			inner-membrane translocator; K02057 simple sugar transport system permease protein (13_1_20cm_full_scaffold_151358_1)	basic membrane lipoprotein; K07335 basic membrane protein A and related proteins (13_1_20cm_full_scaffold_151358_2)	basic membrane lipoprotein; K07335 basic membrane protein A and related proteins (13_1_20cm_full_scaffold_151358_3)				7.64946	3.60692	6.61874		6.03386			3.98845		2.44822
13_1_20cm_4_scaffold_184536_2	13_1_20cm_4_scaffold_184536	13_1_20CM_4_Chloroflexi_62_6			carbon monoxide dehydrogenase medium subunit (EC:1.2.99.2) (13_1_20cm_4_scaffold_184536_1)	xanthine dehydrogenase, molybdenum binding subunit apoprotein (EC:1.17.1.4) (13_1_20cm_4_scaffold_184536_2)					7.64946	0
13_2_20cm_2_scaffold_113291_2	13_2_20cm_2_scaffold_113291	13_2_20cm_2_UNK			branched chain amino acid ABC transporter permease (13_2_20cm_2_scaffold_113291_1)	substrate-binding protein; K01999 branched-chain amino acid transport system substrate-binding protein (13_2_20cm_2_scaffold_113291_2)	extracellular ligand-binding receptor (13_2_20cm_2_scaffold_113291_3)	hypothetical protein (13_2_20cm_2_scaffold_113291_4)	branched-chain amino acid transport system ATP-binding protein; K01996 branched-chain amino acid transport system ATP-binding protein (13_2_20cm_2_scaffold_113291_5)		7.64946		10.59		7.54233		3.36214
13_1_20cm_full_scaffold_3121_3	13_1_20cm_full_scaffold_3121	13_1_20CM_remainingbacteria_67_12		putative branched-chain amino acid ABC transporter, permease component (13_1_20cm_full_scaffold_3121_1)	branched chain amino acid ABC transporter permease (13_1_20cm_full_scaffold_3121_2)	substrate-binding protein; K01999 branched-chain amino acid transport system substrate-binding protein (13_1_20cm_full_scaffold_3121_3)		hypothetical protein (13_1_20cm_full_scaffold_3121_5)	branched-chain amino acid transport system ATP-binding protein; K01996 branched-chain amino acid transport system ATP-binding protein (13_1_20cm_full_scaffold_3121_6)		7.64946		10.59		7.54233		3.36214
13_2_20cm_2_scaffold_1164_8	13_2_20cm_2_scaffold_1164	13_2_20CM_2_Chloroflexi_56_8	oligopeptide/dipeptide ABC transporter ATPase; K02031 peptide/nickel transport system ATP-binding protein (13_2_20cm_2_scaffold_1164_5)	oligopeptide ABC transporter permease; K02034 peptide/nickel transport system permease protein (13_2_20cm_2_scaffold_1164_6)	binding-protein-dependent transport systems inner membrane component; K02033 peptide/nickel transport system permease protein (13_2_20cm_2_scaffold_1164_7)	appA; oligopeptide-binding protein AppA (13_2_20cm_2_scaffold_1164_8)		oligopeptide ABC transporter; K02035 peptide/nickel transport system substrate-binding protein (13_2_20cm_2_scaffold_1164_10)	hypothetical protein (13_2_20cm_2_scaffold_1164_11)	35	7.64946	0	13.2375		24.1354		8.40536
13_1_20cm_4_scaffold_13897_5	13_1_20cm_4_scaffold_13897	13_1_20CM_4_remainingbacteria_67_8		inner-membrane translocator; K10544 D-xylose transport system permease protein (13_1_20cm_4_scaffold_13897_3)	ABC transporter (13_1_20cm_4_scaffold_13897_4)	solute-binding protein; K10543 D-xylose transport system substrate-binding protein (13_1_20cm_4_scaffold_13897_5)	transporter; K02026 multiple sugar transport system permease protein (13_1_20cm_4_scaffold_13897_6)	binding-protein-dependent transport system inner membrane protein; K02025 multiple sugar transport system permease protein (13_1_20cm_4_scaffold_13897_7)	extracellular solute-binding protein; K02027 multiple sugar transport system substrate-binding protein (13_1_20cm_4_scaffold_13897_8)	2.66667	7.64946	0					4.48286
13_1_40cm_4_scaffold_176112_3	13_1_40cm_4_scaffold_176112	13_1_40CM_4_Acidobacteria_59_4		galactose-1-phosphate uridylyltransferase; K00965 UDPglucose--hexose-1-phosphate uridylyltransferase [EC:2.7.7.12] (13_1_40cm_4_scaffold_176112_1)	6-pyruvoyl tetrahydrobiopterin synthase; K01737 6-pyruvoyl tetrahydrobiopterin synthase [EC:4.2.3.12] (13_1_40cm_4_scaffold_176112_2)	superoxide dismutase (EC:1.15.1.1); K04564 superoxide dismutase, Fe-Mn family [EC:1.15.1.1] (13_1_40cm_4_scaffold_176112_3)					7.64946	0	15.885		21.1185	7.12131	9.24589	10.9682	6.22072	11.425
13_1_40cm_4_scaffold_200037_2	13_1_40cm_4_scaffold_200037	13_1_40CM_4_Nitrospirae_61_9				hemoglobin-like protein; K06886 hemoglobin (13_1_40cm_4_scaffold_200037_2)				14	7.64946	15.5548	23.8275	21.902	9.05079	19.2275	5.04321	12.9625	13.9966	12.2411
13_1_20cm_full_scaffold_8523_3	13_1_20cm_full_scaffold_8523	13_1_20CM_Chloroflexi_54_36		oligopeptide ABC transporter; K02035 peptide/nickel transport system substrate-binding protein (13_1_20cm_full_scaffold_8523_1)		appA; oligopeptide-binding protein AppA (13_1_20cm_full_scaffold_8523_3)	binding-protein-dependent transport system inner membrane protein; K02033 peptide/nickel transport system permease protein (13_1_20cm_full_scaffold_8523_4)	appB; peptide ABC transporter permease; K02033 peptide/nickel transport system permease protein (13_1_20cm_full_scaffold_8523_5)	oligopeptide ABC transporter permease; K02034 peptide/nickel transport system permease protein (13_1_20cm_full_scaffold_8523_6)	35	7.64946	0	13.2375		24.1354		8.40536
13_1_20cm_4_scaffold_2274_3	13_1_20cm_4_scaffold_2274	13_1_20CM_4_Chloroflexi_53_11		Extracellular solute-binding protein family 5 (13_1_20cm_4_scaffold_2274_1)		appA; oligopeptide-binding protein AppA (13_1_20cm_4_scaffold_2274_3)	binding-protein-dependent transport systems inner membrane component; K02033 peptide/nickel transport system permease protein (13_1_20cm_4_scaffold_2274_4)	oligopeptide ABC transporter permease; K02034 peptide/nickel transport system permease protein (13_1_20cm_4_scaffold_2274_5)	oligopeptide/dipeptide ABC transporter ATPase; K02031 peptide/nickel transport system ATP-binding protein (13_1_20cm_4_scaffold_2274_6)	35	7.64946	0	13.2375		24.1354		8.40536
13_1_20cm_full_scaffold_16468_1	13_1_20cm_full_scaffold_16468	13_1_20CM_Chloroflexi_53_13				aldehyde oxidase and xanthine dehydrogenase molybdopterin binding protein (13_1_20cm_full_scaffold_16468_1)	xanthine dehydrogenase, molybdenum binding subunit apoprotein (EC:1.17.1.4) (13_1_20cm_full_scaffold_16468_2)	(2Fe-2S)-binding domain-containing protein; K03518 carbon-monoxide dehydrogenase small subunit [EC:1.2.99.2] (13_1_20cm_full_scaffold_16468_3)	hypothetical protein (13_1_20cm_full_scaffold_16468_4)	8.5	7.64946	4.05779		3.12886	9.05079	2.84852	5.04321	3.98845	7.7759	4.08037
13_1_20cm_full_scaffold_47103_1	13_1_20cm_full_scaffold_47103	13_1_20CM_remainingbacteria_56_12				hypothetical protein (13_1_20cm_full_scaffold_47103_1)	thiol oxidoreductase-like protein (13_1_20cm_full_scaffold_47103_2)				7.64946	0	9.26624
13_1_20cm_full_scaffold_41386_1	13_1_20cm_full_scaffold_41386	13_1_20CM_alphaproteo_mega				ABC transporter binding protein; K02027 multiple sugar transport system substrate-binding protein (13_1_20cm_full_scaffold_41386_1)	binding-protein-dependent transport systems inner membrane component; K02025 multiple sugar transport system permease protein (13_1_20cm_full_scaffold_41386_2)	binding-protein-dependent transport systems inner membrane component; K02026 multiple sugar transport system permease protein (13_1_20cm_full_scaffold_41386_3)		16.5	7.64946	1.3526	21.18	3.12886	33.1862	5.69705	14.2891	20.9394	4.66554	7.34466
13_1_20cm_full_scaffold_66660_1	13_1_20cm_full_scaffold_66660	13_1_20CM_remainingbacteria_56_12				superoxide dismutase (EC:1.15.1.1); K04564 superoxide dismutase, Fe-Mn family [EC:1.15.1.1] (13_1_20cm_full_scaffold_66660_1)	membrane protein, dedA family (13_1_20cm_full_scaffold_66660_2)	BadM/Rrf2 family transcriptional regulator (13_1_20cm_full_scaffold_66660_3)		16	7.64946	0	5.29499		9.05079		4.20268	4.98556
13_2_20cm_2_scaffold_84489_1	13_2_20cm_2_scaffold_84489	13_2_20cm_2_UNK				ABC transporter binding protein; K02027 multiple sugar transport system substrate-binding protein (13_2_20cm_2_scaffold_84489_1)	binding-protein-dependent transport systems inner membrane component; K02025 multiple sugar transport system permease protein (13_2_20cm_2_scaffold_84489_2)			16.5	7.64946	1.3526	21.18	3.12886	33.1862	5.69705	14.2891	20.9394	4.66554	7.34466
13_1_20cm_full_scaffold_96858_1	13_1_20cm_full_scaffold_96858	13_1_20CM_Actinobacteria_69_28				LacI family transcriptional regulator (13_1_20cm_full_scaffold_96858_1)	monosaccharide-transporting ATPase (13_1_20cm_full_scaffold_96858_2)			6.83333	7.64946	0
13_1_40cm_4_scaffold_346955_1	13_1_40cm_4_scaffold_346955	13_1_40CM_4_Acidobacteria_59_4				methylamine utilization protein MauG (13_1_40cm_4_scaffold_346955_1)					7.64946	0
13_2_20cm_2_scaffold_247437_1	13_2_20cm_2_scaffold_247437	13_2_20cm_2_UNK				hypothetical protein (13_2_20cm_2_scaffold_247437_1)				3.5	7.64946	4.73408	7.94249		9.05079	2.84852	6.72428	5.98267	3.11036	4.08037
13_2_20cm_2_scaffold_287683_1	13_2_20cm_2_scaffold_287683	13_2_20CM_2_Chloroflexi_52_3				basic membrane lipoprotein; K07335 basic membrane protein A and related proteins (13_2_20cm_2_scaffold_287683_1)					7.64946	3.60692	6.61874		6.03386			3.98845		2.44822
13_1_20cm_full_scaffold_232036_3	13_1_20cm_full_scaffold_232036	13_1_20CM_remainingunknowns_66_27				PQQ-dependent enzyme-like protein (13_1_20cm_full_scaffold_232036_3)					7.10307	8.65661		9.38658			8.40536
13_2_20cm_2_scaffold_764_33	13_2_20cm_2_scaffold_764	13_2_20CM_2_Actinobacteria_71_6	dioxygenanse; K00463 indoleamine 2,3-dioxygenase [EC:1.13.11.52] (13_2_20cm_2_scaffold_764_30)	hypothetical protein (13_2_20cm_2_scaffold_764_31)	xylB; D-xylulose kinase (13_2_20cm_2_scaffold_764_32)	xylA; Xylose isomerase; K01805 xylose isomerase [EC:5.3.1.5] (13_2_20cm_2_scaffold_764_33)	peptidase C60, sortase A and B (13_2_20cm_2_scaffold_764_34)	hypothetical protein (13_2_20cm_2_scaffold_764_35)	phosphate ABC transporter, periplasmic phosphate-binding protein (13_2_20cm_2_scaffold_764_36)		6.55668
13_1_20cm_full_scaffold_8126_4	13_1_20cm_full_scaffold_8126	13_1_20CM_Chloroflexi_53_13	nicotinate phosphoribosyltransferase (EC:2.4.2.11); K00763 nicotinate phosphoribosyltransferase [EC:2.4.2.11] (13_1_20cm_full_scaffold_8126_1)	(2Fe-2S)-binding domain-containing protein; K03518 carbon-monoxide dehydrogenase small subunit [EC:1.2.99.2] (13_1_20cm_full_scaffold_8126_2)	xanthine dehydrogenase, molybdenum binding subunit apoprotein (EC:1.17.1.4) (13_1_20cm_full_scaffold_8126_3)	carbon-monoxide dehydrogenase (acceptor) (EC:1.2.99.2); K03519 carbon-monoxide dehydrogenase medium subunit [EC:1.2.99.2] (13_1_20cm_full_scaffold_8126_4)				18.5	6.55668	0	10.59	3.12886	9.05079	1.42426	8.40536	9.97112	1.55518	7.07264
13_1_20cm_full_scaffold_22030_5	13_1_20cm_full_scaffold_22030	13_1_20CM_Chloroflexi_53_13	Ser/Thr phosphatase; K01090 protein phosphatase [EC:3.1.3.16] (13_1_20cm_full_scaffold_22030_2)	von Willebrand factor A; K07114 uncharacterized protein (13_1_20cm_full_scaffold_22030_3)	von Willebrand factor type A (13_1_20cm_full_scaffold_22030_4)	FHA domain-containing protein (13_1_20cm_full_scaffold_22030_5)					6.55668	0
13_1_20cm_full_scaffold_9128_4	13_1_20cm_full_scaffold_9128	13_1_20CM_Actinobacteria_70_12	beta-lactamase (EC:3.4.16.4) (13_1_20cm_full_scaffold_9128_1)	LuxR family transcriptional regulator (13_1_20cm_full_scaffold_9128_2)	two-component system histidine kinase (13_1_20cm_full_scaffold_9128_3)	hypothetical protein (13_1_20cm_full_scaffold_9128_4)	hypothetical protein (13_1_20cm_full_scaffold_9128_5)			2.5	6.55668	0
13_1_20cm_full_scaffold_46859_2	13_1_20cm_full_scaffold_46859	13_1_20CM_alphaproteo_mega			two-component hybrid sensor and regulator (13_1_20cm_full_scaffold_46859_1)	gluconolactonase; K01053 gluconolactonase [EC:3.1.1.17] (13_1_20cm_full_scaffold_46859_2)					6.55668		2.6475			2.84852		3.98845
13_1_40cm_4_scaffold_118067_3	13_1_40cm_4_scaffold_118067	13_1_40CM_4_remainingbacteria_63_5		transposase, IS4 family protein (13_1_40cm_4_scaffold_118067_1)	transposase IS4 family protein (13_1_40cm_4_scaffold_118067_2)	glyoxalase/bleomycin resistance protein/dioxygenase (13_1_40cm_4_scaffold_118067_3)				1	6.55668	0
13_1_20cm_4_scaffold_5019_3	13_1_20cm_4_scaffold_5019	13_1_20CM_4_remainingbacteria_67_8		3-hydroxyisobutyrate dehydrogenase (EC:1.1.1.31); K00020 3-hydroxyisobutyrate dehydrogenase [EC:1.1.1.31] (13_1_20cm_4_scaffold_5019_1)	transposase for insertion sequence (13_1_20cm_4_scaffold_5019_2)	transposase for insertion sequence (13_1_20cm_4_scaffold_5019_3)		DOPA-dioxygenase-like protein; K10253 DOPA 4,5-dioxygenase [EC:1.14.99.-] (13_1_20cm_4_scaffold_5019_5)	lldD; L-lactate dehydrogenase (FMN-dependent) related enzyme; K00101 L-lactate dehydrogenase (cytochrome) [EC:1.1.2.3] (13_1_20cm_4_scaffold_5019_6)		6.55668	9.0173		9.38658		8.30819	11.7675		4.66554	4.08037
13_1_40cm_4_scaffold_3323_15	13_1_40cm_4_scaffold_3323	13_1_40CM_4_Acidobacteria_65_8	transport protein (13_1_40cm_4_scaffold_3323_12)	major facilitator superfamily protein (13_1_40cm_4_scaffold_3323_13)	Transport protein (13_1_40cm_4_scaffold_3323_14)	alpha/beta family hydrolase (13_1_40cm_4_scaffold_3323_15)			hypothetical protein (13_1_40cm_4_scaffold_3323_18)		6.55668		10.59	3.12886		2.84852	5.04321		3.11036
13_1_20cm_full_scaffold_80131_2	13_1_20cm_full_scaffold_80131	13_1_20CM_Actinobacteria_70_12			serine/threonine protein kinase (13_1_20cm_full_scaffold_80131_1)	hypothetical protein; K05520 protease I [EC:3.2.-.-] (13_1_20cm_full_scaffold_80131_2)	glycosyl transferase family protein (13_1_20cm_full_scaffold_80131_3)			11	6.55668	0			6.03386		5.04321
13_1_20cm_4_scaffold_291_10	13_1_20cm_4_scaffold_291	13_1_20CM_4_remainingbacteria_67_8	Short-chain dehydrogenase/reductase SDR (13_1_20cm_4_scaffold_291_7)	glycosyltransferase (13_1_20cm_4_scaffold_291_8)	SAM-dependent methyltransferase (EC:2.1.1.-) (13_1_20cm_4_scaffold_291_9)	aldo/keto reductase (13_1_20cm_4_scaffold_291_10)	transglutaminase domain-containing protein (13_1_20cm_4_scaffold_291_11)	transglutaminase (13_1_20cm_4_scaffold_291_12)	hypothetical protein (13_1_20cm_4_scaffold_291_13)	5	6.55668	0					1.68107	3.98845
13_1_20cm_4_scaffold_4360_2	13_1_20cm_4_scaffold_4360	13_1_20CM_4_Actinobacteria_69_7			ROK family protein (13_1_20cm_4_scaffold_4360_1)	LacI family transcriptional regulator (13_1_20cm_4_scaffold_4360_2)	rbsC2; ribose ABC transporter, permease protein; K10440 ribose transport system permease protein (13_1_20cm_4_scaffold_4360_3)	ABC-type transporter (13_1_20cm_4_scaffold_4360_4)	LacI family transcriptional regulator; K02529 LacI family transcriptional regulator (13_1_20cm_4_scaffold_4360_5)		6.55668	0			9.05079
13_1_40cm_4_scaffold_13817_3	13_1_40cm_4_scaffold_13817	13_1_40CM_4_remainingbacteria_63_5		ABC transporter-like protein; K10441 ribose transport system ATP-binding protein [EC:3.6.3.17] (13_1_40cm_4_scaffold_13817_1)	ribose transport system permease RbsC (EC:3.6.3.17); K10440 ribose transport system permease protein (13_1_40cm_4_scaffold_13817_2)	periplasmic binding protein/laci transcriptional regulator; K10439 ribose transport system substrate-binding protein (13_1_40cm_4_scaffold_13817_3)	LacI family transcriptional regulator; K02529 LacI family transcriptional regulator (13_1_40cm_4_scaffold_13817_4)	GatB/Yqey domain-containing protein; K09117 hypothetical protein (13_1_40cm_4_scaffold_13817_5)	hypothetical protein (13_1_40cm_4_scaffold_13817_6)	3	6.55668	8.11557	2.6475	9.38658		4.27279		1.99422	10.8863	3.26429
13_1_20cm_full_scaffold_55547_2	13_1_20cm_full_scaffold_55547	13_1_20CM_remainingbacteria_67_29			pyrimidine-nucleoside phosphorylase (13_1_20cm_full_scaffold_55547_1)	basic membrane lipoprotein (13_1_20cm_full_scaffold_55547_2)					6.55668	2.02889	10.59		12.0677			7.9769
13_2_20cm_2_scaffold_1835_5	13_2_20cm_2_scaffold_1835	13_2_20CM_2_Novel_66_6	uracil phosphoribosyltransferase (EC:2.4.2.9) (13_2_20cm_2_scaffold_1835_2)	uridine phosphorylase (EC:2.4.2.3) (13_2_20cm_2_scaffold_1835_3)	pyrimidine nucleoside phosphorylase; K00756 pyrimidine-nucleoside phosphorylase [EC:2.4.2.2] (13_2_20cm_2_scaffold_1835_4)	basic membrane lipoprotein; K07335 basic membrane protein A and related proteins (13_2_20cm_2_scaffold_1835_5)	ABC transporter; K02057 simple sugar transport system permease protein (13_2_20cm_2_scaffold_1835_6)	inner-membrane translocator; K02057 simple sugar transport system permease protein (13_2_20cm_2_scaffold_1835_7)	ABC transporter-like protein; K02056 simple sugar transport system ATP-binding protein [EC:3.6.3.17] (13_2_20cm_2_scaffold_1835_8)		6.55668	2.02889	10.59		12.0677			7.9769
13_1_20cm_full_scaffold_11498_4	13_1_20cm_full_scaffold_11498	13_1_20CM_remainingbacteria_67_12		uridine phosphorylase (EC:2.4.2.3) (13_1_20cm_full_scaffold_11498_2)	pyrimidine nucleoside phosphorylase; K00756 pyrimidine-nucleoside phosphorylase [EC:2.4.2.2] (13_1_20cm_full_scaffold_11498_3)	basic membrane lipoprotein; K07335 basic membrane protein A and related proteins (13_1_20cm_full_scaffold_11498_4)	inner-membrane translocator; K02057 simple sugar transport system permease protein (13_1_20cm_full_scaffold_11498_5)				6.55668	2.02889	10.59		12.0677			7.9769
13_1_40cm_4_scaffold_148888_3	13_1_40cm_4_scaffold_148888	13_1_40CM_4_Chloroflexi_52_3		helicase, RecD/TraA family (EC:3.1.11.5); K03581 exodeoxyribonuclease V alpha subunit [EC:3.1.11.5] (13_1_40cm_4_scaffold_148888_1)	putative thiosulfate sulfurtransferase; K01011 thiosulfate/3-mercaptopyruvate sulfurtransferase [EC:2.8.1.1 2.8.1.2] (13_1_40cm_4_scaffold_148888_2)	putative thiosulfate sulfurtransferase; K01011 thiosulfate/3-mercaptopyruvate sulfurtransferase [EC:2.8.1.1 2.8.1.2] (13_1_40cm_4_scaffold_148888_3)				18.5	6.55668	7.43928					7.56482	5.98267
13_1_40cm_4_scaffold_2776_5	13_1_40cm_4_scaffold_2776	13_1_40CM_4_Rokubacteria_69_39		hypothetical protein; K01714 dihydrodipicolinate synthase [EC:4.2.1.52] (13_1_40cm_4_scaffold_2776_3)	putative short-chain reductase/dehydrogenase; K00059 3-oxoacyl-[acyl-carrier protein] reductase [EC:1.1.1.100] (13_1_40cm_4_scaffold_2776_4)	extracellular ligand-binding receptor; K01999 branched-chain amino acid transport system substrate-binding protein (13_1_40cm_4_scaffold_2776_5)	ABC transporter; K01995 branched-chain amino acid transport system ATP-binding protein (13_1_40cm_4_scaffold_2776_6)	branched-chain amino acid ABC transporter ATP-binding protein; K01996 branched-chain amino acid transport system ATP-binding protein (13_1_40cm_4_scaffold_2776_7)	amino acid/amide ABC transporter membrane protein 1, HAAT family (13_1_40cm_4_scaffold_2776_8)		6.55668							5.98267
13_1_20cm_full_scaffold_14248_2	13_1_20cm_full_scaffold_14248	13_1_20CM_Rokubacteria_70_15			putative short-chain reductase/dehydrogenase; K00059 3-oxoacyl-[acyl-carrier protein] reductase [EC:1.1.1.100] (13_1_20cm_full_scaffold_14248_1)	extracellular ligand-binding receptor; K01999 branched-chain amino acid transport system substrate-binding protein (13_1_20cm_full_scaffold_14248_2)	ABC transporter; K01995 branched-chain amino acid transport system ATP-binding protein (13_1_20cm_full_scaffold_14248_3)	livF3; high-affinity branched-chain amino acid ABC transporterATP binding protein; K01996 branched-chain amino acid transport system ATP-binding protein (13_1_20cm_full_scaffold_14248_4)			6.55668							5.98267
13_1_20cm_4_scaffold_221_8	13_1_20cm_4_scaffold_221	13_1_20CM_4_Rokubacteria_70_14	hypothetical protein (13_1_20cm_4_scaffold_221_5)	dihydrodipicolinate synthase; K01714 dihydrodipicolinate synthase [EC:4.2.1.52] (13_1_20cm_4_scaffold_221_6)	putative short-chain reductase/dehydrogenase; K00059 3-oxoacyl-[acyl-carrier protein] reductase [EC:1.1.1.100] (13_1_20cm_4_scaffold_221_7)	extracellular ligand-binding receptor; K01999 branched-chain amino acid transport system substrate-binding protein (13_1_20cm_4_scaffold_221_8)	ABC transporter; K01995 branched-chain amino acid transport system ATP-binding protein (13_1_20cm_4_scaffold_221_9)	branched-chain amino acid ABC transporter ATP-binding protein; K01996 branched-chain amino acid transport system ATP-binding protein (13_1_20cm_4_scaffold_221_10)	amino acid/amide ABC transporter membrane protein 1, HAAT family (13_1_20cm_4_scaffold_221_11)		6.55668							5.98267
13_1_20cm_full_scaffold_34702_2	13_1_20cm_full_scaffold_34702	13_1_20CM_remainingbacteria_67_12			putative oxidoreductase; K00059 3-oxoacyl-[acyl-carrier protein] reductase [EC:1.1.1.100] (13_1_20cm_full_scaffold_34702_1)	manganese/iron superoxide dismutase (EC:1.15.1.1); K04564 superoxide dismutase, Fe-Mn family [EC:1.15.1.1] (13_1_20cm_full_scaffold_34702_2)	Uncharacterized protein (13_1_20cm_full_scaffold_34702_3)			3	6.55668	0
13_1_20cm_full_scaffold_21944_4	13_1_20cm_full_scaffold_21944	13_1_20CM_Actinobacteria_70_12	thiamine pyrophosphate enzyme, central region; K03336 3D-(3,5/4)-trihydroxycyclohexane-1,2-dione hydrolase [EC:3.7.1.-] (13_1_20cm_full_scaffold_21944_1)	hypothetical protein (13_1_20cm_full_scaffold_21944_2)	putative GntR-family regulatory protein (13_1_20cm_full_scaffold_21944_3)	extracellular solute-binding protein (13_1_20cm_full_scaffold_21944_4)	ABC transporter permease; K02025 multiple sugar transport system permease protein (13_1_20cm_full_scaffold_21944_5)			3	6.55668	0	5.29499
13_1_20cm_4_scaffold_2464_4	13_1_20cm_4_scaffold_2464	13_1_20CM_4_Actinobacteria_69_7	thiamine pyrophosphate enzyme, central region; K03336 3D-(3,5/4)-trihydroxycyclohexane-1,2-dione hydrolase [EC:3.7.1.-] (13_1_20cm_4_scaffold_2464_1)	hypothetical protein (13_1_20cm_4_scaffold_2464_2)	putative GntR-family regulatory protein (13_1_20cm_4_scaffold_2464_3)	extracellular solute-binding protein (13_1_20cm_4_scaffold_2464_4)	yurN3; ABC transporter permease YurN (13_1_20cm_4_scaffold_2464_5)			3	6.55668	0	5.29499
13_1_20cm_full_scaffold_48609_3	13_1_20cm_full_scaffold_48609	13_1_20CM_Actinobacteria_70_12		NAD-binding D-isomer specific 2-hydroxyacid dehydrogenase protein; K00058 D-3-phosphoglycerate dehydrogenase [EC:1.1.1.95] (13_1_20cm_full_scaffold_48609_1)	putative GntR family transcriptional regulator (13_1_20cm_full_scaffold_48609_2)	peptide ABC transporter,substrate-binding protein; K02035 peptide/nickel transport system substrate-binding protein (13_1_20cm_full_scaffold_48609_3)	oligopeptide/dipeptide ABC transporter permease; K02033 peptide/nickel transport system permease protein (13_1_20cm_full_scaffold_48609_4)	dipeptide transport system permease; K02034 peptide/nickel transport system permease protein (13_1_20cm_full_scaffold_48609_5)	oligopeptide/dipeptide ABC transporter ATPase (13_1_20cm_full_scaffold_48609_6)	5	6.55668	0
13_1_40cm_4_scaffold_382137_2	13_1_40cm_4_scaffold_382137	13_1_40CM_4_Proteobacteria_63_5			putative exported alpha/beta hydrolase (13_1_40cm_4_scaffold_382137_1)	epoxide hydrolase domain-containing protein (13_1_40cm_4_scaffold_382137_2)	Epoxide hydrolase domain-containing protein (13_1_40cm_4_scaffold_382137_3)			3	6.55668	1.3526	7.94249			4.27279	5.04321	3.98845
13_1_20cm_full_scaffold_197213_3	13_1_20cm_full_scaffold_197213	13_1_20CM_remainingbacteria_56_12		putative oxidoreductase molybdopterin binding subunit (13_1_20cm_full_scaffold_197213_1)	putative carbon monoxide dehydrogenase small subunit; K03518 carbon-monoxide dehydrogenase small subunit [EC:1.2.99.2] (13_1_20cm_full_scaffold_197213_2)	putative oxidoreductase FAD-binding subunit (13_1_20cm_full_scaffold_197213_3)				8	6.55668	2.70519		3.12886	6.03386	1.42426		3.98845		1.63215
13_1_20cm_4_scaffold_32390_2	13_1_20cm_4_scaffold_32390	13_1_20CM_4_Alphaproteobacteria_64_7			putative amino acid transport protein, permease protein (13_1_20cm_4_scaffold_32390_1)	lysine-arginine-ornithine-binding periplasmic protein; K09969 general L-amino acid transport system substrate-binding protein (13_1_20cm_4_scaffold_32390_2)	metC; cystathionine beta-lyase (EC:4.4.1.8); K01760 cystathionine beta-lyase [EC:4.4.1.8] (13_1_20cm_4_scaffold_32390_3)			2.5	6.55668	4.73408		3.12886		2.84852		6.78036	2.07357
13_2_20cm_2_scaffold_303382_2	13_2_20cm_2_scaffold_303382	13_2_20cm_2_UNK			puo; amine oxidase (13_2_20cm_2_scaffold_303382_1)	Superoxide dismutase (EC:1.15.1.1); K04564 superoxide dismutase, Fe-Mn family [EC:1.15.1.1] (13_2_20cm_2_scaffold_303382_2)				2	6.55668	3.38149	2.6475	3.12886	4.5254	2.84852			3.11036	6.52859
13_1_40cm_4_scaffold_67544_5	13_1_40cm_4_scaffold_67544	13_1_40CM_4_Deltaproteobacteria_63_4	periplasmic binding protein/LacI transcriptional regulator; K10543 D-xylose transport system substrate-binding protein (13_1_40cm_4_scaffold_67544_2)	hypothetical protein (13_1_40cm_4_scaffold_67544_3)	pullanase-associated protein (13_1_40cm_4_scaffold_67544_4)	LamB type porin; K02024 maltoporin (13_1_40cm_4_scaffold_67544_5)					6.55668	22.9941		9.38658		13.2931		1.99422	20.9949
13_1_20cm_full_scaffold_102722_2	13_1_20cm_full_scaffold_102722	13_1_20CM_Chloroflexi_53_13			PTS system lactose/cellobiose family transporter subunit IIC; K02761 PTS system, cellobiose-specific IIC component (13_1_20cm_full_scaffold_102722_1)	ABC-type xylose transport system periplasmic component-like protein (13_1_20cm_full_scaffold_102722_2)	ABC transporter; K02056 simple sugar transport system ATP-binding protein [EC:3.6.3.17] (13_1_20cm_full_scaffold_102722_3)			7	6.55668	0			3.01693		5.04321			4.89644
13_2_20cm_2_scaffold_183102_2	13_2_20cm_2_scaffold_183102	13_2_20cm_2_UNK			pta-3; phosphate acetyltransferase; K00625 phosphate acetyltransferase [EC:2.3.1.8] (13_2_20cm_2_scaffold_183102_1)	hypothetical protein (13_2_20cm_2_scaffold_183102_2)					6.55668			6.25772	6.03386	8.54557	3.36214		6.22072	4.89644
13_1_20cm_full_scaffold_48802_2	13_1_20cm_full_scaffold_48802	13_1_20CM_remainingbacteria_67_12			polar amino acid ABC transporter ATPase (13_1_20cm_full_scaffold_48802_1)	hypothetical protein (13_1_20cm_full_scaffold_48802_2)				1	6.55668	1.3526			6.03386
13_1_20cm_full_scaffold_110216_2	13_1_20cm_full_scaffold_110216	13_1_20CM_alphaproteo_mega			phospholipase D/transphosphatidylase (13_1_20cm_full_scaffold_110216_1)	ribose ABC transporter substrate-binding protein; K02058 simple sugar transport system substrate-binding protein (13_1_20cm_full_scaffold_110216_2)					6.55668						6.72428	9.97112		8.16073
13_1_20cm_full_scaffold_29920_4	13_1_20cm_full_scaffold_29920	13_1_20CM_Deltaproteobacteria_68_15	HflC protein; K04087 membrane protease subunit HflC [EC:3.4.-.-] (13_1_20cm_full_scaffold_29920_1)	HflK protein; K04088 membrane protease subunit HflK [EC:3.4.-.-] (13_1_20cm_full_scaffold_29920_2)	permease; K07089 (13_1_20cm_full_scaffold_29920_3)	acetamidase/formamidase (13_1_20cm_full_scaffold_29920_4)				12	6.55668	0	18.5325		15.0847	17.0911	18.4918	11.9653		10.609
13_1_20cm_4_scaffold_115932_2	13_1_20cm_4_scaffold_115932	13_1_20CM_4_Deltaproteobacteria_68_7			peptidase U62 modulator of DNA gyrase; K03568 TldD protein (13_1_20cm_4_scaffold_115932_1)	glyoxalase/bleomycin resistance protein/dioxygenase (13_1_20cm_4_scaffold_115932_2)				1	6.55668	0
13_1_40cm_4_scaffold_102_10	13_1_40cm_4_scaffold_102	13_1_40CM_4_Acidobacteria_56_10		hypothetical protein (13_1_40cm_4_scaffold_102_8)	peptidase M48, Ste24p (13_1_40cm_4_scaffold_102_9)	glyoxalase/bleomycin resistance protein/dioxygenase (13_1_40cm_4_scaffold_102_10)	endoribonuclease L-PSP (13_1_40cm_4_scaffold_102_11)	group 1 glycosyl transferase (13_1_40cm_4_scaffold_102_12)	hypothetical protein (13_1_40cm_4_scaffold_102_13)	1	6.55668	0
13_1_20cm_4_scaffold_94176_2	13_1_20cm_4_scaffold_94176	13_1_20CM_4_Alphaproteobacteria_64_7			oxidoreductase; K00064 D-threo-aldose 1-dehydrogenase [EC:1.1.1.122] (13_1_20cm_4_scaffold_94176_1)	ABC transporter substrate-binding protein (13_1_20cm_4_scaffold_94176_2)				5	6.55668	1.3526	5.29499		15.0847		11.7675	9.97112	3.11036	3.26429
13_1_20cm_full_scaffold_234628_2	13_1_20cm_full_scaffold_234628	13_1_20CM_remainingunknowns_66_27			oligopeptide ABC transporter permease OppB; K15581 oligopeptide transport system permease protein (13_1_20cm_full_scaffold_234628_1)	peptide ABC transporter substrate-binding protein; K02035 peptide/nickel transport system substrate-binding protein (13_1_20cm_full_scaffold_234628_2)				2.5	6.55668	0	2.6475
13_2_20cm_2_scaffold_138026_2	13_2_20cm_2_scaffold_138026	13_2_20cm_2_UNK			NADH:flavin oxidoreductase/NADH oxidase (13_2_20cm_2_scaffold_138026_1)	gluconolactonase; K01053 gluconolactonase [EC:3.1.1.17] (13_2_20cm_2_scaffold_138026_2)					6.55668		2.6475			2.84852		3.98845
13_2_20cm_2_scaffold_174960_2	13_2_20cm_2_scaffold_174960	13_2_20cm_2_UNK			murA1; putative UDP-N-acetylglucosamine transferase; K00790 UDP-N-acetylglucosamine 1-carboxyvinyltransferase [EC:2.5.1.7] (13_2_20cm_2_scaffold_174960_1)	hypothetical protein (13_2_20cm_2_scaffold_174960_2)				2	6.55668	0		3.12886		4.27279		1.99422	1.55518	9.79288
13_1_20cm_full_scaffold_31463_2	13_1_20cm_full_scaffold_31463	13_1_20CM_remainingunknowns_66_27			monosaccharide-transporting ATPase (13_1_20cm_full_scaffold_31463_1)	solute-binding protein; K10543 D-xylose transport system substrate-binding protein (13_1_20cm_full_scaffold_31463_2)				12	6.55668	0
13_1_20cm_full_scaffold_7489_2	13_1_20cm_full_scaffold_7489	13_1_20CM_alphaproteo_mega			metC; cystathionine beta lyase; K01760 cystathionine beta-lyase [EC:4.4.1.8] (13_1_20cm_full_scaffold_7489_1)	lysine-arginine-ornithine-binding periplasmic protein; K09969 general L-amino acid transport system substrate-binding protein (13_1_20cm_full_scaffold_7489_2)	amino acid ABC transporter permease; K09970 general L-amino acid transport system permease protein (13_1_20cm_full_scaffold_7489_3)	amino acid ABC transporter permease; K09971 general L-amino acid transport system permease protein (13_1_20cm_full_scaffold_7489_4)		2.5	6.55668	4.73408		3.12886		2.84852		6.78036	2.07357
13_1_20cm_full_scaffold_46973_2	13_1_20cm_full_scaffold_46973	13_1_20CM_remainingbacteria_67_12			mes:Meso_0048 hypothetical protein (13_1_20cm_full_scaffold_46973_1)	BNR repeat-like domain protein (13_1_20cm_full_scaffold_46973_2)					6.55668	0
13_1_40cm_4_scaffold_7494_9	13_1_40cm_4_scaffold_7494	13_1_40CM_4_remainingbacteria_63_5	putative peptidase M20 (13_1_40cm_4_scaffold_7494_6)	gamma-glutamyltransferase 1 (EC:2.3.2.2); K00681 gamma-glutamyltranspeptidase [EC:2.3.2.2] (13_1_40cm_4_scaffold_7494_7)	MarR family transcriptional regulator (13_1_40cm_4_scaffold_7494_8)	hypothetical protein; K06996 (13_1_40cm_4_scaffold_7494_9)	arginine biosynthesis bifunctional protein ArgJ (EC:2.3.1.1); K00620 glutamate N-acetyltransferase / amino-acid N-acetyltransferase [EC:2.3.1.35 2.3.1.1] (13_1_40cm_4_scaffold_7494_10)			3	6.55668	1.3526	5.29499		9.05079		5.04321	3.98845		1.63215
13_1_40cm_4_scaffold_54804_2	13_1_40cm_4_scaffold_54804	13_1_40CM_4_Alphaproteobacteria_63_4			livH; ABC transporter permease; K01997 branched-chain amino acid transport system permease protein (13_1_40cm_4_scaffold_54804_1)	livJ; ABC transporter substrate binding protein (branched amino acid); K01999 branched-chain amino acid transport system substrate-binding protein (13_1_40cm_4_scaffold_54804_2)	Uncharacterized protein (13_1_40cm_4_scaffold_54804_3)				6.55668							1.99422
13_1_40cm_4_scaffold_135451_2	13_1_40cm_4_scaffold_135451	13_1_40CM_4_Alphaproteobacteria_63_4			livH; ABC transporter permease; K01997 branched-chain amino acid transport system permease protein (13_1_40cm_4_scaffold_135451_1)	livJ; ABC transporter substrate binding protein (branched amino acid); K01999 branched-chain amino acid transport system substrate-binding protein (13_1_40cm_4_scaffold_135451_2)					6.55668							1.99422
13_1_40cm_4_scaffold_11458_8	13_1_40cm_4_scaffold_11458	13_1_40CM_4_Actinobacteria_66_4	two component transcriptional regulator (13_1_40cm_4_scaffold_11458_5)	hypothetical protein (13_1_40cm_4_scaffold_11458_6)	lipoprotein (13_1_40cm_4_scaffold_11458_7)	hypothetical protein (13_1_40cm_4_scaffold_11458_8)				7	6.55668	4.05779	5.29499	6.25772	3.01693	2.84852	5.04321		6.22072	4.89644
13_2_20cm_2_scaffold_285657_2	13_2_20cm_2_scaffold_285657	13_2_20CM_2_Chloroflexi_68_5			L-galactose dehydrogenase (EC:1.1.1.-); K00064 D-threo-aldose 1-dehydrogenase [EC:1.1.1.122] (13_2_20cm_2_scaffold_285657_1)	hypothetical protein (13_2_20cm_2_scaffold_285657_2)				7	6.55668	2.70519	7.94249	6.25772	15.0847	4.27279	6.72428	9.97112	3.11036	4.89644
13_2_20cm_2_scaffold_3287_4	13_2_20cm_2_scaffold_3287	13_2_20cm_2_UNK	response regulator (13_2_20cm_2_scaffold_3287_1)		isochorismatase hydrolase (13_2_20cm_2_scaffold_3287_3)	TIM-barrel fold metal-dependent hydrolase (13_2_20cm_2_scaffold_3287_4)	peptidase m17 leucyl aminopeptidase domain-containing protein (13_2_20cm_2_scaffold_3287_5)	hypothetical protein (13_2_20cm_2_scaffold_3287_6)	Pirin domain-containing protein; K06911 (13_2_20cm_2_scaffold_3287_7)	6	6.55668	6.76298			4.5254	4.98492	7.56482		4.66554	4.89644
13_1_20cm_full_scaffold_162935_2	13_1_20cm_full_scaffold_162935	13_1_20CM_remainingbacteria_56_12			iron binding alcohol dehydrogenase (13_1_20cm_full_scaffold_162935_1)	gluconolactonase (EC:3.1.1.17); K01053 gluconolactonase [EC:3.1.1.17] (13_1_20cm_full_scaffold_162935_2)				1	6.55668	13.526	5.29499	9.38658		11.3941	6.72428		9.33108	3.26429
13_2_20cm_2_scaffold_174431_2	13_2_20cm_2_scaffold_174431	13_2_20cm_2_UNK			insertion element protein (13_2_20cm_2_scaffold_174431_1)	glcG; Protein glcG (13_2_20cm_2_scaffold_174431_2)				5	6.55668	9.46817	2.6475	9.38658	6.03386	7.12131	6.72428	3.98845	6.22072	3.26429
13_2_20cm_2_scaffold_5588_4	13_2_20cm_2_scaffold_5588	13_2_20CM_2_Chloroflexi_68_5	MglA3; ABC-type sugar (aldose) transport system, ATPase component; K02056 simple sugar transport system ATP-binding protein [EC:3.6.3.17] (13_2_20cm_2_scaffold_5588_1)	inner-membrane translocator; K02057 simple sugar transport system permease protein (13_2_20cm_2_scaffold_5588_2)	inner-membrane translocator; K02057 simple sugar transport system permease protein (13_2_20cm_2_scaffold_5588_3)	basic membrane lipoprotein; K07335 basic membrane protein A and related proteins (13_2_20cm_2_scaffold_5588_4)	pdp; pyrimidine-nucleoside phosphorylase; K00756 pyrimidine-nucleoside phosphorylase [EC:2.4.2.2] (13_2_20cm_2_scaffold_5588_5)	uridine phosphorylase (EC:2.4.2.3) (13_2_20cm_2_scaffold_5588_6)	uracil phosphoribosyltransferase (EC:2.4.2.9) (13_2_20cm_2_scaffold_5588_7)		6.55668	2.02889	10.59		12.0677			7.9769
13_2_20cm_2_scaffold_23867_3	13_2_20cm_2_scaffold_23867	13_2_20cm_2_UNK		branched-chain amino acid ABC transport system permease; K01998 branched-chain amino acid transport system permease protein (13_2_20cm_2_scaffold_23867_1)	inner-membrane translocator; K01997 branched-chain amino acid transport system permease protein (13_2_20cm_2_scaffold_23867_2)	extracellular ligand-binding receptor; K01999 branched-chain amino acid transport system substrate-binding protein (13_2_20cm_2_scaffold_23867_3)	Uncharacterized protein (Fragment) (13_2_20cm_2_scaffold_23867_4)				6.55668							1.99422
13_1_20cm_4_scaffold_89204_2	13_1_20cm_4_scaffold_89204	13_1_20CM_4_Alphaproteobacteria_64_7			inner-membrane translocator; K01997 branched-chain amino acid transport system permease protein (13_1_20cm_4_scaffold_89204_1)	extracellular ligand-binding receptor; K01999 branched-chain amino acid transport system substrate-binding protein (13_1_20cm_4_scaffold_89204_2)				6.5	6.55668	0	5.29499	3.12886	9.05079	4.98492	6.72428	7.9769	3.11036	5.71251
13_1_20cm_full_scaffold_136772_2	13_1_20cm_full_scaffold_136772	13_1_20CM_Chloroflexi_53_13			inner-membrane translocator (13_1_20cm_full_scaffold_136772_1)	branched-chain amino acid ABC transporter substrate-binding protein; K01999 branched-chain amino acid transport system substrate-binding protein (13_1_20cm_full_scaffold_136772_2)					6.55668	0
13_1_20cm_4_scaffold_84785_3	13_1_20cm_4_scaffold_84785	13_1_20CM_4_Chloroflexi_62_6			hypothetical protein; K07068 (13_1_20cm_4_scaffold_84785_2)	DitF protein (13_1_20cm_4_scaffold_84785_3)				4	6.55668	2.70519	2.6475	3.12886	6.03386	4.27279	5.04321	3.98845	3.11036	6.52859
13_1_20cm_full_scaffold_26974_3	13_1_20cm_full_scaffold_26974	13_1_20CM_alphaproteo_mega		oxidoreductase protein (13_1_20cm_full_scaffold_26974_1)	hypothetical protein; K02020 molybdate transport system substrate-binding protein (13_1_20cm_full_scaffold_26974_2)	putative periplasmic substrate-binding protein, ABC-type amino acid ABC transporter (13_1_20cm_full_scaffold_26974_3)	braD; inner-membrane translocator (13_1_20cm_full_scaffold_26974_4)		inner-membrane translocator (13_1_20cm_full_scaffold_26974_6)	8	6.55668	0	5.29499		12.0677	2.84852	6.72428	7.9769		8.16073
13_1_20cm_4_scaffold_39010_3	13_1_20cm_4_scaffold_39010	13_1_20CM_4_Alphaproteobacteria_64_7		oxidoreductase (13_1_20cm_4_scaffold_39010_1)	hypothetical protein; K02020 molybdate transport system substrate-binding protein (13_1_20cm_4_scaffold_39010_2)	putative periplasmic substrate-binding protein, ABC-type amino acid ABC transporter (13_1_20cm_4_scaffold_39010_3)					6.55668				3.01693
13_2_20cm_2_scaffold_80927_2	13_2_20cm_2_scaffold_80927	13_2_20cm_2_UNK			hypothetical protein (13_2_20cm_2_scaffold_80927_1)	hypothetical protein (13_2_20cm_2_scaffold_80927_2)	response regulator uvrY (13_2_20cm_2_scaffold_80927_3)				6.55668		15.885	18.7732	9.05079		7.56482
13_2_20cm_2_scaffold_69497_3	13_2_20cm_2_scaffold_69497	13_2_20cm_2_UNK		alpha/beta hydrolase (13_2_20cm_2_scaffold_69497_1)	hypothetical protein (13_2_20cm_2_scaffold_69497_2)	fumarylacetoacetate (FAA) hydrolase family protein (13_2_20cm_2_scaffold_69497_3)				2	6.55668	0	2.6475		3.01693	1.42426	5.04321	7.9769		4.89644
13_2_20cm_2_scaffold_3729_6	13_2_20cm_2_scaffold_3729	13_2_20cm_2_UNK	transporter (13_2_20cm_2_scaffold_3729_3)	peptidase C14 caspase catalytic subunit p20 (13_2_20cm_2_scaffold_3729_4)	hypothetical protein (13_2_20cm_2_scaffold_3729_5)	hypothetical protein (13_2_20cm_2_scaffold_3729_6)	cytochrome c, class II (13_2_20cm_2_scaffold_3729_7)	carbon monoxide dehydrogenase; K03520 carbon-monoxide dehydrogenase large subunit [EC:1.2.99.2] (13_2_20cm_2_scaffold_3729_8)		3	6.55668	0	5.29499	3.12886			1.68107	5.98267		6.52859
13_2_20cm_2_scaffold_26743_5	13_2_20cm_2_scaffold_26743	13_2_20cm_2_UNK	FkbW (13_2_20cm_2_scaffold_26743_2)	hypothetical protein (13_2_20cm_2_scaffold_26743_3)	hypothetical protein (13_2_20cm_2_scaffold_26743_4)	(13_2_20cm_2_scaffold_26743_5)					6.55668						1.68107	3.98845		1.63215
13_2_20cm_2_scaffold_191398_4	13_2_20cm_2_scaffold_191398	13_2_20cm_2_UNK		hypothetical protein (13_2_20cm_2_scaffold_191398_2)	hypothetical protein (13_2_20cm_2_scaffold_191398_3)	quaternary amine uptake ABC transporter (QAT) family, periplasmic amine-binding protein; K05845 osmoprotectant transport system substrate-binding protein (13_2_20cm_2_scaffold_191398_4)				8.5	6.55668	0	10.59		6.03386		5.04321	3.98845		1.63215
13_2_20cm_2_scaffold_180721_3	13_2_20cm_2_scaffold_180721	13_2_20cm_2_UNK		hypothetical protein (13_2_20cm_2_scaffold_180721_1)	hypothetical protein (13_2_20cm_2_scaffold_180721_2)	ABC transporter substrate-binding protein (13_2_20cm_2_scaffold_180721_3)				2	6.55668	5.41038	5.29499	6.25772	18.1016	4.27279			4.66554	8.16073
13_2_20cm_2_scaffold_136291_2	13_2_20cm_2_scaffold_136291	13_2_20cm_2_UNK			hypothetical protein (13_2_20cm_2_scaffold_136291_1)	hypothetical protein (13_2_20cm_2_scaffold_136291_2)	alpha/beta hydrolase fold; K10222 2,6-dioxo-6-phenylhexa-3-enoate hydrolase [EC:3.7.1.8] (13_2_20cm_2_scaffold_136291_3)			6	6.55668	5.41038	5.29499	3.12886	3.01693	4.27279	8.40536	5.98267	3.11036	6.52859
13_2_20cm_2_scaffold_107252_3	13_2_20cm_2_scaffold_107252	13_2_20cm_2_UNK		hypothetical protein (13_2_20cm_2_scaffold_107252_1)	hypothetical protein (13_2_20cm_2_scaffold_107252_2)	gluconolactonase; K01053 gluconolactonase [EC:3.1.1.17] (13_2_20cm_2_scaffold_107252_3)					6.55668		2.6475			2.84852		3.98845
13_1_40cm_4_scaffold_67473_2	13_1_40cm_4_scaffold_67473	13_1_40CM_4_Actinobacteria_66_4			hypothetical protein (13_1_40cm_4_scaffold_67473_1)	hypothetical protein (13_1_40cm_4_scaffold_67473_2)				3	6.55668	1.3526		3.12886	3.01693		3.36214	3.98845	1.55518	1.63215
13_1_40cm_4_scaffold_294123_2	13_1_40cm_4_scaffold_294123	13_1_40CM_4_Proteobacteria_63_5			hypothetical protein (13_1_40cm_4_scaffold_294123_1)	glyoxalase/bleomycin resistance protein/dioxygenase (13_1_40cm_4_scaffold_294123_2)				1	6.55668	0
13_1_40cm_4_scaffold_29212_3	13_1_40cm_4_scaffold_29212	13_1_40CM_4_Deltaproteobacteria_63_4		hypothetical protein (13_1_40cm_4_scaffold_29212_1)	hypothetical protein (13_1_40cm_4_scaffold_29212_2)	alcohol dehydrogenase (13_1_40cm_4_scaffold_29212_3)	hypothetical protein (13_1_40cm_4_scaffold_29212_4)				6.55668	0	7.94249	12.5154	3.01693	7.12131	13.4486	7.9769	6.22072
13_1_40cm_4_scaffold_237110_2	13_1_40cm_4_scaffold_237110	13_1_40CM_4_remainingbacteria_63_5			hypothetical protein (13_1_40cm_4_scaffold_237110_1)	glyoxalase/bleomycin resistance protein/dioxygenase (13_1_40cm_4_scaffold_237110_2)				1	6.55668	0
13_1_20cm_full_scaffold_87657_2	13_1_20cm_full_scaffold_87657	13_1_20CM_alphaproteo_mega			hypothetical protein (13_1_20cm_full_scaffold_87657_1)	ABC transporter substrate-binding protein (13_1_20cm_full_scaffold_87657_2)	ABC transporter ATP-binding protein (13_1_20cm_full_scaffold_87657_3)			5	6.55668	1.3526	5.29499		15.0847		11.7675	9.97112	3.11036	3.26429
13_1_20cm_full_scaffold_68785_3	13_1_20cm_full_scaffold_68785	13_1_20CM_alphaproteo_mega		alpha/beta hydrolase (13_1_20cm_full_scaffold_68785_1)	hypothetical protein (13_1_20cm_full_scaffold_68785_2)	fumarylacetoacetate (FAA) hydrolase family protein (13_1_20cm_full_scaffold_68785_3)				2	6.55668	0	2.6475		3.01693	1.42426	5.04321	7.9769		4.89644
13_1_20cm_full_scaffold_59982_3	13_1_20cm_full_scaffold_59982	13_1_20CM_Actinobacteria_70_12		ISMsm5, transposase (13_1_20cm_full_scaffold_59982_1)	hypothetical protein (13_1_20cm_full_scaffold_59982_2)	carbon-monoxide dehydrogenase; K03519 carbon-monoxide dehydrogenase medium subunit [EC:1.2.99.2] (13_1_20cm_full_scaffold_59982_3)	2Fe-2S iron-sulfur cluster binding domain-containing protein (13_1_20cm_full_scaffold_59982_4)	carbon-monoxide dehydrogenase; K03518 carbon-monoxide dehydrogenase small subunit [EC:1.2.99.2] (13_1_20cm_full_scaffold_59982_5)	carbon-monoxide dehydrogenase large subunit; K03520 carbon-monoxide dehydrogenase large subunit [EC:1.2.99.2] (13_1_20cm_full_scaffold_59982_6)	3	6.55668	0			9.05079			3.98845		4.89644
13_1_20cm_full_scaffold_40461_4	13_1_20cm_full_scaffold_40461	13_1_20CM_alphaproteo_mega	hypothetical protein (13_1_20cm_full_scaffold_40461_1)	hypothetical protein (13_1_20cm_full_scaffold_40461_2)	hypothetical protein (13_1_20cm_full_scaffold_40461_3)	O-acetylhomoserine sulfhydrylase; K01740 O-acetylhomoserine (thiol)-lyase [EC:2.5.1.49] (13_1_20cm_full_scaffold_40461_4)				7	6.55668	1.3526	5.29499	3.12886	12.0677	1.42426	5.04321	8.97401		4.89644
13_1_20cm_full_scaffold_225535_2	13_1_20cm_full_scaffold_225535	13_1_20CM_remainingbacteria_56_12			hypothetical protein (13_1_20cm_full_scaffold_225535_1)	phytanoyl-CoA dioxygenase (13_1_20cm_full_scaffold_225535_2)				2	6.55668	0
13_1_20cm_full_scaffold_208417_3	13_1_20cm_full_scaffold_208417	13_1_20CM_remainingbacteria_67_29		aerobic-type carbon monoxide dehydrogenase, large subunit CoxL/CutL-like protein (13_1_20cm_full_scaffold_208417_1)	hypothetical protein (13_1_20cm_full_scaffold_208417_2)	(13_1_20cm_full_scaffold_208417_3)				5	6.55668	2.70519	5.29499			1.42426	3.36214	3.98845
13_1_20cm_full_scaffold_12177_2	13_1_20cm_full_scaffold_12177	13_1_20CM_alphaproteo_mega			hypothetical protein (13_1_20cm_full_scaffold_12177_1)	livJ; ABC transporter substrate binding protein (branched amino acid); K01999 branched-chain amino acid transport system substrate-binding protein (13_1_20cm_full_scaffold_12177_2)	branched-chain amino acid ABC transport system permease; K01997 branched-chain amino acid transport system permease protein (13_1_20cm_full_scaffold_12177_3)	branched-chain amino acid ABC transport system permease; K01998 branched-chain amino acid transport system permease protein (13_1_20cm_full_scaffold_12177_4)	putative ATP-binding ABC transporter; K01996 branched-chain amino acid transport system ATP-binding protein (13_1_20cm_full_scaffold_12177_5)		6.55668							1.99422
13_1_20cm_full_scaffold_115852_2	13_1_20cm_full_scaffold_115852	13_1_20CM_alphaproteo_mega			hypothetical protein (13_1_20cm_full_scaffold_115852_1)	hypothetical protein; K02027 multiple sugar transport system substrate-binding protein (13_1_20cm_full_scaffold_115852_2)				4	6.55668	0					3.36214
13_1_20cm_full_scaffold_114696_2	13_1_20cm_full_scaffold_114696	13_1_20CM_alphaproteo_mega			hypothetical protein (13_1_20cm_full_scaffold_114696_1)	BNR/Asp-box repeat protein (13_1_20cm_full_scaffold_114696_2)	iorA; isoquinoline 1-oxidoreductase subunit alpha; K07302 isoquinoline 1-oxidoreductase, alpha subunit [EC:1.3.99.16] (13_1_20cm_full_scaffold_114696_3)	twin-arginine translocation pathway signal protein (13_1_20cm_full_scaffold_114696_4)		2	6.55668	0						1.99422
13_1_20cm_full_scaffold_105468_2	13_1_20cm_full_scaffold_105468	13_1_20CM_remainingbacteria_67_12			hypothetical protein (13_1_20cm_full_scaffold_105468_1)	hypothetical protein (13_1_20cm_full_scaffold_105468_2)				8	6.55668	0	7.94249		3.01693		5.04321	3.98845		1.63215
13_1_20cm_4_scaffold_95254_2	13_1_20cm_4_scaffold_95254	13_1_20CM_4_remainingbacteria_67_8			hypothetical protein (13_1_20cm_4_scaffold_95254_1)	hypothetical protein (13_1_20cm_4_scaffold_95254_2)	response regulator uvrY (13_1_20cm_4_scaffold_95254_3)				6.55668		15.885	18.7732	9.05079		7.56482
13_1_20cm_4_scaffold_7657_4	13_1_20cm_4_scaffold_7657	13_1_20CM_4_Alphaproteobacteria_64_7	MlrC (13_1_20cm_4_scaffold_7657_1)	hypothetical protein (13_1_20cm_4_scaffold_7657_2)	hypothetical protein (13_1_20cm_4_scaffold_7657_3)	fumarylacetoacetate (FAA) hydrolase family protein (13_1_20cm_4_scaffold_7657_4)	hypothetical protein (13_1_20cm_4_scaffold_7657_5)		N-formylglutamate amidohydrolase (13_1_20cm_4_scaffold_7657_7)	2	6.55668	0	2.6475		3.01693	1.42426	5.04321	7.9769		4.89644
13_1_20cm_4_scaffold_5245_2	13_1_20cm_4_scaffold_5245	13_1_20CM_4_Alphaproteobacteria_64_7			hypothetical protein (13_1_20cm_4_scaffold_5245_1)	BNR/Asp-box repeat protein (13_1_20cm_4_scaffold_5245_2)	iorA; isoquinoline 1-oxidoreductase subunit alpha; K07302 isoquinoline 1-oxidoreductase, alpha subunit [EC:1.3.99.16] (13_1_20cm_4_scaffold_5245_3)	twin-arginine translocation pathway signal protein (13_1_20cm_4_scaffold_5245_4)	putative oxidoreductase; K07303 isoquinoline 1-oxidoreductase, beta subunit [EC:1.3.99.16] (13_1_20cm_4_scaffold_5245_5)	2	6.55668	0						1.99422
13_1_20cm_4_scaffold_462_9	13_1_20cm_4_scaffold_462	13_1_20CM_4_Deltaproteobacteria_megabin	FkbW (13_1_20cm_4_scaffold_462_6)	hypothetical protein (13_1_20cm_4_scaffold_462_7)	hypothetical protein (13_1_20cm_4_scaffold_462_8)	(13_1_20cm_4_scaffold_462_9)	sugar ABC transporter ATP binding protein; putative glycerol 3-phosphate transport protein, ugpC-like protein (EC:3.6.3.-) (13_1_20cm_4_scaffold_462_10)	multi-sensor hybrid histidine kinase (13_1_20cm_4_scaffold_462_11)	hypothetical protein (13_1_20cm_4_scaffold_462_12)		6.55668						1.68107	3.98845		1.63215
13_1_20cm_4_scaffold_31894_2	13_1_20cm_4_scaffold_31894	13_1_20CM_4_Alphaproteobacteria_64_7			hypothetical protein (13_1_20cm_4_scaffold_31894_1)	glycerol 3-phosphate transport protein, ugpB-like protein; K05813 sn-glycerol 3-phosphate transport system substrate-binding protein (13_1_20cm_4_scaffold_31894_2)	sugar ABC transporter permease; K05814 sn-glycerol 3-phosphate transport system permease protein (13_1_20cm_4_scaffold_31894_3)				6.55668		2.6475					1.99422
13_1_20cm_4_scaffold_234308_2	13_1_20cm_4_scaffold_234308	13_1_20CM_4_Alphaproteobacteria_64_7			hypothetical protein (13_1_20cm_4_scaffold_234308_1)	O-acetylhomoserine/O-acetylserine sulfhydrylase protein (13_1_20cm_4_scaffold_234308_2)				7	6.55668	1.3526	5.29499	3.12886	12.0677	1.42426	5.04321	8.97401		4.89644
13_1_20cm_4_scaffold_13959_2	13_1_20cm_4_scaffold_13959	13_1_20CM_4_remainingbacteria_67_8			hypothetical protein (13_1_20cm_4_scaffold_13959_1)	carboxymethylenebutenolidase (EC:3.1.1.45); K01061 carboxymethylenebutenolidase [EC:3.1.1.45] (13_1_20cm_4_scaffold_13959_2)		response regulator receiver modulated diguanylate cyclase (13_1_20cm_4_scaffold_13959_4)	methanol/ethanol family PQQ-dependent dehydrogenase; K00114 alcohol dehydrogenase (cytochrome c) [EC:1.1.2.8] (13_1_20cm_4_scaffold_13959_5)	4	6.55668	1.3526	2.6475		3.01693		1.68107	5.98267	1.55518	3.26429
13_1_20cm_4_scaffold_102933_3	13_1_20cm_4_scaffold_102933	13_1_20CM_4_Acidobacteria_58_6		methylamine utilization protein MauG (13_1_20cm_4_scaffold_102933_1)	hypothetical protein (13_1_20cm_4_scaffold_102933_2)	cytochrome c Hsc (13_1_20cm_4_scaffold_102933_3)					6.55668				6.03386
13_1_20cm_full_scaffold_44178_2	13_1_20cm_full_scaffold_44178	13_1_20CM_alphaproteo_mega			HlyD family secretion protein; K02022 HlyD family secretion protein (13_1_20cm_full_scaffold_44178_1)	gluconolactonase (EC:3.1.1.17); K01053 gluconolactonase [EC:3.1.1.17] (13_1_20cm_full_scaffold_44178_2)				5	6.55668	2.02889	5.29499		6.03386		6.72428	7.9769		7.07264
13_2_20cm_2_scaffold_49469_2	13_2_20cm_2_scaffold_49469	13_2_20cm_2_UNK			heme-binding protein (13_2_20cm_2_scaffold_49469_1)	pyrrolo-quinoline quinone (13_2_20cm_2_scaffold_49469_2)	Alpha-glucosidase; K01187 alpha-glucosidase [EC:3.2.1.20] (13_2_20cm_2_scaffold_49469_3)			1	6.55668	1.3526				2.84852		1.99422		3.26429
13_1_20cm_full_scaffold_27719_3	13_1_20cm_full_scaffold_27719	13_1_20CM_remainingbacteria_67_12		feruloyl esterase (13_1_20cm_full_scaffold_27719_1)	heme-binding protein (13_1_20cm_full_scaffold_27719_2)	pyrrolo-quinoline quinone (13_1_20cm_full_scaffold_27719_3)				1	6.55668	1.3526				2.84852		1.99422		3.26429
13_2_20cm_2_scaffold_52877_3	13_2_20cm_2_scaffold_52877	13_2_20cm_2_UNK		fabG; 3-ketoacyl-(acyl-carrier-protein) reductase (EC:1.1.1.100); K00059 3-oxoacyl-[acyl-carrier protein] reductase [EC:1.1.1.100] (13_2_20cm_2_scaffold_52877_1)	GTPase or GTP-binding protein-like protein; K06947 (13_2_20cm_2_scaffold_52877_2)	gluconolactonase (EC:3.1.1.17); K01053 gluconolactonase [EC:3.1.1.17] (13_2_20cm_2_scaffold_52877_3)				3	6.55668	4.05779	2.6475	15.6443		7.12131	1.68107	1.99422	4.66554	3.26429
13_1_40cm_4_scaffold_45843_3	13_1_40cm_4_scaffold_45843	13_1_40CM_4_remainingbacteria_63_5		hypothetical protein (13_1_40cm_4_scaffold_45843_1)	Glyoxalase/Bleomycin resistance protein/dioxygenase domain protein (13_1_40cm_4_scaffold_45843_2)	selenium-binding protein (13_1_40cm_4_scaffold_45843_3)					6.55668	19.6126	2.6475	17.2087		24.2125	2.52161	3.98845	18.6622	7.34466
13_2_20cm_2_scaffold_6210_7	13_2_20cm_2_scaffold_6210	13_2_20cm_2_UNK	two-component transcriptional regulator (13_2_20cm_2_scaffold_6210_4)	glycosyl transferase family 2 (13_2_20cm_2_scaffold_6210_5)	glycosyl transferase family 39 (13_2_20cm_2_scaffold_6210_6)	CHRD domain containing protein (13_2_20cm_2_scaffold_6210_7)				3	6.55668	1.3526	5.29499				1.68107	5.98267		3.26429
13_2_20cm_2_scaffold_66023_2	13_2_20cm_2_scaffold_66023	13_2_20CM_2_Chloroflexi_68_5			glycogen/starch synthase (EC:2.4.1.21); K00703 starch synthase [EC:2.4.1.21] (13_2_20cm_2_scaffold_66023_1)	oligopeptide ABC transporter periplasmic protein; K02035 peptide/nickel transport system substrate-binding protein (13_2_20cm_2_scaffold_66023_2)				3	6.55668	0			9.05079
13_1_20cm_full_scaffold_11423_6	13_1_20cm_full_scaffold_11423	13_1_20CM_remainingbacteria_56_12	dehydrogenase/reductase (13_1_20cm_full_scaffold_11423_3)	GntR family transcriptional regulator (13_1_20cm_full_scaffold_11423_4)	gabT3; 4-aminobutyrate transaminase (EC:2.6.1.19) (13_1_20cm_full_scaffold_11423_5)	amino acid ABC transporter substrate-binding protein (13_1_20cm_full_scaffold_11423_6)	ectoine/hydroxyectoine ABC transporter, permease protein EhuC; K02029 polar amino acid transport system permease protein (13_1_20cm_full_scaffold_11423_7)	amino acid ABC transporter permease; K02029 polar amino acid transport system permease protein (13_1_20cm_full_scaffold_11423_8)		6	6.55668	0		3.12886	6.03386	1.42426	1.68107		1.55518	3.26429
13_2_20cm_2_scaffold_19995_4	13_2_20cm_2_scaffold_19995	13_2_20cm_2_UNK	hypothetical protein (13_2_20cm_2_scaffold_19995_1)	metal dependent phosphohydrolase (13_2_20cm_2_scaffold_19995_2)	Fis family transcriptional regulator (13_2_20cm_2_scaffold_19995_3)	cytochrome c Hsc (13_2_20cm_2_scaffold_19995_4)					6.55668				6.03386
13_1_20cm_full_scaffold_4083_4	13_1_20cm_full_scaffold_4083	13_1_20CM_remainingbacteria_56_12	hypothetical protein (13_1_20cm_full_scaffold_4083_1)	metal dependent phosphohydrolase (13_1_20cm_full_scaffold_4083_2)	Fis family transcriptional regulator (13_1_20cm_full_scaffold_4083_3)	cytochrome c Hsc (13_1_20cm_full_scaffold_4083_4)	hypothetical protein (13_1_20cm_full_scaffold_4083_5)	methylamine utilization protein MauG (13_1_20cm_full_scaffold_4083_6)			6.55668				6.03386
13_2_20cm_2_scaffold_82554_2	13_2_20cm_2_scaffold_82554	13_2_20cm_2_UNK			exopolysaccharide tyrosine-protein kinase (EC:2.7.10.2) (13_2_20cm_2_scaffold_82554_1)	hypothetical protein (13_2_20cm_2_scaffold_82554_2)				6	6.55668	1.3526	7.94249		18.1016	1.42426	5.04321	3.98845		8.16073
13_1_20cm_full_scaffold_47901_4	13_1_20cm_full_scaffold_47901	13_1_20CM_Verrucomicrobia_56_12	hypothetical protein (13_1_20cm_full_scaffold_47901_1)	FHA domain containing protein (13_1_20cm_full_scaffold_47901_2)	exopolysaccharide tyrosine-protein kinase (EC:2.7.10.2) (13_1_20cm_full_scaffold_47901_3)	hypothetical protein (13_1_20cm_full_scaffold_47901_4)	Uncharacterized protein (13_1_20cm_full_scaffold_47901_5)			6	6.55668	1.3526	7.94249		18.1016	1.42426	5.04321	3.98845		8.16073
13_1_40cm_4_scaffold_46673_2	13_1_40cm_4_scaffold_46673	13_1_40CM_4_Proteobacteria_63_5			epoxide hydrolase domain-containing protein (EC:3.3.2.9) (13_1_40cm_4_scaffold_46673_1)	epoxide hydrolase domain-containing protein (13_1_40cm_4_scaffold_46673_2)	epoxide hydrolase 1 (13_1_40cm_4_scaffold_46673_3)			11	6.55668	4.05779	10.59		3.01693		5.04321	7.9769	3.11036	3.26429
13_2_20cm_2_scaffold_18215_3	13_2_20cm_2_scaffold_18215	13_2_20CM_2_Actinobacteria_69_4		alpha/beta hydrolase fold protein (13_2_20cm_2_scaffold_18215_1)	epoxide hydrolase domain-containing protein (13_2_20cm_2_scaffold_18215_2)	epoxide hydrolase domain-containing protein (EC:3.3.2.9) (13_2_20cm_2_scaffold_18215_3)	alpha/beta hydrolase (13_2_20cm_2_scaffold_18215_4)				6.55668	1.3526	18.5325		12.0677	2.84852	11.7675	9.97112
13_1_20cm_4_scaffold_110337_3	13_1_20cm_4_scaffold_110337	13_1_20CM_4_remainingbacteria_67_8		alpha/beta hydrolase fold protein (13_1_20cm_4_scaffold_110337_1)	epoxide hydrolase domain-containing protein (13_1_20cm_4_scaffold_110337_2)	epoxide hydrolase domain-containing protein (EC:3.3.2.9) (13_1_20cm_4_scaffold_110337_3)					6.55668	1.3526	18.5325		12.0677	2.84852	11.7675	9.97112
13_1_20cm_full_scaffold_39458_5	13_1_20cm_full_scaffold_39458	13_1_20CM_remainingunknowns_66_27	cell division protein FtsK/SpoIIE; K03466 DNA segregation ATPase FtsK/SpoIIIE, S-DNA-T family (13_1_20cm_full_scaffold_39458_2)	transposase, IS605 OrfB family (13_1_20cm_full_scaffold_39458_3)	epoxide hydrolase (13_1_20cm_full_scaffold_39458_4)	epoxide hydrolase domain-containing protein (EC:3.3.2.9) (13_1_20cm_full_scaffold_39458_5)	alpha/beta hydrolase (13_1_20cm_full_scaffold_39458_6)	cytochrome c biogenesis protein transmembrane region (13_1_20cm_full_scaffold_39458_7)			6.55668	1.3526	18.5325		12.0677	2.84852	11.7675	9.97112
13_1_20cm_4_scaffold_26226_3	13_1_20cm_4_scaffold_26226	13_1_20CM_4_Deltaproteobacteria_68_7		succinate-semialdehyde dehydrogenase (NAD(P)+); K00135 succinate-semialdehyde dehydrogenase (NADP+) [EC:1.2.1.16] (13_1_20cm_4_scaffold_26226_1)	enoyl-CoA hydratase/isomerase family protein (13_1_20cm_4_scaffold_26226_2)	oppA; oligopeptide-binding protein OppA (13_1_20cm_4_scaffold_26226_3)				8	6.55668	0			3.01693		5.04321	5.98267		3.26429
13_1_40cm_4_scaffold_54112_4	13_1_40cm_4_scaffold_54112	13_1_40CM_4_Proteobacteria_63_5	hypothetical protein (13_1_40cm_4_scaffold_54112_1)	cytochrome P460 (13_1_40cm_4_scaffold_54112_2)	enoyl-CoA hydratase/isomerase (13_1_40cm_4_scaffold_54112_3)	hypothetical protein (13_1_40cm_4_scaffold_54112_4)		NmrA family protein (13_1_40cm_4_scaffold_54112_6)			6.55668			6.25772	6.03386	8.54557	3.36214		6.22072	4.89644
13_1_40cm_4_scaffold_24526_3	13_1_40cm_4_scaffold_24526	13_1_40CM_4_Archaea_53_8		dipeptide/oligopeptide ABC transporter permease; K02034 peptide/nickel transport system permease protein (13_1_40cm_4_scaffold_24526_1)	dipeptide/oligopeptide/nickel ABC transporter permease; K02033 peptide/nickel transport system permease protein (13_1_40cm_4_scaffold_24526_2)	(13_1_40cm_4_scaffold_24526_3)					6.55668			15.6443
13_2_20cm_2_scaffold_24261_2	13_2_20cm_2_scaffold_24261	13_2_20cm_2_UNK			dipeptide/oligopeptide/nickel ABC transporter permease (13_2_20cm_2_scaffold_24261_1)	family 5 extracellular solute-binding protein; K02035 peptide/nickel transport system substrate-binding protein (13_2_20cm_2_scaffold_24261_2)	extracellular solute-binding protein; K02035 peptide/nickel transport system substrate-binding protein (13_2_20cm_2_scaffold_24261_3)			5	6.55668	0	5.29499		6.03386
13_1_20cm_full_scaffold_128553_3	13_1_20cm_full_scaffold_128553	13_1_20CM_alphaproteo_mega		acetolactate synthase, large subunit; K01652 acetolactate synthase I/II/III large subunit [EC:2.2.1.6] (13_1_20cm_full_scaffold_128553_1)	dioxygenase (13_1_20cm_full_scaffold_128553_2)	branched-chain amino acid ABC transporter periplasmic protein; K01999 branched-chain amino acid transport system substrate-binding protein (13_1_20cm_full_scaffold_128553_3)					6.55668							1.99422
13_1_40cm_4_scaffold_2275_37	13_1_40cm_4_scaffold_2275	13_1_40CM_4_Rokubacteria_69_5	isochorismatase hydrolase (13_1_40cm_4_scaffold_2275_34)	dap1; dihydrodipicolinate synthase (EC:4.2.1.52); K01714 dihydrodipicolinate synthase [EC:4.2.1.52] (13_1_40cm_4_scaffold_2275_35)	dihydrodipicolinate synthetase family protein (13_1_40cm_4_scaffold_2275_36)	extracellular ligand-binding receptor; K01999 branched-chain amino acid transport system substrate-binding protein (13_1_40cm_4_scaffold_2275_37)	ABC transporter; K01995 branched-chain amino acid transport system ATP-binding protein (13_1_40cm_4_scaffold_2275_38)	high-affinity branched-chain amino acid transport ATP-binding proteinlivF (LIV-I protein F); K01996 branched-chain amino acid transport system ATP-binding protein (13_1_40cm_4_scaffold_2275_39)	amino acid/amide ABC transporter membrane protein 1, HAAT family (13_1_40cm_4_scaffold_2275_40)		6.55668							5.98267
13_1_20cm_full_scaffold_46479_2	13_1_20cm_full_scaffold_46479	13_1_20CM_remainingunknowns_66_11			dihydrodipicolinate synthase, putative (EC:4.2.1.52) (13_1_20cm_full_scaffold_46479_1)	(13_1_20cm_full_scaffold_46479_2)				7	6.55668	0					2.52161			2.44822
13_1_20cm_full_scaffold_116256_2	13_1_20cm_full_scaffold_116256	13_1_20CM_Actinobacteria_70_12			D-xylulose kinase; K00854 xylulokinase [EC:2.7.1.17] (13_1_20cm_full_scaffold_116256_1)	xylA; Xylose isomerase; K01805 xylose isomerase [EC:5.3.1.5] (13_1_20cm_full_scaffold_116256_2)					6.55668
13_2_20cm_2_scaffold_162846_2	13_2_20cm_2_scaffold_162846	13_2_20cm_2_UNK			cyclohexanone monooxygenase (13_2_20cm_2_scaffold_162846_1)	alpha/beta family hydrolase (13_2_20cm_2_scaffold_162846_2)					6.55668		10.59	3.12886		2.84852	5.04321		3.11036
13_1_40cm_4_scaffold_12574_4	13_1_40cm_4_scaffold_12574	13_1_40CM_4_remainingbacteria_63_5			cyclase (13_1_40cm_4_scaffold_12574_3)	glyoxalase/bleomycin resistance protein/dioxygenase (13_1_40cm_4_scaffold_12574_4)	hypothetical protein (13_1_40cm_4_scaffold_12574_5)	hypothetical protein (13_1_40cm_4_scaffold_12574_6)	transposase (13_1_40cm_4_scaffold_12574_7)	1	6.55668	0
13_1_40cm_4_scaffold_147793_4	13_1_40cm_4_scaffold_147793	13_1_40CM_4_Betaproteobacteria_64_5	enoyl-CoA hydratase/isomerase (13_1_40cm_4_scaffold_147793_1)	enoyl-CoA hydratase/carnithine racemase (13_1_40cm_4_scaffold_147793_2)	cupin (13_1_40cm_4_scaffold_147793_3)	cupin 2 conserved barrel domain protein (13_1_40cm_4_scaffold_147793_4)	NmrA family protein (13_1_40cm_4_scaffold_147793_5)				6.55668			6.25772	6.03386	8.54557	3.36214		6.22072	4.89644
13_2_20cm_2_scaffold_12332_3	13_2_20cm_2_scaffold_12332	13_2_20cm_2_UNK		menC; L-alanine-DL-glutamate epimerase (EC:4.2.1.-) (13_2_20cm_2_scaffold_12332_1)	conserved exported hypothetical protein (13_2_20cm_2_scaffold_12332_2)	gluconolactonase (EC:3.1.1.17); K01053 gluconolactonase [EC:3.1.1.17] (13_2_20cm_2_scaffold_12332_3)	mutY; A/G-specific adenine DNA glycosylase MutY; K03575 A/G-specific adenine glycosylase [EC:3.2.2.-] (13_2_20cm_2_scaffold_12332_4)	hypothetical protein (13_2_20cm_2_scaffold_12332_5)		8	6.55668	1.3526	2.6475		9.05079	1.42426	6.72428	3.98845	3.11036	5.71251
13_2_20cm_2_scaffold_25286_3	13_2_20cm_2_scaffold_25286	13_2_20CM_2_Actinobacteria_69_4		chaperonin GroEL; K04077 chaperonin GroEL (13_2_20cm_2_scaffold_25286_1)	chaperonin cpn10; K04078 chaperonin GroES (13_2_20cm_2_scaffold_25286_2)	xylose binding protein transport system; K10543 D-xylose transport system substrate-binding protein (13_2_20cm_2_scaffold_25286_3)	inner-membrane translocator; K10544 D-xylose transport system permease protein (13_2_20cm_2_scaffold_25286_4)	ROK family protein (13_2_20cm_2_scaffold_25286_5)		5.5	6.55668	0			3.01693		8.40536	5.98267
13_1_20cm_full_scaffold_122300_2	13_1_20cm_full_scaffold_122300	13_1_20CM_alphaproteo_mega			branched-chain amino acid ABC transport system permease; K01997 branched-chain amino acid transport system permease protein (13_1_20cm_full_scaffold_122300_1)	extracellular ligand-binding receptor; K01999 branched-chain amino acid transport system substrate-binding protein (13_1_20cm_full_scaffold_122300_2)					6.55668							1.99422
13_1_20cm_full_scaffold_153083_2	13_1_20cm_full_scaffold_153083	13_1_20CM_remainingbacteria_56_12			binding-protein-dependent transporters inner membrane component; K02025 multiple sugar transport system permease protein (13_1_20cm_full_scaffold_153083_1)	extracellular solute-binding protein (13_1_20cm_full_scaffold_153083_2)				3	6.55668	0	2.6475		6.03386		1.68107	5.98267		1.63215
13_1_20cm_full_scaffold_21166_2	13_1_20cm_full_scaffold_21166	13_1_20CM_Actinobacteria_70_12			binding-protein-dependent transport systems inner membrane component; K02034 peptide/nickel transport system permease protein (13_1_20cm_full_scaffold_21166_1)	Periplasmic oligopeptide-binding protein (13_1_20cm_full_scaffold_21166_2)	binding-protein-dependent transport systems inner membrane component; K02033 peptide/nickel transport system permease protein (13_1_20cm_full_scaffold_21166_3)	oligopeptide/dipeptide ABC transporter ATPase subunit; K02031 peptide/nickel transport system ATP-binding protein (13_1_20cm_full_scaffold_21166_4)	oligopeptide/dipeptide ABC transporter ATPase subunit; K02032 peptide/nickel transport system ATP-binding protein (13_1_20cm_full_scaffold_21166_5)	9	6.55668	0	26.475		9.05079		3.36214	3.98845		9.79288
13_1_20cm_full_scaffold_13268_3	13_1_20cm_full_scaffold_13268	13_1_20CM_Actinobacteria_70_12		S-adenosyl-L-homocysteine hydrolase (EC:3.3.1.1); K01251 adenosylhomocysteinase [EC:3.3.1.1] (13_1_20cm_full_scaffold_13268_1)	binding-protein-dependent transport systems inner membrane component; K02034 peptide/nickel transport system permease protein (13_1_20cm_full_scaffold_13268_2)	extracellular solute-binding protein family 5 protein; K02035 peptide/nickel transport system substrate-binding protein (13_1_20cm_full_scaffold_13268_3)	binding-protein-dependent transport systems inner membrane component; K02033 peptide/nickel transport system permease protein (13_1_20cm_full_scaffold_13268_4)			9	6.55668	0			3.01693		5.04321	1.99422		1.63215
13_2_20cm_2_scaffold_126266_3	13_2_20cm_2_scaffold_126266	13_2_20cm_2_UNK			binding-protein-dependent transport system inner membrane protein; K02025 multiple sugar transport system permease protein (13_2_20cm_2_scaffold_126266_2)	extracellular solute-binding protein (13_2_20cm_2_scaffold_126266_3)				3	6.55668	0	5.29499
13_1_20cm_4_scaffold_161352_5	13_1_20cm_4_scaffold_161352	13_1_20CM_4_remainingbacteria_67_8	thuG; putative sugar ABC transporter permease; K02026 multiple sugar transport system permease protein (13_1_20cm_4_scaffold_161352_2)	ABC sugar transporter, inner membrane subunit; K02026 multiple sugar transport system permease protein (13_1_20cm_4_scaffold_161352_3)	binding-protein-dependent transport system inner membrane protein; K02025 multiple sugar transport system permease protein (13_1_20cm_4_scaffold_161352_4)	hypothetical protein (13_1_20cm_4_scaffold_161352_5)				8	6.55668	0	15.885		12.0677		6.72428	7.9769		6.52859
13_2_20cm_2_scaffold_14957_4	13_2_20cm_2_scaffold_14957	13_2_20cm_2_UNK	oligoendopeptidase (13_2_20cm_2_scaffold_14957_1)	enoyl-ACP reductase; K00208 enoyl-[acyl-carrier protein] reductase I [EC:1.3.1.9] (13_2_20cm_2_scaffold_14957_2)	beta-lactamase domain-containing protein (13_2_20cm_2_scaffold_14957_3)	ABC-type dipeptide transport system, periplasmic component (13_2_20cm_2_scaffold_14957_4)	ABC transporter permease; K02033 peptide/nickel transport system permease protein (13_2_20cm_2_scaffold_14957_5)	ddpB; putative D,D-dipeptide transport system permease DdpB; K02033 peptide/nickel transport system permease protein (13_2_20cm_2_scaffold_14957_6)	ABC transporter permease; K02034 peptide/nickel transport system permease protein (13_2_20cm_2_scaffold_14957_7)		6.55668	2.70519	15.885	9.38658			5.04321	1.99422		4.89644
13_1_20cm_4_scaffold_9415_3	13_1_20cm_4_scaffold_9415	13_1_20CM_4_GAL_15_temp		enoyl-ACP reductase; K00208 enoyl-[acyl-carrier protein] reductase I [EC:1.3.1.9] (13_1_20cm_4_scaffold_9415_1)	beta-lactamase domain-containing protein (13_1_20cm_4_scaffold_9415_2)	ABC-type dipeptide transport system, periplasmic component (13_1_20cm_4_scaffold_9415_3)	dipeptide/oligopeptide/nickel ABC transporter permease (13_1_20cm_4_scaffold_9415_4)	dipeptide/oligopeptide/nickel ABC transporter permease; K02033 peptide/nickel transport system permease protein (13_1_20cm_4_scaffold_9415_5)	ABC transporter permease; K02034 peptide/nickel transport system permease protein (13_1_20cm_4_scaffold_9415_6)		6.55668	2.70519	15.885	9.38658			5.04321	1.99422		4.89644
13_2_20cm_2_scaffold_84605_4	13_2_20cm_2_scaffold_84605	13_2_20cm_2_UNK		YVTN beta-propeller repeat-containing protein (13_2_20cm_2_scaffold_84605_2)	ankyrin (13_2_20cm_2_scaffold_84605_3)	Pyrrolo-quinoline quinone; K00119 [EC:1.1.99.-] (13_2_20cm_2_scaffold_84605_4)					6.55668		3.97124		3.01693	6.1718			3.62875	1.63215
13_1_20cm_4_scaffold_26272_3	13_1_20cm_4_scaffold_26272	13_1_20CM_4_Betaproteobacteria_65_8		YVTN beta-propeller repeat-containing protein (13_1_20cm_4_scaffold_26272_1)	ankyrin (13_1_20cm_4_scaffold_26272_2)	Pyrrolo-quinoline quinone; K00119 [EC:1.1.99.-] (13_1_20cm_4_scaffold_26272_3)					6.55668		3.97124		3.01693	6.1718			3.62875	1.63215
13_1_20cm_4_scaffold_167421_2	13_1_20cm_4_scaffold_167421	13_1_20CM_4_Betaproteobacteria_65_8			ankyrin (13_1_20cm_4_scaffold_167421_1)	Pyrrolo-quinoline quinone; K00119 [EC:1.1.99.-] (13_1_20cm_4_scaffold_167421_2)					6.55668		3.97124		3.01693	6.1718			3.62875	1.63215
13_2_20cm_2_scaffold_31165_2	13_2_20cm_2_scaffold_31165	13_2_20cm_2_UNK			amino acid ABC transporter permease; K09970 general L-amino acid transport system permease protein (13_2_20cm_2_scaffold_31165_1)	lysine-arginine-ornithine-binding periplasmic protein; K09969 general L-amino acid transport system substrate-binding protein (13_2_20cm_2_scaffold_31165_2)	metC; cystathionine beta-lyase (EC:4.4.1.8); K01760 cystathionine beta-lyase [EC:4.4.1.8] (13_2_20cm_2_scaffold_31165_3)			2.5	6.55668	4.73408		3.12886		2.84852		6.78036	2.07357
13_1_20cm_full_scaffold_35335_4	13_1_20cm_full_scaffold_35335	13_1_20CM_alphaproteo_mega	ABC transporter; K09972 general L-amino acid transport system ATP-binding protein [EC:3.6.3.-] (13_1_20cm_full_scaffold_35335_1)	amino acid ABC transporter permease; K09971 general L-amino acid transport system permease protein (13_1_20cm_full_scaffold_35335_2)	amino acid ABC transporter permease; K09970 general L-amino acid transport system permease protein (13_1_20cm_full_scaffold_35335_3)	lysine-arginine-ornithine-binding periplasmic protein; K09969 general L-amino acid transport system substrate-binding protein (13_1_20cm_full_scaffold_35335_4)				2.5	6.55668	4.73408		3.12886		2.84852		6.78036	2.07357
13_1_40cm_4_scaffold_212168_2	13_1_40cm_4_scaffold_212168	13_1_40CM_4_Deltaproteobacteria_63_4			amidohydrolase 2 (13_1_40cm_4_scaffold_212168_1)	hypothetical protein (13_1_40cm_4_scaffold_212168_2)				8	6.55668	2.70519	2.6475	3.12886	3.01693	2.84852	3.36214	1.99422	3.11036	3.26429
13_2_20cm_2_scaffold_11166_13	13_2_20cm_2_scaffold_11166	13_2_20cm_2_UNK		endoribonuclease L-PSP (13_2_20cm_2_scaffold_11166_11)	amidase (13_2_20cm_2_scaffold_11166_12)	glyoxalase/bleomycin resistance protein/dioxygenase (13_2_20cm_2_scaffold_11166_13)				1	6.55668	0
13_2_20cm_2_scaffold_18215_2	13_2_20cm_2_scaffold_18215	13_2_20CM_2_Actinobacteria_69_4			alpha/beta hydrolase fold protein (13_2_20cm_2_scaffold_18215_1)	epoxide hydrolase domain-containing protein (13_2_20cm_2_scaffold_18215_2)	epoxide hydrolase domain-containing protein (EC:3.3.2.9) (13_2_20cm_2_scaffold_18215_3)	alpha/beta hydrolase (13_2_20cm_2_scaffold_18215_4)		11	6.55668	4.05779	10.59		3.01693		5.04321	7.9769	3.11036	3.26429
13_1_20cm_4_scaffold_110337_2	13_1_20cm_4_scaffold_110337	13_1_20CM_4_remainingbacteria_67_8			alpha/beta hydrolase fold protein (13_1_20cm_4_scaffold_110337_1)	epoxide hydrolase domain-containing protein (13_1_20cm_4_scaffold_110337_2)	epoxide hydrolase domain-containing protein (EC:3.3.2.9) (13_1_20cm_4_scaffold_110337_3)			11	6.55668	4.05779	10.59		3.01693		5.04321	7.9769	3.11036	3.26429
13_1_40cm_4_scaffold_46783_2	13_1_40cm_4_scaffold_46783	13_1_40CM_4_remainingbacteria_63_5			aldehyde oxidase and xanthine dehydrogenase molybdopterin binding protein (13_1_40cm_4_scaffold_46783_1)	FAD-binding molybdopterin dehydrogenase; K03519 carbon-monoxide dehydrogenase medium subunit [EC:1.2.99.2] (13_1_40cm_4_scaffold_46783_2)	peptide ABC transporter substrate-binding protein (13_1_40cm_4_scaffold_46783_3)			7	6.55668	4.05779	15.885			2.84852	6.72428	3.98845	9.33108	3.26429
13_1_20cm_4_scaffold_10543_4	13_1_20cm_4_scaffold_10543	13_1_20CM_4_Chloroflexi_62_6	ABC transporter-like protein; K02056 simple sugar transport system ATP-binding protein [EC:3.6.3.17] (13_1_20cm_4_scaffold_10543_1)	inner-membrane translocator; K02057 simple sugar transport system permease protein (13_1_20cm_4_scaffold_10543_2)	ABC transporter; K02057 simple sugar transport system permease protein (13_1_20cm_4_scaffold_10543_3)	basic membrane lipoprotein; K07335 basic membrane protein A and related proteins (13_1_20cm_4_scaffold_10543_4)	pyrimidine nucleoside phosphorylase; K00756 pyrimidine-nucleoside phosphorylase [EC:2.4.2.2] (13_1_20cm_4_scaffold_10543_5)	uridine phosphorylase; K00757 uridine phosphorylase [EC:2.4.2.3] (13_1_20cm_4_scaffold_10543_6)			6.55668	2.02889	10.59		12.0677			7.9769
13_2_20cm_2_scaffold_1974_6	13_2_20cm_2_scaffold_1974	13_2_20cm_2_UNK	inner-membrane translocator; K01997 branched-chain amino acid transport system permease protein (13_2_20cm_2_scaffold_1974_3)	ABC transporter-like protein; K01996 branched-chain amino acid transport system ATP-binding protein (13_2_20cm_2_scaffold_1974_4)	ABC transporter; K01995 branched-chain amino acid transport system ATP-binding protein (13_2_20cm_2_scaffold_1974_5)	amino acid/amide ABC transporter substrate-binding protein, HAAT family (13_2_20cm_2_scaffold_1974_6)	putative short-chain reductase/dehydrogenase; K00059 3-oxoacyl-[acyl-carrier protein] reductase [EC:1.1.1.100] (13_2_20cm_2_scaffold_1974_7)	dihydrodipicolinate synthetase family protein (13_2_20cm_2_scaffold_1974_8)	luciferase-like protein (13_2_20cm_2_scaffold_1974_9)		6.55668							5.98267
13_1_20cm_full_scaffold_20549_7	13_1_20cm_full_scaffold_20549	13_1_20CM_Rokubacteria_70_15	amino acid/amide ABC transporter membrane protein 1, HAAT family (13_1_20cm_full_scaffold_20549_4)	ABC transporter-like protein; K01996 branched-chain amino acid transport system ATP-binding protein (13_1_20cm_full_scaffold_20549_5)	ABC transporter; K01995 branched-chain amino acid transport system ATP-binding protein (13_1_20cm_full_scaffold_20549_6)	amino acid/amide ABC transporter substrate-binding protein, HAAT family (13_1_20cm_full_scaffold_20549_7)	fabG; 3-oxoacyl-ACP reductase (EC:1.1.1.100); K00059 3-oxoacyl-[acyl-carrier protein] reductase [EC:1.1.1.100] (13_1_20cm_full_scaffold_20549_8)				6.55668							5.98267
13_1_20cm_4_scaffold_28503_2	13_1_20cm_4_scaffold_28503	13_1_20CM_4_remainingbacteria_67_8			ABC transporter; K01995 branched-chain amino acid transport system ATP-binding protein (13_1_20cm_4_scaffold_28503_1)	amino acid/amide ABC transporter substrate-binding protein, HAAT family (13_1_20cm_4_scaffold_28503_2)	putative short-chain reductase/dehydrogenase; K00059 3-oxoacyl-[acyl-carrier protein] reductase [EC:1.1.1.100] (13_1_20cm_4_scaffold_28503_3)				6.55668							5.98267
13_2_20cm_2_scaffold_82528_2	13_2_20cm_2_scaffold_82528	13_2_20CM_2_Chloroflexi_68_5			ABC transporter-like protein; K02056 simple sugar transport system ATP-binding protein [EC:3.6.3.17] (13_2_20cm_2_scaffold_82528_1)	basic membrane lipoprotein (13_2_20cm_2_scaffold_82528_2)	pyrimidine-nucleoside phosphorylase (13_2_20cm_2_scaffold_82528_3)	uridine phosphorylase (EC:2.4.2.3) (13_2_20cm_2_scaffold_82528_4)			6.55668	2.02889	10.59		12.0677			7.9769
13_1_20cm_full_scaffold_13889_3	13_1_20cm_full_scaffold_13889	13_1_20CM_Actinobacteria_69_28		inner-membrane translocator; K10544 D-xylose transport system permease protein (13_1_20cm_full_scaffold_13889_1)	ABC transporter-like protein (13_1_20cm_full_scaffold_13889_2)	xylose binding protein transport system; K10543 D-xylose transport system substrate-binding protein (13_1_20cm_full_scaffold_13889_3)	chaperonin cpn10; K04078 chaperonin GroES (13_1_20cm_full_scaffold_13889_4)	chaperonin GroEL; K04077 chaperonin GroEL (13_1_20cm_full_scaffold_13889_5)		5.5	6.55668	0			3.01693		8.40536	5.98267
13_1_40cm_4_scaffold_107274_3	13_1_40cm_4_scaffold_107274	13_1_40CM_4_Actinobacteria_66_4		ABC transporter permease (13_1_40cm_4_scaffold_107274_1)	ABC transporter permease; K05846 osmoprotectant transport system permease protein (13_1_40cm_4_scaffold_107274_2)	glycine betaine ABC transporter periplasmic protein; K05845 osmoprotectant transport system substrate-binding protein (13_1_40cm_4_scaffold_107274_3)		lipoate-protein ligase; K03800 lipoate-protein ligase A [EC:2.7.7.63] (13_1_40cm_4_scaffold_107274_5)			6.55668	5.41038
13_1_20cm_full_scaffold_37516_6	13_1_20cm_full_scaffold_37516	13_1_20CM_Actinobacteria_70_12	ABC transporter-like protein; K05847 osmoprotectant transport system ATP-binding protein (13_1_20cm_full_scaffold_37516_3)	ABC transporter permease (13_1_20cm_full_scaffold_37516_4)	ABC transporter permease; K05846 osmoprotectant transport system permease protein (13_1_20cm_full_scaffold_37516_5)	amino acid ABC transporter amino acid-binding protein (13_1_20cm_full_scaffold_37516_6)		biotin/lipoate A/B protein ligase; K03800 lipoate-protein ligase A [EC:2.7.7.63] (13_1_20cm_full_scaffold_37516_8)			6.55668	5.41038
13_1_20cm_4_scaffold_67851_3	13_1_20cm_4_scaffold_67851	13_1_20CM_4_Chloroflexi_62_6		ABC transporter-like protein; K02056 simple sugar transport system ATP-binding protein [EC:3.6.3.17] (13_1_20cm_4_scaffold_67851_1)	ABC transporter permease; K02057 simple sugar transport system permease protein (13_1_20cm_4_scaffold_67851_2)	putative ABC transporter substrate binding protein (13_1_20cm_4_scaffold_67851_3)					6.55668		2.6475	3.12886
13_1_20cm_4_scaffold_5141_7	13_1_20cm_4_scaffold_5141	13_1_20CM_4_remainingbacteria_67_8	ABC transporter-like protein; K02056 simple sugar transport system ATP-binding protein [EC:3.6.3.17] (13_1_20cm_4_scaffold_5141_4)	putative ABC-type transport system, permease component (13_1_20cm_4_scaffold_5141_5)	ABC transporter permease; K02057 simple sugar transport system permease protein (13_1_20cm_4_scaffold_5141_6)	basic membrane lipoprotein (13_1_20cm_4_scaffold_5141_7)	pyrimidine nucleoside phosphorylase; K00756 pyrimidine-nucleoside phosphorylase [EC:2.4.2.2] (13_1_20cm_4_scaffold_5141_8)				6.55668	2.02889	10.59		12.0677			7.9769
13_1_20cm_full_scaffold_77593_2	13_1_20cm_full_scaffold_77593	13_1_20CM_alphaproteo_mega			ABC transporter permease (13_1_20cm_full_scaffold_77593_1)	ABC transporter substrate-binding protein (13_1_20cm_full_scaffold_77593_2)				5	6.55668	0	13.2375		15.0847		3.36214	7.9769		1.63215
13_2_20cm_2_scaffold_68809_2	13_2_20cm_2_scaffold_68809	13_2_20cm_2_UNK			ABC transporter ATPase (EC:3.6.3.30 3.6.3.41); K06158 ATP-binding cassette, subfamily F, member 3 (13_2_20cm_2_scaffold_68809_1)	hypothetical protein (13_2_20cm_2_scaffold_68809_2)				4	6.55668	9.46817	18.5325			5.69705	3.36214	7.9769	1.55518	3.26429
13_1_20cm_full_scaffold_71711_2	13_1_20cm_full_scaffold_71711	13_1_20CM_alphaproteo_mega			ABC transporter ATPase (EC:3.6.3.30 3.6.3.41); K06158 ATP-binding cassette, subfamily F, member 3 (13_1_20cm_full_scaffold_71711_1)	hypothetical protein (13_1_20cm_full_scaffold_71711_2)				4	6.55668	9.46817	18.5325			5.69705	3.36214	7.9769	1.55518	3.26429
13_1_20cm_full_scaffold_105543_2	13_1_20cm_full_scaffold_105543	13_1_20CM_alphaproteo_mega			ABC transporter ATP-binding protein (13_1_20cm_full_scaffold_105543_1)	ABC transporter substrate-binding protein (13_1_20cm_full_scaffold_105543_2)				2	6.55668	5.41038	5.29499	6.25772	18.1016	4.27279			4.66554	8.16073
13_1_20cm_4_scaffold_85598_2	13_1_20cm_4_scaffold_85598	13_1_20CM_4_Actinobacteria_69_7			6-phosphogluconate dehydrogenase; K00033 6-phosphogluconate dehydrogenase [EC:1.1.1.44] (13_1_20cm_4_scaffold_85598_1)	pgi; glucose-6-phosphate isomerase; K01810 glucose-6-phosphate isomerase [EC:5.3.1.9] (13_1_20cm_4_scaffold_85598_2)					6.55668							3.98845	1.55518
13_2_20cm_2_scaffold_16041_6	13_2_20cm_2_scaffold_16041	13_2_20CM_2_Chloroflexi_56_8	dehydrogenase/reductase (13_2_20cm_2_scaffold_16041_3)	dgoR; Galactonate operon transcriptional repressor (13_2_20cm_2_scaffold_16041_4)	4-aminobutyrate aminotransferase (EC:2.6.1.22) (13_2_20cm_2_scaffold_16041_5)	amino acid ABC transporter substrate-binding protein (13_2_20cm_2_scaffold_16041_6)	ectoine/hydroxyectoine ABC transporter, permease protein EhuC; K02029 polar amino acid transport system permease protein (13_2_20cm_2_scaffold_16041_7)	polar amino acid ABC transporter inner membrane subunit; K02029 polar amino acid transport system permease protein (13_2_20cm_2_scaffold_16041_8)	amino acid ABC transporter ATP-binding protein (13_2_20cm_2_scaffold_16041_9)	6	6.55668	0		3.12886	6.03386	1.42426	1.68107		1.55518	3.26429
13_1_40cm_4_scaffold_596_11	13_1_40cm_4_scaffold_596	13_1_40CM_4_Acidobacteria_56_10			2Fe-2S iron-sulfur cluster binding domain-containing protein; K03518 carbon-monoxide dehydrogenase small subunit [EC:1.2.99.2] (13_1_40cm_4_scaffold_596_10)	aldehyde oxidase and xanthine dehydrogenase molybdopterin binding protein (13_1_40cm_4_scaffold_596_11)	molybdopterin dehydrogenase; K03519 carbon-monoxide dehydrogenase medium subunit [EC:1.2.99.2] (13_1_40cm_4_scaffold_596_12)	ATPase (13_1_40cm_4_scaffold_596_13)	VWA containing CoxE family protein; K07161 (13_1_40cm_4_scaffold_596_14)	9	6.55668	4.05779	7.94249	3.12886	6.03386	4.27279	8.40536	9.97112	1.55518	14.6893
13_1_40cm_4_scaffold_222569_3	13_1_40cm_4_scaffold_222569	13_1_40CM_4_remainingbacteria_63_5		branched-chain alpha-keto acid dehydrogenase E2 component; K09699 2-oxoisovalerate dehydrogenase E2 component (dihydrolipoyl transacylase) [EC:2.3.1.168] (13_1_40cm_4_scaffold_222569_1)	2-keto-4-pentenoate hydratase (13_1_40cm_4_scaffold_222569_2)	dmpD; 2-hydroxymuconic semialdehyde hydrolase (EC:3.1.1.-) (13_1_40cm_4_scaffold_222569_3)				4	6.55668	8.11557	7.94249	25.0309		14.2426	10.0864		13.219	6.52859
13_1_20cm_full_scaffold_141706_3	13_1_20cm_full_scaffold_141706	13_1_20CM_Chloroflexi_53_13		molybdopterin dehydrogenase FAD-binding protein; K03519 carbon-monoxide dehydrogenase medium subunit [EC:1.2.99.2] (13_1_20cm_full_scaffold_141706_1)	[2Fe-2S] binding domain-containing protein; K03518 carbon-monoxide dehydrogenase small subunit [EC:1.2.99.2] (13_1_20cm_full_scaffold_141706_2)	carbon monoxide dehydrogenase, large subunit; K03520 carbon-monoxide dehydrogenase large subunit [EC:1.2.99.2] (13_1_20cm_full_scaffold_141706_3)				1	6.55668	0
13_2_20cm_2_scaffold_92548_2	13_2_20cm_2_scaffold_92548	13_2_20cm_2_UNK				hypothetical protein (13_2_20cm_2_scaffold_92548_2)				4	6.55668	4.05779					6.72428	5.98267		4.89644
13_2_20cm_2_scaffold_84208_2	13_2_20cm_2_scaffold_84208	13_2_20cm_2_UNK				family 5 extracellular solute-binding protein; K02035 peptide/nickel transport system substrate-binding protein (13_2_20cm_2_scaffold_84208_2)				10	6.55668	0					11.7675	1.99422		8.16073
13_2_20cm_2_scaffold_4330_7	13_2_20cm_2_scaffold_4330	13_2_20CM_2_Actinobacteria_69_4	propanoyl-CoA C-acyltransferase (13_2_20cm_2_scaffold_4330_4)	nitroreductase (13_2_20cm_2_scaffold_4330_5)		hypothetical protein (13_2_20cm_2_scaffold_4330_7)				3	6.55668	2.70519	5.29499		6.03386
13_2_20cm_2_scaffold_3846_2	13_2_20cm_2_scaffold_3846	13_2_20CM_2_Chloroflexi_56_8				uroporphyrinogen decarboxylase (URO-D); K01599 uroporphyrinogen decarboxylase [EC:4.1.1.37] (13_2_20cm_2_scaffold_3846_2)	hypothetical protein (13_2_20cm_2_scaffold_3846_3)	Aminobutyraldehyde dehydrogenase (EC:1.2.1.19 1.2.1.3) (13_2_20cm_2_scaffold_3846_4)	saccharopine dehydrogenase (13_2_20cm_2_scaffold_3846_5)		6.55668						3.36214	5.98267		4.89644
13_2_20cm_2_scaffold_33471_5	13_2_20cm_2_scaffold_33471	13_2_20CM_2_Chloroflexi_52_3	iolD; 3D-(3,5/4)-trihydroxycyclohexane-1,2-dione hydrolase; K03336 3D-(3,5/4)-trihydroxycyclohexane-1,2-dione hydrolase [EC:3.7.1.-] (13_2_20cm_2_scaffold_33471_2)	iolD; 3D-(3,5/4)-trihydroxycyclohexane-1,2-dione hydrolase; K03336 3D-(3,5/4)-trihydroxycyclohexane-1,2-dione hydrolase [EC:3.7.1.-] (13_2_20cm_2_scaffold_33471_3)		putative ABC transporter substrate binding protein (13_2_20cm_2_scaffold_33471_5)				11.5	6.55668	0
13_2_20cm_2_scaffold_32728_2	13_2_20cm_2_scaffold_32728	13_2_20CM_2_Actinobacteria_69_4				amino acid ABC transporter amino acid-binding protein (13_2_20cm_2_scaffold_32728_2)	ABC transporter permease; K05846 osmoprotectant transport system permease protein (13_2_20cm_2_scaffold_32728_3)	ABC transporter permease (13_2_20cm_2_scaffold_32728_4)	ABC transporter-like protein; K05847 osmoprotectant transport system ATP-binding protein (13_2_20cm_2_scaffold_32728_5)		6.55668	5.41038
13_2_20cm_2_scaffold_30865_3	13_2_20cm_2_scaffold_30865	13_2_20CM_2_Actinobacteria_69_4		protein serine/threonine phosphatase (13_2_20cm_2_scaffold_30865_1)		pgi; glucose-6-phosphate isomerase; K01810 glucose-6-phosphate isomerase [EC:5.3.1.9] (13_2_20cm_2_scaffold_30865_3)	6-phosphogluconate dehydrogenase; K00033 6-phosphogluconate dehydrogenase [EC:1.1.1.44] (13_2_20cm_2_scaffold_30865_4)				6.55668							3.98845	1.55518
13_2_20cm_2_scaffold_293863_3	13_2_20cm_2_scaffold_293863	13_2_20cm_2_UNK		HflC protein; K04087 membrane protease subunit HflC [EC:3.4.-.-] (13_2_20cm_2_scaffold_293863_1)		putative hydrolase (13_2_20cm_2_scaffold_293863_3)				6	6.55668	2.70519			12.0677	5.69705	8.40536	5.98267		4.08037
13_2_20cm_2_scaffold_212097_2	13_2_20cm_2_scaffold_212097	13_2_20CM_2_Actinobacteria_69_4				Antibiotic biosynthesis monooxygenase (13_2_20cm_2_scaffold_212097_2)				8	6.55668	0					5.04321			6.52859
13_2_20cm_2_scaffold_153032_2	13_2_20cm_2_scaffold_153032	13_2_20cm_2_UNK				ABC transporter substrate-binding protein (13_2_20cm_2_scaffold_153032_2)	transketolase; K00615 transketolase [EC:2.2.1.1] (13_2_20cm_2_scaffold_153032_3)			5	6.55668	0	13.2375		15.0847		3.36214	7.9769		1.63215
13_2_20cm_2_scaffold_118387_4	13_2_20cm_2_scaffold_118387	13_2_20cm_2_UNK		tkt; transketolase (EC:2.2.1.1); K00615 transketolase [EC:2.2.1.1] (13_2_20cm_2_scaffold_118387_2)		transaldolase; K00615 transketolase [EC:2.2.1.1] (13_2_20cm_2_scaffold_118387_4)				2	6.55668	0		6.25772	6.03386	2.84852	6.72428	4.27334		4.89644
13_2_20cm_2_scaffold_11127_4	13_2_20cm_2_scaffold_11127	13_2_20cm_2_UNK	id=4312044 (13_2_20cm_2_scaffold_11127_1)	Hypothetical conserved protein (13_2_20cm_2_scaffold_11127_2)		hypothetical protein (13_2_20cm_2_scaffold_11127_4)				6	6.55668	2.70519	5.29499	3.12886	9.05079	5.69705	11.7675	5.98267	3.11036	8.16073
13_1_40cm_4_scaffold_2516_7	13_1_40cm_4_scaffold_2516	13_1_40CM_4_remainingunknowns_60_5	chitinase (13_1_40cm_4_scaffold_2516_4)	hypothetical protein (13_1_40cm_4_scaffold_2516_5)		(13_1_40cm_4_scaffold_2516_7)					6.55668			15.6443
13_1_40cm_4_scaffold_11334_5	13_1_40cm_4_scaffold_11334	13_1_40CM_4_remainingbacteria_63_5	ethanolamine utilization protein EutN/carboxysome structural protein Ccml; K04028 ethanolamine utilization protein EutN (13_1_40cm_4_scaffold_11334_2)	ethanolamine utilization protein EutN/carboxysome structural protein Ccml (13_1_40cm_4_scaffold_11334_3)		(13_1_40cm_4_scaffold_11334_5)		usp-3; universal stress protein Usp (13_1_40cm_4_scaffold_11334_7)	usp; universal stress protein Usp (13_1_40cm_4_scaffold_11334_8)		6.55668	5.41038	5.29499	6.25772		4.27279	3.36214		4.66554	1.63215
13_1_20cm_full_scaffold_753_10	13_1_20cm_full_scaffold_753	13_1_20CM_remainingbacteria_56_12	propanoyl-CoA C-acyltransferase (13_1_20cm_full_scaffold_753_7)	nitroreductase (13_1_20cm_full_scaffold_753_8)		hypothetical protein (13_1_20cm_full_scaffold_753_10)				3	6.55668	2.70519	5.29499		6.03386
13_1_20cm_full_scaffold_68846_2	13_1_20cm_full_scaffold_68846	13_1_20CM_Actinobacteria_70_12				hypothetical protein (13_1_20cm_full_scaffold_68846_2)				3	6.55668	0			6.03386			9.97112
13_1_20cm_full_scaffold_22401_6	13_1_20cm_full_scaffold_22401	13_1_20CM_remainingbacteria_56_12		hisC; histidinol-phosphate aminotransferase (EC:2.6.1.-); K00817 histidinol-phosphate aminotransferase [EC:2.6.1.9] (13_1_20cm_full_scaffold_22401_4)		aldolase; K02510 2,4-dihydroxyhept-2-ene-1,7-dioic acid aldolase [EC:4.1.2.-] (13_1_20cm_full_scaffold_22401_6)	hypothetical protein (13_1_20cm_full_scaffold_22401_7)			5	6.55668	8.11557	7.94249	15.6443	9.05079	11.3941	5.04321	5.98267		6.52859
13_1_20cm_full_scaffold_13295_3	13_1_20cm_full_scaffold_13295	13_1_20CM_remainingunknowns_66_11				putative thiosulfate sulfurtransferase; K01011 thiosulfate/3-mercaptopyruvate sulfurtransferase [EC:2.8.1.1 2.8.1.2] (13_1_20cm_full_scaffold_13295_3)	nitrogen-fixing NifU domain-containing protein; K04488 nitrogen fixation protein NifU and related proteins (13_1_20cm_full_scaffold_13295_4)		putative prephenate dehydratase; K14170 chorismate mutase / prephenate dehydratase [EC:5.4.99.5 4.2.1.51] (13_1_20cm_full_scaffold_13295_6)	7	6.55668	1.3526	7.94249	3.12886	6.03386	1.42426	3.36214	3.98845	1.55518	1.63215
13_1_20cm_full_scaffold_123202_2	13_1_20cm_full_scaffold_123202	13_1_20CM_remainingunknowns_50_25				(13_1_20cm_full_scaffold_123202_2)				2	6.55668	0						1.99422
13_1_20cm_4_scaffold_98207_2	13_1_20cm_4_scaffold_98207	13_1_20CM_4_remainingunknowns_66_7				(13_1_20cm_4_scaffold_98207_2)	hypothetical protein; K13735 adhesin/invasin (13_1_20cm_4_scaffold_98207_3)	aerobic-type carbon monoxide dehydrogenase, large subunit CoxL/CutL-like protein (13_1_20cm_4_scaffold_98207_4)		5	6.55668	2.70519	5.29499			1.42426	3.36214	3.98845
13_1_20cm_4_scaffold_5790_2	13_1_20cm_4_scaffold_5790	13_1_20CM_4_remainingbacteria_56_6				hypothetical protein (13_1_20cm_4_scaffold_5790_2)	propanoyl-CoA C-acyltransferase (13_1_20cm_4_scaffold_5790_3)	transcriptional regulator (13_1_20cm_4_scaffold_5790_4)		3	6.55668	2.70519	5.29499		6.03386
13_1_20cm_4_scaffold_42080_3	13_1_20cm_4_scaffold_42080	13_1_20CM_4_remainingunknowns_66_7		metal dependent phosphohydrolase; K09163 hypothetical protein (13_1_20cm_4_scaffold_42080_1)		(13_1_20cm_4_scaffold_42080_3)		Gln (13_1_20cm_4_scaffold_42080_trna_1)		3	6.55668	2.70519	2.6475					1.99422
13_1_20cm_4_scaffold_33791_2	13_1_20cm_4_scaffold_33791	13_1_20CM_4_remainingbacteria_67_8				amidase; K01426 amidase [EC:3.5.1.4] (13_1_20cm_4_scaffold_33791_2)	hypothetical protein (13_1_20cm_4_scaffold_33791_3)				6.55668		2.6475		3.01693
13_1_20cm_4_scaffold_30114_5	13_1_20cm_4_scaffold_30114	13_1_20CM_4_remainingunknowns_53_6				(13_1_20cm_4_scaffold_30114_5)					6.55668			15.6443
13_1_20cm_4_scaffold_267233_2	13_1_20cm_4_scaffold_267233	13_1_20CM_4_Alphaproteobacteria_64_7				alpha/beta family hydrolase (13_1_20cm_4_scaffold_267233_2)					6.55668		10.59	3.12886		2.84852	5.04321		3.11036
13_1_20cm_4_scaffold_23242_3	13_1_20cm_4_scaffold_23242	13_1_20CM_4_Alphaproteobacteria_64_7				hypothetical protein (13_1_20cm_4_scaffold_23242_3)	glycosyl transferase family 39 (13_1_20cm_4_scaffold_23242_4)	two-component transcriptional regulator (13_1_20cm_4_scaffold_23242_5)	GTP cyclohydrolase II; K14652 3,4-dihydroxy 2-butanone 4-phosphate synthase / GTP cyclohydrolase II [EC:4.1.99.12 3.5.4.25] (13_1_20cm_4_scaffold_23242_6)	3	6.55668	1.3526	5.29499				1.68107	5.98267		3.26429
13_1_20cm_4_scaffold_220217_2	13_1_20cm_4_scaffold_220217	13_1_20CM_4_Betaproteobacteria_65_8				BNR/Asp-box repeat-containing protein (13_1_20cm_4_scaffold_220217_2)				12	6.55668	2.93062	18.5325							4.89644
13_1_20cm_4_scaffold_217163_2	13_1_20cm_4_scaffold_217163	13_1_20CM_4_Alphaproteobacteria_64_7				cupin (13_1_20cm_4_scaffold_217163_2)					6.55668			6.25772	6.03386	8.54557	3.36214		6.22072	4.89644
13_1_20cm_4_scaffold_203687_2	13_1_20cm_4_scaffold_203687	13_1_20CM_4_Actinobacteria_69_7				hypothetical protein (13_1_20cm_4_scaffold_203687_2)				3	6.55668	2.70519	5.29499		6.03386
13_1_20cm_4_scaffold_16562_3	13_1_20cm_4_scaffold_16562	13_1_20CM_4_remainingunknowns_53_6				(13_1_20cm_4_scaffold_16562_3)					6.55668			15.6443
13_1_20cm_4_scaffold_16106_2	13_1_20cm_4_scaffold_16106	13_1_20CM_4_remainingunknowns_53_6				(13_1_20cm_4_scaffold_16106_2)					6.55668			15.6443
13_1_20cm_4_scaffold_2705_1	13_1_20cm_4_scaffold_2705	13_1_20CM_4_Chloroflexi_53_11				uroporphyrinogen decarboxylase (URO-D); K01599 uroporphyrinogen decarboxylase [EC:4.1.1.37] (13_1_20cm_4_scaffold_2705_1)	hypothetical protein (13_1_20cm_4_scaffold_2705_2)	Aminobutyraldehyde dehydrogenase (EC:1.2.1.19 1.2.1.3) (13_1_20cm_4_scaffold_2705_3)	saccharopine dehydrogenase (13_1_20cm_4_scaffold_2705_4)		6.55668						3.36214	5.98267		4.89644
13_1_20cm_4_scaffold_3187_1	13_1_20cm_4_scaffold_3187	13_1_20CM_4_Alphaproteobacteria_64_7				ABC transporter periplasmic branched chain amino acid binding protein; K01999 branched-chain amino acid transport system substrate-binding protein (13_1_20cm_4_scaffold_3187_1)	nolK; GDP-mannose 4,6-dehydratase; K01711 GDPmannose 4,6-dehydratase [EC:4.2.1.47] (13_1_20cm_4_scaffold_3187_2)	GDP-L-fucose synthase (13_1_20cm_4_scaffold_3187_3)	uroporphyrinogen-III synthase (EC:4.2.1.75); K01719 uroporphyrinogen-III synthase [EC:4.2.1.75] (13_1_20cm_4_scaffold_3187_4)	7.5	6.55668	0	5.29499		4.5254
13_2_20cm_2_scaffold_8537_1	13_2_20cm_2_scaffold_8537	13_2_20cm_2_UNK				ABC transporter substrate-binding protein; K01999 branched-chain amino acid transport system substrate-binding protein (13_2_20cm_2_scaffold_8537_1)	ABC transporter; K01995 branched-chain amino acid transport system ATP-binding protein (13_2_20cm_2_scaffold_8537_2)	livF3; high-affinity branched-chain amino acid ABC transporterATP binding protein; K01996 branched-chain amino acid transport system ATP-binding protein (13_2_20cm_2_scaffold_8537_3)	amino acid/amide ABC transporter membrane protein 1, HAAT family (13_2_20cm_2_scaffold_8537_4)		6.55668							5.98267
13_1_40cm_4_scaffold_95242_1	13_1_40cm_4_scaffold_95242	13_1_40CM_4_Proteobacteria_63_5				hypothetical protein (13_1_40cm_4_scaffold_95242_1)	pta; phosphate acetyltransferase (EC:2.3.1.8); K00625 phosphate acetyltransferase [EC:2.3.1.8] (13_1_40cm_4_scaffold_95242_2)	hypothetical protein; K09945 hypothetical protein (13_1_40cm_4_scaffold_95242_3)			6.55668			6.25772	6.03386	8.54557	3.36214		6.22072	4.89644
13_1_20cm_4_scaffold_29414_1	13_1_20cm_4_scaffold_29414	13_1_20CM_4_Deltaproteobacteria_68_7				(13_1_20cm_4_scaffold_29414_1)	pseudouridine synthase (EC:5.4.99.-); K06180 23S rRNA pseudouridine1911/1915/1917 synthase [EC:5.4.99.23] (13_1_20cm_4_scaffold_29414_2)	hypothetical protein (13_1_20cm_4_scaffold_29414_3)	hypothetical protein (13_1_20cm_4_scaffold_29414_4)	12	6.55668	0					3.36214	9.97112		8.16073
13_1_20cm_full_scaffold_7593_1	13_1_20cm_full_scaffold_7593	13_1_20CM_Actinobacteria_69_28				extracellular ligand-binding receptor; K01999 branched-chain amino acid transport system substrate-binding protein (13_1_20cm_full_scaffold_7593_1)	hypothetical protein; K04030 ethanolamine utilization protein EutQ (13_1_20cm_full_scaffold_7593_2)	hypothetical protein (13_1_20cm_full_scaffold_7593_3)	mandelate racemase/muconate lactonizing enzyme family protein (13_1_20cm_full_scaffold_7593_4)	5	6.55668	0
13_1_20cm_full_scaffold_5667_1	13_1_20cm_full_scaffold_5667	13_1_20CM_alphaproteo_mega				putative periplasmic substrate-binding protein, ABC-type amino acid ABC transporter (13_1_20cm_full_scaffold_5667_1)	hypothetical protein; K02020 molybdate transport system substrate-binding protein (13_1_20cm_full_scaffold_5667_2)	oxidoreductase (13_1_20cm_full_scaffold_5667_3)	putative oxidoreductase protein (13_1_20cm_full_scaffold_5667_4)		6.55668				3.01693
13_1_20cm_4_scaffold_26047_1	13_1_20cm_4_scaffold_26047	13_1_20CM_4_Actinobacteria_69_7				hypothetical protein (13_1_20cm_4_scaffold_26047_1)	two-component system histidine kinase (13_1_20cm_4_scaffold_26047_2)	LuxR family transcriptional regulator (13_1_20cm_4_scaffold_26047_3)	beta-lactamase (EC:3.4.16.4) (13_1_20cm_4_scaffold_26047_4)	2.5	6.55668	0
13_1_40cm_4_scaffold_36723_1	13_1_40cm_4_scaffold_36723	13_1_40CM_4_remainingbacteria_63_5				hypothetical protein (13_1_40cm_4_scaffold_36723_1)	RNA polymerase sigma-70 factor, ECF subfamily; K03088 RNA polymerase sigma-70 factor, ECF subfamily (13_1_40cm_4_scaffold_36723_2)	DNA-binding domain-containing protein (13_1_40cm_4_scaffold_36723_3)	hypothetical protein (13_1_40cm_4_scaffold_36723_4)		6.55668			6.25772	6.03386	8.54557	3.36214		6.22072	4.89644
13_2_20cm_2_scaffold_25162_1	13_2_20cm_2_scaffold_25162	13_2_20cm_2_UNK				amidohydrolase 2 (13_2_20cm_2_scaffold_25162_1)	adenylate/guanylate cyclase (13_2_20cm_2_scaffold_25162_2)	hypothetical protein (13_2_20cm_2_scaffold_25162_3)	HflK protein; K04088 membrane protease subunit HflK [EC:3.4.-.-] (13_2_20cm_2_scaffold_25162_4)	2	6.55668	10.8208	5.29499	9.38658		12.8184	3.36214	1.99422	9.33108	6.52859
13_1_20cm_full_scaffold_5621_1	13_1_20cm_full_scaffold_5621	13_1_20CM_remainingbacteria_56_12				hypothetical protein (13_1_20cm_full_scaffold_5621_1)	branched-chain amino acid binding protein (13_1_20cm_full_scaffold_5621_2)	Long-chain-fatty-acid-CoA ligase (13_1_20cm_full_scaffold_5621_3)	alcohol dehydrogenase (13_1_20cm_full_scaffold_5621_4)	3	6.55668	2.70519	5.29499		6.03386
13_2_20cm_2_scaffold_11612_1	13_2_20cm_2_scaffold_11612	13_2_20cm_2_UNK				(13_2_20cm_2_scaffold_11612_1)	TPR repeat domain-containing protein (13_2_20cm_2_scaffold_11612_2)	membrane-bound mannosyltransferase-like protein (13_2_20cm_2_scaffold_11612_3)	Putative uncharacterized protein (13_2_20cm_2_scaffold_11612_4)		6.55668	1.3526	2.6475		3.01693	2.84852	5.04321	3.98845	1.55518	6.52859
13_1_20cm_full_scaffold_9178_1	13_1_20cm_full_scaffold_9178	13_1_20CM_Chloroflexi_53_13				oligopeptide-binding protein; K02035 peptide/nickel transport system substrate-binding protein (13_1_20cm_full_scaffold_9178_1)		binding-protein-dependent transport system inner membrane protein; K02033 peptide/nickel transport system permease protein (13_1_20cm_full_scaffold_9178_3)	oppC; binding-protein-dependent transport systems inner membrane component; K15582 oligopeptide transport system permease protein (13_1_20cm_full_scaffold_9178_4)	6	6.55668	0					1.68107	1.99422
13_1_20cm_4_scaffold_12508_1	13_1_20cm_4_scaffold_12508	13_1_20CM_4_remainingbacteria_56_6				oxidoreductase, large chain (13_1_20cm_4_scaffold_12508_1)	2Fe-2S iron-sulfur cluster binding domain-containing protein; K03518 carbon-monoxide dehydrogenase small subunit [EC:1.2.99.2] (13_1_20cm_4_scaffold_12508_2)	hypothetical protein (13_1_20cm_4_scaffold_12508_3)	aldehyde dehydrogenase (13_1_20cm_4_scaffold_12508_4)	9	6.55668	4.05779	7.94249	3.12886	6.03386	4.27279	8.40536	9.97112	1.55518	14.6893
13_1_40cm_4_scaffold_20048_1	13_1_40cm_4_scaffold_20048	13_1_40CM_4_Deltaproteobacteria_63_4				HpcH/HpaI aldolase; K02510 2,4-dihydroxyhept-2-ene-1,7-dioic acid aldolase [EC:4.1.2.-] (13_1_40cm_4_scaffold_20048_1)	hypothetical protein (13_1_40cm_4_scaffold_20048_2)	beta-lactamase (13_1_40cm_4_scaffold_20048_3)		5	6.55668	8.11557	7.94249	15.6443	9.05079	11.3941	5.04321	5.98267		6.52859
13_1_40cm_4_scaffold_26504_1	13_1_40cm_4_scaffold_26504	13_1_40CM_4_Acidobacteria_59_4				cytochrome c Hsc (13_1_40cm_4_scaffold_26504_1)	hypothetical protein (13_1_40cm_4_scaffold_26504_2)	methylamine utilization protein MauG (13_1_40cm_4_scaffold_26504_3)	methylamine utilization protein MauG (13_1_40cm_4_scaffold_26504_4)		6.55668				6.03386
13_2_20cm_2_scaffold_81274_1	13_2_20cm_2_scaffold_81274	13_2_20CM_2_Chloroflexi_52_3				putative ABC transporter substrate binding protein (13_2_20cm_2_scaffold_81274_1)	ABC transporter permease; K02057 simple sugar transport system permease protein (13_2_20cm_2_scaffold_81274_2)	putative ABC transporter ATP-binding protein; K02056 simple sugar transport system ATP-binding protein [EC:3.6.3.17] (13_2_20cm_2_scaffold_81274_3)	mmsA; methylmalonate-semialdehyde dehydrogenase; K00140 malonate-semialdehyde dehydrogenase (acetylating) / methylmalonate-semialdehyde dehydrogenase [EC:1.2.1.18 1.2.1.27] (13_2_20cm_2_scaffold_81274_4)		6.55668		2.6475	3.12886
13_1_20cm_full_scaffold_20416_1	13_1_20cm_full_scaffold_20416	13_1_20CM_remainingbacteria_56_12				hypothetical protein (13_1_20cm_full_scaffold_20416_1)	DNA ligase D; K01971 DNA ligase (ATP) [EC:6.5.1.1] (13_1_20cm_full_scaffold_20416_2)				6.55668			12.5154	12.0677
13_2_20cm_2_scaffold_61176_1	13_2_20cm_2_scaffold_61176	13_2_20cm_2_UNK				hypothetical protein (13_2_20cm_2_scaffold_61176_1)			clpB1; chaperone (13_2_20cm_2_scaffold_61176_4)	8	6.55668	0	7.94249		3.01693		5.04321	3.98845		1.63215
13_1_20cm_full_scaffold_71513_1	13_1_20cm_full_scaffold_71513	13_1_20CM_Chloroflexi_53_42				uroporphyrinogen decarboxylase (URO-D); K01599 uroporphyrinogen decarboxylase [EC:4.1.1.37] (13_1_20cm_full_scaffold_71513_1)	hypothetical protein (13_1_20cm_full_scaffold_71513_2)	Aminobutyraldehyde dehydrogenase (EC:1.2.1.19 1.2.1.3) (13_1_20cm_full_scaffold_71513_3)			6.55668						3.36214	5.98267		4.89644
13_1_20cm_full_scaffold_69181_1	13_1_20cm_full_scaffold_69181	13_1_20CM_Betaproteobacteria_65_24				Pyrrolo-quinoline quinone; K00119 [EC:1.1.99.-] (13_1_20cm_full_scaffold_69181_1)	class I cytochrome c (13_1_20cm_full_scaffold_69181_2)	TonB-dependent receptor (13_1_20cm_full_scaffold_69181_3)			6.55668		3.97124		3.01693	6.1718			3.62875	1.63215
13_1_40cm_4_scaffold_63174_1	13_1_40cm_4_scaffold_63174	13_1_40CM_4_remainingbacteria_63_5				NHL repeat containing protein (13_1_40cm_4_scaffold_63174_1)	blue (type 1) copper domain-containing protein (13_1_40cm_4_scaffold_63174_2)	EmrB/QacA subfamily drug resistance transporter (13_1_40cm_4_scaffold_63174_3)		6	6.55668	5.41038	13.2375	3.12886		2.84852	8.40536	1.99422	1.55518	6.52859
13_1_20cm_full_scaffold_69751_1	13_1_20cm_full_scaffold_69751	13_1_20CM_Actinobacteria_70_12				Antibiotic biosynthesis monooxygenase (13_1_20cm_full_scaffold_69751_1)	Putative uncharacterized protein (13_1_20cm_full_scaffold_69751_2)	Methyl-accepting chemotaxis protein tlpC; K03406 methyl-accepting chemotaxis protein (13_1_20cm_full_scaffold_69751_3)		9	6.55668	0			3.01693		3.36214	3.98845		3.26429
13_1_20cm_full_scaffold_62800_1	13_1_20cm_full_scaffold_62800	13_1_20CM_remainingbacteria_56_12				hypothetical protein (13_1_20cm_full_scaffold_62800_1)	hypothetical protein (13_1_20cm_full_scaffold_62800_2)	transcriptional regulator domain-containing protein (13_1_20cm_full_scaffold_62800_3)		2	6.55668	10.8208	7.94249	18.7732	3.01693	8.54557	1.68107	3.98845	7.7759	3.26429
13_1_20cm_full_scaffold_68483_1	13_1_20cm_full_scaffold_68483	13_1_20CM_Actinobacteria_70_12				solute-binding protein; K10543 D-xylose transport system substrate-binding protein (13_1_20cm_full_scaffold_68483_1)	ABC transporter (13_1_20cm_full_scaffold_68483_2)	inner-membrane translocator; K10544 D-xylose transport system permease protein (13_1_20cm_full_scaffold_68483_3)		3	6.55668	1.3526	6.61874				3.36214	3.98845		4.08037
13_2_20cm_2_scaffold_53353_1	13_2_20cm_2_scaffold_53353	13_2_20cm_2_UNK				alcohol dehydrogenase (13_2_20cm_2_scaffold_53353_1)	hypothetical protein (13_2_20cm_2_scaffold_53353_2)	fadB; enoyl CoA hydratase (13_2_20cm_2_scaffold_53353_3)		10	6.55668	3.38149	9.26624		19.61		11.7675	15.9538		10.609
13_1_20cm_4_scaffold_97698_1	13_1_20cm_4_scaffold_97698	13_1_20CM_4_Proteobacteria_62_7				BNR repeat-like domain protein (13_1_20cm_4_scaffold_97698_1)	2-isopropylmalate synthase (EC:2.3.3.13); K01649 2-isopropylmalate synthase [EC:2.3.3.13] (13_1_20cm_4_scaffold_97698_2)	pyruvate/2-oxoglutarate dehydrogenase complex, dihydrolipoamide acyltransferase component; K00627 pyruvate dehydrogenase E2 component (dihydrolipoamide acetyltransferase) [EC:2.3.1.12] (13_1_20cm_4_scaffold_97698_3)			6.55668	0								6.52859
13_2_20cm_2_scaffold_132351_1	13_2_20cm_2_scaffold_132351	13_2_20cm_2_UNK				(13_2_20cm_2_scaffold_132351_1)		TatD-related deoxyribonuclease (13_2_20cm_2_scaffold_132351_3)			6.55668		2.6475				5.88375	4.98556		5.71251
13_2_20cm_2_scaffold_59106_1	13_2_20cm_2_scaffold_59106	13_2_20cm_2_UNK				alpha/beta family hydrolase (13_2_20cm_2_scaffold_59106_1)		AraC family transcriptional regulator; K07506 AraC family transcriptional regulator (13_2_20cm_2_scaffold_59106_3)			6.55668		10.59	3.12886		2.84852	5.04321		3.11036
13_2_20cm_2_scaffold_61923_1	13_2_20cm_2_scaffold_61923	13_2_20cm_2_UNK				hypothetical protein; K01652 acetolactate synthase I/II/III large subunit [EC:2.2.1.6] (13_2_20cm_2_scaffold_61923_1)	hypothetical protein (13_2_20cm_2_scaffold_61923_2)				6.55668							21.9365		5.71251
13_2_20cm_2_scaffold_84116_1	13_2_20cm_2_scaffold_84116	13_2_20cm_2_UNK				transposase for insertion sequence (13_2_20cm_2_scaffold_84116_1)	transposase for insertion sequence (13_2_20cm_2_scaffold_84116_2)	3-hydroxyisobutyrate dehydrogenase (13_2_20cm_2_scaffold_84116_3)			6.55668	9.0173		9.38658		8.30819	11.7675		4.66554	4.08037
13_1_20cm_full_scaffold_120927_1	13_1_20cm_full_scaffold_120927	13_1_20CM_remainingunknowns_66_11				(13_1_20cm_full_scaffold_120927_1)				3	6.55668	2.70519	2.6475					1.99422
13_2_20cm_2_scaffold_181314_1	13_2_20cm_2_scaffold_181314	13_2_20cm_2_UNK				(13_2_20cm_2_scaffold_181314_1)				2	6.55668	0						1.99422
13_1_40cm_4_scaffold_222436_1	13_1_40cm_4_scaffold_222436	13_1_40CM_4_Deltaproteobacteria_63_4				hypothetical protein (13_1_40cm_4_scaffold_222436_1)	hypothetical protein (13_1_40cm_4_scaffold_222436_2)			6	6.55668	1.3526	7.94249	3.12886			3.36214	3.98845		1.63215
13_1_40cm_4_scaffold_85120_1	13_1_40cm_4_scaffold_85120	13_1_40CM_4_remainingunknowns_60_5				(13_1_40cm_4_scaffold_85120_1)					6.55668			15.6443
13_1_40cm_4_scaffold_35766_1	13_1_40cm_4_scaffold_35766	13_1_40CM_4_remainingunknowns_60_5				(13_1_40cm_4_scaffold_35766_1)					6.55668			15.6443
13_1_40cm_4_scaffold_112798_1	13_1_40cm_4_scaffold_112798	13_1_40CM_4_remainingunknowns_60_5				(13_1_40cm_4_scaffold_112798_1)					6.55668			15.6443
13_2_20cm_2_scaffold_22524_1	13_2_20cm_2_scaffold_22524	13_2_20cm_2_UNK				(13_2_20cm_2_scaffold_22524_1)					6.55668			15.6443
13_1_20cm_full_scaffold_61826_1	13_1_20cm_full_scaffold_61826	13_1_20CM_Actinobacteria_70_12				multicopper oxidase type 1 (13_1_20cm_full_scaffold_61826_1)				8	6.55668	3.38149	5.29499	6.25772		2.84852			1.55518
13_1_20cm_4_scaffold_101448_1	13_1_20cm_4_scaffold_101448	13_1_20CM_4_Actinobacteria_69_7				putative oxidoreductase molybdopterin-binding subunit/oxidoreductase iron-sulfur subunit (13_1_20cm_4_scaffold_101448_1)				4	6.55668	0	5.29499		12.0677		5.04321	5.98267		1.63215
13_1_40cm_4_scaffold_138284_1	13_1_40cm_4_scaffold_138284	13_1_40CM_4_Alphaproteobacteria_63_4				alpha/beta family hydrolase (13_1_40cm_4_scaffold_138284_1)	quinoprotein glucose dehydrogenase (EC:1.1.5.2); K00117 quinoprotein glucose dehydrogenase [EC:1.1.5.2] (13_1_40cm_4_scaffold_138284_2)				6.55668		10.59	3.12886		2.84852	5.04321		3.11036
13_1_40cm_4_scaffold_40307_1	13_1_40cm_4_scaffold_40307	13_1_40CM_4_Chloroflexi_67_5				D-xylose ABC transporter, substrate-binding protein; K10543 D-xylose transport system substrate-binding protein (13_1_40cm_4_scaffold_40307_1)	hypothetical protein (13_1_40cm_4_scaffold_40307_2)				6.55668	4.05779	2.6475	6.25772		2.84852	1.68107			3.26429
13_1_20cm_full_scaffold_77127_1	13_1_20cm_full_scaffold_77127	13_1_20CM_alphaproteo_mega				ABC transporter periplasmic branched chain amino acid binding protein; K01999 branched-chain amino acid transport system substrate-binding protein (13_1_20cm_full_scaffold_77127_1)	inner-membrane translocator; K01997 branched-chain amino acid transport system permease protein (13_1_20cm_full_scaffold_77127_2)			7.5	6.55668	0	5.29499		4.5254
13_1_40cm_4_scaffold_49012_1	13_1_40cm_4_scaffold_49012	13_1_40CM_4_Actinobacteria_66_4				acetamidase/formamidase (13_1_40cm_4_scaffold_49012_1)	hypothetical protein; K07089 (13_1_40cm_4_scaffold_49012_2)			12	6.55668	0	18.5325		15.0847	17.0911	18.4918	11.9653		10.609
13_1_20cm_full_scaffold_266549_1	13_1_20cm_full_scaffold_266549	13_1_20CM_Gemmatimonadetes_68_21				xylose isomerase (EC:5.3.1.5); K01805 xylose isomerase [EC:5.3.1.5] (13_1_20cm_full_scaffold_266549_1)	hypothetical protein (13_1_20cm_full_scaffold_266549_2)			8	6.55668	1.3526			3.01693		1.68107	1.99422		3.26429
13_1_40cm_4_scaffold_53264_1	13_1_40cm_4_scaffold_53264	13_1_40CM_4_Alphaproteobacteria_63_4				pyrrolo-quinoline quinone (13_1_40cm_4_scaffold_53264_1)	putative lipopolysaccharide modification acyltransferase (13_1_40cm_4_scaffold_53264_2)			1	6.55668	1.3526				2.84852		1.99422		3.26429
13_1_20cm_full_scaffold_55067_1	13_1_20cm_full_scaffold_55067	13_1_20CM_remainingunknowns_50_25				alpha/beta hydrolase fold protein (13_1_20cm_full_scaffold_55067_1)	hypothetical protein (13_1_20cm_full_scaffold_55067_2)				6.55668	0	7.94249				5.04321	7.9769		6.52859
13_2_20cm_2_scaffold_86229_1	13_2_20cm_2_scaffold_86229	13_2_20cm_2_UNK				ribose ABC transporter substrate-binding protein; K02058 simple sugar transport system substrate-binding protein (13_2_20cm_2_scaffold_86229_1)	phospholipase D/transphosphatidylase (13_2_20cm_2_scaffold_86229_2)				6.55668						6.72428	9.97112		8.16073
13_2_20cm_2_scaffold_89413_1	13_2_20cm_2_scaffold_89413	13_2_20CM_2_Chloroflexi_68_5				peptide ABC transporter substrate-binding protein; K02035 peptide/nickel transport system substrate-binding protein (13_2_20cm_2_scaffold_89413_1)	binding-protein-dependent transport system inner membrane protein; K02033 peptide/nickel transport system permease protein (13_2_20cm_2_scaffold_89413_2)			16	6.55668	10.8208		12.5154	9.05079		8.40536		13.9966	8.16073
13_1_20cm_full_scaffold_69312_1	13_1_20cm_full_scaffold_69312	13_1_20CM_Deltaproteobacteria_68_15				putative cytochrome cd1-nitrite reductase-like, C-terminal haem d1 (13_1_20cm_full_scaffold_69312_1)	NADPH:quinone reductase (13_1_20cm_full_scaffold_69312_2)			5	6.55668	0	2.6475				3.36214	5.98267		3.26429
13_1_40cm_4_scaffold_91242_1	13_1_40cm_4_scaffold_91242	13_1_40CM_4_NC10_66_6				extracellular ligand-binding receptor; K01999 branched-chain amino acid transport system substrate-binding protein (13_1_40cm_4_scaffold_91242_1)	ABC transporter ATP-binding protein; K01995 branched-chain amino acid transport system ATP-binding protein (13_1_40cm_4_scaffold_91242_2)				6.55668							5.98267
13_2_20cm_2_scaffold_111587_1	13_2_20cm_2_scaffold_111587	13_2_20cm_2_UNK				extracellular ligand-binding receptor; K01999 branched-chain amino acid transport system substrate-binding protein (13_2_20cm_2_scaffold_111587_1)	ABC transporter (13_2_20cm_2_scaffold_111587_2)			5	6.55668	0
13_1_20cm_full_scaffold_86058_1	13_1_20cm_full_scaffold_86058	13_1_20CM_remainingbacteria_56_12				hypothetical protein (13_1_20cm_full_scaffold_86058_1)				3	6.55668	2.70519	5.29499		6.03386
13_2_20cm_2_scaffold_112388_1	13_2_20cm_2_scaffold_112388	13_2_20cm_2_UNK				glyoxalase/bleomycin resistance protein/dioxygenase (13_2_20cm_2_scaffold_112388_1)	hypothetical protein (13_2_20cm_2_scaffold_112388_2)			1	6.55668	0
13_2_20cm_2_scaffold_119105_1	13_2_20cm_2_scaffold_119105	13_2_20cm_2_UNK				HpcH/HpaI aldolase; K02510 2,4-dihydroxyhept-2-ene-1,7-dioic acid aldolase [EC:4.1.2.-] (13_2_20cm_2_scaffold_119105_1)	allantoate amidohydrolase (EC:3.5.1.87); K06016 N-carbamoyl-L-amino-acid hydrolase [EC:3.5.1.87] (13_2_20cm_2_scaffold_119105_2)			1	6.55668	2.70519	5.29499	6.25772	3.01693	7.12131	6.72428	11.9653	4.66554	8.16073
13_1_20cm_full_scaffold_120487_1	13_1_20cm_full_scaffold_120487	13_1_20CM_Actinobacteria_70_12				hypothetical protein (13_1_20cm_full_scaffold_120487_1)				5	6.55668	0	2.6475							1.63215
13_1_20cm_full_scaffold_96719_1	13_1_20cm_full_scaffold_96719	13_1_20CM_Actinobacteria_70_12				xylA; Xylose isomerase; K01805 xylose isomerase [EC:5.3.1.5] (13_1_20cm_full_scaffold_96719_1)	putative serine/threonine protein kinase; K08884 serine/threonine protein kinase, bacterial [EC:2.7.11.1] (13_1_20cm_full_scaffold_96719_2)				6.55668
13_2_20cm_2_scaffold_135068_1	13_2_20cm_2_scaffold_135068	13_2_20cm_2_UNK				glycerol 3-phosphate transport protein, ugpB-like protein; K05813 sn-glycerol 3-phosphate transport system substrate-binding protein (13_2_20cm_2_scaffold_135068_1)	hypothetical protein (13_2_20cm_2_scaffold_135068_2)				6.55668		2.6475					1.99422
13_2_20cm_2_scaffold_141686_1	13_2_20cm_2_scaffold_141686	13_2_20cm_2_UNK				amino acid/amide ABC transporter substrate-binding protein, HAAT family (13_2_20cm_2_scaffold_141686_1)	branched-chain amino acid transporter ATP-binding protein; K01995 branched-chain amino acid transport system ATP-binding protein; K01996 branched-chain amino acid transport system ATP-binding protein (13_2_20cm_2_scaffold_141686_2)				6.55668							5.98267
13_1_20cm_4_scaffold_116014_1	13_1_20cm_4_scaffold_116014	13_1_20CM_4_Alphaproteobacteria_64_7				putative periplasmic substrate-binding protein, ABC-type amino acid ABC transporter (13_1_20cm_4_scaffold_116014_1)	braD; inner-membrane translocator (13_1_20cm_4_scaffold_116014_2)			8	6.55668	0	5.29499		12.0677	2.84852	6.72428	7.9769		8.16073
13_2_20cm_2_scaffold_145175_1	13_2_20cm_2_scaffold_145175	13_2_20cm_2_UNK				ABC transporter substrate-binding protein; K01999 branched-chain amino acid transport system substrate-binding protein (13_2_20cm_2_scaffold_145175_1)	ABC transporter; K01995 branched-chain amino acid transport system ATP-binding protein (13_2_20cm_2_scaffold_145175_2)				6.55668							5.98267
13_1_40cm_4_scaffold_133882_1	13_1_40cm_4_scaffold_133882	13_1_40CM_4_Acidobacteria_59_4				methylamine utilization protein MauG (13_1_40cm_4_scaffold_133882_1)				10.8333	6.55668	23.6141		18.7732		19.2275			12.7525
13_1_20cm_4_scaffold_134450_1	13_1_20cm_4_scaffold_134450	13_1_20CM_4_Alphaproteobacteria_64_7				cyc4; cytochrome C binding protein (13_1_20cm_4_scaffold_134450_1)	proline dipeptidase (13_1_20cm_4_scaffold_134450_2)			3	6.55668	0	5.29499		9.05079		3.36214	1.99422		3.26429
13_1_40cm_4_scaffold_146189_1	13_1_40cm_4_scaffold_146189	13_1_40CM_4_Firmicutes_63_5				hypothetical protein (13_1_40cm_4_scaffold_146189_1)	binding-protein-dependent transport system inner membrane protein; K02033 peptide/nickel transport system permease protein (13_1_40cm_4_scaffold_146189_2)			4	6.55668	6.76298	2.6475	3.12886		5.69705	1.68107		6.22072	1.63215
13_1_40cm_4_scaffold_311557_1	13_1_40cm_4_scaffold_311557	13_1_40CM_4_Chloroflexi_52_3				putative thiosulfate sulfurtransferase; K01011 thiosulfate/3-mercaptopyruvate sulfurtransferase [EC:2.8.1.1 2.8.1.2] (13_1_40cm_4_scaffold_311557_1)	recombinase D; K03581 exodeoxyribonuclease V alpha subunit [EC:3.1.11.5] (13_1_40cm_4_scaffold_311557_2)			11	6.55668	6.76298	6.61874	17.2087	6.03386	15.6669	10.0864	2.99134	10.8863	10.609
13_1_40cm_4_scaffold_148043_1	13_1_40cm_4_scaffold_148043	13_1_40CM_4_Deltaproteobacteria_63_4				alpha/beta family hydrolase (13_1_40cm_4_scaffold_148043_1)	putative MmgE/Prp family protein (13_1_40cm_4_scaffold_148043_2)				6.55668		10.59		6.03386		6.72428	11.9653		8.16073
13_1_40cm_4_scaffold_329689_1	13_1_40cm_4_scaffold_329689	13_1_40CM_4_remainingunknowns_60_5				(13_1_40cm_4_scaffold_329689_1)				2	6.55668	0						1.99422
13_2_20cm_2_scaffold_195603_1	13_2_20cm_2_scaffold_195603	13_2_20cm_2_UNK				(13_2_20cm_2_scaffold_195603_1)				2	6.55668	0						1.99422
13_2_20cm_2_scaffold_199821_1	13_2_20cm_2_scaffold_199821	13_2_20cm_2_UNK				alpha/beta family hydrolase (13_2_20cm_2_scaffold_199821_1)					6.55668		10.59	3.12886		2.84852	5.04321		3.11036
13_1_20cm_full_scaffold_159079_1	13_1_20cm_full_scaffold_159079	13_1_20CM_remainingbacteria_67_12				ABC-type dipeptide transport system, periplasmic component (13_1_20cm_full_scaffold_159079_1)	ABC transporter permease; K02033 peptide/nickel transport system permease protein (13_1_20cm_full_scaffold_159079_2)				6.55668	2.70519	15.885	9.38658			5.04321	1.99422		4.89644
13_1_20cm_4_scaffold_172183_1	13_1_20cm_4_scaffold_172183	13_1_20CM_4_Actinobacteria_69_7				amino acid ABC transporter substrate-binding protein (13_1_20cm_4_scaffold_172183_1)	amino acid ABC transporter (13_1_20cm_4_scaffold_172183_2)			6	6.55668	0		3.12886	6.03386	1.42426	1.68107		1.55518	3.26429
13_1_20cm_4_scaffold_184910_1	13_1_20cm_4_scaffold_184910	13_1_20CM_4_Actinobacteria_69_7				hypothetical protein (13_1_20cm_4_scaffold_184910_1)	hypothetical protein (13_1_20cm_4_scaffold_184910_2)			4	6.55668	1.3526	7.94249	3.12886	9.05079	2.84852	5.04321	3.98845	1.55518	6.52859
13_1_20cm_full_scaffold_373934_1	13_1_20cm_full_scaffold_373934	13_1_20CM_Chloroflexi_53_42				hypothetical protein (13_1_20cm_full_scaffold_373934_1)	Arg (13_1_20cm_full_scaffold_373934_trna_1)			8	6.55668	0
13_1_20cm_4_scaffold_217261_1	13_1_20cm_4_scaffold_217261	13_1_20CM_4_remainingbacteria_67_8				hypothetical protein (13_1_20cm_4_scaffold_217261_1)	murA; UDP-N-acetylglucosamine 1-carboxyvinyltransferase (EC:2.5.1.7); K00790 UDP-N-acetylglucosamine 1-carboxyvinyltransferase [EC:2.5.1.7] (13_1_20cm_4_scaffold_217261_2)			2	6.55668	0		3.12886		4.27279		1.99422	1.55518	9.79288
13_2_20cm_2_scaffold_260180_1	13_2_20cm_2_scaffold_260180	13_2_20cm_2_UNK				extracellular ligand-binding receptor (13_2_20cm_2_scaffold_260180_1)				9	6.55668	0	10.59		3.01693		3.36214	1.99422		1.63215
13_1_20cm_full_scaffold_214641_1	13_1_20cm_full_scaffold_214641	13_1_20CM_Acidobacteria_65_14				glyoxalase/bleomycin resistance protein/dioxygenase (13_1_20cm_full_scaffold_214641_1)					6.55668	6.76298		3.12886		1.42426	1.68107	11.9653	3.11036	1.63215
13_1_40cm_4_scaffold_462382_1	13_1_40cm_4_scaffold_462382	13_1_40CM_4_Alphaproteobacteria_63_4				hypothetical protein (13_1_40cm_4_scaffold_462382_1)	putative carbon-nitrogen hydrolase (13_1_40cm_4_scaffold_462382_2)				6.55668	1.3526								1.63215
13_1_40cm_4_scaffold_244001_1	13_1_40cm_4_scaffold_244001	13_1_40CM_4_Deltaproteobacteria_63_4				alpha/beta family hydrolase (13_1_40cm_4_scaffold_244001_1)	transposase (13_1_40cm_4_scaffold_244001_2)				6.55668		10.59		6.03386		6.72428	11.9653		8.16073
13_1_20cm_full_scaffold_474340_1	13_1_20cm_full_scaffold_474340	13_1_20CM_alphaproteo_mega				xylF; xylose ABC transporter xylose-binding protein XylF; K10543 D-xylose transport system substrate-binding protein (13_1_20cm_full_scaffold_474340_1)				6	6.55668	4.05779	7.94249	6.25772	6.03386	2.84852	3.36214	5.98267	3.11036	3.26429
13_1_40cm_4_scaffold_408464_1	13_1_40cm_4_scaffold_408464	13_1_40CM_4_Deltaproteobacteria_63_4				hypothetical protein (13_1_40cm_4_scaffold_408464_1)	aerobic-type carbon monoxide dehydrogenase, large subunit CoxL/CutL-like protein (13_1_40cm_4_scaffold_408464_2)			4	6.55668	2.70519	2.6475	6.25772	3.01693	4.27279	3.36214	1.99422	4.66554	6.52859
13_2_20cm_2_scaffold_302315_1	13_2_20cm_2_scaffold_302315	13_2_20cm_2_UNK				ABC transporter substrate-binding protein; K01999 branched-chain amino acid transport system substrate-binding protein (13_2_20cm_2_scaffold_302315_1)	inner-membrane translocator (13_2_20cm_2_scaffold_302315_2)			3	6.55668	4.05779	2.6475	3.12886	3.01693	1.42426	3.36214	3.98845	4.66554	4.89644
13_1_20cm_full_scaffold_240986_1	13_1_20cm_full_scaffold_240986	13_1_20CM_Actinobacteria_70_12				Antibiotic biosynthesis monooxygenase (13_1_20cm_full_scaffold_240986_1)				8	6.55668	6.76298		6.25772	6.03386	17.0911	1.68107	1.99422	4.66554	4.89644
13_1_20cm_4_scaffold_58238_1	13_1_20cm_4_scaffold_58238	13_1_20CM_4_remainingunknowns_53_6				(13_1_20cm_4_scaffold_58238_1)					6.55668			15.6443
13_2_20cm_2_scaffold_213124_1	13_2_20cm_2_scaffold_213124	13_2_20cm_2_UNK				hypothetical protein (13_2_20cm_2_scaffold_213124_1)					6.55668		2.6475		3.01693
13_2_20cm_2_scaffold_146088_1	13_2_20cm_2_scaffold_146088	13_2_20cm_2_UNK				(13_2_20cm_2_scaffold_146088_1)					6.55668			15.6443
13_2_20cm_2_scaffold_148219_1	13_2_20cm_2_scaffold_148219	13_2_20cm_2_UNK				BNR/Asp-box repeat protein (13_2_20cm_2_scaffold_148219_1)				2	6.55668	0						1.99422
13_1_20cm_full_scaffold_116570_1	13_1_20cm_full_scaffold_116570	13_1_20CM_remainingunknowns_50_25				(13_1_20cm_full_scaffold_116570_1)					6.55668			15.6443
13_1_20cm_full_scaffold_127728_1	13_1_20cm_full_scaffold_127728	13_1_20CM_Chloroflexi_53_13				transaldolase; K13810 transaldolase / glucose-6-phosphate isomerase [EC:2.2.1.2 5.3.1.9] (13_1_20cm_full_scaffold_127728_1)				1	6.55668	1.3526					1.68107	3.98845		3.26429
13_1_40cm_4_scaffold_325206_1	13_1_40cm_4_scaffold_325206	13_1_40CM_4_Acidobacteria_59_4				hypothetical protein (13_1_40cm_4_scaffold_325206_1)					6.55668			12.5154	12.0677
13_1_20cm_4_scaffold_138090_1	13_1_20cm_4_scaffold_138090	13_1_20CM_4_Betaproteobacteria_65_8				putative cytochrome cd1-nitrite reductase-like, C-terminal haem d1 (13_1_20cm_4_scaffold_138090_1)				5	6.55668	0	2.6475				3.36214	5.98267		3.26429
13_1_20cm_full_scaffold_138953_1	13_1_20cm_full_scaffold_138953	13_1_20CM_remainingbacteria_56_12				hypothetical protein (13_1_20cm_full_scaffold_138953_1)					6.55668	6.76298		9.38658		9.96983	8.40536		7.7759	4.89644
13_1_20cm_4_scaffold_160674_1	13_1_20cm_4_scaffold_160674	13_1_20CM_4_Alphaproteobacteria_64_7				substrate-binding protein; K01999 branched-chain amino acid transport system substrate-binding protein (13_1_20cm_4_scaffold_160674_1)				6	6.55668	0
13_1_40cm_4_scaffold_177672_1	13_1_40cm_4_scaffold_177672	13_1_40CM_4_Chloroflexi_52_3				uroporphyrinogen decarboxylase (URO-D); K01599 uroporphyrinogen decarboxylase [EC:4.1.1.37] (13_1_40cm_4_scaffold_177672_1)					6.55668						3.36214	5.98267		4.89644
13_2_20cm_2_scaffold_209523_1	13_2_20cm_2_scaffold_209523	13_2_20cm_2_UNK				glyoxalase/bleomycin resistance protein/dioxygenase (13_2_20cm_2_scaffold_209523_1)				1	6.55668	0
13_1_20cm_4_scaffold_179717_1	13_1_20cm_4_scaffold_179717	13_1_20CM_4_remainingbacteria_67_8				family 1 extracellular solute-binding protein (13_1_20cm_4_scaffold_179717_1)				5	6.55668	4.05779	5.29499	3.12886		4.27279	3.36214	9.97112	9.33108	4.89644
13_2_20cm_2_scaffold_217404_1	13_2_20cm_2_scaffold_217404	13_2_20cm_2_UNK				alpha/beta family hydrolase (13_2_20cm_2_scaffold_217404_1)					6.55668		10.59		6.03386		6.72428	11.9653		8.16073
13_1_40cm_4_scaffold_197122_1	13_1_40cm_4_scaffold_197122	13_1_40CM_4_Chloroflexi_52_3				ABC-type xylose transport system periplasmic component-like protein (13_1_40cm_4_scaffold_197122_1)				7.66667	6.55668	4.50865	12.355	4.69329	3.01693	8.54557	8.40536	4.98556	5.18393	6.52859
13_2_20cm_2_scaffold_227404_1	13_2_20cm_2_scaffold_227404	13_2_20CM_2_Actinobacteria_69_4				hypothetical protein (13_2_20cm_2_scaffold_227404_1)				2	6.55668	1.3526					5.04321	1.99422	1.55518	3.26429
13_1_20cm_full_scaffold_185774_1	13_1_20cm_full_scaffold_185774	13_1_20CM_remainingbacteria_67_12				extracellular ligand-binding receptor; K01999 branched-chain amino acid transport system substrate-binding protein (13_1_20cm_full_scaffold_185774_1)					6.55668							5.98267
13_2_20cm_2_scaffold_238388_1	13_2_20cm_2_scaffold_238388	13_2_20cm_2_UNK				glyoxalase/bleomycin resistance protein/dioxygenase (13_2_20cm_2_scaffold_238388_1)					6.55668	6.76298		3.12886		1.42426	1.68107	11.9653	3.11036	1.63215
13_1_20cm_full_scaffold_192103_1	13_1_20cm_full_scaffold_192103	13_1_20CM_alphaproteo_mega				alpha/beta family hydrolase (13_1_20cm_full_scaffold_192103_1)					6.55668		10.59	3.12886		2.84852	5.04321		3.11036
13_1_40cm_4_scaffold_215701_1	13_1_40cm_4_scaffold_215701	13_1_40CM_4_Acidobacteria_59_4				glyoxalase/bleomycin resistance protein/dioxygenase (13_1_40cm_4_scaffold_215701_1)				1	6.55668	0
13_2_20cm_2_scaffold_251043_1	13_2_20cm_2_scaffold_251043	13_2_20cm_2_UNK				Pyrrolo-quinoline quinone; K00119 [EC:1.1.99.-] (13_2_20cm_2_scaffold_251043_1)					6.55668		3.97124		3.01693	6.1718			3.62875	1.63215
13_1_20cm_full_scaffold_210946_1	13_1_20cm_full_scaffold_210946	13_1_20CM_alphaproteo_mega				sugar ABC transporter substrate-binding protein; K05813 sn-glycerol 3-phosphate transport system substrate-binding protein (13_1_20cm_full_scaffold_210946_1)					6.55668		2.6475					1.99422
13_2_20cm_2_scaffold_271094_1	13_2_20cm_2_scaffold_271094	13_2_20cm_2_UNK				gluconolactonase (EC:3.1.1.17); K01053 gluconolactonase [EC:3.1.1.17] (13_2_20cm_2_scaffold_271094_1)					6.55668		2.6475			2.84852		3.98845
13_1_20cm_full_scaffold_405573_1	13_1_20cm_full_scaffold_405573	13_1_20CM_remainingunknowns_50_25				(13_1_20cm_full_scaffold_405573_1)					6.55668			15.6443
13_1_20cm_full_scaffold_229733_1	13_1_20cm_full_scaffold_229733	13_1_20CM_Deltaproteobacteria_68_15				TonB-dependent receptor (13_1_20cm_full_scaffold_229733_1)				1	6.55668	0
13_1_20cm_4_scaffold_255692_1	13_1_20cm_4_scaffold_255692	13_1_20CM_4_Alphaproteobacteria_64_7				gluconolactonase (EC:3.1.1.17); K01053 gluconolactonase [EC:3.1.1.17] (13_1_20cm_4_scaffold_255692_1)					6.55668		2.6475			2.84852		3.98845
13_1_20cm_4_scaffold_262497_1	13_1_20cm_4_scaffold_262497	13_1_20CM_4_Alphaproteobacteria_64_7				aldehyde dehydrogenase protein; K07303 isoquinoline 1-oxidoreductase, beta subunit [EC:1.3.99.16] (13_1_20cm_4_scaffold_262497_1)					6.55668	0
13_1_20cm_full_scaffold_17287_1	13_1_20cm_full_scaffold_17287	13_1_20CM_remainingbacteria_67_12				family 5 extracellular solute-binding protein; K02035 peptide/nickel transport system substrate-binding protein (13_1_20cm_full_scaffold_17287_1)	dipeptide/oligopeptide/nickel ABC transporter permease (13_1_20cm_full_scaffold_17287_2)	binding-protein-dependent transport system inner membrane protein (13_1_20cm_full_scaffold_17287_3)		5.66667	6.19242	0
13_2_20cm_2_scaffold_291644_1	13_2_20cm_2_scaffold_291644	13_2_20cm_2_UNK				amidohydrolase 2; K07046 (13_2_20cm_2_scaffold_291644_1)	putative acetyltransferase (13_2_20cm_2_scaffold_291644_2)			5	6.19242	0
13_1_20cm_4_scaffold_223929_2	13_1_20cm_4_scaffold_223929	13_1_20CM_4_Chloroflexi_62_6				GlpK; glycerol kinase; K00864 glycerol kinase [EC:2.7.1.30] (13_1_20cm_4_scaffold_223929_2)					6.11956					3.91672		3.48989
13_1_20cm_full_scaffold_65426_1	13_1_20cm_full_scaffold_65426	13_1_20CM_remaininguknowns_49_8_2				glycerol kinase; K00864 glycerol kinase [EC:2.7.1.30] (13_1_20cm_full_scaffold_65426_1)	glycerol-3-phosphate responsive antiterminator GlpP; K02443 glycerol uptake operon antiterminator (13_1_20cm_full_scaffold_65426_2)	glycerol-3-phosphate responsive antiterminator; K02443 glycerol uptake operon antiterminator (13_1_20cm_full_scaffold_65426_3)			6.11956					3.91672		3.48989
13_1_40cm_4_scaffold_209404_1	13_1_40cm_4_scaffold_209404	13_1_40CM_4_Deltaproteobacteria_63_4				gluconolactonase (EC:3.1.1.17); K01053 gluconolactonase [EC:3.1.1.17] (13_1_40cm_4_scaffold_209404_1)				2.77273	6.08834	4.20807			3.01693	4.53174	2.24143		6.0652
13_2_20cm_2_scaffold_14684_8	13_2_20cm_2_scaffold_14684	13_2_20cm_2_UNK	oligopeptide/dipeptide ABC transporter ATPase; K02031 peptide/nickel transport system ATP-binding protein (13_2_20cm_2_scaffold_14684_5)	putative oligopeptide ABC transporter permease; K02034 peptide/nickel transport system permease protein (13_2_20cm_2_scaffold_14684_6)	oligopeptide ABC transporter permease OppB; K15581 oligopeptide transport system permease protein (13_2_20cm_2_scaffold_14684_7)	extracellular solute-binding protein, family 5; K15580 oligopeptide transport system substrate-binding protein (13_2_20cm_2_scaffold_14684_8)	hypothetical protein (13_2_20cm_2_scaffold_14684_9)	oligopeptide-binding protein; K02035 peptide/nickel transport system substrate-binding protein (13_2_20cm_2_scaffold_14684_10)	NADPH quinone oxidoreductase (EC:1.6.5.5); K00344 NADPH2:quinone reductase [EC:1.6.5.5] (13_2_20cm_2_scaffold_14684_11)		5.82816	2.25433	3.97124		10.5593		6.72428	7.9769		7.34466
13_1_20cm_full_scaffold_22599_3	13_1_20cm_full_scaffold_22599	13_1_20CM_remainingbacteria_67_12		ABC-type oligopeptide transport system, periplasmic component (13_1_20cm_full_scaffold_22599_1)	hypothetical protein (13_1_20cm_full_scaffold_22599_2)	family 5 extracellular solute-binding protein; K02035 peptide/nickel transport system substrate-binding protein (13_1_20cm_full_scaffold_22599_3)	oligopeptide ABC transporter permease OppB; K15581 oligopeptide transport system permease protein (13_1_20cm_full_scaffold_22599_4)				5.82816	2.25433	3.97124		10.5593		6.72428	7.9769		7.34466
13_1_20cm_4_scaffold_21180_3	13_1_20cm_4_scaffold_21180	13_1_20CM_4_remainingbacteria_67_8		ABC-type oligopeptide transport system, periplasmic component (13_1_20cm_4_scaffold_21180_1)	hypothetical protein (13_1_20cm_4_scaffold_21180_2)	extracellular solute-binding protein, family 5; K15580 oligopeptide transport system substrate-binding protein (13_1_20cm_4_scaffold_21180_3)	oligopeptide ABC transporter permease OppB; K15581 oligopeptide transport system permease protein (13_1_20cm_4_scaffold_21180_4)	putative oligopeptide ABC transporter permease; K02034 peptide/nickel transport system permease protein (13_1_20cm_4_scaffold_21180_5)	binding-protein-dependent transport system inner membrane protein; K15582 oligopeptide transport system permease protein (13_1_20cm_4_scaffold_21180_6)		5.82816	2.25433	3.97124		10.5593		6.72428	7.9769		7.34466
13_1_40cm_4_scaffold_321765_2	13_1_40cm_4_scaffold_321765	13_1_40CM_4_Deltaproteobacteria_63_4			TrmH family RNA methyltransferase; K15396 tRNA (cytidine32/uridine32-2'-O)-methyltransferase [EC:2.1.1.200] (13_1_40cm_4_scaffold_321765_1)	hypothetical protein (13_1_40cm_4_scaffold_321765_2)				5.5	5.4639	6.76298	7.94249	12.5154	4.5254	7.12131		3.98845	7.7759	3.26429
13_1_20cm_full_scaffold_291101_2	13_1_20cm_full_scaffold_291101	13_1_20CM_Chloroflexi_53_42			thioredoxin reductase; K00384 thioredoxin reductase (NADPH) [EC:1.8.1.9] (13_1_20cm_full_scaffold_291101_1)	periplasmic glycine betaine/choline-binding (lipo)protein of an ABC-type transport system (osmoprotectant binding protein) (13_1_20cm_full_scaffold_291101_2)				7.66667	5.4639	0	10.59		15.0847		6.72428	3.98845		4.89644
13_2_20cm_2_scaffold_86692_3	13_2_20cm_2_scaffold_86692	13_2_20cm_2_UNK		nodW; two-component nodulation response regulator protein (13_2_20cm_2_scaffold_86692_1)	thiE2; thiamine-phosphate synthase (13_2_20cm_2_scaffold_86692_2)	fructose-1,6-bisphosphate aldolase (EC:4.1.2.13); K01623 fructose-bisphosphate aldolase, class I [EC:4.1.2.13] (13_2_20cm_2_scaffold_86692_3)				9.66667	5.4639	4.73408	7.94249	7.82215	22.1242	2.13639	3.9225	6.64741	2.33277	7.07264
13_1_20cm_full_scaffold_163623_2	13_1_20cm_full_scaffold_163623	13_1_20CM_Chloroflexi_53_13			SUF system FeS assembly protein (13_1_20cm_full_scaffold_163623_1)	thiosulfate sulfurtransferase (EC:2.8.1.1); K01011 thiosulfate/3-mercaptopyruvate sulfurtransferase [EC:2.8.1.1 2.8.1.2] (13_1_20cm_full_scaffold_163623_2)				6	5.4639	6.31211	5.29499			4.62885	6.72428	4.98556	6.99831	5.71251
13_2_20cm_2_scaffold_2437_5	13_2_20cm_2_scaffold_2437	13_2_20CM_2_Alphaproteobacteria_64_7	radC; DNA repair protein RadC; K03630 DNA repair protein RadC (13_2_20cm_2_scaffold_2437_2)	map; methionine aminopeptidase Map (EC:3.4.11.18); K01265 methionyl aminopeptidase [EC:3.4.11.18] (13_2_20cm_2_scaffold_2437_3)	sfsA; Sugar fermentation stimulation-like protein; K06206 sugar fermentation stimulation protein A (13_2_20cm_2_scaffold_2437_4)	hypothetical protein (13_2_20cm_2_scaffold_2437_5)	NAD-dependent epimerase/dehydratase (13_2_20cm_2_scaffold_2437_6)	N-acetyltransferase GCN5 (13_2_20cm_2_scaffold_2437_7)	hypothetical protein (13_2_20cm_2_scaffold_2437_8)	6	5.4639	3.38149	5.29499				10.0864	2.99134		14.6893
13_2_20cm_2_scaffold_72743_2	13_2_20cm_2_scaffold_72743	13_2_20CM_2_Chloroflexi_68_5			peptide ABC transporter permease; K02033 peptide/nickel transport system permease protein (13_2_20cm_2_scaffold_72743_1)	putative ABC transporter substrate binding protein; K02035 peptide/nickel transport system substrate-binding protein (13_2_20cm_2_scaffold_72743_2)				8	5.4639	0	15.885			2.84852	15.1296	11.9653		7.34466
13_1_40cm_4_scaffold_14246_5	13_1_40cm_4_scaffold_14246	13_1_40CM_4_remainingunknowns_60_5		inner-membrane translocator; K10544 D-xylose transport system permease protein (13_1_40cm_4_scaffold_14246_3)	monosaccharide-transporting ATPase (13_1_40cm_4_scaffold_14246_4)	solute-binding protein; K10543 D-xylose transport system substrate-binding protein (13_1_40cm_4_scaffold_14246_5)	transglycosylase-associated protein (13_1_40cm_4_scaffold_14246_6)	ftsH; ATP-dependent metalloprotease FtsH (13_1_40cm_4_scaffold_14246_7)		7	5.4639	9.46817		9.38658		4.27279			4.66554
13_1_20cm_4_scaffold_21276_4	13_1_20cm_4_scaffold_21276	13_1_20CM_4_remainingunknowns_53_6	Sugar phosphate isomerase/epimerase (13_1_20cm_4_scaffold_21276_1)	ABC transporter; K02056 simple sugar transport system ATP-binding protein [EC:3.6.3.17] (13_1_20cm_4_scaffold_21276_2)	inner-membrane translocator; K10440 ribose transport system permease protein (13_1_20cm_4_scaffold_21276_3)	periplasmic binding ABC transporter protein (13_1_20cm_4_scaffold_21276_4)					5.4639	0
13_1_40cm_4_scaffold_22920_2	13_1_40cm_4_scaffold_22920	13_1_40CM_4_Proteobacteria_63_5			hypothetical protein (13_1_40cm_4_scaffold_22920_1)	hypothetical protein (13_1_40cm_4_scaffold_22920_2)	formaldehyde dehydrogenase; K00148 glutathione-independent formaldehyde dehydrogenase [EC:1.2.1.46] (13_1_40cm_4_scaffold_22920_3)	hypothetical protein (13_1_40cm_4_scaffold_22920_4)	conserved membrane protein of unknown function (13_1_40cm_4_scaffold_22920_5)	1	5.4639	2.70519		3.12886	4.5254	4.27279			6.22072	1.63215
13_1_20cm_full_scaffold_98_12	13_1_20cm_full_scaffold_98	13_1_20CM_Verrucomicrobia_54_28	hypothetical protein (13_1_20cm_full_scaffold_98_9)		group 1 glycosyl transferase (13_1_20cm_full_scaffold_98_11)	Superoxide dismutase (EC:1.15.1.1) (13_1_20cm_full_scaffold_98_12)	beta/gama crystallin family protein (13_1_20cm_full_scaffold_98_13)	D-aspartate oxidase (EC:1.4.3.1); K00273 D-amino-acid oxidase [EC:1.4.3.3] (13_1_20cm_full_scaffold_98_14)	Radical SAM domain-containing protein (13_1_20cm_full_scaffold_98_15)	6	5.4639	1.3526	10.59	12.5154	10.5593	4.27279	5.04321	5.98267	1.55518	6.52859
13_1_20cm_4_scaffold_6157_2	13_1_20cm_4_scaffold_6157	13_1_20CM_4_Chloroflexi_62_6			family 5 extracellular solute-binding protein (13_1_20cm_4_scaffold_6157_1)	putative ABC transporter substrate binding protein; K02035 peptide/nickel transport system substrate-binding protein (13_1_20cm_4_scaffold_6157_2)	peptide ABC transporter permease; K02033 peptide/nickel transport system permease protein (13_1_20cm_4_scaffold_6157_3)	PepT transporter family, permease (13_1_20cm_4_scaffold_6157_4)	peptide ABC transporter ATPase; K02031 peptide/nickel transport system ATP-binding protein (13_1_20cm_4_scaffold_6157_5)	8	5.4639	0	15.885			2.84852	15.1296	11.9653		7.34466
13_2_20cm_2_scaffold_10959_7	13_2_20cm_2_scaffold_10959	13_2_20CM_2_Ktedonobacter_racemifer_54_8	F420-dependent oxidoreductase (13_2_20cm_2_scaffold_10959_4)	hypothetical protein (13_2_20cm_2_scaffold_10959_5)	FAD-dependent pyridine nucleotide-disulfide oxidoreductase; K00384 thioredoxin reductase (NADPH) [EC:1.8.1.9] (13_2_20cm_2_scaffold_10959_6)	quaternary amine ABC transporter substrate-binding protein; K05845 osmoprotectant transport system substrate-binding protein (13_2_20cm_2_scaffold_10959_7)				7.66667	5.4639	0	10.59		15.0847		6.72428	3.98845		4.89644
13_1_20cm_full_scaffold_161735_2	13_1_20cm_full_scaffold_161735	13_1_20CM_remainingunknowns_66_27			binding-protein-dependent transport system inner membrane protein (13_1_20cm_full_scaffold_161735_1)	family 1 extracellular solute-binding protein; K02027 multiple sugar transport system substrate-binding protein (13_1_20cm_full_scaffold_161735_2)				6	5.4639	0	4.85374		9.05079		7.00446	4.98556		5.44049
13_2_20cm_2_scaffold_7128_8	13_2_20cm_2_scaffold_7128	13_2_20cm_2_UNK	hypothetical protein (13_2_20cm_2_scaffold_7128_5)	d-amino acid oxidase (EC:1.4.3.3); K00273 D-amino-acid oxidase [EC:1.4.3.3] (13_2_20cm_2_scaffold_7128_6)	beta/gama crystallin family protein (13_2_20cm_2_scaffold_7128_7)	Superoxide dismutase (EC:1.15.1.1) (13_2_20cm_2_scaffold_7128_8)				7	5.4639	0	6.61874		7.54233		8.40536			9.79288
13_1_20cm_4_scaffold_72_18	13_1_20cm_4_scaffold_72	13_1_20CM_4_Verrucomicrobia_54_11	Radical SAM domain-containing protein (13_1_20cm_4_scaffold_72_15)	D-aspartate oxidase (EC:1.4.3.1); K00273 D-amino-acid oxidase [EC:1.4.3.3] (13_1_20cm_4_scaffold_72_16)	beta/gama crystallin family protein (13_1_20cm_4_scaffold_72_17)	Superoxide dismutase (EC:1.15.1.1) (13_1_20cm_4_scaffold_72_18)	group 1 glycosyl transferase (13_1_20cm_4_scaffold_72_19)		hypothetical protein (13_1_20cm_4_scaffold_72_21)	6	5.4639	1.3526	10.59	12.5154	10.5593	4.27279	5.04321	5.98267	1.55518	6.52859
13_1_20cm_full_scaffold_16468_2	13_1_20cm_full_scaffold_16468	13_1_20CM_Chloroflexi_53_13			aldehyde oxidase and xanthine dehydrogenase molybdopterin binding protein (13_1_20cm_full_scaffold_16468_1)	xanthine dehydrogenase, molybdenum binding subunit apoprotein (EC:1.17.1.4) (13_1_20cm_full_scaffold_16468_2)	(2Fe-2S)-binding domain-containing protein; K03518 carbon-monoxide dehydrogenase small subunit [EC:1.2.99.2] (13_1_20cm_full_scaffold_16468_3)	hypothetical protein (13_1_20cm_full_scaffold_16468_4)	type II DNA restriction endonuclease R.NGOI (13_1_20cm_full_scaffold_16468_5)	6	5.4639	4.05779		6.25772	3.01693	1.89902	3.9225	4.98556	3.62875
13_1_20cm_4_scaffold_121980_3	13_1_20cm_4_scaffold_121980	13_1_20CM_4_Actinobacteria_69_7		inner-membrane translocator; K10544 D-xylose transport system permease protein (13_1_20cm_4_scaffold_121980_1)	ABC transporter-like protein (13_1_20cm_4_scaffold_121980_2)	putative ABC transporter substrate-binding protein (13_1_20cm_4_scaffold_121980_3)				4	5.4639	0								1.63215
13_1_20cm_full_scaffold_89467_2	13_1_20cm_full_scaffold_89467	13_1_20CM_Chloroflexi_67_15			ABC transporter permease; K10233 alpha-glucoside transport system permease protein (13_1_20cm_full_scaffold_89467_1)	family 1 extracellular solute-binding protein; K10232 alpha-glucoside transport system substrate-binding protein (13_1_20cm_full_scaffold_89467_2)				5	5.4639	0					8.40536
13_1_20cm_full_scaffold_37469_3	13_1_20cm_full_scaffold_37469	13_1_20CM_Actinobacteria_70_12		oligopeptide/dipeptide ABC transporter ATPase subunit; K02031 peptide/nickel transport system ATP-binding protein (13_1_20cm_full_scaffold_37469_1)	ABC transporter permease; K02033 peptide/nickel transport system permease protein (13_1_20cm_full_scaffold_37469_2)	ABC transporter substrate-binding protein; K02035 peptide/nickel transport system substrate-binding protein (13_1_20cm_full_scaffold_37469_3)				14.5	5.4639	2.02889	9.26624
13_1_20cm_full_scaffold_70717_2	13_1_20cm_full_scaffold_70717	13_1_20CM_remainingbacteria_56_12				hypothetical protein (13_1_20cm_full_scaffold_70717_2)	oxidoreductase domain-containing protein (13_1_20cm_full_scaffold_70717_3)				5.4639	0
13_1_20cm_4_scaffold_8264_1	13_1_20cm_4_scaffold_8264	13_1_20CM_4_Chloroflexi_62_6				putative ABC transporter substrate binding protein; K02035 peptide/nickel transport system substrate-binding protein (13_1_20cm_4_scaffold_8264_1)	peptide ABC transporter permease; K02033 peptide/nickel transport system permease protein (13_1_20cm_4_scaffold_8264_2)	PepT transporter family, permease (13_1_20cm_4_scaffold_8264_3)	oligopeptide ABC transporter ATP-binding protein; K02031 peptide/nickel transport system ATP-binding protein (13_1_20cm_4_scaffold_8264_4)		5.4639	0								5.71251
13_1_20cm_4_scaffold_16056_1	13_1_20cm_4_scaffold_16056	13_1_20CM_4_Actinobacteria_69_7				putative ABC transporter substrate-binding protein (13_1_20cm_4_scaffold_16056_1)	chaperonin cpn10; K04078 chaperonin GroES (13_1_20cm_4_scaffold_16056_2)	chaperonin groel; K04077 chaperonin GroEL (13_1_20cm_4_scaffold_16056_3)		4	5.4639	2.70519					3.36214			3.26429
13_1_20cm_full_scaffold_25805_1	13_1_20cm_full_scaffold_25805	13_1_20CM_alphaproteo_mega				ABC transporter binding protein; K02027 multiple sugar transport system substrate-binding protein (13_1_20cm_full_scaffold_25805_1)	sugar ABC transporter permease; K02025 multiple sugar transport system permease protein (13_1_20cm_full_scaffold_25805_2)	binding-protein-dependent transport systems inner membrane component; K02026 multiple sugar transport system permease protein (13_1_20cm_full_scaffold_25805_3)	amidohydrolase family protein; K07046 (13_1_20cm_full_scaffold_25805_4)	4.5	5.4639	0	2.6475		6.03386			4.98556		1.63215
13_2_20cm_2_scaffold_52942_1	13_2_20cm_2_scaffold_52942	13_2_20CM_2_Actinobacteria_69_4				Monosaccharide-transporting ATPase (EC:3.6.3.17); K10543 D-xylose transport system substrate-binding protein (13_2_20cm_2_scaffold_52942_1)	ABC transport system ATP-binding protein (13_2_20cm_2_scaffold_52942_2)	inner-membrane translocator; K10544 D-xylose transport system permease protein (13_2_20cm_2_scaffold_52942_3)		4	5.4639	1.3526		6.25772	9.05079	1.42426	6.72428	10.9682	1.55518	9.79288
13_1_20cm_4_scaffold_186731_1	13_1_20cm_4_scaffold_186731	13_1_20CM_4_Alphaproteobacteria_64_7				5-oxopent-3-ene-1,2,5-tricarboxylate decarboxylase (13_1_20cm_4_scaffold_186731_1)	short-chain dehydrogenase/reductase SDR (13_1_20cm_4_scaffold_186731_2)			9.5	5.4639	2.70519	10.59	6.25772	18.1016	1.42426	5.88375	16.9509	3.11036	6.52859
13_1_20cm_4_scaffold_229142_1	13_1_20cm_4_scaffold_229142	13_1_20CM_4_Alphaproteobacteria_64_7				hypothetical protein; K01999 branched-chain amino acid transport system substrate-binding protein (13_1_20cm_4_scaffold_229142_1)	hypothetical protein (13_1_20cm_4_scaffold_229142_2)			10	5.4639	3.38149	3.97124	9.38658	12.0677		5.88375	9.97112	1.55518	6.52859
13_1_40cm_4_scaffold_236500_1	13_1_40cm_4_scaffold_236500	13_1_40CM_4_Deltaproteobacteria_63_4				6-phosphogluconolactonase (EC:3.1.1.31); K07404 6-phosphogluconolactonase [EC:3.1.1.31] (13_1_40cm_4_scaffold_236500_1)					5.4639	10.8208		14.0799		12.1062			13.9966
13_1_20cm_4_scaffold_264372_1	13_1_20cm_4_scaffold_264372	13_1_20CM_4_remainingunknowns_66_7				(13_1_20cm_4_scaffold_264372_1)				2	5.4639	0						11.9653
13_1_20cm_4_scaffold_170127_1	13_1_20cm_4_scaffold_170127	13_1_20CM_4_Alphaproteobacteria_64_7				aldehyde dehydrogenase; K07303 isoquinoline 1-oxidoreductase, beta subunit [EC:1.3.99.16] (13_1_20cm_4_scaffold_170127_1)					5.09964	0
13_1_40cm_4_scaffold_324040_1	13_1_40cm_4_scaffold_324040	13_1_40CM_4_Deltaproteobacteria_63_4				gluconolactonase (13_1_40cm_4_scaffold_324040_1)				3.27273	4.99556	1.50288	5.95687	4.17181		3.10748	3.9225	4.23773		3.59072
13_1_20cm_full_scaffold_219951_1	13_1_20cm_full_scaffold_219951	13_1_20CM_remainingbacteria_56_12				gluconolactonase (EC:3.1.1.17); K01053 gluconolactonase [EC:3.1.1.17] (13_1_20cm_full_scaffold_219951_1)	Cobalamin synthase (13_1_20cm_full_scaffold_219951_2)			6.47273	4.44917	5.10981	7.28061		3.01693	6.90551	7.28464	5.8331	4.51002	5.22287
13_1_40cm_4_scaffold_164500_2	13_1_40cm_4_scaffold_164500	13_1_40CM_4_Deltaproteobacteria_63_4			zinc-containing alcohol dehydrogenase superfamily protein; K00344 NADPH2:quinone reductase [EC:1.6.5.5] (13_1_40cm_4_scaffold_164500_1)	hypothetical protein (13_1_40cm_4_scaffold_164500_2)	alpha methylacyl-CoA racemase, putative (EC:2.8.3.16) (13_1_40cm_4_scaffold_164500_3)			1	4.37112	2.70519	7.94249	6.25772	3.01693	5.69705	6.72428	3.98845	4.66554	6.52859
13_1_20cm_full_scaffold_18325_2	13_1_20cm_full_scaffold_18325	13_1_20CM_remainingbacteria_67_12			zinc-containing alcohol dehydrogenase superfamily (13_1_20cm_full_scaffold_18325_1)	hypothetical protein (13_1_20cm_full_scaffold_18325_2)	short-chain dehydrogenase/reductase family; K00059 3-oxoacyl-[acyl-carrier protein] reductase [EC:1.1.1.100] (13_1_20cm_full_scaffold_18325_3)	nitrate/sulfonate/bicarbonate ABC transporter ATPase (13_1_20cm_full_scaffold_18325_4)	nitrate/sulfonate/bicarbonate ABC transporter permease (13_1_20cm_full_scaffold_18325_5)	2	4.37112	2.70519	2.6475	3.12886	3.01693	5.69705	1.68107	3.98845	3.11036	1.63215
13_1_20cm_4_scaffold_1992_2	13_1_20cm_4_scaffold_1992	13_1_20CM_4_remainingbacteria_56_6			ycjP; inner membrane ABC transporter permease protein YcjP (13_1_20cm_4_scaffold_1992_1)	xylose isomerase (13_1_20cm_4_scaffold_1992_2)	Transaldolase (13_1_20cm_4_scaffold_1992_3)	oxidoreductase domain-containing protein (13_1_20cm_4_scaffold_1992_4)	xylose isomerase domain-containing protein (13_1_20cm_4_scaffold_1992_5)	1	4.37112	0								3.26429
13_2_20cm_2_scaffold_57898_4	13_2_20cm_2_scaffold_57898	13_2_20cm_2_UNK		ABC transporter permease; K02025 multiple sugar transport system permease protein (13_2_20cm_2_scaffold_57898_2)	ycjP; ABC transporter permease; K02026 multiple sugar transport system permease protein (13_2_20cm_2_scaffold_57898_3)	extracellular solute-binding protein; K02027 multiple sugar transport system substrate-binding protein (13_2_20cm_2_scaffold_57898_4)		Pro (13_2_20cm_2_scaffold_57898_trna_1)			4.37112				3.01693			1.99422
13_2_20cm_2_scaffold_258588_2	13_2_20cm_2_scaffold_258588	13_2_20CM_2_Actinobacteria_69_4			ybeK; tRNA synthetase (EC:3.2.-.-); K01250 pyrimidine-specific ribonucleoside hydrolase [EC:3.2.-.-] (13_2_20cm_2_scaffold_258588_1)	Glyoxalase/bleomycin resistance protein/dioxygenase (13_2_20cm_2_scaffold_258588_2)	AraC family transcriptional regulator (13_2_20cm_2_scaffold_258588_3)			4	4.37112	1.3526	5.29499		6.03386		5.04321	5.98267		4.89644
13_2_20cm_2_scaffold_131122_2	13_2_20cm_2_scaffold_131122	13_2_20CM_2_Chloroflexi_52_3			xylulokinase; K00854 xylulokinase [EC:2.7.1.17] (13_2_20cm_2_scaffold_131122_1)	xylose isomerase (EC:5.3.1.5); K01805 xylose isomerase [EC:5.3.1.5] (13_2_20cm_2_scaffold_131122_2)	Oxidoreductase domain protein (13_2_20cm_2_scaffold_131122_3)			6	4.37112	4.73408	5.29499	3.12886			5.04321	1.99422	10.8863	1.63215
13_1_20cm_full_scaffold_265866_2	13_1_20cm_full_scaffold_265866	13_1_20CM_remainingbacteria_67_12			XRE family transcriptional regulator (13_1_20cm_full_scaffold_265866_1)	PEBP family protein; K06910 (13_1_20cm_full_scaffold_265866_2)				5	4.37112	1.3526	13.2375	3.12886	6.03386	2.84852	5.04321	1.99422	1.55518	1.63215
13_1_20cm_full_scaffold_185924_2	13_1_20cm_full_scaffold_185924	13_1_20CM_Deltaproteobacteria_68_15			xanthine dehydrogenase, molybdenum binding subunit apoprotein (EC:1.17.1.4) (13_1_20cm_full_scaffold_185924_1)	hypothetical protein (13_1_20cm_full_scaffold_185924_2)				1	4.37112	0	2.6475	9.38658		5.69705				3.26429
13_1_20cm_4_scaffold_212520_2	13_1_20cm_4_scaffold_212520	13_1_20CM_4_Firmicutes_64_7			xanthine dehydrogenase, molybdenum binding subunit apoprotein (EC:1.17.1.4) (13_1_20cm_4_scaffold_212520_1)	hypothetical protein (13_1_20cm_4_scaffold_212520_2)				1	4.37112	0	2.6475	9.38658		5.69705				3.26429
13_1_20cm_full_scaffold_152909_2	13_1_20cm_full_scaffold_152909	13_1_20CM_Chloroflexi_53_13			WD-40 repeat-containing serine/threonine protein kinase (13_1_20cm_full_scaffold_152909_1)	family 1 extracellular solute-binding protein (13_1_20cm_full_scaffold_152909_2)				4	4.37112	2.70519				1.42426			1.55518
13_2_20cm_2_scaffold_40129_3	13_2_20cm_2_scaffold_40129	13_2_20cm_2_UNK		uroporphyrinogen III C-methyltransferase (13_2_20cm_2_scaffold_40129_1)	uroporphyrinogen III C-methyltransferase (13_2_20cm_2_scaffold_40129_2)	hypothetical protein (13_2_20cm_2_scaffold_40129_3)	hypothetical protein (13_2_20cm_2_scaffold_40129_4)				4.37112						3.36214
13_1_20cm_full_scaffold_32411_2	13_1_20cm_full_scaffold_32411	13_1_20CM_remainingbacteria_67_12			uroporphyrin-III C/tetrapyrrole methyltransferase; K07056 16S rRNA (cytidine1402-2'-O)-methyltransferase [EC:2.1.1.198] (13_1_20cm_full_scaffold_32411_1)	histidine triad (HIT) protein; K02503 Hit-like protein involved in cell-cycle regulation (13_1_20cm_full_scaffold_32411_2)	hypothetical protein (13_1_20cm_full_scaffold_32411_3)			10	4.37112	0								3.26429
13_2_20cm_2_scaffold_7258_3	13_2_20cm_2_scaffold_7258	13_2_20cm_2_UNK		response regulator with CheY-like receiver, AAA-type ATPase, and DNA-binding domains (13_2_20cm_2_scaffold_7258_1)	Uncharacterized protein (13_2_20cm_2_scaffold_7258_2)	pgi; glucose-6-phosphate isomerase (EC:5.3.1.9); K01810 glucose-6-phosphate isomerase [EC:5.3.1.9] (13_2_20cm_2_scaffold_7258_3)		dimethyladenosine transferase; K02528 16S rRNA (adenine1518-N6/adenine1519-N6)-dimethyltransferase [EC:2.1.1.182] (13_2_20cm_2_scaffold_7258_5)	hypothetical protein (13_2_20cm_2_scaffold_7258_6)	2	4.37112	0	2.6475		3.01693		1.68107	1.99422	1.55518	1.63215
13_2_20cm_2_scaffold_3724_7	13_2_20cm_2_scaffold_3724	13_2_20CM_2_Actinobacteria_72_6		hypothetical protein (13_2_20cm_2_scaffold_3724_5)	Uncharacterized protein (13_2_20cm_2_scaffold_3724_6)	hypothetical protein (13_2_20cm_2_scaffold_3724_7)	hypothetical protein (13_2_20cm_2_scaffold_3724_8)	TetR family transcriptional regulator (13_2_20cm_2_scaffold_3724_9)	hypothetical protein (13_2_20cm_2_scaffold_3724_10)	5.33333	4.37112	0	5.29499		6.03386			3.98845		6.52859
13_2_20cm_2_scaffold_139855_3	13_2_20cm_2_scaffold_139855	13_2_20cm_2_UNK		actP; copper-transporting P-type ATPase (EC:3.6.3.4) (13_2_20cm_2_scaffold_139855_1)	Uncharacterized protein (13_2_20cm_2_scaffold_139855_2)	alpha/beta hydrolase (13_2_20cm_2_scaffold_139855_3)				1	4.37112	1.3526					1.68107	1.99422		1.63215
13_2_20cm_2_scaffold_10568_4	13_2_20cm_2_scaffold_10568	13_2_20CM_2_Ktedonobacter_racemifer_54_8	hypothetical protein (13_2_20cm_2_scaffold_10568_1)	pseudouridine synthase, RluA family; K06180 23S rRNA pseudouridine1911/1915/1917 synthase [EC:5.4.99.23] (13_2_20cm_2_scaffold_10568_2)	Uncharacterized protein (13_2_20cm_2_scaffold_10568_3)	hypothetical protein (13_2_20cm_2_scaffold_10568_4)	ABC-type transport system, ATPase component; K09687 antibiotic transport system ATP-binding protein (13_2_20cm_2_scaffold_10568_5)	multidrug ABC transporter permease; K01992 ABC-2 type transport system permease protein (13_2_20cm_2_scaffold_10568_6)		5	4.37112	1.3526			3.01693			3.98845		1.63215
13_1_20cm_full_scaffold_379_5	13_1_20cm_full_scaffold_379	13_1_20CM_Verrucomicrobia_54_28	Uncharacterized protein (13_1_20cm_full_scaffold_379_2)	sigma-54 factor interaction domain-containing protein (13_1_20cm_full_scaffold_379_3)	Uncharacterized protein (13_1_20cm_full_scaffold_379_4)	pgi; glucose-6-phosphate isomerase (EC:5.3.1.9); K01810 glucose-6-phosphate isomerase [EC:5.3.1.9] (13_1_20cm_full_scaffold_379_5)	dltD protein (13_1_20cm_full_scaffold_379_6)	D-alanyl-lipoteichoic acid biosynthesis protein DltD (13_1_20cm_full_scaffold_379_7)	dltC; D-alanine--poly(phosphoribitol) ligase subunit 2; K14188 D-alanine--poly(phosphoribitol) ligase subunit 2 [EC:6.1.1.13] (13_1_20cm_full_scaffold_379_8)	2	4.37112	0	2.6475		3.01693		1.68107	1.99422	1.55518	1.63215
13_1_20cm_full_scaffold_2007_3	13_1_20cm_full_scaffold_2007	13_1_20CM_Actinobacteria_70_12		regulator (13_1_20cm_full_scaffold_2007_1)	Uncharacterized protein (13_1_20cm_full_scaffold_2007_2)	hypothetical protein (13_1_20cm_full_scaffold_2007_3)	hypothetical protein (13_1_20cm_full_scaffold_2007_4)	TetR family transcriptional regulator (13_1_20cm_full_scaffold_2007_5)	hypothetical protein (13_1_20cm_full_scaffold_2007_6)	5.33333	4.37112	0	5.29499		6.03386			3.98845		6.52859
13_1_20cm_4_scaffold_9969_2	13_1_20cm_4_scaffold_9969	13_1_20CM_4_Verrucomicrobia_57_6			Uncharacterized protein (13_1_20cm_4_scaffold_9969_1)	pgi; glucose-6-phosphate isomerase (EC:5.3.1.9); K01810 glucose-6-phosphate isomerase [EC:5.3.1.9] (13_1_20cm_4_scaffold_9969_2)	dimethyladenosine transferase; K02528 16S rRNA (adenine1518-N6/adenine1519-N6)-dimethyltransferase [EC:2.1.1.182] (13_1_20cm_4_scaffold_9969_3)			2	4.37112	0	2.6475		3.01693		1.68107	1.99422	1.55518	1.63215
13_1_20cm_4_scaffold_97745_2	13_1_20cm_4_scaffold_97745	13_1_20CM_4_remainingbacteria_67_8			Uncharacterized protein (13_1_20cm_4_scaffold_97745_1)	hypothetical protein (13_1_20cm_4_scaffold_97745_2)				3	4.37112	1.3526					1.68107	3.98845	3.11036	3.26429
13_1_20cm_4_scaffold_9124_3	13_1_20cm_4_scaffold_9124	13_1_20CM_4_Verrucomicrobia_57_6		acetoacetate metabolism regulatory protein AtoC (13_1_20cm_4_scaffold_9124_1)	Uncharacterized protein (13_1_20cm_4_scaffold_9124_2)	glucose-6-phosphate isomerase (13_1_20cm_4_scaffold_9124_3)	Uncharacterized protein (13_1_20cm_4_scaffold_9124_4)	isocitrate dehydrogenase (13_1_20cm_4_scaffold_9124_5)		2	4.37112	0	2.6475		3.01693		1.68107	1.99422	1.55518	1.63215
13_1_20cm_4_scaffold_37621_3	13_1_20cm_4_scaffold_37621	13_1_20CM_4_Actinobacteria_69_7		serine/threonine protein kinase (EC:2.7.11.1) (13_1_20cm_4_scaffold_37621_1)	Uncharacterized protein (13_1_20cm_4_scaffold_37621_2)	hypothetical protein (13_1_20cm_4_scaffold_37621_3)				5.33333	4.37112	0	5.29499		6.03386			3.98845		6.52859
13_1_20cm_4_scaffold_344_18	13_1_20cm_4_scaffold_344	13_1_20CM_4_Verrucomicrobia_54_11	Uncharacterized protein (13_1_20cm_4_scaffold_344_15)	sigma-54 factor interaction domain-containing protein (13_1_20cm_4_scaffold_344_16)	Uncharacterized protein (13_1_20cm_4_scaffold_344_17)	pgi; glucose-6-phosphate isomerase (EC:5.3.1.9); K01810 glucose-6-phosphate isomerase [EC:5.3.1.9] (13_1_20cm_4_scaffold_344_18)	dltD protein (13_1_20cm_4_scaffold_344_19)	D-alanyl-lipoteichoic acid biosynthesis protein DltD (13_1_20cm_4_scaffold_344_20)	dltC; D-alanine--poly(phosphoribitol) ligase subunit 2; K14188 D-alanine--poly(phosphoribitol) ligase subunit 2 [EC:6.1.1.13] (13_1_20cm_4_scaffold_344_21)	2	4.37112	0	2.6475		3.01693		1.68107	1.99422	1.55518	1.63215
13_1_20cm_4_scaffold_15686_9	13_1_20cm_4_scaffold_15686	13_1_20CM_4_Chloroflexi_53_11	radical SAM protein (13_1_20cm_4_scaffold_15686_6)	pseudouridine synthase, RluA family; K06180 23S rRNA pseudouridine1911/1915/1917 synthase [EC:5.4.99.23] (13_1_20cm_4_scaffold_15686_7)	Uncharacterized protein (13_1_20cm_4_scaffold_15686_8)	hypothetical protein (13_1_20cm_4_scaffold_15686_9)	ABC-type transport system, ATPase component; K09687 antibiotic transport system ATP-binding protein (13_1_20cm_4_scaffold_15686_10)	multidrug ABC transporter permease; K01992 ABC-2 type transport system permease protein (13_1_20cm_4_scaffold_15686_11)	phytoene desaturase (13_1_20cm_4_scaffold_15686_12)	5	4.37112	1.3526			3.01693			3.98845		1.63215
13_1_20cm_4_scaffold_124250_2	13_1_20cm_4_scaffold_124250	13_1_20CM_4_Verrucomicrobia_57_6			Uncharacterized protein (13_1_20cm_4_scaffold_124250_1)	pgi; glucose-6-phosphate isomerase; K01810 glucose-6-phosphate isomerase [EC:5.3.1.9] (13_1_20cm_4_scaffold_124250_2)				2	4.37112	0	2.6475		3.01693		1.68107	1.99422	1.55518	1.63215
13_1_20cm_4_scaffold_104789_2	13_1_20cm_4_scaffold_104789	13_1_20CM_4_Verrucomicrobia_57_6			Uncharacterized protein (13_1_20cm_4_scaffold_104789_1)	pgi; glucose-6-phosphate isomerase (EC:5.3.1.9); K01810 glucose-6-phosphate isomerase [EC:5.3.1.9] (13_1_20cm_4_scaffold_104789_2)	pgi; glucose-6-phosphate isomerase (EC:5.3.1.9); K01810 glucose-6-phosphate isomerase [EC:5.3.1.9] (13_1_20cm_4_scaffold_104789_3)	peptidase S9, prolyl oligopeptidase (13_1_20cm_4_scaffold_104789_4)		2	4.37112	0	2.6475		3.01693		1.68107	1.99422	1.55518	1.63215
13_2_20cm_2_scaffold_5038_15	13_2_20cm_2_scaffold_5038	13_2_20cm_2_UNK	hypothetical protein; K06911 (13_2_20cm_2_scaffold_5038_12)		type 12 methyltransferase (13_2_20cm_2_scaffold_5038_14)	glyoxalase/bleomycin resistance protein/dioxygenase (13_2_20cm_2_scaffold_5038_15)	ArsR family transcriptional regulator (13_2_20cm_2_scaffold_5038_16)	ATPase (13_2_20cm_2_scaffold_5038_17)	glyoxalase/bleomycin resistance protein/dioxygenase (13_2_20cm_2_scaffold_5038_18)		4.37112							1.99422
13_1_40cm_4_scaffold_9467_10	13_1_40cm_4_scaffold_9467	13_1_40CM_4_remainingbacteria_63_5	Pirin domain-containing protein; K06911 (13_1_40cm_4_scaffold_9467_7)		type 12 methyltransferase (13_1_40cm_4_scaffold_9467_9)	glyoxalase/bleomycin resistance protein/dioxygenase (13_1_40cm_4_scaffold_9467_10)	ArsR family transcriptional regulator (13_1_40cm_4_scaffold_9467_11)	hypothetical protein (13_1_40cm_4_scaffold_9467_12)	glyoxalase/bleomycin resistance protein/dioxygenase (13_1_40cm_4_scaffold_9467_13)		4.37112							1.99422
13_1_40cm_4_scaffold_1852_13	13_1_40cm_4_scaffold_1852	13_1_40CM_4_remainingbacteria_63_5	hypothetical protein; K06911 (13_1_40cm_4_scaffold_1852_10)		type 12 methyltransferase (13_1_40cm_4_scaffold_1852_12)	glyoxalase/bleomycin resistance protein/dioxygenase (13_1_40cm_4_scaffold_1852_13)	ArsR family transcriptional regulator (13_1_40cm_4_scaffold_1852_14)	hypothetical protein (13_1_40cm_4_scaffold_1852_15)	glyoxalase/bleomycin resistance protein/dioxygenase (13_1_40cm_4_scaffold_1852_16)		4.37112							1.99422
13_1_20cm_4_scaffold_6008_10	13_1_20cm_4_scaffold_6008	13_1_20CM_4_remainingbacteria_67_8	hypothetical protein; K06911 (13_1_20cm_4_scaffold_6008_7)		type 12 methyltransferase (13_1_20cm_4_scaffold_6008_9)	glyoxalase/bleomycin resistance protein/dioxygenase (13_1_20cm_4_scaffold_6008_10)	ArsR family transcriptional regulator (13_1_20cm_4_scaffold_6008_11)	ATPase (13_1_20cm_4_scaffold_6008_12)	glyoxalase/bleomycin resistance protein/dioxygenase (13_1_20cm_4_scaffold_6008_13)		4.37112							1.99422
13_1_20cm_full_scaffold_223286_2	13_1_20cm_full_scaffold_223286	13_1_20CM_Actinobacteria_70_12			type 11 methyltransferase (13_1_20cm_full_scaffold_223286_1)	cupin (13_1_20cm_full_scaffold_223286_2)				1	4.37112	1.3526					1.68107
13_1_20cm_full_scaffold_177487_2	13_1_20cm_full_scaffold_177487	13_1_20CM_Verrucomicrobia_56_12			type 11 methyltransferase (13_1_20cm_full_scaffold_177487_1)	56kDa selenium binding protein (SBP56) (13_1_20cm_full_scaffold_177487_2)				6	4.37112	2.70519	2.6475		3.01693	2.84852	5.04321	5.98267	1.55518	1.63215
13_1_20cm_full_scaffold_16324_3	13_1_20cm_full_scaffold_16324	13_1_20CM_remainingbacteria_56_12		hypothetical protein (13_1_20cm_full_scaffold_16324_1)	type 11 methyltransferase (13_1_20cm_full_scaffold_16324_2)	56kDa selenium binding protein (SBP56) (13_1_20cm_full_scaffold_16324_3)	hypothetical protein (13_1_20cm_full_scaffold_16324_4)			6	4.37112	2.70519	2.6475		3.01693	2.84852	5.04321	5.98267	1.55518	1.63215
13_2_20cm_2_scaffold_227244_2	13_2_20cm_2_scaffold_227244	13_2_20cm_2_UNK			two component, sigma54 specific, Fis family transcriptional regulator; K02667 two-component system, NtrC family, response regulator PilR (13_2_20cm_2_scaffold_227244_1)	pgi; glucose-6-phosphate isomerase (EC:5.3.1.9); K01810 glucose-6-phosphate isomerase [EC:5.3.1.9] (13_2_20cm_2_scaffold_227244_2)				2	4.37112	0	2.6475		3.01693		1.68107	1.99422	1.55518	1.63215
13_1_20cm_full_scaffold_49292_2	13_1_20cm_full_scaffold_49292	13_1_20CM_remainingbacteria_67_29			trehalose/maltose hydrolase or phosphorylase (13_1_20cm_full_scaffold_49292_1)	outer membrane receptor protein (13_1_20cm_full_scaffold_49292_2)					4.37112						6.72428	3.98845		1.63215
13_1_20cm_4_scaffold_25689_2	13_1_20cm_4_scaffold_25689	13_1_20CM_4_Proteobacteria_62_7			trehalose/maltose hydrolase or phosphorylase (13_1_20cm_4_scaffold_25689_1)	outer membrane receptor protein (13_1_20cm_4_scaffold_25689_2)					4.37112						6.72428	3.98845		1.63215
13_2_20cm_2_scaffold_80392_3	13_2_20cm_2_scaffold_80392	13_2_20cm_2_UNK		TRAP-type C4-dicarboxylate transport system large permease (13_2_20cm_2_scaffold_80392_1)	TRAP C4-dicarboxylate transport system subunit DctQ (13_2_20cm_2_scaffold_80392_2)	TRAP dicarboxylate family transporter subunit DctP (13_2_20cm_2_scaffold_80392_3)	GntR family transcriptional regulator (13_2_20cm_2_scaffold_80392_4)			2	4.37112	0			6.03386			5.98267
13_1_20cm_4_scaffold_8476_8	13_1_20cm_4_scaffold_8476	13_1_20CM_4_Alphaproteobacteria_64_7	putative lytic murein transglycosylase (13_1_20cm_4_scaffold_8476_5)	TRAP-type C4-dicarboxylate transport system large permease (13_1_20cm_4_scaffold_8476_6)	TRAP C4-dicarboxylate transport system subunit DctQ (13_1_20cm_4_scaffold_8476_7)	TRAP dicarboxylate family transporter subunit DctP (13_1_20cm_4_scaffold_8476_8)	GntR family transcriptional regulator (13_1_20cm_4_scaffold_8476_9)		signal transduction histidine kinase (13_1_20cm_4_scaffold_8476_11)	2	4.37112	0			6.03386			5.98267
13_2_20cm_2_scaffold_41955_10	13_2_20cm_2_scaffold_41955	13_2_20CM_2_Chloroflexi_52_3	transposase IS116/IS110/IS902 family protein (13_2_20cm_2_scaffold_41955_7)	Transposase IS116/IS110/IS902 family protein (13_2_20cm_2_scaffold_41955_8)	Transposase IS3/IS911 family protein (13_2_20cm_2_scaffold_41955_9)	hypothetical protein (13_2_20cm_2_scaffold_41955_10)				9	4.37112	0
13_1_40cm_4_scaffold_40636_3	13_1_40cm_4_scaffold_40636	13_1_40CM_4_remainingbacteria_63_5			transcriptional regulator RamA (13_1_40cm_4_scaffold_40636_2)	Glyoxalase/bleomycin resistance protein/dioxygenase (13_1_40cm_4_scaffold_40636_3)		hypothetical protein (13_1_40cm_4_scaffold_40636_5)		4	4.37112	1.3526	5.29499		6.03386		5.04321	5.98267		4.89644
13_1_20cm_full_scaffold_6962_8	13_1_20cm_full_scaffold_6962	13_1_20CM_remainingbacteria_67_12	hypothetical protein (13_1_20cm_full_scaffold_6962_5)	hypothetical protein; K09927 hypothetical protein (13_1_20cm_full_scaffold_6962_6)	transcriptional regulator RamA (13_1_20cm_full_scaffold_6962_7)	hypothetical protein (13_1_20cm_full_scaffold_6962_8)	hypothetical protein (13_1_20cm_full_scaffold_6962_9)	hypothetical protein (13_1_20cm_full_scaffold_6962_10)	LuxR transcriptional regulator (13_1_20cm_full_scaffold_6962_11)	4	4.37112	1.3526	5.29499		6.03386		5.04321	5.98267		4.89644
13_1_20cm_full_scaffold_18124_3	13_1_20cm_full_scaffold_18124	13_1_20CM_Actinobacteria_69_28		UDP-N-acetylmuramyl tripeptide synthetase; K01928 UDP-N-acetylmuramoyl-L-alanyl-D-glutamate--2,6-diaminopimelate ligase [EC:6.3.2.13] (13_1_20cm_full_scaffold_18124_1)	transcriptional regulator RamA (13_1_20cm_full_scaffold_18124_2)	putative lyase (13_1_20cm_full_scaffold_18124_3)	hypothetical protein (13_1_20cm_full_scaffold_18124_4)	methyltransferase type 11 (13_1_20cm_full_scaffold_18124_5)		4	4.37112	1.3526	5.29499		6.03386		5.04321	5.98267		4.89644
13_1_20cm_4_scaffold_43918_3	13_1_20cm_4_scaffold_43918	13_1_20CM_4_Actinobacteria_69_7		UDP-N-acetylmuramyl tripeptide synthetase; K01928 UDP-N-acetylmuramoyl-L-alanyl-D-glutamate--2,6-diaminopimelate ligase [EC:6.3.2.13] (13_1_20cm_4_scaffold_43918_1)	transcriptional regulator RamA (13_1_20cm_4_scaffold_43918_2)	putative lyase (13_1_20cm_4_scaffold_43918_3)	hypothetical protein (13_1_20cm_4_scaffold_43918_4)	methyltransferase (13_1_20cm_4_scaffold_43918_5)		4	4.37112	1.3526	5.29499		6.03386		5.04321	5.98267		4.89644
13_2_20cm_2_scaffold_81985_4	13_2_20cm_2_scaffold_81985	13_2_20CM_2_Actinobacteria_69_4		hypothetical protein (13_2_20cm_2_scaffold_81985_2)	Transcriptional regulator (13_2_20cm_2_scaffold_81985_3)	Glyoxalase/bleomycin resistance protein/dioxygenase (13_2_20cm_2_scaffold_81985_4)				4	4.37112	1.3526	5.29499		6.03386		5.04321	5.98267		4.89644
13_1_20cm_full_scaffold_45292_3	13_1_20cm_full_scaffold_45292	13_1_20CM_Actinobacteria_70_12		hypothetical protein (13_1_20cm_full_scaffold_45292_1)	Transcriptional regulator (13_1_20cm_full_scaffold_45292_2)	Glyoxalase/bleomycin resistance protein/dioxygenase (13_1_20cm_full_scaffold_45292_3)	hypothetical protein (13_1_20cm_full_scaffold_45292_4)	hypothetical protein (13_1_20cm_full_scaffold_45292_5)		4	4.37112	1.3526	5.29499		6.03386		5.04321	5.98267		4.89644
13_1_20cm_4_scaffold_86002_3	13_1_20cm_4_scaffold_86002	13_1_20CM_4_Actinobacteria_69_7			transcriptional regulator (13_1_20cm_4_scaffold_86002_2)	Glyoxalase/bleomycin resistance protein/dioxygenase (13_1_20cm_4_scaffold_86002_3)	hypothetical protein (13_1_20cm_4_scaffold_86002_4)			4	4.37112	1.3526	5.29499		6.03386		5.04321	5.98267		4.89644
13_1_20cm_4_scaffold_46390_2	13_1_20cm_4_scaffold_46390	13_1_20CM_4_Actinobacteria_69_7			Transcriptional regulator (13_1_20cm_4_scaffold_46390_1)	Glyoxalase/bleomycin resistance protein/dioxygenase (13_1_20cm_4_scaffold_46390_2)	hypothetical protein (13_1_20cm_4_scaffold_46390_3)	hypothetical protein (13_1_20cm_4_scaffold_46390_4)		4	4.37112	1.3526	5.29499		6.03386		5.04321	5.98267		4.89644
13_1_40cm_4_scaffold_18915_7	13_1_40cm_4_scaffold_18915	13_1_40CM_4_remainingbacteria_63_5		greA; transcription elongation factor greA (13_1_40cm_4_scaffold_18915_5)	transcription elongation factor GreA (13_1_40cm_4_scaffold_18915_6)	4Fe-4S ferredoxin, iron-sulfur binding; K05524 ferredoxin (13_1_40cm_4_scaffold_18915_7)	3-hydroxyisobutyrate dehydrogenase (EC:1.1.1.31); K00020 3-hydroxyisobutyrate dehydrogenase [EC:1.1.1.31] (13_1_40cm_4_scaffold_18915_8)	V8-like Glu-specific endopeptidase (13_1_40cm_4_scaffold_18915_9)			4.37112		5.29499		6.03386			1.99422
13_2_20cm_2_scaffold_154381_2	13_2_20cm_2_scaffold_154381	13_2_20cm_2_UNK			Transaldolase (13_2_20cm_2_scaffold_154381_1)	xylose isomerase (13_2_20cm_2_scaffold_154381_2)	binding-protein-dependent transport systems inner membrane component (13_2_20cm_2_scaffold_154381_3)			1	4.37112	0								3.26429
13_1_20cm_full_scaffold_4082_6	13_1_20cm_full_scaffold_4082	13_1_20CM_remainingbacteria_67_12	hypothetical protein; K08995 putative membrane protein (13_1_20cm_full_scaffold_4082_3)	hypothetical protein (13_1_20cm_full_scaffold_4082_4)	TonB-dependent receptor; K02014 iron complex outermembrane recepter protein (13_1_20cm_full_scaffold_4082_5)	exaA; quinoprotein ethanol dehydrogenase ExaA (EC:1.1.2.8) (13_1_20cm_full_scaffold_4082_6)	multicopper oxidase (13_1_20cm_full_scaffold_4082_7)				4.37112	2.02889					5.04321
13_1_40cm_4_scaffold_13337_4	13_1_40cm_4_scaffold_13337	13_1_40CM_4_remainingbacteria_63_5	CoA-transferase (EC:2.8.3.16) (13_1_40cm_4_scaffold_13337_1)	epoxide hydrolase; K07025 putative hydrolase of the HAD superfamily (13_1_40cm_4_scaffold_13337_2)	TonB-dependent receptor (13_1_40cm_4_scaffold_13337_3)	L-sorbosone dehydrogenase (13_1_40cm_4_scaffold_13337_4)	class I cytochrome c (13_1_40cm_4_scaffold_13337_5)	molybdopterin-binding oxidoreductase (13_1_40cm_4_scaffold_13337_6)	molydopterin dinucleotide-binding region (13_1_40cm_4_scaffold_13337_7)		4.37112					9.61377			7.7759
13_1_40cm_4_scaffold_101949_2	13_1_40cm_4_scaffold_101949	13_1_40CM_4_remainingunknowns_60_5			tolB protein; K03641 TolB protein (13_1_40cm_4_scaffold_101949_1)	hypothetical protein (13_1_40cm_4_scaffold_101949_2)					4.37112	1.3526			3.01693
13_1_20cm_4_scaffold_57008_6	13_1_20cm_4_scaffold_57008	13_1_20CM_4_Alphaproteobacteria_64_7	peptide ABC transporter substrate-binding protein (13_1_20cm_4_scaffold_57008_3)	alpha/beta hydrolase fold protein (13_1_20cm_4_scaffold_57008_4)	TIM-barrel fold metal-dependent hydrolase (13_1_20cm_4_scaffold_57008_5)	hypothetical protein (13_1_20cm_4_scaffold_57008_6)		luciferase family protein (13_1_20cm_4_scaffold_57008_8)	formyl transferase domain-containing protein (EC:2.1.2.9); K00604 methionyl-tRNA formyltransferase [EC:2.1.2.9] (13_1_20cm_4_scaffold_57008_9)		4.37112	1.3526	5.29499	6.25772	3.01693	4.27279	1.68107		1.55518
13_1_40cm_4_scaffold_12141_15	13_1_40cm_4_scaffold_12141	13_1_40CM_4_remainingbacteria_63_5	GrpE protein (HSP-70 cofactor); K03687 molecular chaperone GrpE (13_1_40cm_4_scaffold_12141_12)	heat-inducible transcription repressor HrcA; K03705 heat-inducible transcriptional repressor (13_1_40cm_4_scaffold_12141_13)	thioredoxin domain-containing protein (13_1_40cm_4_scaffold_12141_14)	glyoxalase/bleomycin resistance protein/dioxygenase (13_1_40cm_4_scaffold_12141_15)				4	4.37112	1.3526	5.29499		6.03386		5.04321	5.98267		4.89644
13_2_20cm_2_scaffold_525_30	13_2_20cm_2_scaffold_525	13_2_20CM_2_Acidobacteria_57_6	O-methyltransferase family protein (13_2_20cm_2_scaffold_525_27)	beta-lactamase (13_2_20cm_2_scaffold_525_28)	Thiol-disulfide isomerase and thioredoxins (13_2_20cm_2_scaffold_525_29)	4Fe-4S ferredoxin (13_2_20cm_2_scaffold_525_30)	hypothetical protein; K06889 (13_2_20cm_2_scaffold_525_31)	4-alpha-glucanotransferase (EC:2.4.1.25) (13_2_20cm_2_scaffold_525_32)	short chain dehydrogenase (13_2_20cm_2_scaffold_525_33)		4.37112		5.29499		6.03386			1.99422
13_1_20cm_full_scaffold_2102_5	13_1_20cm_full_scaffold_2102	13_1_20CM_remainingbacteria_56_12	O-methyltransferase family protein (13_1_20cm_full_scaffold_2102_2)	beta-lactamase (13_1_20cm_full_scaffold_2102_3)	Thiol-disulfide isomerase and thioredoxins (13_1_20cm_full_scaffold_2102_4)	4Fe-4S ferredoxin (13_1_20cm_full_scaffold_2102_5)	hypothetical protein; K06889 (13_1_20cm_full_scaffold_2102_6)	4-alpha-glucanotransferase (EC:2.4.1.25) (13_1_20cm_full_scaffold_2102_7)	methyltransferase (13_1_20cm_full_scaffold_2102_8)		4.37112		5.29499		6.03386			1.99422
13_1_20cm_full_scaffold_189374_3	13_1_20cm_full_scaffold_189374	13_1_20CM_remainingbacteria_56_12		beta-lactamase (13_1_20cm_full_scaffold_189374_1)	Thiol-disulfide isomerase and thioredoxins (13_1_20cm_full_scaffold_189374_2)	4Fe-4S ferredoxin (13_1_20cm_full_scaffold_189374_3)	hypothetical protein (13_1_20cm_full_scaffold_189374_4)				4.37112		5.29499		6.03386			1.99422
13_2_20cm_2_scaffold_41909_5	13_2_20cm_2_scaffold_41909	13_2_20CM_2_Actinobacteria_69_4		rhodanese domain-containing protein (13_2_20cm_2_scaffold_41909_3)	ThiJ/PfpI domain-containing protein; K13633 AraC family transcriptional regulator, transcriptional activator FtrA (13_2_20cm_2_scaffold_41909_4)	glyoxalase family protein (13_2_20cm_2_scaffold_41909_5)				3	4.37112	2.70519	10.59	6.25772	6.03386	4.27279	3.36214	1.99422	3.11036
13_1_20cm_full_scaffold_21410_3	13_1_20cm_full_scaffold_21410	13_1_20CM_Actinobacteria_70_12		ABC transporter ATP-binding protein; K10554 fructose transport system ATP-binding protein (13_1_20cm_full_scaffold_21410_1)	sugar ABC transporter; K10553 fructose transport system permease protein (13_1_20cm_full_scaffold_21410_2)	substrate-binding component of ABC transporter; K10552 fructose transport system substrate-binding protein (13_1_20cm_full_scaffold_21410_3)	hypothetical protein (13_1_20cm_full_scaffold_21410_4)				4.37112	1.3526						1.99422
13_1_20cm_4_scaffold_41942_2	13_1_20cm_4_scaffold_41942	13_1_20CM_4_Actinobacteria_69_7			sugar ABC transporter permease protein; K10553 fructose transport system permease protein (13_1_20cm_4_scaffold_41942_1)	monosaccharide-transporting ATPase (EC:3.6.3.17); K10552 fructose transport system substrate-binding protein (13_1_20cm_4_scaffold_41942_2)	LacI family transcriptional regulator; K02529 LacI family transcriptional regulator (13_1_20cm_4_scaffold_41942_3)				4.37112	1.3526						1.99422
13_2_20cm_2_scaffold_59228_6	13_2_20cm_2_scaffold_59228	13_2_20CM_2_Actinobacteria_69_4	L-arabinose isomerase (EC:5.3.1.4); K01804 L-arabinose isomerase [EC:5.3.1.4] (13_2_20cm_2_scaffold_59228_3)	ABC transporter-like protein (13_2_20cm_2_scaffold_59228_4)	sugar ABC transporter permease (13_2_20cm_2_scaffold_59228_5)	sugar ABC transporter substrate-binding protein; K02058 simple sugar transport system substrate-binding protein (13_2_20cm_2_scaffold_59228_6)					4.37112		2.6475						1.55518	1.63215
13_2_20cm_2_scaffold_7523_7	13_2_20cm_2_scaffold_7523	13_2_20cm_2_UNK	capsule synthesis protein PGA_cap family protein; K07282 poly-gamma-glutamate synthesis protein (capsule biosynthesis protein) (13_2_20cm_2_scaffold_7523_4)	glyoxalase/bleomycin resistance protein/dioxygenase (13_2_20cm_2_scaffold_7523_5)	spermine synthase; K00797 spermidine synthase [EC:2.5.1.16] (13_2_20cm_2_scaffold_7523_6)	hypothetical protein; K01607 4-carboxymuconolactone decarboxylase [EC:4.1.1.44] (13_2_20cm_2_scaffold_7523_7)	hypothetical protein (13_2_20cm_2_scaffold_7523_8)	L-carnitine dehydratase/bile acid-inducible protein F (13_2_20cm_2_scaffold_7523_9)	zinc-binding oxidoreductase (13_2_20cm_2_scaffold_7523_10)		4.37112	6.76298				8.54557	6.72428	3.98845
13_1_20cm_full_scaffold_2765_3	13_1_20cm_full_scaffold_2765	13_1_20CM_Actinobacteria_70_12		ABC transporter permease (13_1_20cm_full_scaffold_2765_1)	spermidine/putrescine ABC transporter ATPase (13_1_20cm_full_scaffold_2765_2)	spermidine/putrescine transporter substrate-binding protein; K02055 putative spermidine/putrescine transport system substrate-binding protein (13_1_20cm_full_scaffold_2765_3)	Transcriptional regulator, LacI family (13_1_20cm_full_scaffold_2765_4)	L-lactate transport; K03303 lactate transporter, LctP family (13_1_20cm_full_scaffold_2765_5)			4.37112	0
13_1_20cm_full_scaffold_1811_2	13_1_20cm_full_scaffold_1811	13_1_20CM_alphaproteo_mega			soluble lytic murein transglycosylase and related regulatory protein; K08309 soluble lytic murein transglycosylase [EC:3.2.1.-] (13_1_20cm_full_scaffold_1811_1)	dapA; dihydrodipicolinate synthase (EC:4.2.1.52); K01714 dihydrodipicolinate synthase [EC:4.2.1.52] (13_1_20cm_full_scaffold_1811_2)	smpB; SsrA-binding protein; K03664 SsrA-binding protein (13_1_20cm_full_scaffold_1811_3)	uracil-DNA glycosylase (EC:3.2.2.-) (13_1_20cm_full_scaffold_1811_4)	hypothetical protein (13_1_20cm_full_scaffold_1811_5)	4	4.37112	0	5.29499		9.05079		5.04321	11.9653		8.16073
13_2_20cm_2_scaffold_19505_4	13_2_20cm_2_scaffold_19505	13_2_20cm_2_UNK	hypothetical protein (13_2_20cm_2_scaffold_19505_1)	uracil-DNA glycosylase (EC:3.2.2.-) (13_2_20cm_2_scaffold_19505_2)	smpB; SsrA-binding protein; K03664 SsrA-binding protein (13_2_20cm_2_scaffold_19505_3)	dapA; dihydrodipicolinate synthase (EC:4.2.1.52); K01714 dihydrodipicolinate synthase [EC:4.2.1.52] (13_2_20cm_2_scaffold_19505_4)	putative lytic transglycosylase (13_2_20cm_2_scaffold_19505_5)			4	4.37112	0	5.29499		9.05079		5.04321	11.9653		8.16073
13_1_20cm_4_scaffold_48182_4	13_1_20cm_4_scaffold_48182	13_1_20CM_4_Alphaproteobacteria_64_7	hypothetical protein (13_1_20cm_4_scaffold_48182_1)	uracil-DNA glycosylase (EC:3.2.2.-) (13_1_20cm_4_scaffold_48182_2)	smpB; SsrA-binding protein; K03664 SsrA-binding protein (13_1_20cm_4_scaffold_48182_3)	dapA; dihydrodipicolinate synthase (EC:4.2.1.52); K01714 dihydrodipicolinate synthase [EC:4.2.1.52] (13_1_20cm_4_scaffold_48182_4)				4	4.37112	0	5.29499		9.05079		5.04321	11.9653		8.16073
13_2_20cm_2_scaffold_38197_4	13_2_20cm_2_scaffold_38197	13_2_20CM_2_Actinobacteria_69_4	phosphotransferase system, phosphocarrier protein HPr; K11189 phosphocarrier protein (13_2_20cm_2_scaffold_38197_1)	phosphoenolpyruvate-protein phosphotransferase; K08483 phosphotransferase system, enzyme I, PtsI [EC:2.7.3.9] (13_2_20cm_2_scaffold_38197_2)	sigma factor (13_2_20cm_2_scaffold_38197_3)	hypothetical protein (13_2_20cm_2_scaffold_38197_4)					4.37112				3.01693			1.99422
13_2_20cm_2_scaffold_2742_15	13_2_20cm_2_scaffold_2742	13_2_20CM_2_Chloroflexi_56_8	short-chain dehydrogenase/reductase SDR (13_2_20cm_2_scaffold_2742_12)	alcohol dehydrogenase zinc-binding domain-containing protein (13_2_20cm_2_scaffold_2742_13)	short-chain dehydrogenase/reductase SDR (EC:1.1.1.100) (13_2_20cm_2_scaffold_2742_14)	cupin (13_2_20cm_2_scaffold_2742_15)	DNA-binding domain-containing protein, AraC-type (13_2_20cm_2_scaffold_2742_16)	transposase Tn3 family protein (13_2_20cm_2_scaffold_2742_17)			4.37112	2.70519		12.5154				3.98845
13_1_20cm_full_scaffold_177482_4	13_1_20cm_full_scaffold_177482	13_1_20CM_Chloroflexi_53_42	putative oxidoreductase (13_1_20cm_full_scaffold_177482_1)	hypothetical protein (13_1_20cm_full_scaffold_177482_2)	short-chain dehydrogenase/reductase SDR (13_1_20cm_full_scaffold_177482_3)	cupin (13_1_20cm_full_scaffold_177482_4)	transcriptional regulator, AraC family (13_1_20cm_full_scaffold_177482_5)				4.37112	0			3.01693
13_1_20cm_4_scaffold_75202_2	13_1_20cm_4_scaffold_75202	13_1_20CM_4_Actinobacteria_69_7			short-chain dehydrogenase/reductase SDR (13_1_20cm_4_scaffold_75202_1)	OsmC family protein; K04063 osmotically inducible protein OsmC (13_1_20cm_4_scaffold_75202_2)	hypothetical protein (13_1_20cm_4_scaffold_75202_3)			4	4.37112	0	2.6475		3.01693		1.68107	1.99422
13_2_20cm_2_scaffold_120458_2	13_2_20cm_2_scaffold_120458	13_2_20cm_2_UNK			short-chain alcohol dehydrogenase/3-hydroxy-2-methylbutyryl-CoA dehydrogenase (EC:1.1.1.178) (13_2_20cm_2_scaffold_120458_1)	aspartate/tyrosine/aromatic aminotransferase (13_2_20cm_2_scaffold_120458_2)					4.37112	1.3526	7.94249	6.25772	3.01693	5.69705	8.40536	11.9653	7.7759	8.16073
13_2_20cm_2_scaffold_122863_2	13_2_20cm_2_scaffold_122863	13_2_20cm_2_UNK			scoB; protein ScoB; K01027 3-oxoacid CoA-transferase [EC:2.8.3.5] (13_2_20cm_2_scaffold_122863_1)	CoA-transferase family III, caib/baif family (EC:2.8.3.16 5.1.99.4) (13_2_20cm_2_scaffold_122863_2)					4.37112		5.29499	6.25772				3.98845
13_2_20cm_2_scaffold_30552_3	13_2_20cm_2_scaffold_30552	13_2_20CM_2_Actinobacteria_69_4		hypothetical protein (13_2_20cm_2_scaffold_30552_1)	ROK family protein (13_2_20cm_2_scaffold_30552_2)	solute-binding protein; K10543 D-xylose transport system substrate-binding protein (13_2_20cm_2_scaffold_30552_3)	ABC transport system ATP-binding protein (13_2_20cm_2_scaffold_30552_4)	inner-membrane translocator; K10544 D-xylose transport system permease protein (13_2_20cm_2_scaffold_30552_5)	inner-membrane translocator; K10544 D-xylose transport system permease protein (13_2_20cm_2_scaffold_30552_6)		4.37112						1.68107			1.63215
13_1_20cm_4_scaffold_22078_2	13_1_20cm_4_scaffold_22078	13_1_20CM_4_remainingbacteria_67_8			ROK family protein (13_1_20cm_4_scaffold_22078_1)	solute-binding protein; K10543 D-xylose transport system substrate-binding protein (13_1_20cm_4_scaffold_22078_2)	ABC transport system ATP-binding protein (13_1_20cm_4_scaffold_22078_3)	inner-membrane translocator; K10544 D-xylose transport system permease protein (13_1_20cm_4_scaffold_22078_4)			4.37112						1.68107			1.63215
13_1_20cm_full_scaffold_20684_3	13_1_20cm_full_scaffold_20684	13_1_20CM_alphaproteo_mega		RND family efflux pump inner membrane protein; K03296 hydrophobic/amphiphilic exporter-1 (mainly G- bacteria), HAE1 family (13_1_20cm_full_scaffold_20684_1)	RND family efflux transporter MFP subunit; K07799 putative multidrug efflux transporter MdtA (13_1_20cm_full_scaffold_20684_2)	CoA-transferase family III, caib/baif family (EC:2.8.3.16 5.1.99.4) (13_1_20cm_full_scaffold_20684_3)	putative methylase (13_1_20cm_full_scaffold_20684_4)	potC; spermidine/putrescine transport system permease protein; K11074 putrescine transport system permease protein (13_1_20cm_full_scaffold_20684_5)			4.37112		5.29499	6.25772				3.98845
13_1_20cm_full_scaffold_234711_2	13_1_20cm_full_scaffold_234711	13_1_20CM_Actinobacteria_70_12			RNA polymerase ECF-subfamily sigma factor (13_1_20cm_full_scaffold_234711_1)	hypothetical protein (13_1_20cm_full_scaffold_234711_2)	triacylglycerol lipase (EC:3.1.1.3) (13_1_20cm_full_scaffold_234711_3)				4.37112				3.01693			1.99422
13_1_40cm_4_scaffold_3092_6	13_1_40cm_4_scaffold_3092	13_1_40CM_4_Acidobacteria_65_8	thiamine pyrophosphate binding domain-containing protein; K01652 acetolactate synthase I/II/III large subunit [EC:2.2.1.6] (13_1_40cm_4_scaffold_3092_3)	hypothetical protein (13_1_40cm_4_scaffold_3092_4)	RNA binding S1 domain-containing protein; K02945 small subunit ribosomal protein S1 (13_1_40cm_4_scaffold_3092_5)	polyketide cyclase/dehydrase and lipid transport (13_1_40cm_4_scaffold_3092_6)	L-sorbosone dehydrogenase (13_1_40cm_4_scaffold_3092_7)	Na-Ca exchanger/integrin-beta4 (13_1_40cm_4_scaffold_3092_8)	alpha/beta hydrolase fold protein (13_1_40cm_4_scaffold_3092_9)	2	4.37112	2.70519	2.6475
13_2_20cm_2_scaffold_4177_9	13_2_20cm_2_scaffold_4177	13_2_20CM_2_Actinobacteria_71_6	fibronectin type III (13_2_20cm_2_scaffold_4177_6)	bglX; beta-glucosidase; K05349 beta-glucosidase [EC:3.2.1.21] (13_2_20cm_2_scaffold_4177_7)	ricin B lectin (13_2_20cm_2_scaffold_4177_8)	putative galactocerebrosidase (13_2_20cm_2_scaffold_4177_9)				2	4.37112	0					5.04321
13_1_20cm_full_scaffold_19903_2	13_1_20cm_full_scaffold_19903	13_1_20CM_Actinobacteria_70_12			ribonucleotide reductase; K00526 ribonucleoside-diphosphate reductase beta chain [EC:1.17.4.1] (13_1_20cm_full_scaffold_19903_1)	beta-lactamase (13_1_20cm_full_scaffold_19903_2)	hypothetical protein (13_1_20cm_full_scaffold_19903_3)	hypothetical protein (13_1_20cm_full_scaffold_19903_4)	glutamate--cysteine ligase; K06048 carboxylate-amine ligase [EC:6.3.-.-] (13_1_20cm_full_scaffold_19903_5)		4.37112		2.6475				1.68107
13_2_20cm_2_scaffold_25045_9	13_2_20cm_2_scaffold_25045	13_2_20CM_2_Actinobacteria_72_6			rhomboid family protein (13_2_20cm_2_scaffold_25045_8)	peptidyl-prolyl isomerase; K03767 peptidyl-prolyl cis-trans isomerase A (cyclophilin A) [EC:5.2.1.8] (13_2_20cm_2_scaffold_25045_9)	hypothetical protein (13_2_20cm_2_scaffold_25045_10)	magnesium and cobalt transport protein CorA (13_2_20cm_2_scaffold_25045_11)	GntR family transcriptional regulator (EC:2.6.1.39) (13_2_20cm_2_scaffold_25045_12)	3	4.37112	0			6.03386					4.89644
13_1_20cm_full_scaffold_8085_3	13_1_20cm_full_scaffold_8085	13_1_20CM_Actinobacteria_70_12			rhomboid family protein (13_1_20cm_full_scaffold_8085_2)	peptidyl-prolyl isomerase; K03767 peptidyl-prolyl cis-trans isomerase A (cyclophilin A) [EC:5.2.1.8] (13_1_20cm_full_scaffold_8085_3)	hypothetical protein (13_1_20cm_full_scaffold_8085_4)	magnesium and cobalt transport protein cora; K03284 magnesium transporter (13_1_20cm_full_scaffold_8085_5)	class I and II aminotransferase (13_1_20cm_full_scaffold_8085_6)	3	4.37112	0			6.03386					4.89644
13_1_20cm_full_scaffold_15464_4	13_1_20cm_full_scaffold_15464	13_1_20CM_Actinobacteria_70_12			rhomboid family protein (13_1_20cm_full_scaffold_15464_3)	peptidyl-prolyl isomerase; K03767 peptidyl-prolyl cis-trans isomerase A (cyclophilin A) [EC:5.2.1.8] (13_1_20cm_full_scaffold_15464_4)	hypothetical protein (13_1_20cm_full_scaffold_15464_5)			3	4.37112	0			6.03386					4.89644
13_1_40cm_4_scaffold_225087_2	13_1_40cm_4_scaffold_225087	13_1_40CM_4_Proteobacteria_63_5			rhaB; Rhamnulose kinase; K00848 rhamnulokinase [EC:2.7.1.5] (13_1_40cm_4_scaffold_225087_1)	periplasmic-binding component of ABC superfamily (13_1_40cm_4_scaffold_225087_2)				7	4.37112	2.70519	10.59	6.25772	12.0677	4.27279	5.04321	5.98267	3.11036	4.89644
13_2_20cm_2_scaffold_278279_3	13_2_20cm_2_scaffold_278279	13_2_20cm_2_UNK		rhaA; L-rhamnose isomerase (13_2_20cm_2_scaffold_278279_1)	rhaB; rhamnulokinase; K00848 rhamnulokinase [EC:2.7.1.5] (13_2_20cm_2_scaffold_278279_2)	periplasmic-binding component of ABC superfamily (13_2_20cm_2_scaffold_278279_3)				7	4.37112	2.70519	10.59	6.25772	12.0677	4.27279	5.04321	5.98267	3.11036	4.89644
13_2_20cm_2_scaffold_183151_3	13_2_20cm_2_scaffold_183151	13_2_20cm_2_UNK			resA; thioredoxin-related transmembrane protein (13_2_20cm_2_scaffold_183151_2)	4Fe-4S ferredoxin (13_2_20cm_2_scaffold_183151_3)					4.37112		5.29499		6.03386			1.99422
13_2_20cm_2_scaffold_53990_6	13_2_20cm_2_scaffold_53990	13_2_20cm_2_UNK	O-methyltransferase family protein (13_2_20cm_2_scaffold_53990_3)	beta-lactamase (13_2_20cm_2_scaffold_53990_4)	redoxin (13_2_20cm_2_scaffold_53990_5)	4Fe-4S ferredoxin (13_2_20cm_2_scaffold_53990_6)	hypothetical protein; K06889 (13_2_20cm_2_scaffold_53990_7)				4.37112		5.29499		6.03386			1.99422
13_1_40cm_4_scaffold_29288_3	13_1_40cm_4_scaffold_29288	13_1_40CM_4_Alphaproteobacteria_63_4		inner-membrane translocator (EC:3.6.3.17); K10440 ribose transport system permease protein (13_1_40cm_4_scaffold_29288_1)	rbsA2; ribose import ATP-binding protein rbsA (EC:3.6.3.17); K10441 ribose transport system ATP-binding protein [EC:3.6.3.17] (13_1_40cm_4_scaffold_29288_2)	putative periplasmic sensory protein associated with the TorRS two-component regulatory system (13_1_40cm_4_scaffold_29288_3)	MerR family transcriptional regulator (13_1_40cm_4_scaffold_29288_4)	amidohydrolase (13_1_40cm_4_scaffold_29288_5)			4.37112		5.29499	6.25772	6.03386		6.72428			1.63215
13_1_20cm_full_scaffold_354_9	13_1_20cm_full_scaffold_354	13_1_20CM_Rokubacteria_70_15	mmsB; 3-hydroxyisobutyrate dehydrogenase (EC:1.1.1.31) (13_1_20cm_full_scaffold_354_6)	inner-membrane translocator (EC:3.6.3.17); K10440 ribose transport system permease protein (13_1_20cm_full_scaffold_354_7)	rbsA2; ribose import ATP-binding protein rbsA (EC:3.6.3.17); K10441 ribose transport system ATP-binding protein [EC:3.6.3.17] (13_1_20cm_full_scaffold_354_8)	putative periplasmic sensory protein associated with the TorRS two-component regulatory system (13_1_20cm_full_scaffold_354_9)	MerR family transcriptional regulator (13_1_20cm_full_scaffold_354_10)	Pro-Hyp dipeptidase (13_1_20cm_full_scaffold_354_11)			4.37112		5.29499	6.25772	6.03386		6.72428			1.63215
13_1_20cm_full_scaffold_112527_2	13_1_20cm_full_scaffold_112527	13_1_20CM_remainingbacteria_67_12			rbsA2; ribose import ATP-binding protein rbsA (EC:3.6.3.17); K10441 ribose transport system ATP-binding protein [EC:3.6.3.17] (13_1_20cm_full_scaffold_112527_1)	putative periplasmic sensory protein associated with the TorRS two-component regulatory system (13_1_20cm_full_scaffold_112527_2)					4.37112		5.29499	6.25772	6.03386		6.72428			1.63215
13_1_20cm_4_scaffold_543_11	13_1_20cm_4_scaffold_543	13_1_20CM_4_remainingbacteria_67_8	6-phosphogluconate dehydrogenase (13_1_20cm_4_scaffold_543_8)	inner-membrane translocator (EC:3.6.3.17); K10440 ribose transport system permease protein (13_1_20cm_4_scaffold_543_9)	rbsA2; ribose import ATP-binding protein rbsA (EC:3.6.3.17); K10441 ribose transport system ATP-binding protein [EC:3.6.3.17] (13_1_20cm_4_scaffold_543_10)	putative periplasmic sensory protein associated with the TorRS two-component regulatory system (13_1_20cm_4_scaffold_543_11)	putative gluconolactonase; K01053 gluconolactonase [EC:3.1.1.17] (13_1_20cm_4_scaffold_543_12)		beta-lactamase (13_1_20cm_4_scaffold_543_14)		4.37112		5.29499	6.25772	6.03386		6.72428			1.63215
13_1_20cm_4_scaffold_454_10	13_1_20cm_4_scaffold_454	13_1_20CM_4_Rokubacteria_70_14	3-hydroxyisobutyrate dehydrogenase (13_1_20cm_4_scaffold_454_7)	inner-membrane translocator (EC:3.6.3.17); K10440 ribose transport system permease protein (13_1_20cm_4_scaffold_454_8)	rbsA2; ribose import ATP-binding protein rbsA (EC:3.6.3.17); K10441 ribose transport system ATP-binding protein [EC:3.6.3.17] (13_1_20cm_4_scaffold_454_9)	putative periplasmic sensory protein associated with the TorRS two-component regulatory system (13_1_20cm_4_scaffold_454_10)	MerR family transcriptional regulator (13_1_20cm_4_scaffold_454_11)	amidohydrolase (13_1_20cm_4_scaffold_454_12)			4.37112		5.29499	6.25772	6.03386		6.72428			1.63215
13_1_20cm_4_scaffold_150235_3	13_1_20cm_4_scaffold_150235	13_1_20CM_4_Proteobacteria_62_7		inner-membrane translocator (EC:3.6.3.17); K10440 ribose transport system permease protein (13_1_20cm_4_scaffold_150235_1)	rbsA2; ribose import ATP-binding protein rbsA (EC:3.6.3.17); K10441 ribose transport system ATP-binding protein [EC:3.6.3.17] (13_1_20cm_4_scaffold_150235_2)	putative periplasmic sensory protein associated with the TorRS two-component regulatory system (13_1_20cm_4_scaffold_150235_3)					4.37112		5.29499	6.25772	6.03386		6.72428			1.63215
13_1_40cm_4_scaffold_3108_8	13_1_40cm_4_scaffold_3108	13_1_40CM_4_remainingbacteria_63_5	3-oxoacid CoA-transferase subunit A; K01027 3-oxoacid CoA-transferase [EC:2.8.3.5] (13_1_40cm_4_scaffold_3108_5)	scoB; protein ScoB; K01027 3-oxoacid CoA-transferase [EC:2.8.3.5] (13_1_40cm_4_scaffold_3108_6)	quinoprotein glucose dehydrogenase (EC:1.1.5.2); K00117 quinoprotein glucose dehydrogenase [EC:1.1.5.2] (13_1_40cm_4_scaffold_3108_7)	CoA-transferase family III, caib/baif family (EC:2.8.3.16 5.1.99.4) (13_1_40cm_4_scaffold_3108_8)	hypothetical protein (13_1_40cm_4_scaffold_3108_9)	RssA; esterase; K07001 NTE family protein (13_1_40cm_4_scaffold_3108_10)			4.37112		5.29499	6.25772				3.98845
13_1_20cm_4_scaffold_62595_6	13_1_20cm_4_scaffold_62595	13_1_20CM_4_remainingbacteria_67_8	hypothetical protein; K09912 hypothetical protein (13_1_20cm_4_scaffold_62595_3)		quinolinate synthetase; K03517 quinolinate synthase [EC:2.5.1.72] (13_1_20cm_4_scaffold_62595_5)	(13_1_20cm_4_scaffold_62595_6)	patatin; K07001 NTE family protein (13_1_20cm_4_scaffold_62595_7)			8	4.37112	0	2.6475		6.03386
13_1_40cm_4_scaffold_10618_5	13_1_40cm_4_scaffold_10618	13_1_40CM_4_remainingbacteria_63_5	hypothetical protein (13_1_40cm_4_scaffold_10618_2)	hypothetical protein (13_1_40cm_4_scaffold_10618_3)	quinolinate synthetase complex subunit alpha (EC:2.5.1.72); K03517 quinolinate synthase [EC:2.5.1.72] (13_1_40cm_4_scaffold_10618_4)	Superoxide dismutase (EC:1.15.1.1); K04564 superoxide dismutase, Fe-Mn family [EC:1.15.1.1] (13_1_40cm_4_scaffold_10618_5)		hypothetical protein (13_1_40cm_4_scaffold_10618_7)	DNA polymerase III subunits gamma and tau; K02343 DNA polymerase III subunit gamma/tau [EC:2.7.7.7] (13_1_40cm_4_scaffold_10618_8)	7	4.37112	9.46817	13.2375	7.82215		11.3941	5.04321	10.6359	6.22072	7.34466
13_1_20cm_4_scaffold_31418_2	13_1_20cm_4_scaffold_31418	13_1_20CM_4_Proteobacteria_62_7			quinohemoprotein alcohol dehydrogenase (13_1_20cm_4_scaffold_31418_1)	(13_1_20cm_4_scaffold_31418_2)	hypothetical protein (13_1_20cm_4_scaffold_31418_3)				4.37112		2.6475		6.03386		1.68107	1.99422
13_2_20cm_2_scaffold_994_2	13_2_20cm_2_scaffold_994	13_2_20cm_2_UNK			pyruvate/2-oxoglutarate dehydrogenase complex, dehydrogenase (E1) component, eukaryotic type subunit beta (EC:1.2.4.4); K11381 2-oxoisovalerate dehydrogenase E1 component [EC:1.2.4.4] (13_2_20cm_2_scaffold_994_1)	hypothetical protein; K07047 (13_2_20cm_2_scaffold_994_2)	hypothetical protein (13_2_20cm_2_scaffold_994_3)	Pfpi family intracellular protease; K05520 protease I [EC:3.2.-.-] (13_2_20cm_2_scaffold_994_4)	hypothetical protein (13_2_20cm_2_scaffold_994_5)		4.37112	1.3526	2.6475			2.84852	1.68107		1.55518	1.63215
13_2_20cm_2_scaffold_2500_6	13_2_20cm_2_scaffold_2500	13_2_20CM_2_Chloroflexi_56_8	transposase (13_2_20cm_2_scaffold_2500_3)		pyrrolo-quinoline quinone (13_2_20cm_2_scaffold_2500_5)	hypothetical protein (13_2_20cm_2_scaffold_2500_6)	Blue (Type 1) copper domain protein (13_2_20cm_2_scaffold_2500_7)		Uncharacterized protein (13_2_20cm_2_scaffold_2500_9)	4	4.37112	1.3526	10.59		3.01693		3.36214	11.9653		8.16073
13_1_20cm_full_scaffold_870_2	13_1_20cm_full_scaffold_870	13_1_20CM_Chloroflexi_54_36			pyrrolo-quinoline quinone (13_1_20cm_full_scaffold_870_1)	hypothetical protein (13_1_20cm_full_scaffold_870_2)	Blue (Type 1) copper domain protein (13_1_20cm_full_scaffold_870_3)		Uncharacterized protein (13_1_20cm_full_scaffold_870_5)	4	4.37112	1.3526	10.59		3.01693		3.36214	11.9653		8.16073
13_1_20cm_4_scaffold_2798_2	13_1_20cm_4_scaffold_2798	13_1_20CM_4_Chloroflexi_53_11			pyrrolo-quinoline quinone (13_1_20cm_4_scaffold_2798_1)	hypothetical protein (13_1_20cm_4_scaffold_2798_2)	Blue (Type 1) copper domain protein (13_1_20cm_4_scaffold_2798_3)		Uncharacterized protein (13_1_20cm_4_scaffold_2798_5)	4	4.37112	1.3526	10.59		3.01693		3.36214	11.9653		8.16073
13_1_40cm_4_scaffold_3751_12	13_1_40cm_4_scaffold_3751	13_1_40CM_4_remainingbacteria_63_5	hypothetical protein (13_1_40cm_4_scaffold_3751_9)	transcriptional regulator; K10947 PadR family transcriptional regulator, regulatory protein PadR (13_1_40cm_4_scaffold_3751_10)	pyrroline-5-carboxylate reductase (EC:1.5.1.2); K00286 pyrroline-5-carboxylate reductase [EC:1.5.1.2] (13_1_40cm_4_scaffold_3751_11)	selenium-binding protein (13_1_40cm_4_scaffold_3751_12)	hypothetical protein (13_1_40cm_4_scaffold_3751_13)	glutamate synthase (EC:1.4.7.1); K00284 glutamate synthase (ferredoxin) [EC:1.4.7.1] (13_1_40cm_4_scaffold_3751_14)		1	4.37112	0	2.6475		3.01693		1.68107	1.99422
13_1_40cm_4_scaffold_13636_6	13_1_40cm_4_scaffold_13636	13_1_40CM_4_Actinobacteria_66_4	PadR family transcriptional regulator; K10947 PadR family transcriptional regulator, regulatory protein PadR (13_1_40cm_4_scaffold_13636_3)		pyrroline-5-carboxylate reductase (EC:1.5.1.2); K00286 pyrroline-5-carboxylate reductase [EC:1.5.1.2] (13_1_40cm_4_scaffold_13636_5)	selenium-binding protein (13_1_40cm_4_scaffold_13636_6)				1	4.37112	0	2.6475		3.01693		1.68107	1.99422
13_2_20cm_2_scaffold_68279_3	13_2_20cm_2_scaffold_68279	13_2_20CM_2_Actinobacteria_69_4		ABC transporter (13_2_20cm_2_scaffold_68279_1)	pyridoxamine 5'-phosphate oxidase-like protein (13_2_20cm_2_scaffold_68279_2)	glyoxalase (13_2_20cm_2_scaffold_68279_3)				2	4.37112	1.3526	2.6475			2.84852	3.36214	1.99422		3.26429
13_1_20cm_full_scaffold_116448_2	13_1_20cm_full_scaffold_116448	13_1_20CM_remainingunknowns_50_25			putative transcriptional regulator (13_1_20cm_full_scaffold_116448_1)	Ribose/xylose/arabinose/galactoside ABC transporter periplasmic protein; K10439 ribose transport system substrate-binding protein (13_1_20cm_full_scaffold_116448_2)					4.37112	0
13_2_20cm_2_scaffold_10301_8	13_2_20cm_2_scaffold_10301	13_2_20CM_2_Novel_66_7		hypothetical protein (13_2_20cm_2_scaffold_10301_6)	putative secreted protein (13_2_20cm_2_scaffold_10301_7)	Glyoxalase/bleomycin resistance protein/dioxygenase (13_2_20cm_2_scaffold_10301_8)	AraC family transcriptional regulator (13_2_20cm_2_scaffold_10301_9)		mmpL3; MMPL domain-containing protein; K06994 putative drug exporter of the RND superfamily (13_2_20cm_2_scaffold_10301_11)	4	4.37112	1.3526	5.29499		6.03386		5.04321	5.98267		4.89644
13_1_20cm_full_scaffold_45922_5	13_1_20cm_full_scaffold_45922	13_1_20CM_Deltaproteobacteria_68_15	hypothetical protein; K07018 (13_1_20cm_full_scaffold_45922_2)	hypothetical protein (13_1_20cm_full_scaffold_45922_3)	putative RNA methylase; K06969 23S rRNA (cytosine1962-C5)-methyltransferase [EC:2.1.1.191] (13_1_20cm_full_scaffold_45922_4)	hypothetical protein (13_1_20cm_full_scaffold_45922_5)			radical SAM domain-containing protein (13_1_20cm_full_scaffold_45922_8)	5	4.37112	0	5.29499		6.03386
13_2_20cm_2_scaffold_108_33	13_2_20cm_2_scaffold_108	13_2_20CM_2_Gemmatimonadetes_69_23	fadI; acetyl-CoA acyltransferase (EC:2.3.1.16); K00632 acetyl-CoA acyltransferase [EC:2.3.1.16] (13_2_20cm_2_scaffold_108_30)	glycerol-3-phosphate dehydrogenase; K00111 glycerol-3-phosphate dehydrogenase [EC:1.1.5.3] (13_2_20cm_2_scaffold_108_31)	putative quinol-cytochrome c reductase cytochrome c subunit (EC:1.10.2.2) (13_2_20cm_2_scaffold_108_32)	hypothetical protein (13_2_20cm_2_scaffold_108_33)	HEAT repeat-containing PBS lyase (13_2_20cm_2_scaffold_108_34)		ddlA; D-alanine-D-alanine ligase (EC:6.3.2.4); K01921 D-alanine-D-alanine ligase [EC:6.3.2.4] (13_2_20cm_2_scaffold_108_36)	1	4.37112	0	10.59				6.72428			4.89644
13_1_20cm_full_scaffold_40342_6	13_1_20cm_full_scaffold_40342	13_1_20CM_Chloroflexi_53_13	hypothetical protein (13_1_20cm_full_scaffold_40342_3)	putative phosphonopyruvate decarboxylase (13_1_20cm_full_scaffold_40342_4)	putative phosphonopyruvate decarboxylase; K13039 sulfopyruvate decarboxylase subunit beta [EC:4.1.1.79] (13_1_20cm_full_scaffold_40342_5)	putative cyclase (13_1_20cm_full_scaffold_40342_6)				6	4.37112	2.70519	2.6475	3.12886	12.0677	2.84852	3.36214	7.9769	3.11036	4.89644
13_1_20cm_4_scaffold_5396_6	13_1_20cm_4_scaffold_5396	13_1_20CM_4_Chloroflexi_53_11	cysteine ABC transporter permease/ATP-binding protein CydD; K16013 ATP-binding cassette, subfamily C, bacterial CydD (13_1_20cm_4_scaffold_5396_3)	GntR family transcriptional regulator (13_1_20cm_4_scaffold_5396_4)	putative phosphoglycerate mutase (13_1_20cm_4_scaffold_5396_5)	d-beta-hydroxybutyrate dehydrogenase (EC:1.1.1.30); K00019 3-hydroxybutyrate dehydrogenase [EC:1.1.1.30] (13_1_20cm_4_scaffold_5396_6)	Cell surface glycoprotein 1 (13_1_20cm_4_scaffold_5396_7)				4.37112
13_2_20cm_2_scaffold_124100_2	13_2_20cm_2_scaffold_124100	13_2_20cm_2_UNK			putative permease of the major facilitator superfamily (13_2_20cm_2_scaffold_124100_1)	Putative hydrolases or acyltransferases(Alpha/beta hydrolase superfamily) protein (13_2_20cm_2_scaffold_124100_2)				3	4.37112	2.70519		9.38658		2.84852	1.68107	5.98267	3.11036	3.26429
13_1_40cm_4_scaffold_208430_2	13_1_40cm_4_scaffold_208430	13_1_40CM_4_Deltaproteobacteria_63_4			Putative monooxygenase (EC:1.-.-.-) (13_1_40cm_4_scaffold_208430_1)	isochorismatase hydrolase (13_1_40cm_4_scaffold_208430_2)				11	4.37112	2.70519	5.29499	3.12886	3.01693	2.84852	6.72428	1.99422	3.11036
13_1_20cm_4_scaffold_10744_3	13_1_20cm_4_scaffold_10744	13_1_20CM_4_Alphaproteobacteria_64_7		potC; spermidine/putrescine transport system permease protein; K11074 putrescine transport system permease protein (13_1_20cm_4_scaffold_10744_1)	putative methylase (13_1_20cm_4_scaffold_10744_2)	CoA-transferase family III, caib/baif family (EC:2.8.3.16 5.1.99.4) (13_1_20cm_4_scaffold_10744_3)	efflux transporter, RND family, MFP subunit (13_1_20cm_4_scaffold_10744_4)				4.37112		5.29499	6.25772				3.98845
13_1_20cm_full_scaffold_4161_2	13_1_20cm_full_scaffold_4161	13_1_20CM_remainingbacteria_67_12			putative gluconolactonase; K01053 gluconolactonase [EC:3.1.1.17] (13_1_20cm_full_scaffold_4161_1)	putative periplasmic sensory protein associated with the TorRS two-component regulatory system (13_1_20cm_full_scaffold_4161_2)	rbsA2; ribose import ATP-binding protein rbsA (EC:3.6.3.17); K10441 ribose transport system ATP-binding protein [EC:3.6.3.17] (13_1_20cm_full_scaffold_4161_3)	inner-membrane translocator (EC:3.6.3.17); K10440 ribose transport system permease protein (13_1_20cm_full_scaffold_4161_4)	2-hydroxy-3-oxopropionate reductase (EC:1.1.1.60) (13_1_20cm_full_scaffold_4161_5)		4.37112		5.29499	6.25772	6.03386		6.72428			1.63215
13_2_20cm_2_scaffold_71852_2	13_2_20cm_2_scaffold_71852	13_2_20cm_2_UNK			putative GDSL-like lipase/acylhydrolase (13_2_20cm_2_scaffold_71852_1)	formyl-coenzyme A transferase; K07749 formyl-CoA transferase [EC:2.8.3.16] (13_2_20cm_2_scaffold_71852_2)				4	4.37112	0	5.29499		3.01693		3.36214	1.99422	1.55518	3.26429
13_1_20cm_4_scaffold_11983_2	13_1_20cm_4_scaffold_11983	13_1_20CM_4_remainingbacteria_67_8			putative GDSL-like lipase/acylhydrolase (13_1_20cm_4_scaffold_11983_1)	formyl-coenzyme A transferase (EC:2.8.3.16); K07749 formyl-CoA transferase [EC:2.8.3.16] (13_1_20cm_4_scaffold_11983_2)	hypothetical protein (13_1_20cm_4_scaffold_11983_3)	amidohydrolase 2; K07046 (13_1_20cm_4_scaffold_11983_4)	2hydroxyacyl-CoA lyase 1, putative (13_1_20cm_4_scaffold_11983_5)	4	4.37112	0	5.29499		3.01693		3.36214	1.99422	1.55518	3.26429
13_1_20cm_4_scaffold_48656_4	13_1_20cm_4_scaffold_48656	13_1_20CM_4_remainingbacteria_67_8		RNA polymerase, sigma-24 subunit, ECF subfamily; K03088 RNA polymerase sigma-70 factor, ECF subfamily (13_1_20cm_4_scaffold_48656_2)	putative Cupredoxin (13_1_20cm_4_scaffold_48656_3)	manganese/iron superoxide dismutase (EC:1.15.1.1); K04564 superoxide dismutase, Fe-Mn family [EC:1.15.1.1] (13_1_20cm_4_scaffold_48656_4)	manganese/iron superoxide dismutase; K04564 superoxide dismutase, Fe-Mn family [EC:1.15.1.1] (13_1_20cm_4_scaffold_48656_5)				4.37112		13.2375		18.1016		6.72428	7.9769		11.425
13_1_20cm_full_scaffold_59572_4	13_1_20cm_full_scaffold_59572	13_1_20CM_Chloroflexi_53_13	phenylacetic acid catabolic (13_1_20cm_full_scaffold_59572_1)	Uncharacterized protein (13_1_20cm_full_scaffold_59572_2)	putative benzoyl-CoA oxygenase component B (13_1_20cm_full_scaffold_59572_3)	hydrolase, alpha (13_1_20cm_full_scaffold_59572_4)				2	4.37112	0			6.03386		1.68107	1.99422
13_1_40cm_4_scaffold_41544_4	13_1_40cm_4_scaffold_41544	13_1_40CM_4_remainingbacteria_63_5	putative pyridine nucleotide-disulfide oxidoreductase; K00520 mercuric reductase [EC:1.16.1.1] (13_1_40cm_4_scaffold_41544_1)	Activator of Hsp90 ATPase 1 family protein (13_1_40cm_4_scaffold_41544_2)	putative ArsR-family transcriptional regulator (13_1_40cm_4_scaffold_41544_3)	Aha1 domain-containing protein (13_1_40cm_4_scaffold_41544_4)		multi-sensor signal transduction histidine kinase (13_1_40cm_4_scaffold_41544_6)	putative oxidoreductase (13_1_40cm_4_scaffold_41544_7)	3	4.37112	0	5.29499	6.25772	6.03386	2.84852	3.36214	3.98845		3.26429
13_1_20cm_4_scaffold_141888_3	13_1_20cm_4_scaffold_141888	13_1_20CM_4_remainingbacteria_67_8		activator of Hsp90 ATPase 1 family protein (13_1_20cm_4_scaffold_141888_1)	putative ArsR-family transcriptional regulator (13_1_20cm_4_scaffold_141888_2)	activator of Hsp90 ATPase 1 family protein (13_1_20cm_4_scaffold_141888_3)				3	4.37112	0	5.29499	6.25772	6.03386	2.84852	3.36214	3.98845		3.26429
13_1_20cm_4_scaffold_7824_2	13_1_20cm_4_scaffold_7824	13_1_20CM_4_remainingbacteria_56_6			putative AraC family transcriptional regulator (13_1_20cm_4_scaffold_7824_1)	cupin (13_1_20cm_4_scaffold_7824_2)	short-chain dehydrogenase/reductase SDR (EC:1.1.1.100) (13_1_20cm_4_scaffold_7824_3)	alcohol dehydrogenase zinc-binding domain-containing protein (13_1_20cm_4_scaffold_7824_4)	short-chain dehydrogenase/reductase SDR (13_1_20cm_4_scaffold_7824_5)		4.37112	2.70519		12.5154				3.98845
13_1_40cm_4_scaffold_298164_5	13_1_40cm_4_scaffold_298164	13_1_40CM_4_remainingbacteria_63_5	ABC transporter ATP-binding protein; K01995 branched-chain amino acid transport system ATP-binding protein (13_1_40cm_4_scaffold_298164_2)	ABC transporter; K01995 branched-chain amino acid transport system ATP-binding protein (13_1_40cm_4_scaffold_298164_3)	putative amino acid ABC transporter ATP-binding protein (13_1_40cm_4_scaffold_298164_4)	acid phosphatase (EC:3.1.4.3); K01114 phospholipase C [EC:3.1.4.3] (13_1_40cm_4_scaffold_298164_5)					4.37112	2.70519	2.6475	9.38658			1.68107			3.26429
13_1_20cm_full_scaffold_8981_4	13_1_20cm_full_scaffold_8981	13_1_20CM_Chloroflexi_53_13	putative ABC transporter ATP-binding protein; K02056 simple sugar transport system ATP-binding protein [EC:3.6.3.17] (13_1_20cm_full_scaffold_8981_1)	permease of sugar ABC transporter; K02057 simple sugar transport system permease protein (13_1_20cm_full_scaffold_8981_2)	putative ABC transporter substrate binding protein (13_1_20cm_full_scaffold_8981_3)	iolD; 3D-(3,5/4)-trihydroxycyclohexane-1,2-dione hydrolase; K03336 3D-(3,5/4)-trihydroxycyclohexane-1,2-dione hydrolase [EC:3.7.1.-] (13_1_20cm_full_scaffold_8981_4)					4.37112					1.42426	3.36214	1.99422	3.11036
13_1_20cm_4_scaffold_87101_2	13_1_20cm_4_scaffold_87101	13_1_20CM_4_Alphaproteobacteria_64_7			putative ABC transporter permease protein (13_1_20cm_4_scaffold_87101_1)	ABC transporter substrate-binding protein; K01999 branched-chain amino acid transport system substrate-binding protein (13_1_20cm_4_scaffold_87101_2)	histidinol dehydrogenase (13_1_20cm_4_scaffold_87101_3)				4.37112	0	7.94249					3.98845		6.52859
13_1_20cm_full_scaffold_68112_3	13_1_20cm_full_scaffold_68112	13_1_20CM_remainingbacteria_67_12		ABC transporter-like protein (13_1_20cm_full_scaffold_68112_1)	putative ABC transporter permease (13_1_20cm_full_scaffold_68112_2)	sugar ABC transporter substrate-binding protein; K02058 simple sugar transport system substrate-binding protein (13_1_20cm_full_scaffold_68112_3)				11	4.37112	1.3526	13.2375		15.0847	1.42426	6.72428	11.9653		6.52859
13_1_20cm_full_scaffold_49110_3	13_1_20cm_full_scaffold_49110	13_1_20CM_Actinobacteria_70_12		ABC transporter-like protein (13_1_20cm_full_scaffold_49110_1)	putative ABC transporter permease (13_1_20cm_full_scaffold_49110_2)	monosaccharide ABC transporter substrate-binding protein, CUT2 family (13_1_20cm_full_scaffold_49110_3)					4.37112		2.6475						1.55518	1.63215
13_1_40cm_4_scaffold_2322_3	13_1_40cm_4_scaffold_2322	13_1_40CM_4_Deltaproteobacteria_63_4		thymidylate synthase (EC:2.1.1.45); K00560 thymidylate synthase [EC:2.1.1.45] (13_1_40cm_4_scaffold_2322_1)	Protein of unknown function (DUF1800) (13_1_40cm_4_scaffold_2322_2)	hypothetical protein (13_1_40cm_4_scaffold_2322_3)	NHL repeat containing protein (13_1_40cm_4_scaffold_2322_4)	hypothetical protein (13_1_40cm_4_scaffold_2322_5)	hypothetical protein (13_1_40cm_4_scaffold_2322_6)	2	4.37112	0	2.6475			2.84852	3.36214		1.55518
13_1_20cm_4_scaffold_17585_4	13_1_20cm_4_scaffold_17585	13_1_20CM_4_remainingbacteria_56_6	Uncharacterized protein (13_1_20cm_4_scaffold_17585_1)	long-chain-fatty-acid--CoA ligase; K02182 crotonobetaine/carnitine-CoA ligase [EC:6.2.1.-] (13_1_20cm_4_scaffold_17585_2)	propanoyl-CoA C-acyltransferase (13_1_20cm_4_scaffold_17585_3)	nitroreductase (13_1_20cm_4_scaffold_17585_4)					4.37112				12.0677		5.04321	7.9769
13_1_40cm_4_scaffold_21563_2	13_1_40cm_4_scaffold_21563	13_1_40CM_4_remainingunknowns_60_5			PRIM1; primase, DNA, polypeptide 1 (49kDa); K02684 DNA primase small subunit [EC:2.7.7.-] (13_1_40cm_4_scaffold_21563_1)	(13_1_40cm_4_scaffold_21563_2)	diaminopimelate epimerase (EC:5.1.1.7); K01778 diaminopimelate epimerase [EC:5.1.1.7] (13_1_40cm_4_scaffold_21563_3)		protein kinase; K08884 serine/threonine protein kinase, bacterial [EC:2.7.11.1] (13_1_40cm_4_scaffold_21563_5)		4.37112
13_2_20cm_2_scaffold_294842_2	13_2_20cm_2_scaffold_294842	13_2_20CM_2_Actinobacteria_69_4			polar amino acid transport protein, ATP-binding protein; K10008 glutamate transport system ATP-binding protein [EC:3.6.3.-] (13_2_20cm_2_scaffold_294842_1)	glutamate ABC transporter glutamate binding protein; K10005 glutamate transport system substrate-binding protein (13_2_20cm_2_scaffold_294842_2)				3	4.37112	1.3526	5.29499			1.42426	3.36214
13_1_20cm_full_scaffold_5212_3	13_1_20cm_full_scaffold_5212	13_1_20CM_Actinobacteria_70_12			PilT protein domain-containing protein; K07062 (13_1_20cm_full_scaffold_5212_2)	hypothetical protein; K04750 PhnB protein (13_1_20cm_full_scaffold_5212_3)	type I phosphodiesterase/nucleotide pyrophosphatase (13_1_20cm_full_scaffold_5212_4)	xylose isomerase domain-containing protein tim barrel (13_1_20cm_full_scaffold_5212_5)	TatD-related deoxyribonuclease; K07051 (13_1_20cm_full_scaffold_5212_6)		4.37112	0								3.26429
13_1_20cm_4_scaffold_247915_2	13_1_20cm_4_scaffold_247915	13_1_20CM_4_remainingbacteria_67_8			phosphotransferase enzyme family protein (13_1_20cm_4_scaffold_247915_1)	endoribonuclease (13_1_20cm_4_scaffold_247915_2)	Glu (13_1_20cm_4_scaffold_247915_trna_1)				4.37112	0						1.99422		1.63215
13_2_20cm_2_scaffold_13911_2	13_2_20cm_2_scaffold_13911	13_2_20cm_2_UNK			phospholipid-lipopolysaccharide ABC transporter; K11085 ATP-binding cassette, subfamily B, bacterial MsbA [EC:3.6.3.-] (13_2_20cm_2_scaffold_13911_1)	hypothetical protein (13_2_20cm_2_scaffold_13911_2)	hypothetical protein (13_2_20cm_2_scaffold_13911_3)	prolyl aminopeptidase (EC:3.4.11.5); K01259 proline iminopeptidase [EC:3.4.11.5] (13_2_20cm_2_scaffold_13911_4)			4.37112
13_1_40cm_4_scaffold_17934_2	13_1_40cm_4_scaffold_17934	13_1_40CM_4_Rokubacteria_68_6			phospholipid-lipopolysaccharide ABC transporter; K11085 ATP-binding cassette, subfamily B, bacterial MsbA [EC:3.6.3.-] (13_1_40cm_4_scaffold_17934_1)	hypothetical protein (13_1_40cm_4_scaffold_17934_2)	methyltransferase, type 11 (EC:2.1.1.-) (13_1_40cm_4_scaffold_17934_3)	hypothetical protein (13_1_40cm_4_scaffold_17934_4)	NAD synthetase; K01950 NAD+ synthase (glutamine-hydrolysing) [EC:6.3.5.1] (13_1_40cm_4_scaffold_17934_5)		4.37112
13_1_40cm_4_scaffold_83790_2	13_1_40cm_4_scaffold_83790	13_1_40CM_4_Proteobacteria_63_5			phospholipase C/P1 nuclease domain-containing protein (13_1_40cm_4_scaffold_83790_1)	hypothetical protein (13_1_40cm_4_scaffold_83790_2)	nitrilotriacetate monooxygenase (13_1_40cm_4_scaffold_83790_3)			5	4.37112	4.05779		3.12886	3.01693	2.84852	1.68107	1.99422
13_1_40cm_4_scaffold_33823_2	13_1_40cm_4_scaffold_33823	13_1_40CM_4_Chloroflexi_52_3			PfkB domain-containing protein; K03338 5-dehydro-2-deoxygluconokinase [EC:2.7.1.92] (13_1_40cm_4_scaffold_33823_1)	iolD; 3D-(3,5/4)-trihydroxycyclohexane-1,2-dione hydrolase; K03336 3D-(3,5/4)-trihydroxycyclohexane-1,2-dione hydrolase [EC:3.7.1.-] (13_1_40cm_4_scaffold_33823_2)	methylmalonate-semialdehyde dehydrogenase; K00140 malonate-semialdehyde dehydrogenase (acetylating) / methylmalonate-semialdehyde dehydrogenase [EC:1.2.1.18 1.2.1.27] (13_1_40cm_4_scaffold_33823_3)				4.37112					1.42426	3.36214	1.99422	3.11036
13_1_20cm_full_scaffold_350217_3	13_1_20cm_full_scaffold_350217	13_1_20CM_alphaproteo_mega		membrane component of ABC superfamily (13_1_20cm_full_scaffold_350217_1)	periplasmic-binding component of ABC superfamily (13_1_20cm_full_scaffold_350217_2)	periplasmic-binding component of ABC superfamily (13_1_20cm_full_scaffold_350217_3)				5	4.37112	0			3.01693		1.68107	3.98845		1.63215
13_2_20cm_2_scaffold_5594_7	13_2_20cm_2_scaffold_5594	13_2_20cm_2_UNK			periplasmic binding protein/LacI transcriptional regulator (13_2_20cm_2_scaffold_5594_6)	hypothetical protein (13_2_20cm_2_scaffold_5594_7)		cupin 2 protein (13_2_20cm_2_scaffold_5594_9)	putative thymidylate synthase (EC:2.1.1.-) (13_2_20cm_2_scaffold_5594_10)		4.37112		14.5612
13_2_20cm_2_scaffold_62284_3	13_2_20cm_2_scaffold_62284	13_2_20CM_2_Chloroflexi_68_5		dipeptide/oligopeptide/nickel ABC transporter permease (13_2_20cm_2_scaffold_62284_1)	peptide ABC transporter substrate-binding protein; K02035 peptide/nickel transport system substrate-binding protein (13_2_20cm_2_scaffold_62284_2)	Extracellular solute-binding protein family 5 (13_2_20cm_2_scaffold_62284_3)				7	4.37112	4.05779	7.94249	6.25772	9.05079	1.42426	8.40536	5.98267	1.55518	6.52859
13_1_40cm_4_scaffold_8716_6	13_1_40cm_4_scaffold_8716	13_1_40CM_4_remainingbacteria_63_5	AbrB; regulators of stationary/sporulation gene expression (13_1_40cm_4_scaffold_8716_3)	oligopeptide ABC transporter permease; K02034 peptide/nickel transport system permease protein (13_1_40cm_4_scaffold_8716_4)	peptide ABC transporter permease; K02033 peptide/nickel transport system permease protein (13_1_40cm_4_scaffold_8716_5)	family 5 extracellular solute-binding protein (13_1_40cm_4_scaffold_8716_6)		putative GDSL-lipase (13_1_40cm_4_scaffold_8716_8)	D-isomer specific 2-hydroxyacid dehydrogenase NAD-binding protein; K00058 D-3-phosphoglycerate dehydrogenase [EC:1.1.1.95] (13_1_40cm_4_scaffold_8716_9)	2	4.37112	1.3526	2.6475	3.12886	6.03386		1.68107	1.99422	1.55518	3.26429
13_1_20cm_full_scaffold_99206_3	13_1_20cm_full_scaffold_99206	13_1_20CM_remainingbacteria_67_12			peptide ABC transporter permease; K02033 peptide/nickel transport system permease protein (13_1_20cm_full_scaffold_99206_2)	family 5 extracellular solute-binding protein; K02035 peptide/nickel transport system substrate-binding protein (13_1_20cm_full_scaffold_99206_3)				2	4.37112	1.3526	2.6475	3.12886	6.03386		1.68107	1.99422	1.55518	3.26429
13_1_40cm_4_scaffold_27349_3	13_1_40cm_4_scaffold_27349	13_1_40CM_4_Acidobacteria_59_4		peptidase S9, prolyl oligopeptidase (13_1_40cm_4_scaffold_27349_1)	peptidase S9, prolyl oligopeptidase (13_1_40cm_4_scaffold_27349_2)	pgi; glucose-6-phosphate isomerase (EC:5.3.1.9); K01810 glucose-6-phosphate isomerase [EC:5.3.1.9] (13_1_40cm_4_scaffold_27349_3)	Uncharacterized protein (13_1_40cm_4_scaffold_27349_4)			2	4.37112	0	2.6475		3.01693		1.68107	1.99422	1.55518	1.63215
13_1_40cm_4_scaffold_126924_2	13_1_40cm_4_scaffold_126924	13_1_40CM_4_Acidobacteria_59_4			peptidase S9, prolyl oligopeptidase (13_1_40cm_4_scaffold_126924_1)	pgi; glucose-6-phosphate isomerase (EC:5.3.1.9); K01810 glucose-6-phosphate isomerase [EC:5.3.1.9] (13_1_40cm_4_scaffold_126924_2)				2	4.37112	0	2.6475		3.01693		1.68107	1.99422	1.55518	1.63215
13_2_20cm_2_scaffold_66614_2	13_2_20cm_2_scaffold_66614	13_2_20cm_2_UNK			peptidase S15; K06889 (13_2_20cm_2_scaffold_66614_1)	4Fe-4S ferredoxin (13_2_20cm_2_scaffold_66614_2)	C-type cytochrome biogenesis protein ResA (thioredoxin) (13_2_20cm_2_scaffold_66614_3)				4.37112		5.29499		6.03386			1.99422
13_1_20cm_full_scaffold_134894_2	13_1_20cm_full_scaffold_134894	13_1_20CM_remainingbacteria_56_12			PEP phosphonomutase-like enzyme (EC:4.1.3.32) (13_1_20cm_full_scaffold_134894_1)	hypothetical protein (13_1_20cm_full_scaffold_134894_2)					4.37112	0			3.01693			1.99422		3.26429
13_1_20cm_4_scaffold_2157_4	13_1_20cm_4_scaffold_2157	13_1_20CM_4_Deltaproteobacteria_megabin	fimbrial biogenesis outer membrane usher protein; K07347 outer membrane usher protein (13_1_20cm_4_scaffold_2157_1)	alpha amylase, catalytic subdomain; K05343 maltose alpha-D-glucosyltransferase [EC:5.4.99.16] (13_1_20cm_4_scaffold_2157_2)	patatin; K07001 NTE family protein (13_1_20cm_4_scaffold_2157_3)	(13_1_20cm_4_scaffold_2157_4)	nadA; quinolinate synthetase (EC:2.5.1.72) (13_1_20cm_4_scaffold_2157_5)	hypothetical protein (13_1_20cm_4_scaffold_2157_6)		9	4.37112	0	2.6475		9.05079		3.36214	3.98845		3.26429
13_2_20cm_2_scaffold_11129_9	13_2_20cm_2_scaffold_11129	13_2_20cm_2_UNK	hypothetical protein (13_2_20cm_2_scaffold_11129_6)	ilvB; acetolactate synthase (EC:2.2.1.6) (13_2_20cm_2_scaffold_11129_7)	pat; N-acetyltransferase GCN5; K03823 phosphinothricin acetyltransferase [EC:2.3.1.183] (13_2_20cm_2_scaffold_11129_8)	putative NADP+ dependent succinate-semialdehyde dehydrogenase; K00135 succinate-semialdehyde dehydrogenase (NADP+) [EC:1.2.1.16] (13_2_20cm_2_scaffold_11129_9)				1	4.37112	0	7.94249	3.12886						1.63215
13_1_40cm_4_scaffold_165216_2	13_1_40cm_4_scaffold_165216	13_1_40CM_4_Actinobacteria_66_4			parA; chromosome partitioning protein ParA (13_1_40cm_4_scaffold_165216_1)	luciferase family protein (13_1_40cm_4_scaffold_165216_2)				6	4.37112	2.70519	15.885	6.25772	9.05079	4.27279	6.72428	7.9769	6.22072	6.52859
13_1_20cm_full_scaffold_94720_2	13_1_20cm_full_scaffold_94720	13_1_20CM_remainingbacteria_56_12			oxidoreductase domain-containing protein (13_1_20cm_full_scaffold_94720_1)	glycoside hydrolase family 3; K05349 beta-glucosidase [EC:3.2.1.21] (13_1_20cm_full_scaffold_94720_2)					4.37112							1.99422
13_1_20cm_4_scaffold_34239_3	13_1_20cm_4_scaffold_34239	13_1_20CM_4_remainingbacteria_56_6		major facilitator transporter (13_1_20cm_4_scaffold_34239_1)	oxidoreductase domain-containing protein (13_1_20cm_4_scaffold_34239_2)	glycoside hydrolase family 3; K05349 beta-glucosidase [EC:3.2.1.21] (13_1_20cm_4_scaffold_34239_3)					4.37112							1.99422
13_1_40cm_4_scaffold_43288_4	13_1_40cm_4_scaffold_43288	13_1_40CM_4_Deltaproteobacteria_63_4	argininosuccinate synthase (EC:6.3.4.5); K01940 argininosuccinate synthase [EC:6.3.4.5] (13_1_40cm_4_scaffold_43288_1)	ornithine carbamoyltransferase; K00611 ornithine carbamoyltransferase [EC:2.1.3.3] (13_1_40cm_4_scaffold_43288_2)	ornithine carbamoyltransferase (argf); K00611 ornithine carbamoyltransferase [EC:2.1.3.3] (13_1_40cm_4_scaffold_43288_3)	acetylornithine aminotransferase; K00818 acetylornithine aminotransferase [EC:2.6.1.11] (13_1_40cm_4_scaffold_43288_4)	putative lipoprotein (13_1_40cm_4_scaffold_43288_5)				4.37112
13_1_40cm_4_scaffold_10193_4	13_1_40cm_4_scaffold_10193	13_1_40CM_4_Proteobacteria_63_5	peptidase S8 and S53 subtilisin kexin sedolisin (13_1_40cm_4_scaffold_10193_1)	peptide ABC transporter permease; K02033 peptide/nickel transport system permease protein (13_1_40cm_4_scaffold_10193_2)	oligopeptide ABC transporter permease; K02034 peptide/nickel transport system permease protein (13_1_40cm_4_scaffold_10193_3)	family 5 extracellular solute-binding protein; K02035 peptide/nickel transport system substrate-binding protein (13_1_40cm_4_scaffold_10193_4)				2	4.37112	1.3526	2.6475	3.12886	6.03386		1.68107	1.99422	1.55518	3.26429
[truncated: 28,444 more rows]
