# Supplementary material for: Proteogenomic analyses indicate bacterial methylotrophy and archaeal heterotrophy are prevalent below the grass root zone
Source: PeerJ. 2016 Nov 8;4:e2687. doi: 10.7717/peerj.2687 (PMC5103831; doi:10.7717/peerj.2687)
Supplement: Table S7 — One-way ANOVA in Figure 5 with Benjamini-Hochberg FDR correction of p-values. [file peerj-04-2687-s012.xlsx]

## Sheet: Sheet1
One-way ANOVA of Compounds in Figure 5 with Benjamini-Hochberg FDR correction of p-values
Compound	Sample count	DF2	Total mean	Pre-Rain 10 - 20 cm_avg	Pre-Rain 10 - 20 cm_stdev	Pre-Rain 10 - 20 cm_var	Pre-Rain 10 - 20 cm_numb	Rain + 4 d 10 - 20 cm_avg	Rain + 4 d 10 - 20 cm_stdev	Rain + 4 d 10 - 20 cm_var	Rain + 4 d 10 - 20 cm_numb	Rain + 6 d 10 - 20 cm_avg	Rain + 6 d 10 - 20 cm_stdev	Rain + 6 d 10 - 20 cm_var	Rain + 6 d 10 - 20 cm_numb	2nd Rain + 2 d 10 - 20 cm_avg	2nd Rain + 2 d 10 - 20 cm_stdev	2nd Rain + 2 d 10 - 20 cm_var	2nd Rain + 2 d 10 - 20 cm_numb	Pre-Rain 30 - 40 cm_avg	Pre-Rain 30 - 40 cm_stdev	Pre-Rain 30 - 40 cm_var	Pre-Rain 30 - 40 cm_numb	Rain + 4 d 30 - 40 cm_avg	Rain + 4 d 30 - 40 cm_stdev	Rain + 4 d 30 - 40 cm_var	Rain + 4 d 30 - 40 cm_numb	Rain + 6 d 30 - 40 cm_avg	Rain + 6 d 30 - 40 cm_stdev	Rain + 6 d 30 - 40 cm_var	Rain + 6 d 30 - 40 cm_numb	2nd Rain + 2 d 30 - 40 cm_avg	2nd Rain + 2 d 30 - 40 cm_stdev	2nd Rain + 2 d 30 - 40 cm_var	2nd Rain + 2 d 30 - 40 cm_numb	ssb	ssw	msb	msw	Fstat	pval	sigE	padj_less0.05	padj_fdrcorr
C5-Disaccharide(xylobiose)1	24	16	76855.2	60054.5	27240.6	7.4205e+08	3	340467	49301.3	2.43061e+09	3	93635.4	9470.94	8.96987e+07	3	99086.5	86165	7.42441e+09	3	6704.94	4671.1	2.18191e+07	3	3791	2464.09	6.07175e+06	3	3195.1	3651.99	1.3337e+07	3	7907.72	6147.57	3.77926e+07	3	272964316062	2.15316e+10	3.89949e+10	1.34572e+09	28.9769	6.13045e-08	36684.1	TRUE	8.58263e-08
C5-Disaccharide(xylobiose)2	24	16	101908	86925.8	38574.8	1.48802e+09	3	410506	55846.5	3.11883e+09	3	118829	8558.98	7.32561e+07	3	168826	66631	4.43969e+09	3	7972.02	4098.39	1.67968e+07	3	2460.25	1687.7	2.84834e+06	3	3920.62	3847.42	1.48027e+07	3	15826.2	10066	1.01325e+08	3	407840323227	1.85111e+10	5.82629e+10	1.15695e+09	50.3592	1.01633e-09	34013.9	TRUE	2.03266e-09
(Disaccharide6)	24	16	66178.5	122596	6155.98	3.78961e+07	3	122489	39817.9	1.58547e+09	3	113962	16274.4	2.64857e+08	3	147683	35912.3	1.2897e+09	3	6375.69	723.176	522983	3	8914.9	2769.57	7.6705e+06	3	4585.06	885.091	783385	3	2822.95	387.383	150065	3	8.98295e+10	6.37409e+09	1.28328e+10	3.98381e+08	32.2124	2.83388e-08	19959.5	TRUE	4.13273e-08
(Hexose3)	24	16	758989	1.06621e+06	15323.5	2.34811e+08	3	908181	46988.4	2.20791e+09	3	1.16975e+06	81853	6.69991e+09	3	2.59601e+06	620692	385258491388	3	141957	19065.7	3.635e+08	3	98344.7	11218.9	1.25864e+08	3	69208.9	40443.3	1.63566e+09	3	22248	14680.5	2.15517e+08	3	16487306928800	793483314335	2355329561260	4.95927e+10	47.4935	1.58124e-09	222694	TRUE	3.07463e-09
(Hexose4)	24	16	534910	602929	5106.85	2.60799e+07	3	506962	21079.1	4.44329e+08	3	693918	76737.5	5.88864e+09	3	2.19562e+06	547237	299468269037	3	109591	19393.3	3.76101e+08	3	71629.4	10280.6	1.05691e+08	3	76383.3	4643.38	2.1561e+07	3	22252.7	15655.3	2.45089e+08	3	10971674324200	613151518894	1567382046310	3.8322e+10	40.9004	4.84797e-09	195760	TRUE	8.27702e-09
(Hexose5)	24	16	4.89858e+07	6.02462e+07	3.84998e+06	14822317997400	3	6.36354e+07	6.74218e+06	45456997835400	3	5.44154e+07	3.85779e+06	14882517042500	3	1.82301e+08	1.01052e+07	102115908318000	3	1.54437e+07	1.49988e+06	2249629914160	3	7.39549e+06	2.27524e+06	5176727491450	3	5.35192e+06	4.7031e+06	22119159020100	3	3.09699e+06	1.08996e+06	1188016706070	3	7.50255e+16	416022548650000	1.07179e+16	26001409290600	412.206	7.50148e-17	5.09916e+06	TRUE	2.62552e-15
Pentasaccharide1	24	16	288243	526690	38084.7	1.45044e+09	3	455698	56168.7	3.15492e+09	3	563796	52623.1	2.76919e+09	3	322326	120496	1.45192e+10	3	96904.7	11427.3	1.30582e+08	3	115178	7617.79	5.80307e+07	3	99686.9	8361.42	6.99134e+07	3	125668	20557.1	4.22594e+08	3	871605986608	4.51498e+10	124515140944	2.82186e+09	44.1252	2.7483e-09	53121.2	TRUE	5.06265e-09
Pentasaccharide2	24	16	18185.2	52784.9	2913.6	8.48905e+06	3	32681.8	2666.37	7.10953e+06	3	45870.1	6765.08	4.57663e+07	3	13519.6	8216.71	6.75144e+07	3	190.98	157.639	24850	3	407.193	190.175	36166.7	3	27.33	47.3369	2240.79	3	0	0	0	3	1.04873e+10	2.57885e+08	1.49819e+09	1.61178e+07	92.9523	9.2622e-12	4014.7	TRUE	3.41239e-11
Pentasaccharide3	24	16	301877	532682	37147.2	1.37991e+09	3	545387	18600.6	3.45983e+08	3	566202	52676.2	2774784792	3	332923	116880	1.36608e+10	3	97300.7	12050.7	1.45219e+08	3	115178	7617.79	5.80307e+07	3	99677	8376.4	7.01641e+07	3	125668	20557.1	4.22594e+08	3	996125815571	3.7715e+10	142303687939	2.35719e+09	60.37	2.56529e-10	48550.9	TRUE	6.19209e-10
Tetrasaccharide3	24	16	128419	327313	23951.9	5.73694e+08	3	226520	37266.1	1.38876e+09	3	287590	19516.6	3.80899e+08	3	120232	51675.4	2.67034e+09	3	23709.6	2607.82	6.80075e+06	3	25332.5	474.867	225499	3	15459.2	1706.4	2.91179e+06	3	1193.13	1027.09	1.05492e+06	3	375366720637	1.00494e+10	5.36238e+10	6.28087e+08	85.3765	1.78917e-11	25061.7	TRUE	6.2621e-11
Tetrasaccharide4	24	16	834717	1.55936e+06	75673.2	5.72644e+09	3	1.1653e+06	211091	4.45595e+10	3	1.62618e+06	183377	3.36271e+10	3	859779	260443	6.78305e+10	3	386651	93818.9	8.80199e+09	3	415752	40592.8	1.64778e+09	3	313423	64769	4.19503e+09	3	351290	194877	3.7977e+10	3	6429543081300	408730482662	918506154472	2.55457e+10	35.9555	1.26215e-08	159830	TRUE	1.92067e-08
Tetrasaccharide6	24	16	612729	1.10042e+06	72278.8	5.22423e+09	3	917386	78199.5	6.11517e+09	3	1.12252e+06	118441	1.40284e+10	3	643981	142787	2.03882e+10	3	259794	32543.1	1.05905e+09	3	294879	5574	3.10694e+07	3	212600	11157.5	1.2449e+08	3	350256	18205.3	3.31431e+08	3	3138313760330	9.4604e+10	448330537190	5.91275e+09	75.8244	4.47032e-11	76894.4	TRUE	1.30384e-10
Trisaccharide1	24	16	509192	1.18905e+06	181675	3.30059e+10	3	742940	115290	1.32919e+10	3	819396	83173.4	6.91781e+09	3	889314	237353	5.63364e+10	3	155642	29905.6	8.94344e+08	3	133427	24656.4	6.07937e+08	3	113110	23955	5.7384e+08	3	30660	26807.4	7.18634e+08	3	4228898172170	224693679265	604128310310	1.40434e+10	43.0188	3.32413e-09	118505	TRUE	5.96639e-09
Trisaccharide2	24	16	2.21838e+06	4.52872e+06	506931	256978728990	3	3.64008e+06	276630	7.6524e+10	3	3.52931e+06	360463	129933666219	3	3.38664e+06	706170	498675622362	3	889298	162792	2.65012e+10	3	725753	80213.1	6.43414e+09	3	684122	104586	1.09381e+10	3	363073	236555	5.59583e+10	3	60698431639600	2123887685810	8671204519940	132742980363	65.3233	1.40427e-10	364339	TRUE	3.51068e-10
Trisaccharide3	24	16	2.65577e+06	4.58022e+06	149263	2.22794e+10	3	4.10721e+06	192865	3.71968e+10	3	4.96816e+06	461065	212580485443	3	3.78989e+06	437963	191811399272	3	1.14459e+06	92768.1	8.60592e+09	3	1.00455e+06	20739.6	4.30133e+08	3	877991	43645.9	1.90496e+09	3	773551	26983.1	7.28088e+08	3	72471017244100	951074455361	10353002463400	5.94422e+10	174.169	6.83847e-14	243808	TRUE	5.98366e-13
Trisaccharide4	24	16	2.7481e+06	4.79049e+06	157519	2.48124e+10	3	4.24714e+06	176254	3.10656e+10	3	5.03869e+06	417697	174470624584	3	3.96617e+06	495259	245281642533	3	1.18769e+06	144062	20753966950	3	1.0911e+06	16875	2.84765e+08	3	884620	45651.6	2.08407e+09	3	778886	30309.9	9.1869e+08	3	77039560995100	999343343004	11005651570700	6.2459e+10	176.206	6.24064e-14	249918	TRUE	5.98366e-13
Trisaccharide5	24	16	2.29858e+06	4.68145e+06	509675	259768167226	3	3.72539e+06	323831	104866289978	3	3.58344e+06	365753	133774956845	3	3.48046e+06	762936	582071223129	3	1.033e+06	240232	5.77113e+10	3	778871	81587.2	6.65647e+09	3	717893	108529	1.17785e+10	3	388111	253412	6.42178e+10	3	62463689858300	2441689428140	8923384265470	152605589259	58.4735	3.27184e-10	390648	TRUE	7.38803e-10
Trisaccharide6	24	16	109890	308609	19502.3	3.8034e+08	3	138869	10597	1.12297e+08	3	149912	17627.7	3.10737e+08	3	200298	62790.7	3.94267e+09	3	42515.3	45596.3	2.07903e+09	3	34783.9	1198.87	1.43728e+06	3	3539.64	431.263	185988	3	596.17	130.145	16937.8	3	250620908265	13653425954	35802986895	8.53339e+08	41.9563	4.00778e-09	29212	TRUE	7.01362e-09
Hexasaccharide1	24	16	109958	198530	23152.7	5.36048e+08	3	178011	16953.9	2.87436e+08	3	199084	12664.3	1.60384e+08	3	116476	34224.4	1.17131e+09	3	32878.7	1756.95	3.08687e+06	3	54740	3238.07	1.04851e+07	3	45878.1	1198.09	1.43543e+06	3	54067.9	2280.53	5.20081e+06	3	110046491390	4.35077e+09	1.57209e+10	2.71923e+08	57.8139	3.56701e-10	16490.1	TRUE	7.80284e-10
Hexasaccharide2	24	16	1705.86	5243.05	625.573	391341	3	3563.34	1376.83	1.89565e+06	3	4517.18	903.934	817097	3	323.32	406.422	165179	3	0	0	0	3	0	0	0	3	0	0	0	3	0	0	0	3	1.1225e+08	6.53853e+06	1.60357e+07	408658	39.2399	6.60136e-09	639.264	TRUE	1.07464e-08
Trehalose	24	16	3.73135e+07	6.79028e+07	4.36113e+06	19019495438400	3	5.61343e+07	5.04189e+06	25420698584000	3	5.91094e+07	4.06568e+06	16529756292500	3	3.17135e+07	7.13738e+06	50942126487100	3	2.6091e+07	3.40621e+06	11602239184700	3	2.50795e+07	1.64711e+06	2712955570420	3	2.33677e+07	1.19041e+06	1417070587930	3	9.11015e+06	7.51548e+06	56482437209800	3	9185642853070000	368253558710000	1312234693300000	23015847419400	57.0144	3.96572e-10	4.79748e+06	TRUE	8.41212e-10
Sucrose	24	16	2.39463e+07	4.88638e+07	734896	540072531958	3	3.49976e+07	1.00673e+06	1013497281200	3	3.23564e+07	1.02236e+06	1045220600910	3	1.51978e+07	2.67817e+06	7172568775300	3	2.2199e+07	4.18915e+06	17548961824600	3	2.37352e+07	766331	587263771225	3	1.09483e+07	1.25482e+06	1574569373070	3	3.27249e+06	1.74178e+06	3033798544090	3	4469200642650000	65031905404700	638457234664000	4064494087790	157.082	1.53986e-13	2.01606e+06	TRUE	1.19767e-12
Disaccharide3(cellobiose/maltose)	24	16	1.64257e+07	3.14756e+07	259557	6.737e+10	3	2.79656e+07	815702	665370350830	3	2.71294e+07	1.383e+06	1912677783990	3	1.47896e+07	2.57562e+06	6633807857480	3	9.9245e+06	1.60902e+06	2588958931730	3	8.74115e+06	501132	251133730035	3	8.58285e+06	853210	727967432553	3	2.79658e+06	1.52719e+06	2332321766950	3	2476487434510000	30359215685100	353783919216000	1897450980320	186.452	3.99928e-14	1.37748e+06	TRUE	4.66582e-13
Hexose1(glucose/galactose)	24	16	4.82944e+07	5.53886e+07	5.60649e+06	31432770488700	3	6.20793e+07	6.70642e+06	44976054162300	3	5.36464e+07	3.76939e+06	14208266584500	3	1.82082e+08	7.83017e+06	61311580879300	3	1.48607e+07	1.3573e+06	1842273353730	3	8.25438e+06	912698	833017603934	3	7.09683e+06	1.8301e+06	3349253227380	3	2.94665e+06	1.08875e+06	1185379499460	3	7.39287e+16	318277191599000	1.05612e+16	19892324474900	530.92	1.003e-17	4.46008e+06	TRUE	7.02099e-16
Hexose2(glucose/galactose)	24	16	3.4838e+07	3.37925e+07	4.98863e+06	24886434247800	3	4.32118e+07	6.81822e+06	46488141167200	3	3.4035e+07	2.74752e+06	7548874064560	3	1.45979e+08	1.00288e+07	100576020660000	3	9.76313e+06	1.0795e+06	1165310197610	3	5.32943e+06	670614	449723594566	3	4.78416e+06	1.23654e+06	1529037225410	3	1.80922e+06	542464	294267655912	3	4.77534e+16	365875617627000	6821913372040000	22867226101700	298.327	9.75399e-16	4.78197e+06	TRUE	1.70695e-14
Hexose6(fructose)	24	16	113527	225100	14683.2	2.15597e+08	3	122715	13983.9	1.9555e+08	3	108823	12529.9	1.56999e+08	3	134109	88240.6	7.7864e+09	3	121722	8528.44	7.27343e+07	3	153936	3096.01	9.58527e+06	3	34186.3	4237.39	1.79555e+07	3	7624.64	3929.88	1.5444e+07	3	9.65667e+10	1.69405e+10	1.37952e+10	1.05878e+09	13.0293	1.53238e-05	32538.9	TRUE	1.60099e-05
Hexose7(mannose)	24	16	2.42828e+07	2.34381e+07	1.67215e+06	2796081597570	3	2.06168e+07	2.46863e+06	6094151801010	3	2.0473e+07	4.23015e+06	17894187651800	3	1.12553e+08	1.4377e+07	206697457763000	3	6.39822e+06	820315	672916445730	3	5.03849e+06	614470	377573994334	3	4.34675e+06	797522	636040634003	3	1.39808e+06	505922	255957318025	3	2.8295e+16	470848734410000	4042148425110000	29428045900600	137.357	4.4111e-13	5.42476e+06	TRUE	2.80707e-12
SugarAlc1(mannitol)	24	16	4.83949e+06	8.25805e+06	445770	198710472691	3	5.76508e+06	247872	6.14403e+10	3	7.96367e+06	963753	928820739308	3	1.61785e+07	3.82016e+06	14593651768300	3	204761	20651	4.26465e+08	3	177269	44782.9	2.00551e+09	3	131954	13425.7	1.80249e+08	3	36605.4	14398.2	2.07308e+08	3	717970149879000	31570885715000	102567164268000	1973180357190	51.9806	7.99732e-10	1.4047e+06	TRUE	1.64651e-09
Tetrasaccharide1(maltotetraose)	24	16	798264	1.47363e+06	64689.4	4.18472e+09	3	1.11962e+06	211828	4.48711e+10	3	1.56475e+06	176430	3.11274e+10	3	796299	253462	6.42428e+10	3	351292	39890.2	1.59123e+09	3	412095	42284.8	1.78801e+09	3	317938	57501.8	3306452654	3	350488	196111	3.84595e+10	3	5781073467300	379142451893	825867638186	2.36964e+10	34.852	1.58866e-08	153936	TRUE	2.36608e-08
Tetrasaccharide2(stachyose)	24	16	194293	452165	36510.8	1.33304e+09	3	316432	63108.2	3.98264e+09	3	446603	36506.1	1.33269e+09	3	237276	92527.2	8.56128e+09	3	34921.5	3278.74	1.07501e+07	3	39758	2349.19	5.5187e+06	3	21634.3	3789.16	1.43577e+07	3	5554.78	5031.14	2.53124e+07	3	784912154454	3.05312e+10	112130307779	1.9082e+09	58.7624	3.15131e-10	43682.9	TRUE	7.35306e-10
C12H22O10(Rutinose)1	24	16	93181.1	71436.4	9302.35	8.65336e+07	3	123938	12531.8	1.57045e+08	3	216287	38298	1466735261	3	155063	27536.3	7.58247e+08	3	46092.6	15433.8	2.38203e+08	3	56646.3	14200.6	2.01656e+08	3	55367.5	38233.5	1.4618e+09	3	20618.3	8906.85	7.9332e+07	3	9.19514e+10	8.89911e+09	1.31359e+10	5.56194e+08	23.6175	2.66172e-07	23583.8	TRUE	3.26878e-07
C12H22O10(Rutinose)2	24	16	206640	142225	14774.7	2.18293e+08	3	316115	43162.8	1.86303e+09	3	459085	36712.2	1.34779e+09	3	397018	43431.4	1.88628e+09	3	106049	28434	8.08493e+08	3	116020	40947.1	1.67667e+09	3	88763.6	22441.3	5.03611e+08	3	27840.7	14147.8	2.0016e+08	3	540902359064	1.70086e+10	7.72718e+10	1.06304e+09	72.6894	6.18652e-11	32604.3	TRUE	1.73223e-10
(C13H24O11)	24	16	2.94329e+06	3.60216e+06	135629	1.83953e+10	3	1.23625e+06	83369.6	6.95049e+09	3	3.097e+06	552674	305448681217	3	1.49407e+07	2.07195e+06	4292971509330	3	365654	26853.3	7.211e+08	3	131674	1729.62	2.99158e+06	3	105448	4933.02	2.43347e+07	3	67450.2	14603.7	2.13268e+08	3	534548820074000	9249455350620	76364117153500	578090959414	132.097	5.98849e-13	760323	TRUE	3.49329e-12
SugarAlc2(xylitol)	24	16	115925	67733.7	15396.6	2.37054e+08	3	153606	46679.2	2.17894e+09	3	184422	25778.3	6.64519e+08	3	475984	128935	1.66242e+10	3	8120.49	3564.33	1.27044e+07	3	10750	9425.77	8.88451e+07	3	26745.5	45308.9	2.05289e+09	3	34.9833	60.5929	3671.5	3	546430448573	4.37183e+10	7.80615e+10	2.73239e+09	28.5689	6.79412e-08	52272.3	TRUE	9.32527e-08
SugarAlc3(C5)	24	16	127758	95539.3	13633.8	1.85882e+08	3	194074	54315.3	2.95015e+09	3	228569	33340.4	1.11158e+09	3	480842	179411	3.21882e+10	3	8616.91	3647.25	1.33024e+07	3	4734.27	6015.89	3.61909e+07	3	9663.77	15254	2.32683e+08	3	20.8867	36.1768	1308.76	3	599579438331	7.34359e+10	8.56542e+10	4.58975e+09	18.6621	1.38308e-06	67747.7	TRUE	1.58714e-06
Glutamine	24	16	8088.06	2240.16	530.708	281651	3	7800.8	3631.6	1.31885e+07	3	9805.05	3156.9	9.96599e+06	3	43837.9	21076.7	4.44229e+08	3	266.207	191.581	36703.4	3	352.19	111.538	12440.8	3	268.217	189.331	35846.2	3	133.983	125.472	15743.2	3	4.68216e+09	9.35532e+08	6.6888e+08	5.84707e+07	11.4396	3.52213e-05	7646.62	TRUE	3.62572e-05
L-isoleucine	24	16	2.01465e+06	506782	52701.8	2.77748e+09	3	602293	65752.9	4.32345e+09	3	717335	120771	1.45856e+10	3	1.33264e+07	2.64029e+06	6971144637600	3	259949	19727.3	3.89165e+08	3	267936	19319.9	3.7326e+08	3	211255	42617.4	1.81625e+09	3	225243	69792	4.87093e+09	3	439476782245000	14000561462100	62782397463600	875035091382	71.7484	6.83823e-11	935433	TRUE	1.84106e-10
L-leucine	24	16	647491	264301	38818.6	1.50688e+09	3	288633	27940.4	7.80665e+08	3	308874	38209.5	1.45997e+09	3	3.57362e+06	587822	345535137547	3	205799	17417.7	3.03375e+08	3	198447	19906.7	3.96277e+08	3	168391	40315	1.6253e+09	3	171868	69743.1	4.8641e+09	3	29414921458200	712943417242	4202131636890	4.4559e+10	94.305	8.2803e-12	211090	TRUE	3.22012e-11
Phenylalanine	24	16	341891	111796	6138.78	3.76846e+07	3	128476	7871.68	6.19633e+07	3	142329	17531.4	3.0735e+08	3	2.08455e+06	564702	318888561427	3	59717.9	13404.7	1.79686e+08	3	78985.2	36450.4	1.32863e+09	3	77045.8	38008.8	1.44467e+09	3	52232.7	19667.4	3.86806e+08	3	10433841269400	645270708217	1490548752760	4.03294e+10	36.9593	1.02953e-08	200822	TRUE	1.63789e-08
Proline	24	16	14778.7	3558.21	1855.13	3.44152e+06	3	6034.38	801.749	642801	3	9391.65	7535.8	5.67882e+07	3	95290.1	31493.8	9.91862e+08	3	878.047	430.434	185274	3	1513.22	2123.14	4.50774e+06	3	729.133	223.497	49951.1	3	835.067	638.939	408243	3	2.24234e+10	2.11577e+09	3.20335e+09	1.32236e+08	24.2245	2.22225e-07	11499.4	TRUE	2.77781e-07
Tryptophan	24	16	7734.76	4917.65	1698.47	2.8848e+06	3	3087.11	805.499	648828	3	4383.11	985.129	970479	3	41942.3	15149.8	2.29518e+08	3	1747.17	749.447	561670	3	2168.75	1483.08	2.19952e+06	3	2059.14	892.551	796647	3	1572.85	600.101	360121	3	4.04382e+09	4.75879e+08	5.77689e+08	2.97425e+07	19.423	1.04941e-06	5453.67	TRUE	1.22431e-06
Tyrosine	24	16	68152.7	47187.3	3715.14	1.38023e+07	3	42534.8	2302.9	5.30335e+06	3	56308.1	13707.5	1.87895e+08	3	370536	114875	1.31963e+10	3	9175.09	2826.51	7.98918e+06	3	8662.42	5234.43	2.73993e+07	3	6121.33	2073.33	4.29868e+06	3	4696.56	4212.56	1.77457e+07	3	322690995572	26921487892	4.60987e+10	1.68259e+09	27.3974	9.19601e-08	41019.4	TRUE	1.23792e-07
Valine	24	16	223820	48000.2	10072.2	1.0145e+08	3	64146.6	10710.5	1.14714e+08	3	70082.1	13166.3	1.73352e+08	3	1.52916e+06	289681	8.39148e+10	3	19257.9	4166.44	1.73592e+07	3	24669.9	11882.6	1.41196e+08	3	20115.3	8182.83	6.69587e+07	3	15126.3	9133.56	8.3422e+07	3	5851566414400	169226552162	835938059200	1.05767e+10	79.0361	3.24701e-11	102843	TRUE	9.96444e-11
(4-aminobutanoate)	24	16	927951	852930	72731.1	5.28982e+09	3	810510	43610.4	1.90187e+09	3	1.18865e+06	53292.3	2.84007e+09	3	2.67643e+06	332321	110437059350	3	532826	107012	1.14515e+10	3	456990	24233.8	5.87277e+08	3	450606	49097.5	2.41057e+09	3	454661	29658.3	8.79612e+08	3	11923063557000	271595640806	1703294793860	1.69747e+10	100.343	5.11385e-12	130287	TRUE	2.23731e-11
(N-acetyl-l-phenylalanine)	24	16	3552.65	4610.06	2926.78	8.56603e+06	3	986.233	682.042	465181	3	4935.06	963.067	927498	3	9014.88	6543.54	4.28179e+07	3	2716.76	281.974	79509.5	3	1685.78	383.48	147057	3	2131.48	537.172	288554	3	2340.92	1884.65	3.55191e+06	3	1.41371e+08	1.13687e+08	2.01958e+07	7.10546e+06	2.8423	0.0395977	2665.61	TRUE	0.0395977
(C6H11NO3)	24	16	2.76576e+06	6.2946e+06	729608	532328290910	3	4.54781e+06	670175	449134356438	3	5.99354e+06	642210	412434148194	3	3.81142e+06	635387	403716814858	3	463711	24864.4	6.1824e+08	3	536389	101091	1.02195e+10	3	288721	30467.3	9.28257e+08	3	189881	11583.6	1.34179e+08	3	150542244826000	3619027475250	21506034975200	226189217203	95.0798	7.77089e-12	475594	TRUE	3.19978e-11
Deoxycytidine	24	16	260194	88399	18535.5	3.43564e+08	3	241446	19424.4	3.77307e+08	3	263770	58435.3	3.41468e+09	3	1.42271e+06	204744	4.19201e+10	3	16914.8	2169.25	4.70564e+06	3	19960.4	2166.08	4.69192e+06	3	25165.8	6417.06	4.11787e+07	3	3185.04	623.665	388957	3	4858556616370	9.22132e+10	694079516625	5.76332e+09	120.43	1.23387e-12	75916.6	TRUE	6.16933e-12
Adenine	24	16	508036	686527	60182.5	3.62193e+09	3	448446	43098.5	1.85748e+09	3	677444	155890	2.43018e+10	3	1.31839e+06	384066	147507057324	3	269325	10903.7	1.18891e+08	3	296330	111980	1.25394e+10	3	210689	37577.9	1.4121e+09	3	157136	26438.5	6.98995e+08	3	3102381484910	384115280283	443197354988	2.40072e+10	18.461	1.49014e-06	154943	TRUE	1.68242e-06
Adenosine	24	16	2.27221e+06	3.72453e+06	349376	122063640264	3	2.69646e+06	475098	225718511846	3	4.28628e+06	796368	634202460654	3	3.73036e+06	1.49577e+06	2237340678310	3	1.43847e+06	79153.9	6.26534e+09	3	1.09251e+06	178528	3.18723e+10	3	1.03675e+06	262967	6.91518e+10	3	172353	19748	3.89985e+08	3	49483454850400	6654009424550	7069064978630	415875589034	16.998	2.62021e-06	644884	TRUE	2.86585e-06
Cytidine	24	16	5437.51	3203.96	448.758	201384	3	1032.07	79.0488	6248.71	3	2056.99	695.327	483480	3	37145.5	15073.2	2.27201e+08	3	34.69	60.0848	3610.19	3	17.6033	30.4899	929.632	3	0	0	0	3	9.21667	15.9637	254.841	3	3.47647e+09	4.55794e+08	4.96638e+08	2.84872e+07	17.4338	2.20557e-06	5337.34	TRUE	2.45063e-06
Cytosine	24	16	1.52006e+06	513850	76911.9	5.91544e+09	3	1.34419e+06	57625.5	3.3207e+09	3	1.43647e+06	296674	8.80156e+10	3	8.46603e+06	1.30169e+06	1694392092750	3	101870	9866.61	9.73499e+07	3	123944	10058.4	1.01171e+08	3	145827	41668.4	1.73626e+09	3	28301.1	2194.37	4.81527e+06	3	172113463477000	3587166948570	24587637639500	224197934286	109.669	2.56079e-12	473495	TRUE	1.19504e-11
Deoxyadenosine	24	16	2.67337e+06	2.47479e+06	329319	108451119818	3	1.75493e+06	167501	2.80565e+10	3	3.77737e+06	447284	200063409875	3	8.00472e+06	2.49093e+06	6204746298270	3	1.66838e+06	237918	5.6605e+10	3	1.44704e+06	409310	167534707856	3	2.09622e+06	403426	162752922608	3	163480	45430.9	2.06397e+09	3	119014730856000	13860547860100	17002104408000	866284241257	19.6265	9.76284e-07	930744	TRUE	1.1583e-06
Deoxyguanosine	24	16	256075	0	0	0	3	89856.9	47665.7	2.27202e+09	3	8718	7806.74	6.09453e+07	3	1.95003e+06	677019	458354529265	3	0	0	0	3	0	0	0	3	0	0	0	3	0	0	0	3	9858471575680	921374993399	1408353082240	5.75859e+10	24.4565	2.07634e-07	239971	TRUE	2.64261e-07
Deoxyuridine	24	16	2.04975e+06	215111	83330.8	6.94403e+09	3	264946	158986	2.52765e+10	3	628658	16235.2	2.6358e+08	3	1.49934e+07	6.56305e+06	43073594124300	3	101268	16010.3	2.56331e+08	3	58061.5	5341.43	2.85309e+07	3	111343	12103.5	1.46494e+08	3	25142.2	14985.9	2.24576e+08	3	575189221251000	86213468338500	82169888750200	5388341771160	15.2496	5.44218e-06	2.32128e+06	TRUE	5.8037e-06
Guanosine	24	16	129117	246581	46956.2	2.20489e+09	3	163265	17478.1	3.05482e+08	3	173792	20014.8	4.00591e+08	3	388617	100226	1.00452e+10	3	27229.6	4437.87	1.96947e+07	3	14018.9	2752.77	7.57776e+06	3	16617.1	2930.01	8.58496e+06	3	2819.63	2439.67	5.952e+06	3	409607060516	2.5996e+10	5.85153e+10	1.62475e+09	36.0149	1.24684e-08	40308.2	TRUE	1.92067e-08
Hypoxanthine	24	16	551978	154547	5119.09	2.62051e+07	3	155036	11391.1	1.29757e+08	3	224423	62434.9	3.89812e+09	3	3.75161e+06	762025	580682792590	3	51724.5	7910.88	6.25821e+07	3	26414.1	5927.02	3.51296e+07	3	48793.8	32473.7	1.05454e+09	3	3268.09	2171.43	4.71509e+06	3	35223683360200	1171787678590	5031954765740	7.32367e+10	68.7081	9.5351e-11	270623	TRUE	2.47206e-10
Inosine	24	16	76635.6	65696.8	1750.54	3.06439e+06	3	63233.1	6583.37	4.33407e+07	3	93883.7	23198.8	5.38186e+08	3	340460	105645	1.11609e+10	3	26317.4	7388.12	5.45844e+07	3	7924.2	1093.1	1.19487e+06	3	14826.3	7962.12	6.33954e+07	3	743.477	220.921	48806	3	261100270739	2.37295e+10	3.73e+10	1.48309e+09	25.1502	1.70052e-07	38510.9	TRUE	2.20438e-07
Uracil	24	16	1.35676e+06	818059	454790	206833924153	3	926088	263390	6.93745e+10	3	1.18219e+06	117538	1.38152e+10	3	7.12261e+06	2.54921e+06	6498467243790	3	261010	55110.6	3.03718e+09	3	194847	34223.7	1.17126e+09	3	234882	3813.35	1.45417e+07	3	114420	63534	4.03656e+09	3	117311881894000	13593500869400	16758840270600	849593804335	19.7257	9.42706e-07	921734	TRUE	1.13775e-06
Uridine	24	16	65900.7	69288.4	7976.02	6.36169e+07	3	72965.9	8257.54	6.8187e+07	3	76404.4	9991.4	9.9828e+07	3	291531	69418.6	4.81894e+09	3	6067.29	192.195	36938.9	3	5442.47	1914.69	3.66603e+06	3	5463.87	1374.5	1.88925e+06	3	42.15	66.5071	4423.19	3	198918017243	1.01123e+10	2.84169e+10	6.32021e+08	44.9619	2.38707e-09	25140	TRUE	4.51608e-09
Ectoine	24	16	606008	789087	106277	1.12947e+10	3	775409	78493.7	6.16126e+09	3	1.27681e+06	462453	213863063646	3	1.17948e+06	312011	9.73508e+10	3	216350	31602.5	9.98718e+08	3	226651	24693	6.09743e+08	3	177031	15653.9	2.45046e+08	3	207253	49599.5	2.46011e+09	3	4439477718190	665966901045	634211102598	4.16229e+10	15.2371	5.47206e-06	204017	TRUE	5.8037e-06
(C8H16N2O3)	24	16	3.64679e+06	2.49774e+06	84728.2	7.17886e+09	3	2.87179e+06	471346	222167186453	3	4.18104e+06	490024	240123648291	3	1.92806e+07	1.88774e+06	3563571549760	3	89870.6	14098.2	1.98759e+08	3	115280	41590.3	1.72976e+09	3	73069.2	3032.98	9.19898e+06	3	64899.8	12450.5	1.55016e+08	3	892040942387000	8070267950160	127434420341000	504391746885	252.65	3.63477e-15	710205	TRUE	5.08867e-14
(C8H16N2O3)2	24	16	204835	282999	35962.4	1.29329e+09	3	200469	10986.8	1.20709e+08	3	303565	36796.2	1.35396e+09	3	547663	137646	1.89465e+10	3	94247.5	24305.4	5.9075e+08	3	79241	18485.3	3.41706e+08	3	68766.4	5284.79	2.7929e+07	3	61731.5	3728.75	1.39036e+07	3	601211448640	45377486589	8.58873e+10	2.83609e+09	30.2837	4.44873e-08	53255	TRUE	6.35533e-08
Acetylcarnitine	24	16	814300	880000	27066.4	7.32591e+08	3	674534	49500.1	2.45026e+09	3	1.58371e+06	118897	1.41364e+10	3	3.25354e+06	1.06298e+06	1129935952820	3	37628.1	2134.14	4.55454e+06	3	29963.9	972.983	946695	3	28760	13963.1	1.94967e+08	3	26274.4	14420.7	2.07958e+08	3	27066532607000	2295327295880	3866647515290	143457955993	26.9532	1.03462e-07	378758	TRUE	1.36648e-07
Betaine	24	16	3.39006e+07	4.33049e+07	1.57148e+06	2469536940890	3	4.86356e+07	3.89966e+06	15207331160600	3	5.99715e+07	6.71291e+06	45063097096100	3	7.26312e+07	1.08421e+07	117552066281000	3	1.1452e+07	707306	500282209162	3	1.22366e+07	126576	1.60215e+10	3	1.14996e+07	518595	268941203033	3	1.14731e+07	676681	457897522490	3	1.33901e+16	363070347881000	1912875958020000	22691896742600	84.2978	1.97401e-11	4.7636e+06	TRUE	6.58003e-11
Choline O-sulfate	24	16	1.13482e+07	1.64298e+07	260750	6.79908e+10	3	1.36208e+07	972484	945724762922	3	2.16567e+07	692579	479665613767	3	3.64047e+07	3.22152e+06	10378188495000	3	450819	33506.4	1.12268e+09	3	875609	96520.6	9.31622e+09	3	679208	202356	4.09481e+10	3	668199	93584.6	8.75808e+09	3	3664200840210000	23863429514200	523457262887000	1491464344640	350.969	2.68932e-16	1.22126e+06	TRUE	6.27507e-15
L-Carnitine	24	16	1.07963e+07	6.7702e+06	663139	439753257099	3	6.02416e+06	785524	617047404622	3	2.0568e+07	2.16297e+06	4678432573860	3	5.24455e+07	7.74957e+06	60055793274500	3	143863	36028.3	1.29804e+09	3	181785	101855	1.03744e+10	3	118808	7480.28	5.59545e+07	3	117722	8394.95	7.04752e+07	3	6969933113680000	131605650697000	995704730526000	8225353168590	121.053	1.18515e-12	2.86799e+06	TRUE	6.16933e-12
(Sarcosine)	24	16	474401	398512	55924.7	3.12757e+09	3	267235	48997	2.40071e+09	3	394137	88220.1	7.78278e+09	3	1.93472e+06	286730	8.22142e+10	3	257419	59862.1	3.58347e+09	3	201072	80550.8	6.48842e+09	3	159640	30992.6	9.60539e+08	3	182477	41667.9	1.73622e+09	3	7481195893550	216587823965	1068742270510	1.35367e+10	78.9512	3.27403e-11	116347	TRUE	9.96444e-11
Serine	24	16	75563.3	58835.3	8157.47	6.65443e+07	3	75027.7	7258.95	5.26923e+07	3	88111.4	20830.7	4.3392e+08	3	199889	21348.6	4.55762e+08	3	31647.1	2661.73	7.08478e+06	3	73252.1	64195.9	4.12111e+09	3	32494.7	3305.26	1.09247e+07	3	45249.2	44875.1	2.01377e+09	3	6.18067e+10	1.43236e+10	8.82953e+09	8.95226e+08	9.86291	8.83282e-05	29920.3	TRUE	8.96083e-05
Asparagine	24	16	73206.3	90463.4	7381.01	5.44793e+07	3	80514.1	14704.9	2.16235e+08	3	186007	51369.1	2.63879e+09	3	219286	41033.6	1.68375e+09	3	1094.44	698.284	487601	3	6149.04	8468.94	7.1723e+07	3	618.757	352.393	124181	3	1517.96	2101.09	4.41459e+06	3	163558168966	9.34001e+09	2.33655e+10	5.83751e+08	40.0264	5.69487e-09	24160.9	TRUE	9.49145e-09
(N-Acetyl lysine)	24	16	3.72231e+06	2.51498e+06	73673.4	5.42777e+09	3	2.90724e+06	464894	216126218821	3	4.19176e+06	470669	221528992921	3	1.98543e+07	2.67157e+06	7137288240290	3	80516.9	11287.7	1.27413e+08	3	105963	38258.2	1.46369e+09	3	65765.5	3291.21	1.08321e+07	3	57956.9	12213.9	1.4918e+08	3	947168890861000	15164244678000	135309841552000	947765292376	142.767	3.25896e-13	973532	TRUE	2.28127e-12
