# Supplementary material for: Proteogenomic analyses indicate bacterial methylotrophy and archaeal heterotrophy are prevalent below the grass root zone
Source: PeerJ. 2016 Nov 8;4:e2687. doi: 10.7717/peerj.2687 (PMC5103831; doi:10.7717/peerj.2687)
Supplement: Table S8 — Post-hoc Tukey multiple comparison analysis of sugars (A) and nitrogenous compounds (B) demonstrating compounds with significant (α=0.05) differences in peak area across samples displayed in Figure 5. [file peerj-04-2687-s013.xlsx]

## Sheet: Sheet1
Table A. Tukey HSD post-ANOVA multi-comparison of sugar relative peak areas in the Angelo soil samplesa
Compound	('Pre-Rain 10 - 20 cm', 'Rain + 4 d 10 - 20 cm')	('Pre-Rain 10 - 20 cm', 'Rain + 6 d 10 - 20 cm')	('Pre-Rain 10 - 20 cm', '2nd Rain + 2 d 10 - 20 cm')	('Pre-Rain 10 - 20 cm', 'Pre-Rain 30 - 40 cm')	('Pre-Rain 10 - 20 cm', 'Rain + 4 d 30 - 40 cm')	('Pre-Rain 10 - 20 cm', 'Rain + 6 d 30 - 40 cm')	('Pre-Rain 10 - 20 cm', '2nd Rain + 2 d 30 - 40 cm')	('Rain + 4 d 10 - 20 cm', 'Rain + 6 d 10 - 20 cm')	('Rain + 4 d 10 - 20 cm', '2nd Rain + 2 d 10 - 20 cm')	('Rain + 4 d 10 - 20 cm', 'Pre-Rain 30 - 40 cm')	('Rain + 4 d 10 - 20 cm', 'Rain + 4 d 30 - 40 cm')	('Rain + 4 d 10 - 20 cm', 'Rain + 6 d 30 - 40 cm')	('Rain + 4 d 10 - 20 cm', '2nd Rain + 2 d 30 - 40 cm')	('Rain + 6 d 10 - 20 cm', '2nd Rain + 2 d 10 - 20 cm')	('Rain + 6 d 10 - 20 cm', 'Pre-Rain 30 - 40 cm')	('Rain + 6 d 10 - 20 cm', 'Rain + 4 d 30 - 40 cm')	('Rain + 6 d 10 - 20 cm', 'Rain + 6 d 30 - 40 cm')	('Rain + 6 d 10 - 20 cm', '2nd Rain + 2 d 30 - 40 cm')	('2nd Rain + 2 d 10 - 20 cm', 'Pre-Rain 30 - 40 cm')	('2nd Rain + 2 d 10 - 20 cm', 'Rain + 4 d 30 - 40 cm')	('2nd Rain + 2 d 10 - 20 cm', 'Rain + 6 d 30 - 40 cm')	('2nd Rain + 2 d 10 - 20 cm', '2nd Rain + 2 d 30 - 40 cm')	('Pre-Rain 30 - 40 cm', 'Rain + 4 d 30 - 40 cm')	('Pre-Rain 30 - 40 cm', 'Rain + 6 d 30 - 40 cm')	('Pre-Rain 30 - 40 cm', '2nd Rain + 2 d 30 - 40 cm')	('Rain + 4 d 30 - 40 cm', 'Rain + 6 d 30 - 40 cm')	('Rain + 4 d 30 - 40 cm', '2nd Rain + 2 d 30 - 40 cm')	('Rain + 6 d 30 - 40 cm', '2nd Rain + 2 d 30 - 40 cm')
C5-Disaccharide(xylobiose)1	+							-	-	-	-	-	-
C5-Disaccharide(xylobiose)2	+							-	-	-	-	-	-		-	-	-	-	-	-	-	-
(Disaccharide6)				-	-	-	-			-	-	-	-		-	-	-	-	-	-	-	-
(Hexose3)			+	-	-	-	-		+	-	-	-	-	+	-	-	-	-	-	-	-	-
(Hexose4)			+				-		+					+	-	-	-	-	-	-	-	-
(Hexose5)			+	-	-	-	-		+	-	-	-	-	+	-	-	-	-	-	-	-	-
Pentasaccharide1			-	-	-	-	-			-	-	-	-	-	-	-	-	-	-	-	-	-
Pentasaccharide2	-		-	-	-	-	-	+	-	-	-	-	-	-	-	-	-	-	-	-	-	-
Pentasaccharide3			-	-	-	-	-		-	-	-	-	-	-	-	-	-	-	-	-	-	-
Tetrasaccharide3	-		-	-	-	-	-		-	-	-	-	-	-	-	-	-	-	-	-	-	-
Tetrasaccharide4			-	-	-	-	-	+		-	-	-	-	-	-	-	-	-	-		-	-
Tetrasaccharide6			-	-	-	-	-		-	-	-	-	-	-	-	-	-	-	-	-	-	-
Trisaccharide1	-	-		-	-	-	-			-	-	-	-		-	-	-	-	-	-	-	-
Trisaccharide2			-	-	-	-	-			-	-	-	-		-	-	-	-	-	-	-	-
Trisaccharide3			-	-	-	-	-	+		-	-	-	-	-	-	-	-	-	-	-	-	-
Trisaccharide4			-	-	-	-	-	+		-	-	-	-	-	-	-	-	-	-	-	-	-
Trisaccharide5			-	-	-	-	-			-	-	-	-		-	-	-	-	-	-	-	-
Trisaccharide6	-	-	-	-	-	-	-			-	-	-	-		-	-	-	-	-	-	-	-
Hexasaccharide1			-	-	-	-	-		-	-	-	-	-	-	-	-	-	-	-	-	-	-
Hexasaccharide2			-	-	-	-	-		-	-	-	-	-	-	-	-	-	-
Trehalose			-	-	-	-	-		-	-	-	-	-	-	-	-	-	-				-			-		-	-
Sucrose	-	-	-	-	-	-	-		-	-	-	-	-	-	-	-	-	-	+	+		-		-	-	-	-	-
Disaccharide3(cellobiose/maltose)		-	-	-	-	-	-		-	-	-	-	-	-	-	-	-	-	-	-	-	-			-		-	-
Hexose1(glucose/galactose)			+	-	-	-	-		+	-	-	-	-	+	-	-	-	-	-	-	-	-
Hexose2(glucose/galactose)			+	-	-	-	-		+	-	-	-	-	+	-	-	-	-	-	-	-	-
Hexose6(fructose)	-	-		-		-	-						-					-			-	-			-	-	-
Hexose7(mannose)			+	-	-	-	-		+		-	-	-	+		-	-	-	-	-	-	-
SugarAlc1(mannitol)			+	-	-	-	-		+	-	-	-	-	+	-	-	-	-	-	-	-	-
Tetrasaccharide1(maltotetraose)			-	-	-	-	-	+		-	-	-	-	-	-	-	-	-	-		-	-
Tetrasaccharide2(stachyose)	-		-	-	-	-	-	+		-	-	-	-	-	-	-	-	-	-	-	-	-
C12H22O10(Rutinose)1		+	+					+		-	-	-	-		-	-	-	-	-	-	-	-
C12H22O10(Rutinose)2	+	+	+				-	+		-	-	-	-		-	-	-	-	-	-	-	-
(C13H24O11)	-		+	-	-	-	-		+					+	-	-	-	-	-	-	-	-
SugarAlc2(xylitol)			+						+				-	+	-	-	-	-	-	-	-	-
SugarAlc3(C5)			+						+				-	+	-	-	-	-	-	-	-	-
a – ‘+’ indicates a significant increase of the compound from the first to second samples listed (a=0.05), ‘-‘ indicates a significant decrease
Table B. Tukey HSD post-ANOVA multi-comparison of nitrogenous compound relative peak areas in the Angelo soil samplesa
Compound	('Pre-Rain 10 - 20 cm', 'Rain + 4 d 10 - 20 cm')	('Pre-Rain 10 - 20 cm', 'Rain + 6 d 10 - 20 cm')	('Pre-Rain 10 - 20 cm', '2nd Rain + 2 d 10 - 20 cm')	('Pre-Rain 10 - 20 cm', 'Pre-Rain 30 - 40 cm')	('Pre-Rain 10 - 20 cm', 'Rain + 4 d 30 - 40 cm')	('Pre-Rain 10 - 20 cm', 'Rain + 6 d 30 - 40 cm')	('Pre-Rain 10 - 20 cm', '2nd Rain + 2 d 30 - 40 cm')	('Rain + 4 d 10 - 20 cm', 'Rain + 6 d 10 - 20 cm')	('Rain + 4 d 10 - 20 cm', '2nd Rain + 2 d 10 - 20 cm')	('Rain + 4 d 10 - 20 cm', 'Pre-Rain 30 - 40 cm')	('Rain + 4 d 10 - 20 cm', 'Rain + 4 d 30 - 40 cm')	('Rain + 4 d 10 - 20 cm', 'Rain + 6 d 30 - 40 cm')	('Rain + 4 d 10 - 20 cm', '2nd Rain + 2 d 30 - 40 cm')	('Rain + 6 d 10 - 20 cm', '2nd Rain + 2 d 10 - 20 cm')	('Rain + 6 d 10 - 20 cm', 'Pre-Rain 30 - 40 cm')	('Rain + 6 d 10 - 20 cm', 'Rain + 4 d 30 - 40 cm')	('Rain + 6 d 10 - 20 cm', 'Rain + 6 d 30 - 40 cm')	('Rain + 6 d 10 - 20 cm', '2nd Rain + 2 d 30 - 40 cm')	('2nd Rain + 2 d 10 - 20 cm', 'Pre-Rain 30 - 40 cm')	('2nd Rain + 2 d 10 - 20 cm', 'Rain + 4 d 30 - 40 cm')	('2nd Rain + 2 d 10 - 20 cm', 'Rain + 6 d 30 - 40 cm')	('2nd Rain + 2 d 10 - 20 cm', '2nd Rain + 2 d 30 - 40 cm')	('Pre-Rain 30 - 40 cm', 'Rain + 4 d 30 - 40 cm')	('Pre-Rain 30 - 40 cm', 'Rain + 6 d 30 - 40 cm')	('Pre-Rain 30 - 40 cm', '2nd Rain + 2 d 30 - 40 cm')	('Rain + 4 d 30 - 40 cm', 'Rain + 6 d 30 - 40 cm')	('Rain + 4 d 30 - 40 cm', '2nd Rain + 2 d 30 - 40 cm')	('Rain + 6 d 30 - 40 cm', '2nd Rain + 2 d 30 - 40 cm')
Glutamine			+						+					+					-	-	-	-
L-isoleucine			+						+					+					-	-	-	-
L-leucine			+						+					+					-	-	-	-
Phenylalanine			+						+					+					-	-	-	-
Proline			+						+					+					-	-	-	-
Tryptophan			+						+					+					-	-	-	-
Tyrosine			+						+					+					-	-	-	-
Valine			+						+					+					-	-	-	-
(4-aminobutanoate)			+		-	-	-	+	+					+	-	-	-	-	-	-	-	-
(N-acetyl-l-phenylalanine)									+
(C6H11NO3)	-		-	-	-	-	-	+		-	-	-	-	-	-	-	-	-	-	-	-	-
Deoxycytidine			+						+	-	-	-	-	+	-	-	-	-	-	-	-	-
Adenine			+			-	-		+					+			-	-	-	-	-	-
Adenosine				-	-	-	-						-		-	-	-	-	-	-	-	-
Cytidine			+						+					+					-	-	-	-
Cytosine			+						+					+				-	-	-	-	-
Deoxyadenosine			+						+					+				-	-	-	-	-
Deoxyguanosine			+						+					+					-	-	-	-
Deoxyuridine			+						+					+					-	-	-	-
Guanosine			+	-	-	-	-		+	-	-	-	-	+	-	-	-	-	-	-	-	-
Hypoxanthine			+						+					+					-	-	-	-
Inosine			+						+					+					-	-	-	-
Uracil			+						+					+					-	-	-	-
Uridine			+						+				-	+				-	-	-	-	-
Ectoine						-	-					-			-	-	-	-	-	-	-	-
(C8H16N2O3)			+	-	-	-	-		+	-	-	-	-	+	-	-	-	-	-	-	-	-
(C8H16N2O3)2			+	-	-	-	-		+					+	-	-	-	-	-	-	-	-
Acetylcarnitine			+						+					+	-	-	-	-	-	-	-	-
Betaine		+	+	-	-	-	-		+	-	-	-	-		-	-	-	-	-	-	-	-
Choline O-sulfate		+	+	-	-	-	-	+	+	-	-	-	-	+	-	-	-	-	-	-	-	-
L-Carnitine		+	+					+	+					+	-	-	-	-	-	-	-	-
(Sarcosine)			+						+					+					-	-	-	-
Serine			+						+					+					-	-	-	-
Asparagine		+	+	-	-	-	-	+	+	-	-	-	-		-	-	-	-	-	-	-	-
(N-Acetyl lysine)			+						+	-	-	-	-	+	-	-	-	-	-	-	-	-
a – ‘+’ indicates a significant increase of the compound from the first to second samples listed (a=0.05), ‘-‘ indicates a significant decrease
