# Supplementary material for: Proteogenomic analyses indicate bacterial methylotrophy and archaeal heterotrophy are prevalent below the grass root zone
Source: PeerJ. 2016 Nov 8;4:e2687. doi: 10.7717/peerj.2687 (PMC5103831; doi:10.7717/peerj.2687)
Supplement: Supplemental Information 1 [file peerj-04-2687-s014.fa]

>13_1_40cm_scaffold_215116_16S_1
--------------------------------------------------------------------------------------------------------------------------------------------------------------------------------------------------------------------------------------------------------------------------------------------------------------------------------------------------------------------------------------------------------------------------------------------------------------------------------------------------------------------------------------------------------------------------------------------------------------------------------------------------------------------------------------------------------------------------------CGGUGGAGCGGUGAAAUGCGUAGAUAUCGUUUGGAACGCC-AAAGGUGAAAACAGGUCGCUAGGAGUGU-GCUGACGCUGAGACACGAAAGCCAGGGGAGCAAACGGGAUUAGAUACCCCGGUAGUCCUGGCCCUAAACGAUGUCCACUAGAUCGCAGGACC---UCUGAC----GGUUUUGCGGUCGAAGCAAAAGUGCUAAGUGGACCGCCUGGGAAGUACGGUCGCAAGGCUAAAACUCAAAGGAAUUGACGGGGGCUCAC-ACAAGCGGUGGAGCAUGUGGUUCAAUUCGAAGCAACGCGCAGAACCUUACCUGGGCUUGACAU-GCUUG--GAUAUCC-CCG-UGAAAGCGG-GGU-AGGCCUUCG--GGACAACAAGUACAGGUGCUGCAUGGCUGUCGUCAGCUCGUGUCGUGAGAUGUCGGGUUAAGUCCCUUAACGAGCGAAACCUUUGCCCUUAGUUACCAUCGG-----GUAUG-----CCGGGGACUCUAAGGGGACUGCCGGUGUCAAACCGGAGGAAGGUGGAGAUGACGUCAAGUCCUCAUGGCCUUUAUGCCCAGGGCCACACACGUGCUACAAUGGCGUCCACAAAGCGAACCGAGAGCGCAAGCUGGAGG-AAAUCGCACAAAUGACGCCCCAGUUCAGAUCGGAGGCUGCAACUCGCCUCCGUGAAGUUGGAAUCGCUAGUAAUCGCGGAUCAGCUACGCCGCGGUGAAUGUGUUCCUGAGCCUUGUACACACCGCCCGUCAAGUCAUGGGAGCCGGAAAUAGCCGAAGUCGCU-GCG------AUUA------GCAGUGCCUACGCUAGGUUCGGUGACUGGGACUAAGUCGUAACAAGGUAGCCGUAGGGGAACCUGCGGCUGGAUCACCUCCUU
>13_2_20cm_2_scaffold_127579_16S_1
------------------------------------------------------------------------------------------------------------------------------------------------------------------------------------------------------------------------------------------------------------------------------------------------------------------------------------------------------------------------------------------------------------------------------------------------------------------------------------------------------------------------------------------------------------------------------------------------------------------------------------------------------------------------------------------------------------------------------------------GUGAAAUGCGUAGAUAUCGGGAGGAACACC-UGUGGCGAAGGCGGCCCCCUGGUUGGAU-ACUGACGCUGAUACGCGAAAGCGUGGGGAGCAAACAGGAUUAGAUACCCUGGUAGUCCACGCUGUAAACGAUGGGCACUAGGUGUCCGGGG---UAUUGACC----CCCUGGGUGCCGCAGCUAACGCAUUAAGUGCCCCGCCUGGGGAGUACGGUCGCAAGAUUAAAACUCAAAGGAAUUGACGGGGGCCCGC-ACAAGCGGUGGAGCAUGUGGUUCAAUUCGACGCAACGCGAAGAACCUUACCUGGGCUAGACAA-C-GGU--AGACAGU-CCU-AGAAAUAGG-AUUUUC-CCUUCG-GG-GACCGCC-GUCAGGUGCUGCAUGGCUGUCGUCAGCUCGUGCCGUGAGGUGUUGGGUUAAGUCCCGCAACGAGCGCAACCCUUGCCCUUAGUUGCCACCAU-----UAA-G-----UUGGGCACUCUAGAGGGACUGCCGGCGUUAAGCCGGAGGAAGGUGGGGACGACGUCAAGUCAUCAUGGCCCUUAUGUCCAGGGCUACACACGUGCUACAAUGGGCGGUACAAAGGGUCGCAAACCCGCGAGGGGGAGC-CAAUCCCAAAAAGCCGCUCUCAGUUCGGAUUGGAGUCUGCAACUCGACUCCAUGAAGUUGGAAUCGCUAGUAAUCGCGGAUCAGA-ACGCCGCGGUGAAUACGUUCCCGGGCCUUGUACACACCGCCCGUCACACCAUGGAAGCCAGCUGUACCGGAAGUCGGUGCACCAACCCGCAAGGGAGGUAGCCGCCUAUGGUAUGACUGGUGACUGGGGUGAAGUCGUAACAAGGUAGCCGUAGGGGAACCUGCGGCUGGAUCACCUCCUU
>Candidatus_Micrarchaeum_acidiphilum_ARMAN2_DQ848677
-AUUCCAGUCGAUGCUGCUGGAGGGC-ACUGCUAUCAGAUUUCGA--CAGCCAUGCAAGUCGGCUCAACGC---------UUCG----------U--UG-GGCGGCGUACGGCUCAGUAACACGUAGUUAACCUAACGUAAAGAGGCGAAUAACCUCGGGAAACUGAGGCUAAUGCACCAUA--GGCUAGAAA-CCUGGAAGGAGUACUAGUCGAA-AGGGGC--G--AUCGCGUU-UCCGCUUUACGAUGGGACUGCGGCGGAUCAGGCAGAUGGCGGGGUAACGGCCCACCAUACCGAUAACCCGUAGGGGAUGUGGGAGCAUAGGCCCCGAGAAGGGCACUGAGACAAUGGCCCUAGCGCUACGGCGUGCAGCAGGCGCGCAAACUCCACAAUGCGCGUAAGCGUGAUGGGGGGAAUCUGAGUGGU-U----CAC---UUA--GU---G-AACCUUUUGCCAAGUA---------------C-AGCAA-----------------GCUUGGAGAAUAAGUGCUGGGC-AAGACCGGUGGCAGCCGCCACGGUAAUACCGGCAGCACAAGUGGUGUCCACGAUUAUUGGGCUUAAAGCGCUCGUAGCCGGCCGAUGUCGUCUCGCGUGAAAUAUUGGCGCUCAACGUCAAUGCGGCGUGAGAUACCCAUCGGCUAGGGAGCGGGUGAGGUCAGGAGUACUUAUGGGGGAGGGGCUAAAUCCUGUAAUCCCAUAAGGACUAAC-AGUGGCGAAGGCGCCUGACUAGAAC-GCAUCCGACGGUGAGGAGCGAAGGCUAGGAGAACGAAUCGGAUCAGAUACCCGAGUAGCCCUAGCAGUAAAUUAUGCAGACUUGGUGUUGCAAGCAU-CACGA---AUGCUUGCAGUACCGUAGCACAAGUGUUAAGUCUGCCGCCUGGGGAGUACGGCCGCAAGGUUGAAACUUAAAGCAAUUGGCGGGGGAGCAC-ACAAGGGGUGGAUGCUGCGGUUUAAUUGAAUCCAACGUCGGAAAUCUUACCAGAAG---CGACGG-CAGGGUGAAGGUCAGACUGAAGAUCUUACUU-----GACA------AGCCG-AG-AGGUAGUGCAUGGCGACCGUCAGCUCGUGGUGUGAACUGUCCGGUUAAGUCCGGUAACGAGCGAGACCUUUGUCAACAGUUGCCACUGGCUUA--GA-GAUAAGCCAAGCACUCUGUUGGGACCGCCUCUGUUAAAGAGGAGGAAGGAAAAGGCGACGAUACGUCAGUAUGCUCUGAAUCUUCUGGGCAACACGCGGCAUACAAAGAGUGGUACAAUGGGAUGCAAUGCCGAAAGGCAAAGCUA-ACCCCCUAAAACCACCCUAAGUUCGGAUUGAGGGCUGAAACUCGCCCUCAUGAAGCUGGAAUCCCUAGUAAUCGCUUGUCACU-AUCGAGCGGUGAAUACGUCCCUGCUCCUUGCACACACCGCCUACCAAGUCACCCAAGUGGGGUCCUAGUGA-GGCAAC--G-------CCUC----UGGCGUUUUCGAAUUAGGGUUCCGCGAGGAGGGCUAAGGUAUAACAAGGUAUCCGUAGGGGAACCUGCGGAUAGAUCACCUC---
>Candidatus_Nanosalina_sp_J07AB43_AEIY01000173
----CUGGUUGAUCCUGCCAGAGACU-ACCGCUAUCGGAGUCCGAUUUAGCCAUGCUAGUCCACCGAGU-----------CUUG-------------ACUUGGGGCAUAUAGCUGAGUAACACGUGGCUAACCUGCCCUGUGGAUGGGUAUAACCUCGCUAACGUGAGGCUAAUACCCAAUA--UCAGAUGAGG-AUGGAAGUCUUCAUCUGUGAAACGU--------UCUG-----AC-GCCACAGGAUGGGGCCGCGGCUGAUUAGGUUGUUGGUGAGGUAACGGCUCACCAAGCCGAUAAUCAGUAGCAGGGGUGAGAGCCCGAGCUGUCAGUCGGCAUCUGAGACAAGAUGCCGGACCCUACGGGGUGCAGCAGGCACGAAACCUUCACAAUGCACGCAAGUGCGAUGGGGGGACUCCGAGUGCUCU----UCC--AAAA-CGGA--A-GGGCUUUUCUGCACU----------------UUAAGCA-----------------GGUGCCGAAACAAGGGGUGGGC-AAGACGGCUGCCAGCCGCCGCGGUAAUAGCCGCACCCCGAGUGGUAGUCAUUGUUAUUGGGCUUAAAGUGUUCGUAGCCGGACACACAAGUCUGCUGUGAAAUCCAUGCGCUUAACGUAUGGACUGCAGCGGAUACUGCGUGUCUAGGAACCGGACGGCGUCGAGGCUAUUCCCGGGGUAGGGGUGAAAUCCUAAAAUCCUGGGAGGAGCACC-UGUGGCGAAAGCGCUCGACGAGUAC-GGAUUCGACGGUGAGGAACGAAAGCCAGUGGAGCAAAACGGAUUAGAUACCCGUGUAGUACUGGCUGUAAACAUUGUGCGUUUGAUGUCGGACAACC-UCCGA---GGUUGUCCGGUGCCGAAGUGAAAACGUUAAACGCACCGCCUGGGGAGUACGGUCGCAAGGCUGAAACUUAAAGGAAUUGACGGGGGAGCACCACAACCGGUGGAGGCUGCGGUUUAAUUAGAUCAAACGCAGAGCACUCUACCAGAGC---CGACAG-CAGAAUGAAGGUCAGCUUGAAGAGCUUACCU-----GACG------CGCUG-AG-AGGAGCUGCAUGGCCGCCGUCAGCUCGUGCCGUGAGGUGUCCGGUUAAGUCCGGUAACGAGCGAGACCCGCAUCACAUGUUGCCAUGGAUCCC-UUC-GGGGA-UUCGGCACUCGUGUGAGACCGCUGGCGAUAAGCCAGAGGAAGGUGCGGGCCACGGUAGGUCAGUAUGGCCCGAAUGCUCUGGGAUACACGCGGCCUACAAUGGCCGGGACAAAGAGAUGCAACUCCGAGAGGAGAAGCUA-AUCUCCUAAACCCGGUCGUAGUACGGAUCGAGCCCUGCAACCCGGGCUCGUGAAGGCGAAAUCGGUAGUAGUCGCUGAUCAU-CAUUCAGCGGCGAAUAAGUCCCUGCUCCUUGUACACACUGCCUGUCAAGUCACCCGAGUCAGGUUCAGACGA-GGAUCG-CUC------UUU------GAGUGAGACAAGUCUGAGCUUGGCAAGGGGGGCUAAGUCAUAACAAGGUAGCCGCUGGGGAACCAACGGCU-------------
>candidate_division_DUSEL2_archaeon_SCGC_AAA011-F07_DUSEL_001_186
---------------------------ACUGCUAUCCGAAUUCGACUAAGCCAUGCAAGUC-UACGCC------------GAAA--------------GGCGUGGCUCAAAGCUCAGUAGCACGUAGAUAAUCUGCCCUGAGGGCAGGGACAAUCGCGGGAAACUGCGGCUAAUCCCUGAUA--GGUGAAAGAUACUGGAAUGUUCUUUCGCUGAAA-GA--------UUCG-----UC-GCCUCAGGAUGAGUCUGCGGCCGAUUAGGUUGUUGGUAGGGUAAUUACCUAUCAAGCCGAUAAUCGGUGCGGGCCUUGACAGAGGAAGCCCGGAGUUCUAUUCUGAGACAACAAUAGAGGUCCUACGGGACGCAGCAGGCGCGAAAAUUCCGCAAUGCACGAAAGUGUGACGGGGGAAUUCGGAGUGCUAU---CCGU--UUU---ACGG-G-UAGCUUUUGCCGAGU----------------GUAAACA-----------------ACUCGGAGAAUAAGCCGUGGGU-AAUACAGGUGCCAGCCGCCGCGGUAAUACCUGAGCAGCGAGUGGUUAUCACGAUUAUUGGGUUUAAAGCGUUCGUAGCCGGCCCGGUAAGUUCCUAGUGAAAUCCCACAGC-AAACUGUGGGGAGGCUGGGGGUACUGCCAGGCUUGGGACCGGGAGAGGUACAGGGUAUUCUUGGGGUAGGGGUAAAAUCCUAUAAUCCCAAGAGGACCACC-AGAGGCGAAGGCGCUGUACUAGAAC-GGAUCCGACGGUGAGGGACGAAAGCUGGGGGAGCAAACGGGAUUAGAUACCCCGGUAGUCCCAGCUGUAAACCAUGCCCAUUGGAUAUUGGAUAUCU-UACGU---GGGUAUCCAGAAUCCUAGGGAAACCGUUAAAUGGGCCACCUGGGGAGUACGGUCGCAAGGCUGAAACUUAAGGGAAUUGGCGGGGGAGCAC-ACAAGGGGUGGAUGCUACGGUUCAAUUGGAUUCAACGCCGGGAACCUCACCAGCGA---CGACAG-CAGAAUGAAGGUCAGUCUGAAGGGCUUACCA-----GACA------CGCUG-AG-CGGUGGUGCAUGGCCGUCGUCAGUUCGUGGCGUGAGCUGUCCAGUUAAGUCUGGUAACGAACAAGACCCGUGUCCUAUGUUGCUAACCGGUCA-UU--GGCCG-GU--GCACUCAUAGGAGACCGCUGCUGAUAAAGCAGAGGAAGGAACGGUCGACGGCAGGUCAGUAUGCUCCUAAUUCGCUGGGCUACACGCGGCAUACAAUGGCUGGAACAAUAGGAUGCAACGCCGAAAGGCGAAGCCA-AUCCCUGAAAUCCAGUCCCAGUCCGGAUUGAGGGCUGCAACUCGCCCUCAUGAAGCCGAAAUCCCUAGUAGUCGCUCGUCAU-CA------------------------------------------------------------------------------------------------------------------------------------------------------------------------------------
>ARCH_Thermoplasma_acidophilum_M38637
---UCCGGUCGAUCCUGCCGGCGGUC-ACUGCUAUCAGGUUCCGACUAAGCCAUGCAAGUCAUGGGGCC-----------GUAA-------------GGCACCGGCGAACAGCUCAGUAACACGUGGAUAAUUUACCCUCAGGCGGGGCAUAACCUCGGGAAACUGAGGCUAAUUCCCCAUA--GUCAUUACAAACUGGAAUGUUGUAAUGAUGAAA-GC--------UUCU-----GC-ACCUGAGGAUAAGUCUGCGGCCUAUCAGGUAGUAGGUGGUGUAAAGGACCACCUAGCCUAAGACGGGUACGGGCCCUGAAAGGGGGAGCCCGGAGAUGGACUCUGAGACAACAGUCCAGGCCCUACGGGGCGCAGCAGGCGCGAAAACUGUGCAAUGCGCGAAAGCGCGACACGGGGAGCCUGAGUGCCUU----GACU-UUUU--GUC--A-AGGCUUUUCUGAUGC----------------CUAAAAA-----------------GCAUCAGGAAUAAGGGCUGGGC-AAGACGGGUGCCAGCCGCCGCGGUAACACCCGCAGCUCGAGUGGUGAUCACUUUUAUUGAGUCUAAAGCGUUCGUAACCGGUCUUAUAAAUCUUCAGAUAAAUUCUUCCGCUUAACGGAAGAACUUCUGAAGAGACUGUAAGACUUGGGACCGGGUGAGGUUGAAUGUACUUUCAGGGUAGGGGUAAAAUCCUGUAAUCCUGAAAGGACGACC-GGUGGCGAAAGCGUUCAACUAGAAC-GGAUCCGACGGUGAGGGACGAAGGCUAGGGGAGCAAACCGGAUUAGAUACCCGGGUAGUCCUAGCUGUAAACGCUGCCCACUUGGUGUUGCUUCUCC-GUUGA---GGGGGGGCAGUGCCGUAGCGAAGGUGUUAAGUGGGUCACUUGGGGAGUACGGCCGCAAGGCUGAAACUUAAAGGAAUUGGCGGGGGAGCACCGCAACGGGAGGAGCGUGCGGUUUAAUUGGAUUCAACGCCGGAAAACUCACCGGGAG---CGACCU-UCGGAUGAGGGUCAACCUGACGAAUUUACCC-----GAUA------GAAGG-AG-AGGUGGUGCAUGGCCGUCGUCAGCUCGUACCGUAGGGCGUUCACUUAAGUGUGAUAACGAGCAAGACCCCCAUCUCUAAUUGCCAGACUGUCU-UUG-CGGGC-AGAGGCACUUUAGAGGGACCGCCAGCGCUAAGCUGGAGGAAGGAGGGGUCGACGGCAGGUCAGUACGCCCCGAAUCUCCCGGGCUACACGCGCGCUACAAAGGACGGGACAAUGAGUUGCAACCUCGAAAGGGGAAGCUA-ACCUCG-AAACCCGUUCGUAGUCAGGACUGAGGGCUGUAACUCGCCCUCACGAAUGUGGAUUCCGUAGUAAUCGUAGGUCAA-CAGCCUACGGUGAAUAUGCCCCUGCUCCUUGCACACACCGCCCGUCAAACCAUCCGAGCUGGUGUUGGAUGA-GGGUCC-GUCC-----UCU-----GGAUGGAUUCGAAUCUGAUGUCAGUGAGGAGGGUUAAGUCGUAACAAGGUAUCCGUAGGGGAACCUGCGGAUGGAUCACCUCC--
>KC604476_1_913_Archaea_Euryarchaeota_Thermoplasmata_Thermoplasmatales_Marine_Group_II_uncultured_archaeon
------GGUUGAUCCUGCCRGCGGCC-ACUGCUAUUGGGUUUCGCUUAAGCCAUGCGAGUCGAGAGG-------------GUUG--------------CCCUCGGCAGACUGCUCAGUAACACGUGGAGAACUUGCCCUAGGCUGGAGAAUAACCUCGGGAAACUGAGGAUAAUGCUCCAUA--GUCCACCCAUCCUGGAACGGUAAGUGGAUGAAA-GC--------UCCG-----GC-GGCCUAGGAUAGCUCUGCGGCCUAUCAGGUUGUAGCGAGGGUAACGUCCUCGCUAGCCUACGACGGGUAUGGGUGUUGGGAGACAUCGCCCAGAGAUGGAUUCUGAGACACGAAUCCAGGCCCUACGGGGCGCAGCAGGCGCGAAAACUGCACAAUGUGGGAAACCACGAUGCGGGAAACCCAAGUGCCAG----CAC--UAA---GUG--U-UGGCUGUCCUCAAGC----------------GUUCGUG-----------------GCUUGGGAAGAAAGUGCUGGGU-AAGACGGGUGCCAGCCGCCGCGGUAAUACCCGCAGCACAAGUGGUGGUCAUUAUUAUUGGGCCUAAAGCGUCCGUAGCUGGCGUGUUAGAUGCCUGGGUAAAUCGAUGCGCUCAACGUAUCGACUUCCGGGUAGACCGGCACGCUCGAGACCGGGAGAGGCGUAGGGUACUCGGGGGGUAGGGGUAAAAUCCUGUAAUCCUCCGGGGACGACC-AGUGGCGAAGGCGCUACGCUAGAAC-GGCUCUGACAGUGAGGGACGAAGCCCUGGGGCGCAAACCGGAUUAGAUACCCGGGUAGUCCAGGGUGUAAACGCUGCAGACUUGGUGUCGCUGGUCC-UACGA---GGGCUGGCGGUGCCGGAGAGAAGUUGUUGAGUCUGCCGCCUGGGGAGUACGGUCGCAAGACUGAAACUUAAAGGAAUUGGCGGGGGAGCACCGCAACGCGUGGAGUGUGCGGUUUAAUUGGAUUCAACGCCGG--------------------------------------------------------------------------------------------------------------------------------------------------------------------------------------------------------------------------------------------------------------------------------------------------------------------------------------------------------------------------------------------------------------------------------------------------------------------------------------------------------------------------------------------------------------------------------------------------------------
>13_1_40cm_2_scaffold_189306_16S_1
---UCCGGUUGACCCUGCCGGCGGGC-ACCGCUAUGGGAGUUCGCUUAAGACAUGCGAGUCGAGAGGU------------GCAG-------------AC-CUCGGCAGACGGCUCAGUAACACGCGGACAACCUGCCCUCGGGUGGGGGAUAAUCUCGGGAAACUGAGAAUAAUACCCCAUA--GGUCCGGGAUGCUGGAAUGCUUCCGGGCUCAAA-GC--------UCCG-----GC-GCCCGAGGAUGGGUCUGCGGCCUAUCAGCUCGUAGGGGGUUUAACAGACCCCCUAGGCUUCGACGGGUACGGGCUAUGGGAGUAGUCGCCCGGAGAUGGACUCUGAGACACGAGUCCAGGCCCUACGGGGC-CAG-------------UGCGCA-----------------------------------------CGC--UUU---GCG--U-GCGCUGUUCUCUCGC----------------CUAAAAA-----------------GCGAGAGGAGUAAGGGCCGGGU-AAGACGGGUGCCAGCCGCCGCGGUAAUACCCGCGGCCCGAGUGGUGCUCAUUAUUAUUGAGCCUAAAACGUCCGUAGCCGGCUCGGUAAAUUCCUGGGUAAAUCGGGCAGCUCAACUGUCCGAAUUCCGGGGAGACUGCCGGGCUCGGGACCGGGAGAGGUCGGAGGUACUCCGGGGGUAGGGGUAAAAUCCUGUAAUCCUCGGAGGACCACC-AGUGGCGAAGGCGUCCGACUAGAAC-GGAUCCGACGGUCAGGGACGAAGCCCAAGGGCGCAAACGGGAUUAGAUACCCCGGUAGUCUUGGGUGUAAACGCUGCAGGCUUGGUGUCGGGGGUCC-UACGG---GGGCGCCCGGUGCCGGAGCGAAGGUGUUAAGCCUGCUGCUUGGGGAGUACGGUCGCAAGACUGAAACUUAAAGGGAUUGGCGGGGGAGCACCGCAACGGGAGGAGCGUGCGGUUCAAUUGGAUUCAACGCCGGAAAACUCACCGGGGG---CGACCC-UUGCAUGAAGGCCAAGCUGAUGACUUUGCCU-----GAUC------UUGGG-AG-AGGUGGUGCAUGGCCGUCGUCAGUUCGUACCGUAGGGCGUUCUGUCAAGUCAGAUAACGAACGAGACCCUUGCCCAUUGUUGCUACGUCGAUC-UCC-GGAUC-GGCGGCACACUAUGGGGACCGCCAUCGCUAAGAUGGAGGAAGGAGAGGUCAACGGUAGGUCCGUAUGCCCCGAAUCCCCCGGGCAACACGCGCGCUACAAAGGACGGGACAAUGGGUUCCAACCCCGAGAGGGGGAGGCA-AUCCCG-AAACCCGUUCGCAGUUCAGACUGAGGGCUGUAACCCGCCCUCACGAAGAUGGAUUCCGUAGUAAUCGCGUGUCAA-CAUCACGCGGUGAAUAUGCCCCUGCUCCUUGCACACACCGCC--------------------------------------------------------------------------------------------------------------------------------------------
>13_1_40cm_3_scaffold_424993_16S_1
---UCCGGUUGAUCCUGCCGGCGGGC-ACCGCUAUGGGAGUUCGCUUAAGACAUGCGAGUCGAGAGGU------------GCAG-------------AC-CUCGGCGGACGGCUCAGUAACACGCGGAUAAUCUGCCCUCAGGUGGGGAAUACUCUCGGGAAACUGAGGCUAAUGCCCCAUA--GAUCUGGGAUGCUGGAACGCUUCCAGGUCGAAA-GC--------UCCG-----GC-GCCUGAGGAUGGGUCUGCGGCCUAUCAGCUUGUAGGGGGUUUUACAGACCCCCUAGGCUUCGACGGGUACGGGCUAUGGGAGUAGUCGCCCGGAGAUGGAUUCUGAGACACGAAUCCAGGCCCUACGGGGCGCAGCAGUCGCGAAAACUCCGCAAUGUGGGAAACCACGACGGGGGAACUCCCAGUGCGUG----CAC--UUU---GUG--U-ACGCUGUUCUCGUUC----------------CUAAAAA-----------------GCACGAGAAGUAAGGGCCGGGU-AAGACGGGUGCCAGCCGCCGCGGUAAUACCCGCGGCCCGAGUGGUGCUCAUUAUUAUUGAGUCUAAAACGUCCGUAGCCGGUCGGAUAGAUUCCUGGGUAAAUCGAACCGCUCAACGGUUCGAAUUCCGGGGAGACCGUCUGACUUGGGACCGGGAGAGGCGCGAGGUACUCCUGGGGUAGGGGUAAAAUCCUGUAAUCCUGGGAGGACCACC-AGUGGCGAAGGCGUCGCGCUAGAAC-GGAUCCGACGGUCAGGGACGAAGCCCAGGGGCGCAAACGGGAUUAGAUACCCCGGUAGUCCUGGGUGUAAACGCUGCAGGCUUGGUGU------------CG----GG------------------------------------CUUGGGGAGUACGGUCGCAAGACUGAAACUUAAAGGGAUUGGCGGGGGAGCACCGCAACGGGAGGAGCGUGCGGUUCAAUUGGAUUCAACGCCGGAAAACUCACCGGGGG---CGACCC-UUGCAUGAAGGCCAAGCUGAUGACUUUGCCU-----GAUC------UUGGG-AG-AGGUGGUGCAUGGCCGUCGUCAGUUCGUACCGUAGGGCGUUCUGUCAAGUCAGAUAACGAACGAGACCCUUGCCCAUUGUUGCUACGUCGAUC-UCC-GGAUC-GGCGGCACACUAUGGGGACCGCUGGCGCUAAGUCAGAGGAAGGAGAGGUCAACGGUAGGUCCGUAUGCCCCGAAUCCCCCGGGCAACACGCGCGCUACAAAGGACGGGACAAUGGGUUCCGACCUCGAGAGAGGGAGGCA-AUCCCG-AAACCCGUUCGUAGUUCGGACUGAGGGCUGUAACCCGCCCUCACGAAGAUGGAUUCCGUAGUAAUCGCGUGUCAA-CAUCACGCGG----------------------------------------------------------------------------------------------------------------------------------------------------------------------------
>13_1_20cm_full_scaffold_496504_16S_1
---UCCGGUUGAUCCUGCCGGCGGGC-ACCGCUAUGGGAGUUCGCUUAAGACAUGCGAGUCGAGAGGU------------GCAG-------------AC-CUCGGCGGACGGCUCAGUAACACGCGGAUAAUCUGCCCUCAGGUGGGGAAUACUCUCGGGAAACUGAGGCUAAUGCCCCAUA--GAUCUGGGAUGCUGGAACGCUUCCAGGUCGAAA-GC--------UCCG-----GC-GCCUGAGGAUGGGUCUGCGGCCUAUCAGCUUGUAGGGGGUUUUACAGACCCCCUAGGCUUCGACGGGUACGGGCUAUGGGAGUAGUCGCCCGGAGAUGGAUUCUGAGACACGAAUCCAGGCCCUACGGGGCGCAGCAGUCGCGAAAACUCCGCAAUGUGGGAAACCACGACGGGGGAACUCCCAGUGCGUG----CAC--UUU---GUG--U-ACGCUGUUCUCGUUC----------------CUAAAAA-----------------GCACGAGAAGUAAGGGCCGGGU-AAGACGGGUGCCAGCCGCCGCGGUAAUACCCGCGGCCCGAGUGGUGCUCAUUAUUAUUGAGUCUAAAACGUCCGUAGCCGGUCGGNNNNNNNCCUGGGUAAAUCGAACCGCUCAACGGUUCGAAUUCCGGGGAGACCGUCCGACUUGGGACCGGGAGAGGCGCGAGGUACUCCUGGGGUAGGGGUAAAAUCCUGUAAUCCUGGGAGGACCACC-AGUGGCGAAGGCGUCGCGCUAGAAC-GGAUCCGACGGUCAGGGACGAAGCCCAGGGGCGCAAACGGGAUUAGAUACCCCGGUAGUCCUGGGUGUAAACGCUGCAGGCUUGGUGUCGGGGGUCC-UACGG---GGGCGCCCGGUGCCGGAGUGAAGAUGUUAAGCCUGCUACUUGGGGAGUACGGUCGCAAGACUGAAACUUAAAGGAAUUGGCGGGGGAGCACCGCAACGGGAGGAGCGUGCGGUUCAAUUAGAUUCAACGCUGGAAAACUCACCGGGGG---CGACCC-UUACAUGAAGGCCAGGCUGAUGACCUUGCCU-----GAUU------UUGGG-AG-AGGUGGUGCAUGGCCGUCGUCAGUUCGUACCGUAAGGCGUUCUGUCAAGUCAGAUAACGAACGAGACCCUCGCCCUUAGUUGC-------------------------------------------------------------------------------------------------------------------------------------------------------------------------------------------------------------------------------------------------------------------------------------------------------------------------------------------------------------------------------------------------------------------------------------------
>13_1_20cm_4_scaffold_151602_16S_1
---UCCGGUUGAUCCUGCCGGCGGGC-ACCGCUAUGGGAGUUCGCUUAAGACAUGCGAGUCGAGAGGU------------GCAG-------------AC-CUCGGCGGACGGCUCAGUAACACGCGGAUAAUCUGCCCUCAGGUGGGGAAUACUCUCGGGAAACUGAGGCUAAUGCCCCAUA--GAUCUGGGAUGCUGGAACGCUUCCAGGUCGAAA-GC--------UCCG-----GC-GCCUGAGGAUGGGUCUGCGGCCUAUCAGCUUGUAGGGGGUUUUACAGACCCCCUAGGCUUCGACGGGUACGGGCUAUGGGAGUAGUCGCCCGGAGAUGGAUUCUGAGACACGAAUCCAGGCCCUACGGGGCGCAGCAGUCGCGAAAACUCCGCAAUGUGGGAAACCACGACGGGGGAACUCCCAGUGCGUG----CAC--UUU---GUG--U-ACGCUGUUCUCGUUC----------------CUAAAAA-----------------GCACGAGAAGUAAGGGCCGGGU-AAGACGGGUGCCAGCCGCCGCGGUAAUACCCGCGGCCCGAGUGGUGCUCAUUAUUAUUGAGUCUAAAACGUCCGUAGCCGGUCGGAUAGAUUCCUGGGUAAAUCGAACCGCUCAACGGUUCGAAUUCCGGGGAGACCGUCUGACUUGGGACCGGGAGAGGCGCGAGGUACUCCUGGGGUAGGGGUAAAAUCCUGUAAUCCUGGGAGGACCACC-AGUGGCGAAGGCGUCGCGCUAGAAC-GGAUCCGACGGUCAGGGACGAAGCCCAGGGGCGCAAACGGGAUUAGAUACCCCGGUAGUCCUGGGUGUAAACGCUGCAGGCUUGGUGUCGGGGGUCC-UACGG---GGGCGCCCGGUGCCGGAGUGAAGAUGUUAAGCCUGCUACUUGGGGAGUACGGUCGCAAGACUGAAACUUAAAGGAAUUGGCGGGGGAGCACCGCAACGGGAGGAGCGUGCGGUUCAAUUAGAUUCAACGCUGGAAAACUCACCGGGGG---CGACCC-UUACAUGAAGGCCAGGCUGAUGACCUUGCCU-----GAUU------UUGGG-AG-AGGUGGUGCAUGGCCGUCGUCAGUUCGUACCGUAAGGCGUUCUGUCAAGUCAGAUAACGAACGAGACCCUCGCCCUUAGUUGCNNNNAUUCCG-UAG-UAAUC-GUACACGCGGUGAAUAUGCCCCUGCUCCUUGCACACACGCCCGUCAAGCCACCCG-AGUUGAGCCUGGG-UGAUGGCGCCGUUUUUGCGGCGCUAAACCUAGGUUCAG-CAAGGAGG-GCUAAGUCGUAA------------------------------------------------------------------------------------------------------------------------------------------------------------------------------------------------------------------------------------------------------------------------------------
>HM187513_1_1330_Archaea_Euryarchaeota_Thermoplasmata_Thermoplasmatales_ASC21_uncultured_archaeon
------------UCCUGCCGGCGGGC-ACCGCUAUGGGAGUUCGCUUAAGACAUGCGAGUCGAGAGGU------------GCAG-------------AC-CUCGGCGGACGGCUCAGUAACACGCGGAUAAUCUGCCCUCAGGUGGGGAAUACUCUCGGGAAACUGAGGCUAAUGCCCCAUA--GAUCUGGGAUGCUGGAACGCUUCCAGGUCGAAA-GC--------UCCG-----GC-GCCUGAGGAUGGGUCUGCGGCCUAUCAGCUUGUAGGGGGUUUUACAGACCCCCUAGGCUUCGACGGGUACGGGCUAUGGGAGUAGUCGCCCGGAGAUGGAUUCUGAGACACGAAUCCAGGCCCUACGGGGCGCAGCAGUCGCGAAAACUCCGCAAUGUGGGAAACCACGACGGGGGAACUCCCAGUGCGGA----CAC--UUU---GUG--U-CCGCUGUUCUCGUUC----------------CUAAAAA-----------------GCACGAGAAGUAAGGGCCGGGU-AAGACGGGUGCCAGCCGCCGCGGUAAUACCCGCGGCCCGAGUGGUGCUCAUUAUUAUUGAGUCUAAAACGUCCGUAGCCGGUCGGGUAGAUUCCUGGGUAAAUCGAACCGCUCAACGGUUCGAAUUCCGGGGAGACCGUCCGACUUGGGACCGGGAGAGGCGCGAGGUACUCCUGGGGUAGGGGUAAAAUCCUGUAAUCCUGGGAGGACCACC-AGUGGCGAAGGCGUCGCGCUAGAAC-GGAUCCGACGGUCAGGGACGAAGCCCAGGGGCGCAAACGGGAUUAGAUACCCCGGUAGUCCUGGGUGUAAACGCUGCAGGCUUGGUGUCGGGGGUCC-UACGG---GGGCGCCCGGUGCCGGAGCGAAGGUGUUAAGCCUGCUACUUGGGGAGUACGGUCGCAAGACUGAAACUUAAAGGAAUUGGCGGGGGAGCACCGCAACGGGAGGAGCGUGCGGUUCAAUUGGAUUCAACGCCGGAAAACUCACCGGGGG---CGACCC-UUACAUGAAGGCCAGGCUGAUGACCUUGCCU-----GAUU------UUGGG-AG-AGGUGGUGCAUGGCCGUCGUCAGUUCGUACCGUAAGGCGUUCUGUCAAGUCAGAUAACGAACGAGACCCUCGCCCUUAGUUGCUAGUUCGUCC-UCC-GGGAU-GGGCGCACACUAGGGGGACCGCUGGUGCUAAAUCAGAGGAAGGAGAGGUCAACGGUAGGUCCGUAUGCCCCGAAUCCCCCGGGCAACACGCGCGCUACAAAGGACGGGACAAUGGGUUCCGACACCGAGAGGUGCAGGCA-AUCCCG-AAACCCGUUCGUAGUUCGGACUGAGGGCUGUAACCCGCCCUCACGAAGAUGGAUUCCGUAGUAAUCGCGUGUCAA-CAUCACGCGGUGAAUAUGCCCCUGCUCCUUGCACACACCGCC--------------------------------------------------------------------------------------------------------------------------------------------
>13_2_20cm_scaffold_151466_16S_1
---UCCGGUUGAUCCUGCCGGCGGGC-ACCGCUAUGGGAGUUCGCUUAAGACAUGCGAGUCGAGAGGU------------GCAG-------------AC-CUCGGCGGACGGCUCAGUAACACGCGGAUAAUCUGCCCUCAGGUGGGGAAUACUCUCGGGAAACUGAGGCUAAUGCCCCAUA--GAUCUGGGAUGCUGGAACGCUUCCAGGUCGAAA-GC--------UCCG-----GC-GCCUGAGGAUGGGUCUGCGGCCUAUCAGCUUGUAGGGGGUUUUACAGACCCCCUAGGCUUCGACGGGUACGGGCUAUGGGAGUAGUCGCCCGGAGAUGGAUUCUGAGACACGAAUCCAGGCCCUACGGGGCGCAGCAGUCGCGAAAACUCCGCAAUGUGGGAAACCACGACGGGGGAACUCCCAGUGCGUG----CAC--UUU---GUG--U-ACGCUGUUCUCGUUC----------------CUAAAAA-----------------GCACGAGAAGUAAGGGCCGGGU-AAGACGGGUGCCAGCCGCCGCGGUAAUACCCGCGGCCCGAGUGGUGCUCAUUAUUAUUGAGUCUAAAACGUCCGUAGCCGGUCGGGUAGAUUCCUGGGUAAAUCGAACCGCUCAACGGUUCGCCUUCCGGGGAGACCGCCUGACUUGGGACCGGGAGAGGCGCGAGGUACUCCUGGGGUAGGGGUAAAAUCCUGUAAUCCUGGGAGGACCACC-AGUGGCGAAGGCGUCGCGCUAGAAC-GGAUCCGACGGUCAGGGACGAAGCCCAGGGGCGCAAACGGGAUUAGAUACCCCGGUAGUCCUGGGUGUAAACGCUGCAGGCUUGGUGUCGGGGGUCC-UACGG---GGGCGCCCGGUGCCGGAGCGAAGGUGUUAAGCCUGCUACUUGGGGAGUACGGUCGCAAGACUGAAACUUAAAGGAAUUGGCGGGGGAGCACCGCAACGGGAGGAGCGUGCGGUUCAAUUAGAUUCAACGCUGGAAAACUCACCGGGGG---CGACCC-UUACAUGAAGGCCAGGCUGAUGACCUUGCCU-----GAUU------UUGGG-AG-AGGUGGUGCAUGGCCGUCGUCAGUUCGUACCGUAAGGCGUUCUGUCAAGUCAGAUAACGAACGAGACCCUCGCCCUUAGUUGCUAGUUCGUCC-UCC-GGGAU-GGGCGCACACUAGGGGGACCGCUGGUGCUAAAUCAGAGGAAGGAGAGGUCAACGGUAGGUCCGUAUGCCCCGAAUCCCCCGGGCAACACGCGCGCUACAAAGGACGGGACAAUGGGUU------------------------------------------------------------------------------------------------------------------------------------------------------------------------------------------------------------------------------------------------------------------------------------------------
>13_1_20cm_3_scaffold_146358_16S_1
---UCCGGUUGAUCCUGCCGGCGGGC-ACCGCUAUGGGAGUUCGCUUAAGACAUGCGAGUCGAGAGGU------------GCAG-------------AC-CUCGGCGGACGGCUCAGUAACACGCGGAUAAUCUGCCCUCAGGUGGGGAAUACUCUCGGGAAACUGAGGCUAAUGCCCCAUA--GAUCUGGGAUGCUGGAACGCUUCCAGGUCGAAA-GC--------UCCG-----GC-GCCUGAGGAUGGGUCUGCGGCCUAUCAGCUUGUAGGGGGUUUUACAGACCCCCUAGGCUUCGACGGGUACGGGCUAUGGGAGUAGUCGCCCGGAGAUGGAUUCUGAGACACGAAUCCAGGCCCUACGGGGCGCAGCAGUCGCGAAAACUCCGCAAUGUGGGAAACCACGACGGGGGAACUCCCAGUGCGUG----CAC--UUU---GUG--U-ACGCUGUUCUCGUUC----------------CUAAAAA-----------------GCACGAGAAGUAAGGGCCGGGU-AAGACGGGUGCCAGCCGCCGCGGUAAUACCCGCGGCCCGAGUGGUGCUCAUUAUUAUUGAGUCUAAAACGUCCGUAGCCGGUCGGGUAGAUUCCUGGGUAAAUCGAACCGCUUAACGGUUCGAAUUCCGGGGAGACCGCCUGACUUGGGACCGGGAGAGGCGCGAGGUACUCCUGGGGUAGGGGUAAAAUCCUGUAAUCCUGGGAGGACCACC-AGUGGCGAAGGCGUCGCGCUAGAAC-GGAUCCGACGGUCAGGGACGAAGCCCAGGGGCGCAAACGGGAUUAGAUACCCCGGUAGUCCUGGGUGUAAACGCUGCAGGCUUGGUGUCGGGGGUCC-UACGG---GGGCGCCCGGUGCCGGAGUGAAGAUGUUAAGCCUGCUACUUGGGGAGUACGGUCGCAAGACUGAAACUUAAAGGAAUUGGCGGGGGAGCACCGCAACGGGAGGAGCGUGCGGUUCAAUUAGAUUCAACGCUGGAAAACUCACCGGGGG---CGACCC-UUACAUGAAGGCCAGGCUGAUGACCUUGCCU-----GAUU------UUGGG-AG-AGGUGGUGCAUGGCCGUCGUCAGUUCGUACCGUAAGGCGUUCUGUCAAGUCAGAUAACGAACGAGACCCUCGCCCUUAGUUGCGAGUUCGUCC-UCC-GGGAC-GGGCGCACACUAAGGGGACCGCUGGUGCUAAAUCAGAGGAAGGAGAGGUCAACGGUAGGUCCGUAUGCCCCGAAUCCCCCGGGCAACACGCGCGCUACAAAGGACGGGACAAUGGGUUCCGACCUCGAGAGAGGGAGGCA-AUCCCG-AAACCCGUUCGUAGUUCGGACUGAGGGCUGUAACCCGCCCUCACGAAGAUGGAUUCCGUAGUAAUCGCGUGUCAA-CAUCACGCGGUGAAUAUGCCCCUGCUCCUUGCACACACCGCCCGUCAAGCCACCCGAGUUGAGCCUGGGUG---------------------------------------------------------------------------------------------------------------
>ARCH_Methanospirillum_hungatei_JF1_CP000254
-AUUCUGGUUGAUCCUGCCAGAGGCC-ACUGCUAUCGGGGUUUGACUAAGCCAUGCGAGUCGAGAGGU------------GCAG-------------AC-CUCGGCGUACUGCUCAGUAACACGUGGACAAUCUGCCCUGAAGAGGAGGAUAAUCCCGGGAAACUGGGGGUAAUACUCCAUA--GUUCGUGCG-ACUGGAAUGUUAUGCGAACGAAA-GA--------UCCG-----UC-GCUUCAGGAUGAGUCUGCGGCCGAUUAGGUAGUUGUUGGGGUAACGGCCCAACAAGCCUGUCAUCGGUACGGGUUGUGGGAGCAAGAGCCCGGAGAUGGAUUCUGAGACACGAAUCCAGGCCCUACGGGGCGCAGCAGGCGCGAAAACUUUACCAUGCGGGCAACCGUGAUAAGGAAACCCCGAGUGCCAG----C----ACAG----G--C-UGGCUGUCCACCAGU----------------GUAAAUA-----------------ACUGGUGAAGAAAGGGCCGGGC-AAGACCGGUGCCAGCCGCCGCGGUAAUACCGGCGGCUCGAGUGGUGGCCGCUAUUACUGGGCUUAAAGGGUCCGUAGCUGGAUAUACAAGUCCCUUGAGAAAUCCGCCGGCUUAACCGGUGGGCUUCAGGGGAAACUGUAUUUCUAGGGACCGGGAGAGGUGAGAGGUACUGCCGGGGUAGGAGUGAAAUCCUGUAAUCCCGGUGGGACCACC-UAUGGCGAAGGCAUCUCACCAGAAC-GGGUCCGACAGUGAGGGACGAAAGCUGGGGGAGCAAACCGGAUUAGAUACCCGGGUAGUCCCAGCUGUAAACGAUGCGCGUUAGGUGUGUCAGUGAC-CACGU---GUCACUGAGGUGCCGAAGGGAAACCGUGAAACGCGCCGCCUGGGGAGUACGGUCGCAAGGCUGAAACUUAAAGGAAUUGGCGGGGGAGCACCACAACGGGUGGAGCCUGCGGUUUAAUCGGACUCAACGCCGGAAAUCUCACCGGAUA---AGACAG-CUGCAUGAUAGUCGGGAUGAAGACUCUACUU-----GACU------AGCUG-AG-AGGAGGUGCAUGGCCGUCGUCAGUUCGUACUGUGAAGCAUCCUGUUUAGUCAGGCAACGAGCGAGACCCACGCGAGCAGUUGCCAGCUUGACC-UUC-GGGUUGAUGGGGACACUGCUCGGACCGCCUCUGCUAAAGGGGAGGAAGGAAUGGGCAACGGUAGGUCAGCAUGCCCCGAAUUAUCCGGGCUACACGCGGGCUACAAUGGACAGGACAAUGGGUUUCGACACCGAGAGGUGAGGAUA-AUCUCCUAAACCUGUCCGAAGUUCGGAUUGCGGGUUGUAACUCACCCGCAUGAAGCUGGAAUCCGUAGUAAUCGCGUUUCAAC-AUAGCGCGGUGAAUAUGUCCCUGCUCCUUGCACACACCGCCCGUCAAACCACCCGAGUGAGGUCUUGAUGA-GGAUGU-AUC------AGU------GAUAUGUUCGAAUCUGGGUUUUGCAAGGGGGGUUAAGUCGUAACAAGGUAGCCGUAGGGGAAUCUGCGGCUGGAUCACCUCC--
>ARCH_Methanococcoides_burtonii_DSM_6242_CP000300
---UCUGGUUGAUCCUGCCAGAGGUU-ACUGCUAUCGGUGUUCGACUAAGCCAUGCGAGUCAUAUG----UUC-------UU-G--------GAA-----CAUGGCGGACUGCUCAGUAACACGUGGAUAACCUGCCCUUAGGUUUGGCAUAACUCCGGGAAACUGGAGAUAAUUCCGAAUA--GGUCAAAUAUGCUGGAAUGCUUUUUGAUCAAAAGAC--------UUCG-----GUUGCCUAAGGAUGGAUCUGCGGUCUAUCAGGUUGUAGUGGGUGUAACGUACCUACUAGCCUACGACGGAUAUGGGUUGUGAGAGCAAGAGCCCAGAGAUGGAUUCUGAGACAUGAAUCCAGGCCCUACGGGGCGCAGCAGGCGCGAAAUCUUUACAAUGCGGGAAACCGCGAUAAGGGGACACCGAGUGCCAG----CAU---UU---AUG--U-UGGCUGUCCACAUGU----------------GUAAACG-----------------GCAUGUGUAC-AAGGGCCGGGC-AAGACCGGUGCCAGCCGCCGCGGUAACACCGGCGGCCCGAGUGGUAAUCACUUUUAUUGGGUCUAAAGGGUCCGUAGCCGGUUUGAUCAGUUCUUCGGGAAAUCUGACAGCUCAACUGUUAGGCUCCGGGGAAUACUGUCAGACUUGGGACCGGGAGAGGUAAGAGGUACUACAGGGGUAGGAGUGAAAUCUUGUAAUCCCUGUGGGACCACC-AGUGGCGAAGGCGUCUUACCAGAAC-GGGUCCGACGGUGAGGGACGAAAGCUGGGGGCACGAACCGGAUUAGAUACCCGGGUAGUCCCAGCCGUAAACGAUGUUCGCUAGGUGUCAGGGGCGG-UGCGA---CCGCUUCUGGUGCCGUAGGGAAGCCGUGAAGCGAACCACCUGGGAAGUACGGCCGCAAGGCUGAAACUUAAAGGAAUUGGCGGGGGAGCACUACAACGGGUGGAGCCUGCGGUUUAAUUGGACUCAACGCCGGAAAACUCACCGGGGG---CGACAG-CAAAAUGUAGGUCAAGCUAAAGACUUUACCU-----GAAU------CGCUG-AG-AGGAGGUGCAUGGCCGUCGUCAGUUCGUACUGUGAAGCAUCCUGUUAAGUCAGGCAACGAGCGAGACCCGUGCCCACUGUUGCCAGCAUGUCC-UUC-GGGAUGAUGGGUACUCUGUGGGGACCGCUGGUGCUAAACCAGAGGAAGGUGCGGGCUACGGUAGGUCAGUAUGCCCCGAAUCUCCCGGGCUACACGCGGGCUACAAUGGUUGGGACAAUGGGUUCCUACACCGAAAGGUGAUGGCA-AUCUCCUAAACCCAACCGUAGUUCGAAUUGAGGACUGUAACUCGUCCUCAUGAAGCUGGAAUCCGUAGUAAUCGCGUUUCAA-CAUAGCGCGGUGAAUACGUCCCUGCUCCUUGCACACACCGCCCGUCAAACCACCCGAGUGAGGUAUGGGUGA-GGGCAC-GGAC-----UUA-----GUCCGUGUUCGAACCUAAAUUUCGCAAGGGGGGUUAAGUCGUAACAAGGUAGCCGUAGGGGAAUCUGCGGCUGGAUCACCUCC--
>ARCH_Methanosarcina_acetivorans_C2A_AE010299
-AUUCUGGUUGAUCCUGCCAGAGGUU-ACUGCUAUCGGUGUUCGCCUAAGCCAUGCGAGUCAUAUG----UUC-------UU-G--------GAA-----CAUGGCGUACUGCUCAGUAACACGUGGAUAACCUGCCCUUGGGUCCGGCAUAACCCCGGGAAACUGGGGAUAAUACCGGAUA--ACGCACAUAUGCUGGAAUGCUUUCUGCGUAAAAGGA--------UUCG-----UCUGCCCAAGGAUGGGUCUGCGGCCUAUCAGGUAGUAGUGGGUGUAACGUACCUACUAGCCGACAACGGGUACGGGUUGUGAGAGCAAGAGCCCGGAGAUGGAUUCUGAGACAUGAAUCCAGGCCCUACGGGGCGCAGCAGGCGCGAAAACUUUACAAUGCGGGAAACCGUGAUAAGGGGACACCGAGUGCCAG----CAU--CAU---AUG--C-UGGCUGUCCGGAUGU----------------GUAAAAU-----------------ACAUCUGUAGCAAGGGCCGGGC-AAGACCGGUGCCAGCCGCCGCGGUAACACCGGCGGCCCGAGUGGUGAUCGUGAUUAUUGGGUCUAAAGGGUCCGUAGCCGGUUUGGUCAGUCCUCCGGGAAAUCUGACAGCUCAACUGUUAGGCUUCGGGGGAUACUGCCAGACUUGGAACCGGGAGAGGUAAGAGGUACUACAGGGGUAGGAGUGAAAUCUUGUAAUCCCUGUGGGACCACC-UGUGGCGAAGGCGUCUUACCAGAAC-GGGUUCGACGGUGAGGGACGAAAGCUGGGGGCACGAACCGGAUUAGAUACCCGGGUAGUCCCAGCCGUAAACGAUGCUCGCUAGGUGUCAGGCAUGG-CGCGA---CCGUGUCUGGUGCCGCAGGGAAGCCGUGAAGCGAGCCACCUGGGAAGUACGGCCGCAAGGCUGAAACUUAAAGGAAUUGGCGGGGGAGCACAACAACGGGUGGAGCCUGCGGUUUAAUUGGACUCAACGCCGGACAACUCACCGGGGA---CGACAG-CAAUAUGUAGGCCAGGCCGAAGACCUUGCCU-----GAAU------CGCUG-AG-AGGAGGUGCAUGGCCGUCGCCAGUUCGUACUGUGAAGCAUCCUGUUAAGUCAGGCAACGAGCGAGACCCGUGCCCACUGUUACCAGCAUGUCC-UCC-GGGACGAUGGGUACUCUGUGGGGACCGCCGGUGUUAAAUCGGAGGAAGGUGCGGGCCACGGUAGGUCAGUAUGCCCCGAAUUUCCCGGGCUACACGCGGGCUACAAUGAAUGGGACAAUGGGUCCCUCCCCUGAAAAGGGCUGGUA-AUCUCACAAACCCAUCCGUAGUUCGGAUCGAGGGCUGUAACUCGCCCUCUUGAAGCUGGAAUCCGUAGUAAUCGCGUUUCAA-UAUAGCGCGGUGAAUACGUCCCUGCUCCUUGCACACACCGCCCGUCAAACCACCCGAGUGAGGUAUGGGUGA-GGGCAC-GGAC-----UUC-----GUCCGUGUUCGAACCUGAAUUUUGCAAGGGGGGUU--------------------------------------------------
>ARCH_Halorubrum_lacusprofundi_ATCC_49239_CP001365
-AUUCCGGUUGAUCCUGCCGGAGGCC-AUUGCUAUUGGGAUUCGAUUUAGCCAUGCUAGUCGCACGAGU-----------UCAG-------------ACUCGUGGCGAAUAGCUCAGUAACACGUGGCCAAACUACCCUUCGGAGCACGAUACCCUCGGGAAACUGAGGUUAAUAGUGCAUA--CCACAAUCCACCUGGAAUGAGGAUUGUGCCAAAAGC--------UCCG-----GCG-CCGAAGGAUGUGGCUGCGGCCGAUUAGGUAGACGGUGGGGUAACGGCCCACCGUGCCAAUAAUCGGUACGGGUCAUGAGAGUGAGAACCUGGAGACGGAAUCUGAGACAAGAUUCCGGGCCCUACGGGGCGCAGCAGGCGCGAAACCUUUACACUGCACGCCAGUGCGAUAAGGGAAUCCCAAGUGCGUA----GGC--AUGA--GCC--U-ACGCUUUUGUACACC----------------GUAGGGA-----------------GGUGUACGAAUAAGGGCUGGGC-AAGACCGGUGCCAGCCGCCGCGGUAAUACCGGCAGCCCGAGUGAUGGCCGAUCUUAUUGGGCCUAAAGCGUCCGUAGCUGGCCGCGCAAGUCUAUCGGAAAAUCCACCCGCUCAACGGGUGGGCUCCGGUAGAAACUGCGUGGCUUGGGACCGGAAGGCGCGACGGGUACGUCCGGGGUAGGAGUGAAAUCCUGUAAUCCUGGACGGACCACCGAU-GGCGAAAGCACGUCGCGAGGAC-GGAUCCGACAGUGAGGGACGAAAGCCAGGGUCUCGAACCGGAUUAGAUACCCGGGUAGUCCUGGCCGUAAACAAUGUCUGUUAGGUGUGGCUCCCAC-UACGA---GUGGGUGCUGUGCCGUAGGGAAGCCGCUAAACAGACCGCCUGGGAAGUACGUCCGCAAGGAUGAAACUUAAAGGAAUUGGCGGGGGAGCACUACAACCGGAGGAGCCUGCGGUUUAAUUGGACUCAACGCCGGACAUCUCACCAGCGU---CGACUG-UAAUAUGACGAUCAGGUUGAUGACCUUAUCC-----GAGU------UUCAG-AG-AGGAGGUGCAUGGCCGCCGUCAGCUCGUACCGUGAGGCGUCCUGUUAAGUCAGGCAACGAGCGAGACCCGCAUCCUUACUUGCCAGCAGCACU-GCG-AAGUGGCUGGGGACAGUAGGGAGACCGCCGUGGCCAACACGGAGGAAGGAACGGGCAACGGUAGGUCAGUAUGCCCCGAAUGCGCUGGGCAACACGCGGGCUACAAUGGUCGAGACAAAGGGUUCCAACUCCGAAAGGAGACGGUA-AUCUCAGAAACUCGAUCGUAGUUCGGAUUGUGGGCUGCAACUCGCCCACAUGAAGCUGGAUUCGGUAGUAAUCGCGUGUCAU-AAGCGCGCGGUGAAUACGUCCCUGCUCCUUGCACACACCGCCCGUCAAAGCACCCGAGUGAGGUCCGGAUGA-GGCUCG-U---------UAC-------ACGAGUCGAAUCUGGGCUUCGCAAGGGGGCUUAAGUCGUAACAAGGUAGCCGUAGGGGAAUCUGCGGCUGGAUCACCUCC--
>ARCH_Methanococcus_maripaludis_C6_CP000867
---UCCGGUUGAUCCCGCCGGAGGCC-ACUGCUAUUGGGAUUCGACUAAGCCAUGCGAGUCU-AUGGU------------UUCG--------------GCCAUGGCGGACGGCUCAUUAACACGUGGUUAACAUACCCUCAGGUGGGGGAUAACCUUGGGAAACUGAGGAUAAUACCCCAUA--GAAAAAGCG-UCUGGAAUGAUUCUUUUUCGAAAGC---------ACAU------GCGCCUGAGGAUUGGACUGCGCUCGAUUAGGUAGUUGGUGGGGUAAUGGCCCACCAAGCCUACGAUCGGUACGGGCCUUGAGAGAGGGAGCCCGGAGAUGGGGACUGAGACACGGCCCCAGGCCCUACGGGGCGCAGCAGGCGCGAAACCUCCGCAAUGCACGAAAGUGCGACGGGGGGAUCCCAAGUGCUCA----UGC--ACA---GCA--U-GGGCUUUUAUCAAGU----------------GUAAACA-----------------GCUUGAGGAAUAAGGGCUGGGC-AAGUUCGGUGCCAGCAGCCGCGGUAACACCGACGGCCCGAGUGGUGGCCACUCUUAUUGGGCCUAAAGCGUCCGUAGCCGGUCCAGUAAGUCCCUGUUUAAAUCCUGCGGCUUAACCGCAGGACUGGCAGGGAUACUGCUGGACUUGGGACCGGGAGAGGACAAGGGUACUUCAGGGGUAGCGGUGAAAUGUGUUGAUCCUUGAAGGACCACC-UAUGGCGAAGGCACUUGUCUGGAAC-GGGUCCGACGGUGAGGGACGAAAGCCAGGGGCGCGAACCGGAUUAGAUACCCGGGUAGUCCUGGCCGUAAACUCUGCGAACUAGGUGUUAGGUGGGC-CCCGU---GCCCAUCUAGUGCCGAAGGGAAGCCGUUAAGUUCGCCGCCUGGGGAGUACGGUCGCAAGACUGAAACUUAAAGGAAUUGGCGGGGGAGCACCACAACGGGUGGAGCCUGCGGUUUAAUUGGAUUCAACGCCGGGCAUCUCACCAGGAG---CGACAG-CAUGAUGACGGCCAGGUUGACGACCUUGCCU-----GAAG------CGCUG-AG-AGGUGGUGCAUGGCCAUCGUCAGCUCGUACCGCGAGGCGUCCUGUUAAGUCAGGUAACGAGCGAGACCCGUGCCCUAUGUUGCUACUUUUUCC-UCC-GGGAG-AAAGGCACUCAUAGGGGACCGCUGGCGCUAAGUCAGAGGAAGGAGCGGGCAACGAUAGGUCCGCAUGCCCCGAAUCUCCUGGGCUACACGCGGGCUACAAUGGCUAGGACAAUGGGCCGCAACCCUGAAAAGGGACGCAA-AUCUCCUAAACCUAGUCGUAGUUCGGAUCGUGGGCUGUAACUCGCCCACGUGAAGCUGGAAUCCGUAGUAAUCGCAGUUCAU-AAUACUGCGGUGAAUGUGUCCCUGCUCCUUGCACACACCGCCCGUCACACCACCCGAGUUGGGUUGAAGUGA-GGCCUU-GGCC-----UUU-----GGCUAGGGUCGAACUUGGGCUCAGCGAGGGGGGUGAAGUCGUAACAAGGUAGCCGUAGGGGAACCUGCGGCUGGAUCACCUCC--
>ARCH_Candidatus_Korarchaeum_cryptofilum_OPF8_CP000968
-------------------------------CUAUCGGGCUCGCACUAAGCCAUGCGAGUCU-GCUGGG-GGC-------CCCU--------GCC--CCUGGCGGCGCACGGCUCCGUAAUACACGGUCAACCUGUCCUGGGGACCGGGAUAACCUCGGGAAACUGAGGUUAAUACCGGAUA--GGGGUGGAUUCCUGGAAUGGGUCCACCCCUAAAUAGGCG--GGGGGAGCCCGCUGAGCCCCAGGGUGGGACCGUGGCCUAUCAGGUAGUAGGUGGGGUAACGGCCCACCUAGCCUAAGACGGGUACGGGCUCUGAGAGGAGGAGCCCGGAGAUGGGCACUGAGACAAGGGCCCAGGCCCUACGGGGCGCAGCAGGCGGGAAACUUCCCCAAUGCGCGCAAGCGUGAGGGAGUGAGCCCGAGUGCCGC----CCG--CUG---AGG--G-CGGCUGUUCCCCUGU----------------GUAAAAA-----------------GCAGGGGGAGGAAGGGGAGGGU-AAGGCUGGUGCCAGCCGCCGCGGUAAAACCAGCUCCCCGAGGGGUUCCCACGCAUACUGGGCCUAAAGCGUCCGUAGCCGGCCCCGUAAGUCCUCGGUUAAAUCCGCCUGA---ACAGGCGGACCGCCGAGGAUACUGCGGGGCUAGGGAGCGGGAGGGGCCGAGGGUAUUCCGGGGGGAGCGGUAAAAUGCGUAGAUCCCCGGAGGACCACC-AGUGGCGAAGGCGCUCGGCUGGAAC-GCGUCCGACGGUGAGGGACGAAAGCUGGGGGAGCAAACCGGAUUAGAUACCCGGGUAGUCCCAGCCGUAAACGAUGCCGGCUAGGUGCCGGCUGAGG-UUUG----CCUCAGCCGGUGUCGAAGCGAAGGCAUUAAGCCGGCCGCCUGAGGAGUACAGCCGCAAGGCCGAAACUUAAAGGAAUUGACGGGGGGGCACCACAAGGGGUGAAGCCUGCGGCUCAAUUGGACUCAACGCCGGGAAUCUUACCGGGGG---CGACAG-CAGGAUGAAGGUCAGGCUGAAGACCUUACCU-----GACG------CGCUG-AG-GGGUGGUGCAUGGCCGUCGCCAGCUCGUGCCGUGAGGUGUCCUGUUAAGUCAGGCAACGAGCGAGACCCCCGCCCUCAGUUGCCAGCGGGGCC-UUA-CGGCU-GCGGGCAAACUGGGGGGACUGCCGGCGAAGAGCCGGAGGAAGGAGGGGGCUACGGCAGGUCAGUAUGCCCCUAAUCCCCCGGGCCGCACGCGGGCUGCAAUGGGCGGGACAGCGGGAUGCGACCCCGAGAGGGGGAGCAA-AUCCCUGAAACCCGCCCGUGGUUGGGAUCGAGGGUUGCAACUCGCCCUCGUGAACCCGGAAUCCCUAGUAACCGCGGUUCUCC-AUACCGCGGUGAAUACGUCCCUGCCCCUUGUACACACCGCCCGUCAACCCACCCGAGUGGACUUGGGGCGA-GGCCCA-GCU------CAAU-----GGCUGGGUCGAGCUUUGGGUCCGCGAGGGGGGGUAAGU----------------------------------------------
>13_2_20cm_scaffold_127453_16S_1
---UCCGGUUGAUCCUGCCGGACCCG-ACUGCUAUCGGAUUGAGAUUUAGCCAUGCGAGUCGAACGUC------------CCCU--------GGG--GGGCGUGGCGUACGGCUCAGUAACACGUAGUCAACCUGCCCUAGAGACAAGGACAACCCCGGGAAACUGGGAUUAAUCCUUGAUA--GGUCAUCUCAUCUGGAAGGAGAGAUGGCUUAAAGGGUAC--GCGCUUCGCUAUUCG-CUCUAGGAUGGGACUGCGUCCGAUCAGGCUGUUGGCGGGGUAAUGGCCCACCAAACCUGUAACCGGUACGGGCCUUGAGAGAGGUGGCCCGGAGAUGGACACUGAGAGAAGGGUCCAGGUCCUACGGGGCGCAGCAGGCGCGAAACCUUCGCAAUGCGCGAAAGCGUGACGAGGUUAAUCCGAGUGACUC----CCG--CUG---AGG--G-GGUCUUUUGUCAGCU----------------GUAAAUA-----------------GGCAGGCGAAUAAGGGGAGGGC-AAGCCUGGUGUCAGCCGCCGCGGUAAUACCAGCUCCUCGAGUGGUCGGGGCGAUUAUUGGGCCUAAAGCAUCCGUAGCCGGUUCCGUAGGUCCUCUGUUAAAUCCAACCGCUCAACGGUUGACCUGCAGAGGAUACCGCGGGACUAGGAGGCGGGAGAGGCGGACGGUAUUCCGCGUGUAGGGGUAAAAUCCUUUGAUCCGCGGAGGACCACC-AGUGGCGAAGGCGGUCCGCCAGAAC-GCGCUCGACGGUGAGGGAUGAAAGCUGGGGGAGCGAACCGGAUUAGAUACCCGGGUAGUCCCAGCCGUAAACGAUGCUAGCUAGAUGAUUCAUUCGC-AAGUC---GCGAAUGAAGUGUCGCAGGGAAGCCGUUAAGCUAGCCGCCUGGGGAGUACGGUCGCAAGACUGAAACUUAAAGGAAUUGGCGGGGGAGCACCACAAGGGGUGAAGCCUGCGGUUCAAUUGGAGUCAACGCCAGGAAACUUACCAGGAG---AGACAG-CAGAUUGAGGGUCAGGCUGAAGACCUUACCU-----GACG------AGCUG-AG-AGGAGGUGCAUGGCCGUCGCCAGCUCGUGCCGUGAGGCGUCCUGUUAAGUCAGGCAACGAGCGAGACCCCUAUCCGUAAUUGCUAAC--UGCU-----A--GAGAUGGGCA---------------------------------------------------------------------------------------------------------------------------------------------------------------------------------------------------------------------------------------------------------------------------------------------------------------------------------------------------------------------------------------------------------------
>GU127864_1_1427_Archaea_Thaumarchaeota_terrestrial_group_uncultured_archaeon
---------------------------ACUGCUAUCGGAUUGAGAUUUAGCCAUGCGAGUCGAACGUC------------CCCU--------GGG--GGGCGUGGCGUACGGCUCAGUAACACGUAGUCAACCUGCCCUGGAGACAAGGACAACCCCGGGAAACUGGGAUUAAUCCUCGAUA--GGUCAUCUCAUCUGGAAGGAGAGAUGGCUUAAAGGGGUA--CGACUUCACUAUUCG-CUCCAGGAUGGGACUGCGACCGAUCAGGCUGUUGGCGGGGUAAUGGCCCACCAAACCUGUAACCGGUACGGGCCUUGAGAGAGGUGGCCCGGAGAUGGACACUGAGAGAAGGGUCCAGGUCCUACGGGGCGCAGCAGGCGCGAAACCUUCGCAAUGCGCGAAAGCGUGACGAGGUUAAUCCGAGUGACUC----CCG--CUG---AGG--G-GGUCUUUUGUCAGCU----------------GUAAAUA-----------------GGCAGGCGAAUAAGGGGAGGGC-AAGCCUGGUGUCAGCCGCCGCGGUAAUACCAGCUCCUCGAGUGGUCGGGGCGAUUAUUGGGCCUAAAGCAUCCGUAGCCGGUUCCGUAGGUCCUCUGUUAAAUCCAACUGCUUAACAGUUGACCUGCAGAGGAUACCGCGGGACUAGGAGGCGGGAGAGGCGGACGGUACUCCGCGUGUAGGGGUAAAAUCCUUUGAUCCGCGGAAGACCACC-AGUGGCGAAGGCGGUCCGCCAGAAC-GCGCUCGACGGUGAGGGAUGAAAGCUGGGGGAGCGAACCGGAUUAGAUACCCGGGUAGUCCCAGCCGUAAACGAUGCUAGCUAGAUGAUUCAUUCGC-AAGUC---GCGAAUGAAGUGUCGCAGGGAAGCCGUUAAGCUAGCCGCCUGGGGAGUACGGUCGCAAGACUGAAACUUAAAGGAAUUGGCGGGGGAGCACCACAAGGGGUGAAGCCUGCGGUUCAAUUGGAGUCAACGCCAGGAAACUUACCAGGAG---AGACAG-CAGAUUGAGGGUCAGGCUGAAGACCUUACCU-----GACG------AGCUG-AG-AGGAGGUGCAUGGCCGUCGCCAGCUCGUGCCGUGAGGCGUCCUGUUAAGUCAGGCAACGAGCGAGACCCCCAUCCGUAAUUGCU-A-ACUGUU-AGA-GUGGAUAGAGGCUAGUUACAGAGACUGCCGCUGCUAAAGCGGAGGAAGGAAGGGGCCACGGCAGGUCAGUAUGCCCCGAAACUCCUGGGCCACACGCGGGCUGCAAUGGUAGGGACAAUAGGUUCCGACCUCGAAAGAGGAAGGCA-AUCCCG-AAACCCUACCCCAGUUGUGAUCGAGGAUUGAAACCCGUCCUCGUGAAUAUGGAAUCCCUAGUAACCGCGUGUCAUC-ACCGCGCGGUGAAUACGUCCCUGCUCCUUGCACACACCGCCCGUCGCUUCACCCGAGUUGGGUCUGGACGA-GGUCAC-CUCA-----UGU-----UGUGGUGAUCGAAUCUAAAUUCGGCAAGGGGGG----------------------------------------------------
>13_2_20cm_2_scaffold_65316_16S_1
---UCCGGUUGAUCCUGCCGGACCCG-ACUGCUAUCGGAAUGGGAUUUAGCCAUGUUAAUCAUGCGUCC-----------UCGA--------CGA--GGGCGCGGUGUACGGCUCAGUAACACGUAGUCAACCUACCCUAGAGACGCGGACAAACCCGGGAAACUGGGGCUAAUACGCGAUA--GGUCAUAUCAUCUGGAAGGAGAUAUGGCCGAAAAGGAUG--GUGCUUCCACAUUCG-CUCCAGGAUGGGACUGCGGCCGAUCAGGCUGUUGGCGGGGUAAUGGCCCACCAAACCUGUAACCGGUACGGGCUUUGAGAGAAGGAGCCCGGAGAUGGACACUGAGACAAGGGUCCAGGCCCUACGGGGCGCAUCAGGCGCGAAAACUUCGCAAUGCGCGAAAGCGUGACGAGGCUAUUCCGAGUGUUUU----UCG--CUU---AGG--A-GAACUUUUCUUAGCU----------------GUAAAAA-----------------GGCUGGGGAAUAAGGGGAGGGC-AAGUCUGGUGUCAGCCGCCGCGGUAAUACCAGCUCCUCGAGUGGUCGGGACGAUUAUUGGGCCUAAAGCAUCCGUAGCCUGUUCUGUAGGUCUCCUGUUAAAUUCAACCGCUCAACGGUUGGGCCGCAGGAGAUACCGCAGGACUAGGAGGCGAGAGAGGCGGACGGUACUCCGCAGGUAGGGGUAAAAUCCUUUGAUCUGCGGAAGACCACC-AGAGGCGAAGGCGGUCUGCCAGAAC-GCGCUCGACGGUGAGGGAUGAAAGCUGGGGGAGCGAACCGGAUUAGAUACCCGGGUAGUCCCAGCCGUAAACGAUGCUAGCUAGAUGAUUCAUUCGC-AAGUC---GCGAAUGAAGUGUCGCAGGGAAGCCGUUAAGCUAGCCGCCUGGGGAGUACGGUCGCAAGACUGAAACUUAAAGGAAUUGGCGGGGGAGCACCACAAGGGGUGAAGCCUGCGGUUCAAUUGGAGUCAACGCCAGGAAACUUACCAG--------------------------------------------------------------------------------------------------------------------------------------------------------------------------------------------------------------------------------------------------------------------------------------------------------------------------------------------------------------------------------------------------------------------------------------------------------------------------------------------------------------------------------------------------------------------------------------------------
>AB364918_1_1463_Archaea_Thaumarchaeota_terrestrial_group_uncultured_archaeon
------------------------CG-ACUGCUAUCGGAUUGGGAUUUAGCCAUGUUAGUUGUGCGUCC-CUG--------CUA---------AG--GGGCGCGGCGCACGGCUCAGUAACACGUAGUCAACCUGCCCUGGAGACGUGGACAAACCCGGGAAACUGGGGCUGAUCCACGAUA--GAUGACCUCAUCUGGAAGGAGAGGUCGUCCAAAAGGGGC--GCGUAUGCGCGUCCCGCUCCAGGAUGGGGCUGCGGCCGAUCAGGCUGUUGGCGGGGUAAUGGCCCACCAAACCUGUAACCGGUACGGGCUUUGAGAGAAGGAGCCCGGAGAUGGACACUGAGACAAGGGUCCAGGCCCUACGGGGCGCAUCAGGCGCGAAAACUUCGCAAUGCGCGAAAGCGUGACGAGGCUAGUCCGAGUGCCUU----CCG--CUG---AGG--A-GGGCUUUUCUCGGCU----------------GUAAAUA-----------------GGCCGGGGAAUAAGGGGAGGGC-AAGUCUGGUGUCAGCCGCCGCGGUAAUACCAGCUCCUCGAGUGGUCGGGACGAUUAUUGGGCCUAAAGCACCCGUAGCCUGUUCAGUAAGUCCUCUGUUAAAUCCAAUUGCUCAACAGUUGGCACGCAGAGGAUACCGCUGGACUAGGAGGCGGGAGAGGCGGACGGUACUCCGCGUGUAGGGGUAAAAUCCUUUGAUCCGCGGAAGACCACC-AGUGGCGAAGGCGGUCCGCCAGAAC-GCGCUCGACGGUGAGGGGUGAAAGCUGGGGGAGCGAACCGGAUUAGAUACCCGGGUAGUCCCAGCCGUAAACGAUGCGAGCUAGAUGAUUCAAUUGC-UGUUC---GCAAUUGAAGUGUCGCAGGGAAGCCGUUAAGCUCGCCGCCUGGGGAGUACGGUCGCAAGGCUGAAUCUUAAAGGAAUUGGCGGGGGAGCACCACAAGGGGUGAAGCCUGCGGUUCAAUUGGAGUCAACGCCAGGAAACUUACCAGGAG---CGACAG-CAGGAUGAGGGUCAGGCUGAAGACUUUACCU-----GACG------AGCUG-AG-AGGAGGUGCAUGGCCGUCGCCAGCUCGUGCCGUGAGGCGUCCUGUUAAGUCAGGCAACGAGCGAGACCCUUGCCGAUAAUUGCUAGCCGCGAU-GCA-AAUCG-CGGAGCUAGUUAUCGGGACUGCCGCUGCUAAAGCGGAGGAAGGAGAGGGCCACGGCAGGUCAGUAUGCCCCGAAACUCCUGGGCCACACGCGGGCUGCAAUGGUAGGGACAAUGGGUCCCGACCUCGAAAGAGGAAGGCA-AUCCUC-AAACCCUACCCCAGUUGUGAUUGAGGGCUGAAACCCGCCCUCAUGAAUAUGGAAUCCCUAGUAACCGCGUGUCAUC-ACCGCGCGGUGAAUACGUCCCUGCUCCUUGCACACACCGCCCGUCGCUUCACCCGAGUUGGGUUUGGGCGA-GGCCGG-CUCU-----AAU-----UGGGCCGAUCGAACCUAAGUUCGGCAAGGGGGG----------------------------------------------------
>Nitrososphaera_viennensis_EN76
---UCCGGUUGAUCCUGCCGGACCCG-ACUGCUAUCAGAGUGGGACUAAGCCAUGCGAGUUA-ACGCA------------GCAA--------------UGCGUGGCAUACGGCUCAGUAACACGUAGUCAACAUGCCCAGGGGACGUGGAUAACCUCGGGAAACUGAGGAUAAACCGCGAUA--GGCCAUGAUUUCUGGAAUGGAUCAUGGCUGAAACCU--------AC-A-----UGG-CCCCUGGAUUGGACUGCGGCCGAUCAGGCUGUUGGUGAGGUAAUGGCCCACCAAACCUGUAACCGGUACGGGCUCUGAGAGGAGGAGCCCGGAGAUGGGCACUGAGACAAGGGCCCAGGCCCUAUGGGGCGCAGCAGGCGCGAAACCUCUGCAAUAGGCGAAAGCUUGACAGGGUUACUCUGAGUGACGU----CCG--UUA---AGG--A-CGUCUUUUGGCACCU----------------CUAAAAA-----------------UGGUGCAGAAUAAGGGGUGGGC-AAGUCUGGUGUCAGCCGCCGCGGUAAUACCAGCACCCCGAGUGGUCGGGACGAUUAUUGGGCCUAAAGCAUCCGUAGCCGGUUCUGCAAGUCUUCCGUUAAAUCCACCUGCUCAACAGAUGGGCUGCGGAGGAUACUACAGGGCUAGGAGGCGGGAGAGGCAAGCGGUACUCAGUGGGUAGGGGUAAAAUCCUCUGAUCCACUGAAGACCACCAGU-GGCGAAGGCGGCUUGCCAGAAC-GCGCUCGACGGUGAGGGAUGAAAGCUGGGGGAGCAAACCGGAUUAGAUACCCGGGUAGUCCCAGCUGUAAACGAUGCAGACUCGGUGAUGGGUUGGC-UUUGG---GCCAACCCAGUGCCGCAGGGAAGCCGUUAAGUCUGCCGCCUGGGGAGUACGGUCGCAAGACUGAAACUUAAAGGAAUUGGCGGGGGAGCACCACAAGGGGUGAAGCCUGCGGUUCAAUUGGAGUCAACGCCGGAAAUCUUACCGGGGG---CGACAG-CAGAGUGAAGGUCAAGCUGAAGACUUUACCA-----GACA------AGCUG-AG-AGGAGGUGCAUGGCCGUCGCCAGCUCGUGCCGUGAGGUGUCCUGUUAAGUCAGGUAACGAGCAAGAUCCCUGCCUCUAGUUGCUACUGCUGGU-UCA-GACUAGAAGGGCUAAUUAGAGGGACCGCCGCCGCUGAGGCGGAGGAAGGAGGGGGCUACGGCAGGUCAGUAUGCCCCGAAACCCUCGGGCCACACGCGGGCUGCAAUGGUAAGGACAACGGGCUCCGAUUCCGAAAGGAGGAGGCA-AUCCCC-AAACCUUACCUCAGUUAUGAUUGAGGGCUGAAACUCGCCCUCAUGAAUCUGGAAUCCCUAGUAACCGCGUGUCACU-AUCGCGCGGUGAAUACGUCCCUGCUCCUUGCACACACCGCCCGUCGCUUCACCGAAGCUGGUUCUUGGCGA-GGUGGC-GCCU-----AAU-----UGGCGCUAUCGAACCUGGGGUCAGCAACGGGGG----------------------------------------------------
>13_1_20cm_4_scaffold_227593_16S_1
---UCCGGUUGAUCCUGCCGGACCCG-ACUGCUAUCAGAGUGGGACUAAGCCAUGCGAGUCA-ACGCC------------GCAA--------------GGCGUGGCAUACGGCUCAGUAACACGUAGUCAACAUGCCCAGGGGACGUGGAUAACCUCGGGAAACUGAGGAUAAACCGCGAUA--GGCCAAGGUUUCUGGAAUGGACACUGGCUGAAACCU--------AU-A-----CGG-CCCCUGGAUUGGACUGCGGCCGAUCAGGCUGUUGGUGAGGUAAUGGCCCACCAAACCUAUUACCGGUACGGGCUCUGAGAGGAGGAGCCCGGAGAUGGGCACUGAGACAAGGGCCCAGGCCCUAUGGGGCGCAGCAGGCGCGAAACCUCUGCAAUAGGCGAAAGCUUGACAGGGUUACUCUGAGUGAUUU----CCG--CUA---AGG--A-GAUCUUUUGGCACCU----------------CUAAAAA-----------------UGGUGCAGAAUAAGGGGUGGGC-AAGUCUGGUGUCAGCCGCCGCGGUAAUACCAGCACCCCGAGUGGUCGGGACGAUUAUUGGGCCUAAAGCAUCCGUAGCUUGUUCUGCAAGUCCUCCGUUAAAUCCACCUGCUCAACAGAUGGGCUGCGGAGGAUACUACAGGGCUAGGAGGCGGGAGAGGCAAGCGGUACUCAGUGGGUAGGGGUAAAAUCCUCUGAUCCACUGAAGACCACC-AGUGGCGAAGGCGGCUUGCCAGAAC-GCGCUCGACGGUGAGGGAUGAAAGCUGGGGGAGCAAACCGGAUUAGAUACCCGGGUAGUCCCAGCUGUAAACGAUGCAGACUCGGUGAUGGGUUGGC-UUUGC---GCCAACCCAGUGCCGCAGGGAAGCCGUUAAGUCUGCCGCCUGGGGAGUACGGUCGCAAGACUGAAACUUAAAGGAAUUGGCGGGGGAGCACCACAAGGGGUGAAGCCUGCGGUU---------------------------------------------------------------------------------------------------------------------------------------------------------------------------------------------------------------------------------------------------------------------------------------------------------------------------------------------------------------------------------------------------------------------------------------------------------------------------------------------------------------------------------------------------------------------------------------------------------------------------------
>AJ535119_1_1400_Archaea_Thaumarchaeota_Soil_Crenarchaeotic_GroupSCG_Unknown_Order_Unknown_Family_Candidatus_Nitrososphaera_uncultured_crenarchaeote
------------------------CG-ACUGCUAUCAGAGUGGGACUAAGCCAUGCGAGUCA-ACGCC------------GCAA--------------GGCGUGGCAUACGGCUCAGUAACACGUAGUCAACAUGCCCAGGGGACGUGGAUAACCUCGGGAAACUGAGGAUAAACCGCGAUA--GGCCAAGGUUUCUGGAAUGGAUCAUGGCUGAAACCU--------AU-A-----CGG-CCCCUGGAUUGGACUGCGGCCGAUCAGGCUGUUGGUGAGGUAAUGGCCCACCAAACCUGUAACCGGUACGGGCUUUGAGAGAAGGAGCCCGGAGAUGGGCACUGAGACAAGGGCCCAGGCCCUAUGGGGCGCAGCAGGCGCGAAAAUUCUGCAAUAGGCGAAAGCUUGACAGAGUUACUCUGAGUGAUGC----CCG--CUA---AGG--G-CAUCUUUUGGCACCU----------------CUAAAAA-----------------UGGUGCAGAAUAAGGGGUGGGC-AAGUCUGGUGUCAGCCGCCGCGGUAAUACCAGCACCCCGAGUGGUCGGGACGAUUAUUGGGCCUAAAGCAUCCGUAGCUUGUUCUGCAAGUCCUCCGUUAAAUCCACCUGCUCAACAGAUGGGCUGCGGAGGAUACUACAGGGCUAGGAGGCGGGAGAGGCAAGCGGUACUCAGUGGGUAGGGGUAAAAUCCUCUGAUCCACUGAAGACCACC-AGUGGCGAAGGCGGCUUGCCAGAAU-GCGCUCGACGGUGAGGGAUGAAAGCUGGGGGAGCAAACCGGAUUAGAUACCCGGGUAGUCCCAGCUGUAAACGAUGCAGACUCGGUGAUGGGUUGGC-UUUGC---GCCAACCCAGUGCCGCAGGGAAGCCGUUAAGUCUGCCGCCUGGGGAGUACGGUCGCAAGACUGAAACUUAAAGGAAUUGGCGGGGGAGCACCACAAGGGGUGAAGCCUGCGGUUCAAUUGGAGUCAACGCCGGGAAUCUUACCGGGGG---CGACAG-CAGAGUGAAGGUCAAGCUGAAGACUUUACCA-----GACA------AGCUG-AG-AGGAGGUGCAUGGCCGUCGCCAGCUCGUGCCGUGAGGUGUCCUGUUAAGUCAGGUAACGAGCAAGAUCCCUGCCACUAGUUGCUACCACUGUU-UCA-GAACGGAGGGGCUAAUUAAUGGGACCGCCGCUGUUAAAGCGGAGGAAGGAGGGGGCUACGGCAGGUCAGUAUGCCCCGAAACCCUCGGGCCACACGCGGGCUGCAAUGGUAAGGACAACGGGUUCCGAUCCCGAAAGGGGGAGGCA-AUCCCC-AAACCUUACCUCAGUUAUGAUUGAGGGCUGAAACUCGCCCUCAUGAAUAUGGAAUCCCUAGUAACCGCGUGUCAUC-AUCGCGCGGUGAAUACGUCCCUGCUCCUUGCACACACCGCCCGUCGCUUCACCGAAGCCGGUUCUUGGCGA-GGUGGC-GCCU-----AAU-----UGGCGCUAUCGAACCUGGGGUCAGCAACGGGGG----------------------------------------------------
>13_1_40cm_scaffold_13350_16S_1
---UCCGGUUGAUCCUGCCGGACCCG-ACUGCUAUCAGAGUGGGACUAAGCCAUGCGAGUCA-ACGCC------------GCAA--------------GGCGUGGCACACGGCUCAGUAACACGUAGUCAACAUGCCCAGGGGACGUGGAUAACCUCGGGAAACUGAGGAUAAACCGCGAUA--GGCCAAGGUUUCUGGAAUGGACACUGGCUGAAACCU--------AU-A-----CGG-CCCCUGGAUUGGACUGCGGCCGAUCAGGCUGUUGGUGAGGUAAUGGCCCACCAAACCUGUAACCGGUACGGGCUUUGAGAGAAGGAGCCCGGAGAUGGGCACUGAGACAAGGGCCCAGGCCCUAUGGGGCGCAGCAGGCGCGAAAAUUCUGCAAUAGGCGAAAGCUUGACAGAGUUACUCUGAGUGAUGC----CCG--CUA---AGG--G-CAUCUUUUGGCACCU----------------CUAAAAA-----------------UGGUGUAGAAUAAGGGGUGGGC-AAGUCUGGUGUCAGCCGCCGCGGUAAUACCAGCACCCCGAGUGGUCGGGACGAUUAUUGGGCCUAAAGCAUCCGUAGCUUGUUCUGCAAGUCCUCCGUUAAAUCCACCUGCUCAACAGAUGGGCUGCGGAGGAUACUACAGGGCUAGGAGGCGGGAGAGGCAAGCGGUACUCAGUGGGUAGGGGUAAAAUCCUCUGAUCCACUGAAGACCACC-AGUGGCGAAGGCGGCUUGCCAGAAC-GCGCUCGACGGUGAGGGAUGAAAGCUGGGGGAGCAAACCGGAUUAGAUACCCGGGUAGUCCCAGCUGUAAACGAUGCAGACUCGGUGAUGGGUUGGC-UUUGC---GCCAACCCAGUGCCGCAGGGAAGCCGUUAAGUCUGCCGCCUGGGGAGUACGGUCGCAAGACUGAAACUUAAAGGAAUUGGCGGGGGAGCACCACAAGGGGGGAAGCCUGCGGUUCAAUUGGAGUCAACGCCGGGAAUCUUACCGGGGG---CGACAG-CAGAGGGAAGGUCAAGCUGAAGACUUUACCA-----GACA------AGCUG-AG-AGGAGGUGCAUGGCCGUCGCCAGCUCGUGCCGGGAGGUGUCCUGUUAAGUCAGGUAACGAGCAAGAUCCCUGCCACUAGUUGCUACCACCGUU-UCA-GAACGGAGGGGCUAAUUAGUGGGACCGCCGCUGUUAAAGCGGAGGAAGGAGGGGGCUACGGCAGGUCAGUAUGCCCCGAAACCCUCGGGCCACACGCGGGCUGCAAUGGUAAGGACAACGGGUUCCGAUCCCGAAAGGGGGAGGCA-AUCCCC-AAACCUUACCUCAGUUAUGAUUGAGGGCUGAAACUCGCCCUCAUGAAUAUGGAAUCCCUAGUAACCGCGUGUCAUC-AUCGCGCGGUGAAUACGUCCCUGCUCCUUGCACACACCGCCCGUCGCUUCAACCUGGUCAGCAACGGGGGA-GGUCGU-AACA-----AGG-----UAGUCGUAGGGAACCUGCGG-CUGGAUCACCUCC---------------------------------------------------
>13_1_40cm_4_scaffold_6786_16S_1
---UCCGGUUGAUCCUGCCGGACCCG-ACUGCUAUCAGAGUGGGACUAAGCCAUGCGAGUCA-ACGCC------------GCAA--------------GGCGUGGCACACGGCUCAGUAACACGUAGUCAACAUGCCCAGGGGACGUGGAUAACCUCGGGAAACUGAGGAUAAACCGCGAUA--GGCCAAGGUUUCUGGAAUGGACACUGGCUGAAACCU--------AU-A-----CGG-CCCCUGGAUUGGACUGCGGCCGAUCAGGCUGUUGGUGAGGUAAUGGCCCACCAAACCUGUAACCGGUACGGGCUUUGAGAGAAGGAGCCCGGAGAUGGGCACUGAGACAAGGGCCCAGGCCCUAUGGGGCGCAGCAGGCGCGAAAAUUCUGCAAUAGGCGAAAGCUUGACAGAGUUACUCUGAGUGAUGC----CCG--CUA---AGG--G-CAUCUUUUGGCACCU----------------CUAAAAA-----------------UGGUGUAGAAUAAGGGGUGGGC-AAGUCUGGUGUCAGCCGCCGCGGUAAUACCAGCACCCCGAGUGGUCGGGACGAUUAUUGGGCCUAAAGCAUCCGUAGCUUGUUCUGCAAGUCCUCCGUUAAAUCCACCUGCUCAACAGAUGGGCUGCGGAGGAUACUACAGGGCUAGGAGGCGGGAGAGGCAAGCGGUACUCAGUGGGUAGGGGUAAAAUCCUCUGAUCCACUGAAGACCACC-AGUGGCGAAGGCGGCUUGCCAGAAC-GCGCUCGACGGUGAGGGAUGAAAGCUGGGGGAGCAAACCGGAUUAGAUACCCGGGUAGUCCCAGCUGUAAACGAUGCAGACUCGGUGAUGGGUUGGC-UUUGC---GCCAACCCAGUGCCGCAGGGAAGCCGUUAAGUCUGCCGCCUGGGGAGUACGGUCGCAAGACUGAAACUUAAAGGAAUUGGCGGGGGAGCACCACAAGGGGUGAAGCCUGCGGUUCAAUUGGAGUCAACGCCGGGAAUCUUACCGGGGG---CGACAG-CAGAGUGAAGGUCAAGCUGAAGACUUUACCA-----GACA------AGCUG-AG-AGGAGGUGCAUGGCCGUCGCCAGCUCGUGCCGUGAGGUGUCCUGUUAAGUCAGGUAACGAGCAAGAUCCCUGCCACUAGUUGCUACCACCGUU-UCA-GAACGGAGGGGCUAAUUAGUGGGACCGCCGCUGUUAAAGCGGAGGAAGGAGGGGGCUACGGCAGGUCAGUAUGCCCCGAAACCCUCGGGCCACACGCGGGCUGCAAUGGUAAGGACAACGGGUUCCGAUCCCGAAAGGGGGAGGCA-AUCCCC-AAACCUUACCUCAGUUAUGAUUGAGGGCUGAAACUCGCCCUCAUGAAUAUGGAAUCCCUAGUAACCGCGUGUCAUC-AUCGCGCGGUGAAUACGUCCCUGCUCCUUGCACACACCGCCCGUCGCUUCACCGAAGCUGGUUCUUGGCGA-GGUGGC-GCCU-----AAU-----UGGCGCUAUCGAACCUGGGGUCAGCAACGGGGGAGAAGUCGUAACAAGGUAGUCGUAGGGGAACCUGCGGCUGGAUCACCUCC--
>13_1_20cm_2_scaffold_176623_16S_1
---UCCGGUUGAUCCUGCCGGACCCG-ACUGCUAUCAGAGUGGGACUAAGCCAUGCGAGUCA-ACGCC------------GCAA--------------GGCGUGGCACACGGCUCAGUAACACGUAGUCAACAUGCCCAGGGGACGUGGAUAACCUCGGGAAACUGAGGAUAAACCGCGAUA--GGCCAAGGUUUCUGGAAUGGACACUGGCUGAAACCU--------AU-A-----CGG-CCCCUGGAUUGGACUGCGGCCGAUCAGGCUGUUGGUGAGGUAAUGGCCCACCAAACCUGUAACCGGUACGGGCUUUGAGAGAAGGAGCCCGGAGAUGGGCACUGAGACAAGGGCCCAGGCCCUAUGGGGCGCAGCAGGCGCGAAAAUUCUGCAAUAGGCGAAAGCUUGACAGAGUUACUCUGAGUGAUGC----CCG--CUA---AGG--G-CAUCUUUUGGCACCU----------------CUAAAAA-----------------UGGUGUAGAAUAAGGGGUGGGC-AAGUCUGGUGUCAGCCGCCGCGGUAAUACCAGCACCCCGAGUGGUCGGGACGAUUAUUGGGCCUAAAGCAUCCGUAGCUUGUUCUGCAAGUCCUCCGUUAAAUCCACCUGCUCAACAGAUGGGCUGCGGAGGAUACUACAGGGCUAGGAGGCGGGAGAGGCAAGCGGUACUCAGUGGGUAGGGGUAAAAUCCUCUGAUCCACUGAAGACCACC-AGUGGCGAAGGCGGCUUGCCAGAAC-GCGCUCGACGGUGAGGGAUGAAAGCUGGGGGAGCAAACCGGAUUAGAUACCCGGGUAGUCCCAGCUGUAAACGAUGCAGACUCGGUGAUGGGUUGGC-UUUGC---GCCAACCCAGUGCCGCAGGGAAGCCGUUAAGUCUGCCGCCUGGGGAGUACGGUCGCAAGACUGAAACUUAAAGGAAUUGGCGGGGGAGCACCACAAGGGGUGAAGCCUGCGGUUCAAUUGGAGUCAACGCCGGGAAUCUUACCGGGGG---CGACAG-CAGAGUGAAGGUCAAGCUGAAGACUUUACCA-----GACA------AGCUG-AG-AGGAGGUGCAUGGCCGUCGCCAGCUCGUGCCGUGAGGUGUCCUGUUAAGUCAGGUAACGAGC----------------------------------------------------------------------------------------------------------------------------------------------------------------------------------------------------------------------------------------------------------------------------------------------------------------------------------------------------------------------------------------------------------------------------------------------------------------
>FJ468484_1_1439_Archaea_Thaumarchaeota_Soil_Crenarchaeotic_GroupSCG_uncultured_crenarchaeote
---UCCGGUUGAUCCUGCCGGACCCG-ACUGCUAUCAGAGUAGGACUAAGCCAUGCGAGUCG-ACGUA------------GCAA--------------UGCGUGGCGAACGGCUCAGUAACACGUAGUCAACAUGCCCAGGGGACGUGGAUAACCUCGGGAAACUGAGAAUAAACCAUGAUA--GGUCAUGAUUUCUGGAAUGGAUCAUGGCUCAAAUCU--------AC-A-----UGG-CCCCUGGAUUGGACUGCGGCCGAUCAGGCAGUUGGUGAGGUAAAGGCCCACCAAACCUAUAACCGGUACGGGCUCUGAGAGGAGAAGCCCGGAGAUGGGCACUGAGACAAGGGCCCAGGCCCUAUGGGGCGCAGCAGGCGCGAAACCUCUGCAAUAGGCGAAAGCCUGACAGGGUUACUCUGAGUGAUUU----CCG--CUA---AGG--G-GAUCUUUUGGCACCU----------------CUAAAAA-----------------UGGUGCAGAAUAAGGGGUGGGC-AAGUCUGGUGUCAGCCGCCGCGGUAAUACCAGCACCCCGAGUGGUCGGGACGAUUAUUGGGCCUAAAGCAUCCGUAGCCGGUUCUGCAAGUCUUCCGUUAAAUCCAGCCGCUCAACGGAUGGGCCGCGGAGGAUACUACAGGACUAGGAGGCGGGAGAGGCAAGCGGUACUCAGUGGGUAGGGGUAAAAUCCUUUGAUCCAUUGAAGACCACC-AGUGGCGAAGGCGGCUUGCCAGAAC-GCGCUCGACGGUGAGGGAUGAAAGCUGGGGGAGCAAACCGGAUUAGAUACCCGGGUAGUCCCAGCUGUAAACGAUGCAGACUCGGUGAUGGGCUAGC-CUUGU---GCCAGCCCAGUGCCGCAGGGAAGCCGUUAAGUCUGCCGCCUGGGGAGUACGGUCGCAAGACUGAAAUUUAAAGGAAUUGGCGGGGGAGCACCACAAGGGGUGAAGCCUGCGGUUCAAUUGGAGUCAACGCCGGGAAUCUUACCGGGGG---CGACAG-CAGAGUGAAGGUCAAGCUGAAGACUUUACCA-----GACA------AGCUG-AG-AGGAGGUGCAUGGCCGUCGCCAGCUCGUGCCGUGAGGUGUCCUGUUAAGUCAGGUAACGAGCGAGAUCCCUACCUCUAGUUGCUACUGCUAUU-UCA-GAGUAGCA-AGCUAAUUAGAGGGACCGCCGCCGCUGAGGCGGAGGAAGGAGGGGGCUACGGCAGGUCAGUAUGCCCCGAAACCCUCGGGCCACACGCGGGCUGCAAUGGUAAGGACAAUGGGUUCCUAUUCCGAAAGGAGGAGGCA-AUCCCU-AAACCUUACCCCAGUUAUGAUUGAGGGCUGAAACUCGCCCUCAUGAAUAUGGAAUCCCUAGUAACCGCGUGUCAUC-AUCGCGCGGUGAAUACGUCCCUGCUCCUUGCACACACCGCCCGUCGCUUCAUCGAAGUUGGUUCUUGGCGA-GGUUGU-GUCU-----AAU-----UGGCACUAUCGAACCUGGGGUCAGCAACGAGGG----------------------------------------------------
>13_2_20cm_2_scaffold_208348_16S_1
---UCCGGUUGAUCCUGCCGGACCCG-ACUGCUAUCAGAGUGGGACUAAGCCAUGCGAGUCA-ACGUA------------GCAA--------------UACGUGGCGAACGGCUCAGUAACACGUAGUCAACAUGCCCAGGGGACGUGGAUAACCUCGGGAAACUGAGUAUAAACCGCGAUG--GGUCAUGAUUUCUGGAAUGAAUUAUGGCUGAAAUCU--------AU-A-----UGG-CCCCUGGAUUGGACUGCGACCGAUCAGGCUGUUGGUGAGGUAAUGGCCCACCAAACCUGUUACCGGUACGGGCUCUGAGAGGAGGAGCCCGGAGAUGGGCACUGAGACAAGGGCCCAGGCCCUAUGGGGCGCAGCAGGCGCGAAAUCUCUGCAAUAGGCGAAAGCUUGACAGGGUUACUUUGAGUGAUUU----CCG--CUA---AGG--A-GAUCUUUUGGCACCU----------------CUAAAAA-----------------UGGUGCAGAAUAAGGGGUGGGC-AAGUCUGGUGUCAGCCGCCGCGGUAAUACCAGCACCCCGAGUGGUCGGGACGAUUAUUGGGCCUAAAGCAUCCGUAGCCGGCCCUGCAAGUCUUCCGUUAAAUCCAUCCGCUCAACGGAUGGGCCGCGGGAGAUACUACAGGGCUAGGAGGCGGGAGAGGCAAGCGGUACUCAGUGGGUAGGGGUAAAAUCCUCUGAUCCACUGAAGACCACC-AGUGGCGAAGGCGGCUUGCCAGAAC-GCGCUCGACGGUGAGGGAUGAAAGCUGGGGGAGCAAACCGGAUUAGAUACCCGGGUAGUCCCAGCUGUAAACGAUGCAGACUCGGUGAUGGGCUAGC-CUUGU---GCCAGCCCAGUGCCGCAGGGAAGCCGUUAAGUCUGCCGCCUGGGGAGUACGGUCGCAAGACUGAAACUUAAAGGAAUUGGCGGGGGAGCACCACAAGGGGUGAAGCCUGCGGUUCAAUUGGAGUCAACGCCGGGAAUCUUACCGGGGG---CGACAG-CAGAGUGAAGGUCAAGCUGAAGACUUUACCA-----GACA------AGCUG-AG-AGGAGGUGCAUGGCCGUCGCCAGCUCGUGCCGUGAGGUGUCCUGUUAAGUCAGGUAACGAGC----------------------------------------------------------------------------------------------------------------------------------------------------------------------------------------------------------------------------------------------------------------------------------------------------------------------------------------------------------------------------------------------------------------------------------------------------------------
>13_1_20cm_2_scaffold_283368_16S_1
---------------------------------------------CUAAGCCAUGCGAGUCA-UUGCA------------GCAA--------------UGCAAGGCGGACGGCUCAGUAACACGUAGUCAACCUACCUUGUGGACGUGGAUAACCUCGGGAAACUGAGAAUAAACCGCGAUA--GAUCAUUAUGCCUGGAACGGCUUAUGGUCGAAAUAG--------UUUA-----CUG-CCACAGGAUGGGACUGCGGCCUAUCAGCUUGUUGGUGAGGUAAUGGCUCACCAAGGCUAUAACAGGUACGGGCUCUGAGAGGAGAAGCCCGGAGAUGGGUACUGAGACACGGACCCAGGCCCUAUGGGGCGCAGCAGGCGAGAAACCUUAGCAAUGUGCGAAAGCACGACUGGGUUAGUCCGAGUGAUUC----CUG--CUA---AAG--G-AAUCUUUUGCUUGUC----------------CUAAAAG-----------------CACAGGUGAAUAAGGGGUGGGC-AAGUCUGGUGUCAGCCGCCGCGGUAAUACCAGCACCUCGAGUGGUCAGGACGUUUAUUGGGCCUAAAGCAUCCGUAGCCGGCUCUGCAAGUCUCCGGUUAAAUCCACCUGCUCAACAGAUGGGCUGCUGGAGAUACUACAAAGCUAGGGAGCGGGAGAGGCAGACGGUAUUCGGGGGGUAGGGGUAAAAUCCUCUGAUCCUCUGAGGACCACC-AGUGGCGAAGGCGGUCUGCCAGAAC-GCGUUCGACGGUGAGGGAUGAAAGCUGGGGGAGCAAACCGGAUUAGAUACCCGGGUAGUCCCAGCUGUAAACGAUGCAAACUCGGUGAUGCGUUGGC-UUAUG---GCCAACGCAGUGCCGCAGGGAAGCCGUUAAGUUUGCCGCCUGGGAAGUACGGCCGCAAGACUGAAACUUAAAGGAAUUGGCGGGGGAGCACCACAAGGGGUGAAGCCUGCGG---------------------------------------------------UGAAGGUCAAGCUGAAGACUUUACCA-----GACA------AGCUG-AG-AGGAGGUGCAUGGCCGUCGCCAGCUCGUGCCGUGAGGUGUCCUGUUAAGUCAGGUAACGAGCGAGAUCCCUGCCCUUAGUUGC-AGCGGUAUU-UCA-GAAUAGCCGGGCUAACUAGGGGGACCGCCACUGCAGAAGUGGAGGAAGGAGGGGGCCACGGCAGGUCAGUAUGCCCCGAAACCCUGGGGCUACACGCGGGCUGCAAUGAUAGUGACAACGGGCUCCUAA-CCGAAAGGGGGAGGCA-AUCCUU-AAACACUAUCUCAGUUAUGACCGAGGGCUGCAACUCGCCCUCGCGAAUAUGGAAUCCCUAGUAACCGCGCGUCACA-ACCGCGCAGUGAAUACGUCCCUGCUCCUUGCACACACCGCCCGUCGCUUCAUUGAAGUUGGGUUUGUACGA-GGUGAC-GUCU-----AAU-----UGGCGUUAUCGAAUACGAGUCUAGCAACAAGGGAGAAGUCGUAACAAGGUGACCGUAGGGGAACCUGCGGUCGGAUCACCUCC--
>EU307080_1_957_Archaea_Thaumarchaeota_South_African_Gold_Mine_Gp_1SAGMCG-1_uncultured_crenarchaeote
------GGUUGAUCCCGCCGGACCUG-ACUGCUAUCGGAUUGGUACUAAGCCAUGCGAGUCA-UUGCA------------GCAA--------------UGCAAGGCGGACGGCUCAGUAACACGUAGUCAAUCUACCUUAUGGACGUGGAUAACCUCGGGAAACUGAGAAUAAACCACGAUA--GAUCAUUAUGCCUGGAAUGGCUUAUGGUCGAAACAG--------UUUA-----CUG-CCAUAGGAUGGGACUGCGGCCUAUCAGCUUGUUGGUGAGGUAAUGGCUCACCAAGGCUAUAACAGGUACGGGCUCUGAGAGGAGAAGCCCGGAGAUGGGUACUGAGACACGGACCCAGGCCCUAUGGGGCGCAGCAGGCGAGAAACCUUAGCAAUGUGCGAAAGCACGACUGGGUCAGUCCGAGUGAUUC----CUG--CUA---AAG--G-AAUCUUUUGCUUGUC----------------CUAAAAG-----------------CACAGGUGAAUAAGGGGUGGGC-AAGUCUGGUGUCAGCCGCCGCGGUAAUACCAGCACCUCGAGUGGUCAGGACGUUUAUUGGGCCUAAAGCAUCCGUAGCCGGCUUUGCAAGUCUCCGGUUAAAUCCACCUGCUCAACAGAUGGGCCGCUGGAGAUACUACAGAGCUAGGGAGUGGGAGAGGCGGACGGUAUUCGGGGGGUAGGGGUAAAAUCCUCUGAUCCUCCGAGGACCACC-AGUGGCGAAGGCGGCCUGCCAGAAC-ACGUUCGACGGUGAGGGAUGAAAGCUGGGGGAGCAAACCGGAUUAGAUACCCGGGUAGUCCCAGCUGUAAACGAUGCAAACUCGGUGAUGCGUUGGC-UUAUG---GCCAACGCAGUGCCGCAGGGAAGCCGUUAAGUUCGCCGCCUGGGAAGUACGGCCGCAAGACUGAAACUUAAAGGAAUUGGCGGGGGAGCACCACAAGGGGUGAAGCCUGCGGUUCAAUUGGAGUCAACGCCGGG-------------------------------------------------------------------------------------------------------------------------------------------------------------------------------------------------------------------------------------------------------------------------------------------------------------------------------------------------------------------------------------------------------------------------------------------------------------------------------------------------------------------------------------------------------------------------------------------------------------
>13_2_20cm_2_scaffold_36635_16S_1
---UCCGGUUGAUCCUGCCGGACCUG-ACUGCUAUCGGAUUGGUACUAAGCCAUGCGAGUCA-UUGCA------------GCAA--------------UGCAAGGCGGACGGCUCAGUAACACGUAGUCAACCUACCUUGUGGACGUGGAUAACCUCGGGAAACUGAGAAUAAACCGCGAUA--GAUCAUUAUGCCUGGAAUGGCUUAUGGUCGAAAUAG--------UUUA-----CUG-CCACAGGAUGGGACUGCGGCCUAUCAGCUUGUUGGUGAGGUAAUGGCCCACCAAGGCUAUAACAGGUACGGGCUCUGAGAGGAGAAGCCCGGAGAUGGGUACUGAGACACGGACCCAGGCCCUAUGGGGCGCAGCAGGCGAGAAACCUUAGCAAUGUGCGAAAGCACGACUGGGUCAGUCCGAGUGAUUC----CUG--CUA---AAG--G-AAUUUUUUACCUGUC----------------CUAAAAA-----------------CACAGGAGAAUAAGGGGUGGGC-AAGUCUGGUGUCAGCCGCCGCGGUAAUACCAGCACCUCGAGUGGUCAGGACGUUUAUUGGGCCUAAAGCAUCCGUAGCCGGCUCUGCAAGUCUCCGGUUAAAUCCAUCUGCUUAACAGAUGGGCCGCUGGAGAUACUACAAAGCUAGGGAGUGGGAGAGGCGGACGGUAUUCGGGGGGUAGGGGUAAAAUCCUCUGAUCCUCCGAGGACCACC-AGUGGCGAAGGCGGUCUGCCAGAAC-ACGUUCGACGGUGAGGGAUGAAAGCUGGGGGAGCAAACCGGAUUAGAUACCCGGGUAGUCCCAGCUGUAAACGAUGCAAACUCGGUGAUGCGUUGGC-UUAUG---GCCAACGCAGUGCCGCAGGGAAGCCGUUAAGUUUGCCGCCUGGGAAGUACGGCCGCAAGACUGAAACUUAAAGGAAUUGGCGGGGGAGCACCACAAGGGGUGAAGCCUGCGGUUCAAUUGGAGUCAACGCCAGGAAUCUUACCUGGGG---AGACAG-CAGAAUGAAGGUCAAGCUGAAGACUUUACCA-----GACA------AGCUG-AG-AGGAGGUGCAUGGCCGUCGCCAGCUCGUGCCGUGAGGUGUCCUGUUAAGUCAGGUAACGAGC----------------------------------------------------------------------------------------------------------------------------------------------------------------------------------------------------------------------------------------------------------------------------------------------------------------------------------------------------------------------------------------------------------------------------------------------------------------
>ARCH_Cenarchaeum_symbiosum_A_DQ397549
---UCCGGUUGAUCCUGCCGGACCUG-ACUGCUAUCGGAUUGAUACUAAGCCAUGCGAGUCA-UUGUA------------GCAA--------------UACAAGGCAGACGGCUCAGUAACACGUAGUCAAUCUAACCUAUGGACGGGGAUAACCUCGGGAAACUGAGAAUAAUAUCCGAUA--GGCCACUAUGCCUGGAAUGGUUUGUGGCCCAAAUGA--------UUUA-----UCG-CCGUAGGAUGGGACUGCGGUCUAUCAGCUUGUUGGUGAGGUAAUGGCCCACCAAGGCUAUAACAGAUACGGGCUCUGAGAGGAGAGGCCCGGAGAUGGGUACUGAGACACGGACCCAGGCCCUAUGGGGCGCAGCAGGCGAGAAAACUUUGCAAUGUGCGAAAGCACGACAAGGUUAAUCCGAGUGUUUU----CUG--CUA---AAG--A-AAUCUUUUACCGGUC----------------UUAAAAC-----------------CACCGGCGAAUAAGGGGUGGGC-AAG-CUGGUGUCAGCCGCCGCGGUAAAACCAGCACCUCAAGUGGUCAGGAGGAUUAUUGGGCCUAAAGCAUCCGUAGCCUGCCGUGUAAGUUUUCGGUUAAAUCUAUGCGCUCAACGCAUAGGCUGCCGGAAAUACUGCACGGCUAGGGAGUGGGAGAGGUAGACGGUACUCGGUAGGAAGGGGUAAAAUCCUCUGAUCUAUCGAUGACCCCC-UGUGGCGAAGGCGGUCUACUAGAAC-ACGUCCGACGGUGAGGGAUGAAAGCUGGGGGAGCAAACCGGAUUAGAUACCCGGGUAGUCCCAGCUGU-AACAAUGCAAACUCAGUGAUGCAUUGGC-GUAGA---GCCAGUGCAGUGCCGCAGGGAAGCCGUUAAGUUUGCCGCCUGGGAAGUACGUACGCAAGUAUGAAACUUAAAGGAAUUGGCG-GGGAGCACCACAAGGGGUGAAGCCUGCGGUUCAAUUGGAGUCAACGCCAGAAAUCUUACCCGGAG---AGACAG-CAGUGUGAAGGUCAAGCUGAAGACUUUACCA-----GACA------AGCUG-AG-AGGUGGUGCAUGGCCGUCGCCAGCUCGUGCCGUGAGAUGUCCUGUUAAGUCAGGUAACGAGCGAGAUCCUUGCCUCUAGUUGCCACCAUUGCU-UCC-GAGCAGU-GGGCGAAUUAGCGGGACCGCCGCAGUUAAUGCGGAGGAAGGAAAGGGCCACGGCAGGUCAGUAUGCCCCGAAACUCUGGGGCCACACGCGGGCUGCAAUGGUAGUGACAAUGGGUUCCAUAUCCGAAAGGAGGAGGUA-AUCCCC-AAACGCUACCACAGUUAUGACUGAGGGCUGCAACUCGCCCUCACGAAUCUGGAAUCCCUAGUAACCGCGCGUCAUU-ACCGCGCAGUGAAUACGUCCCUGCUCCUUGCACACACCGCCCGUCGUUUCAUUGAAGUUUGCUUUUAGUGA-GGUGAC-GUCU-----AAU-----UGGCGUUAUCGAACUUGAGGUAAGCGACAAGGGAAAAGUCGUAACAAGGUGACCGUAGGGGAACCUGCGG---------------
>CSP2_16ft4sub_bin2_scaffold_6_-_
--AUCCGGUUGAUCCUGCCGGACCUG-ACUGCUAUCGGAUUGGUACUAAGCCAUGUGAGUCA-UUGUA------------GCAA--------------UACAAGGCAUACGGCUCAGUAACACGUAGUCAAUCUACCCUAUGGACGUGGAUAACCUCGGGAAACUGAGAAUAAUCCGCGAUA--GAUCAUUAAUCCUGGAACGGUUUAUGGUCCAAAUGA--------UUCG-----UCG-CCAUAGGAUGGGACUGCGGCCUAUCAGCUUGUUGGUGAGGUAAUGGCCCACCAAGGCUAUUACAGGUACGGGCUCUGAGAGGAGAAGCCCGGAGAUGGGUACUGAGACACGGACCCAGGCCCUAUGGGGCGCAGCAGGCGAGAAACCUUUGCAAUGUGCGCAAGCACGACAAGGUUAAUCCGAGUGUUUC----CUG--CUA---AAG--G-AAUCUUUUGUUAGUU----------------CUAAAAC-----------------CACUGAUGAAUAAGGGGUGGGC-AAG-CUGGUGUCAGCCGCCGCGGUAAAACCAGCACCUCAAGUGGUCAGGAGGAUUAUUGGGCCUAAAGCAUCCGUAGCCGGUUCUGUAAGUUUCCGGUUAAAUCCACUAGCUCAACUAAUGGGCUGCCGGAAAUACUGCAGAACUAGGGAGUGGGAGAGGUAGACGGUACUCGGGAGGAAGGGGUAAAAUCCUUUGAUCUCUUGAUGACCACC-UGUGGCGAAGGCGGUCUACCAGAAC-ACGUUCGACGGUGAGGGAUGAAAGCUGGGGGAGCAAACCGGAUUAGAUACCCGGGUAGUCCCAGCUGUAAACGAUGCAGACUCGGUGAUGCACUGGC-UUAUG---GCCAGUGCAGUGCCGCAGGGAAGCCGUUAAGUUUGCCGCCUGGGAAGUACGUACGCAAGUAUGAAACUUAAAGGAAUUGGCGGGGGAGCACCACAAGGGGUGAAGCCUGCGGUUCAAUUGGAGUCAACGCCAGAAAUCUUACCCGAAG---AGACAG-CAGAAUGAAGGUCAAGCUGGAGACUUUACCA-----GACA------AGCUG-AG-AAGUGGUGCAUGGCCGUCGCCAGCUCGUGCCGUGAGAUGUCCUGUUAAGUCAGGUAACGAGCGAGAUCCCUGCCUCUAGUUGCCACCAUUACU-UCA-GAGUAGUGGG-CGAAUUAGCGGGACCGCCGCAGUUAAUGCGGAGGAAGGAGGGGGCCACGGCAGGUCAGUAUGCCCUGAAACUUUGGGGCCACACGCGGGCUGCAAUGGUAGUGACAAUGGGUUCCGAACCCGAAAGGCGGAGGUA-AUCCUC-AAACACUACCACAGUUAUGAUUGAGGGCUGCAACUCGCCCUCAUGAAUAUGGAAUCCCUAGUAAUUGCGCGUCACU-AUCGCGCGGUGAAUACGUCCCUGCUCCUUGCACACACCGCCCGUCGUUUCAUUGAAGUUUGCUUUUAGCGA-GGUGAU-GUCU-----CAU-----UGGCGUCAUCGAACUUGAGGUAAGCAACAAGGGAACC------------------------------------------------
>HQ588646_1_1440_Archaea_Thaumarchaeota_Marine_Group_I_uncultured_archaeon
---UCCGGUUGAUCCCGCCGGACCUG-ACUGCUAUCGGAUUGGUACUAAGCCAUGUGAGUCG-UUGUA------------GCAA--------------UACAAGGCAUACGGCUCAGUAACACGUAGUCAAUCUAACCUAUGGACGGGGAUAACCUCGGGAAACUGAGGAUAAUACCCGAUA--GAUCAUAAUGCCUGGAACGGUUUAUGGUCCAAAUGA--------UUCG-----UCG-CCGUAGGGUGGGACUGCGGCCUAUCAGCUUGUUGGUGAGGUAAUGGCCCACCAAGGCUAUUACAGGUACGGGCUCUGAGAGGAGAAGCCCGGAGAUGGGUACUGAGACACGGACCCAGGCCCUAUGGGGCGCAGCAGGCGAGAAACCUUUGCAAUGUGCGCAAGCACGACAAGGUUAAUCCGAGUGUUUC----CUG--CUA---AAG--G-AAUCUUUUGUUAGUU----------------CUAAAAC-----------------CACUAUUGAAUAAGGGGUGGGC-AAG-CUGGUGUCAGCCGCCGCGGUAAAACCAGCACCUCAAGUGGUCAGGAUGAUUAUUGGGCCUAAAGCAUCCGUAGCCUGUUUUGUAAGUUUCCGGUUAAAUCCAUUAGCUCAACUAAUGGGCUGCCGAAAAUACUGCAAAACUAGGGAGUGGGAGAGGUAGACGGUACUCGGUAGGAAGGGGUAAAAUCCUUUGAUCUAUUGAUGACCACC-UGUGGCGAAGGCGGUCUACCAGAAC-ACGUUCGACGGUGAGGGAUGAAAGCUGGGGGAGCAAACCGGAUUAGAUACCCGGGUAGUCCCAGCUGU-AACGAUGCAGACUCGGUGAUGCCCUGGC-UUGUG---GCCAGUGCAGUGCCGCAGGGAAGCCGUUAAGUUUGCCGCCUGGGAAGUACGUACGCAAGUAUGAAACUUAAAGGAAUUGGCGGGGGAGCACCACAAGGGGUGAAGCCUGCGGUUCAAUUGGAGUCAACGCCAGAAAUCUUACCCGAAG---AGACAG-CAGAAUGAAGGUCAAGCUGGAGACUUUACCA-----GACA------AGCUG-AG-AAGUGGUGCAUGGCCGUCGCCAGCUCGUGCCGUGAGAUGUCCUGUUAAGUCAGGUAACGAGCGAGAUCCCUGCCUCUAGUUGCCACCAUUACU-UCC-GAGUAGUGGG-CGAAUUAGCGGGACCGCCGUAGUUAAUACGGAGGAAGGAAGGGGCCACGGCAGGUCAGUAUGCCCUGAAACUUUGGGGCCACACGCGGGCUGCAAUGGUAGUGACAGUGGGUUCCGAAUCCGAAAGGUGGAGGUA-AUCCUC-AAACACUACCACAGUUAUGAUUGAGGGCUGCAACUCGUCCUCAUGAAUAUGGAAUCCCUAGUAACUGCGUGUCAUU-AUCGCGCGGUGAAUACGUCCCUGCUCCUUGCACACACCGCCCGUC----------------------------------------------------------------------------------------------------------------------------------------
>ARCH_Nitrosopumilus_maritimus_SCM1_CP000866
---UCCGGUUGAUCCUGCCGGACCUG-ACUGCUAUCGGAUUGAUACUAAGCCAUGCGAGUCA-UUGUA------------GUAA--------------UACAAGGCAGACGGCUCAGUAACGCGUAGUCAACCUACCCUAUGGACGGGAAUAACCUCGGGAAACUGAGUAUAAUGCCCGAUA--GAACACUAUACCUGGAAUGGUUUGUGUUCCAAAUGA--------UUUA-----UCG-CCGUAGGAUGGGACUGCGGCCUAUCAGUUUGUUGGUGAGGUAAUGGCCCACCAAGACUAUUACAGGUACGGGCUCUGAGAGGAGUAGCCCGGAGAUGGGUACUGAGACACGGACCCAGGCCCUAUGGGGCGCAGCAGGCGAGAAAACUUUGCAAUGUGCGAAAGCACGACAAGGUUAAUCCGAGUGGUUU----GUG--CUA---AAC--G-AACCUUUUGACAGUC----------------CUAGAAA-----------------CACUGUUGAAUAAGGGGUGGGC-AAGUCUGGUGUCAGCCGCCGCGGUAAAACCAGCACCUCAAGUGGUCAGGAUGAUUAUUGGGCCUAAAGCAUCCGUAGCCGGCUCUGUAAGUUUUCGGUUAAAUCUGUACGCUCAACGUACAGGCUGCCGGGAAUACUGCAGAGCUAGGGAGUGGGAGAGGUAGACGGUACUCGGUAGGAAGGGGUAAAAUCCUUUGAUCUAUUGAUGACCACC-UGUGGCGAAGGCGGUCUACCAGAAC-ACGUCCGACGGUGAGGGAUGAAAGCUGGGGGAGCAAACCGGAUUAGAUACCCGGGUAGUCCCAGCUGUAAACUAUGCAAACUCAGUGAUGCAUUGGC-UUGUG---GCCAAUGCAGUGCUGCAGGGAAGCCGUUAAGUUUGCCGCCUGGGAAGUACGUACGCAAGUAUGAAACUUAAAGGAAUUGGCGGGGGAGCACCACAAGGGGUGAAGCCUGCGGUUCAAUUGGAGUCAACGCCAGAAAUCUUACCCGGAG---AGACAG-CAGAAUGAAGGUCAAGCUGAAGACUUUACCA-----GACA------AGCUG-AG-AGGUGGUGCAUGGCCGUCGCCAGCUCGUGCCGUGAGAUGUCCUGUUAAGUCAGGUAACGAGCGAGAUCCCUGCCUCUAGUUGCCACCAUUACU-UCA-GAGUAGUGGG-CGAAUUAGCGGGACCGCCGUAGUUAAUACGGAGGAAGGAAGGGGCCACGGCAGGUCAGUAUGCCCCGAAACUCUGGGGCCACACGCGGGCUGCAAUGGUAACGACAAUGGGUUUCGAAUCCGAAAGGAUGAGGUA-AUCCUC-AAACGUUACCACAGUUAUGACUGAGGGCUGCAACUCGCCCUCACGAAUAUGGAAUCCCUAGUAACUGCGUGUCAUU-AUCGCGCGGUGAAUACGUCCCUGCUCCUUGCACACACCGCCCGUCGUUUCAUUGAAGUGAGCUUUUAGCGA-GGUGAC-GUC------GAU-----UGGCGUUAUCGAACUUGAGGUUCGUGACAAGGGAAAAGUCGUAACAAGGUGACCGUAGGGGAACCUGCGGUCGGAUCACCUCC--
>ARCH_Methanothermobacter_thermautotrophicus_str_Delta_H_AE000666
---UCCGUUUGAUCCUGGCGGAGGCU-ACUGCUAUUGGGGUUCGAUUAAGCCAUGCAAGUCGAACGAAC-----------CU-G-------------GUUCGUGGCGAACGGCUCAGUAACACGUGGAUAACCUGCCCUUGGGACCGGGAUAACCCCGGGAAACUGGGGAUAAACCCGGAUA--GGUGAUGCUGCCUGGAAUGGUUCUUCACCGAAACACC-------UUCG----GGUG-CCCAAGGAUGGGUCUGCGGCCGAUUAGGUUGUUGGUAGGGUAACGGCCUACCAAGCCGAUCAUCGGUACGGGUUGUGAGAGCAAGAGCCCGGAGAUGGAACCUGAGACAAGGUUCCAGGCCCUACGGGGCGCAGCAGGCGCGAAACCUCCGCAAUGCACGCAAGUGCGACGGGGGAACCCCAAGUGCCAC----UCU--UAAC--GGG--G-UGGCUUUUCAGAAGU----------------GUAAAAA-----------------GCUUCUGGAAUAAGGGCUGGGC-AAGACCGGUGCCAGCCGCCGCGGUAACACCGGCAGCUCAAGUGGUAGCCGCUUUUAUUGGGCCUAAAGCGUCCGUAGCCGGUCUGAUAAGUCUCUGGUGAAAUCCCACAGCUUAACUGUGGGAAUGCUGGAGAUACUAUCAGACUCGAGGUCGGGAGAGGCUGGAGGUACUCCCAGGGUAGGGGUGAAAUCCUGUAAUCCUGGGAGGACCACC-UGUGGCGAAGGCGUCCAGCUGGAAC-GAACCUGACGGUGAGGGACGAAAGCCAGGGGCGCGAACCGGAUUAGAUACCCGGGUAGUCCUGGCCGUAAACGAUGUGGACUUGGUGUUGGGAUGGC-UUCGA---GCUGCCCCAGUGCCGAAGGGAAGCUGUUAAGUCCACCGCCUGGGAAGUACGGCCGCAAGGCUGAAACUUAAAGGAAUUGGCGGGGGAGCACCACAACGCGUGGAGCCUGCGGUUUAAUUGGAUUCAACGCCGGACAUCUCACCAGGGG---CGACAG-CAGUAUGAUGGCCAGGUUGAUGACCUUGCCU-----GACG------AGCUG-AG-AGGAGGUGCAUGGCCGCCGUCAGCUCGUACCGUGAGGCGUCCUGUUAAGUCAGGCAACGAGCGAGACCCACGCCCUUAGUUACCAGCGGAACC-UUA-UGGUUGCCGGGCACACUAAGGGGACCGCCAGUGAUAAACUGGAGGAAGGAGUGGACGACGGUAGGUCCGUAUGCCCCGAAUCCCCUGGGCAACACGCGGGCUACAAUGGCCUGGACAAUGGGUUCCGACACCGAAAGGUGGAGGUA-AUCCCCUAAACCAGGUCGUAGUUCGGAUCGAGGGCUGUAACCCGCCCUCGUGAAGCUGGAAUGCGUAGUAAUCGCGUGUCAC-UAUCGCGCGGUGAAUACGUCCCUGCUCCUUGCACACACCGCCCGUCACGCCACCCAAAAAGGGCUUGGAUGA-GGCCAC-AACA-----UUC-----UGUUGUGGUCGAAUCUGGGUUCUUUGAGGAGGGCGAAGUCGUAACAAGGUAGCCGUAGGGGAACCUGCGGCUGGAUCACCUCC--
>ARCH_Nanoarchaeum_equitans_Kin4M_AE017199
----------------------------------------------------------------------------------------------------------------------------------------------------------------------------------------------------------------------------------------------------------------------------------------------------------------------------------------------------------------------------------------------------------------------------------------------------------------------GGCUUUUGGGGAGU----------------GUAAGUA-----------------GCUCCCCGAAUAAGCGGUGGGC-AAGAGGGGUGGCAGCCGCCGCGGGAACACCCCCACCGCGAGCGGUGGCCGUGAUUAUUGGGCCUAAAGGGGCCGUAGCCGGGCCGGUGUGGCUCCGGUGAAAUCCUCGGGCUCAACCCGAGGGCCGCCGGAGCUACUACCGGCCUAGGGACCGGGAGGGGCCGACCGUACUCCCGGGGGAGCGGUGAAAUGCUGUAAUCCCGGGAGGACGACC-CGUGGCGAAAGCGGUCGGCCAGAAC-GGGUCCGACGGUGAGGGCCGAAGGCCGGGGGCUAGAACGGGAUUAGAGACCCCGGUAUUCCCGGCUGUCAACGCUGCGGGCUACCUGCUGGGCGGGC-UACGA---GCCCGCCCAGUGGGGUAGGGAAGCCGUUAAGCCCGCCGCCUGGGGAGUACGGCCGCAAGGCUGAAACUUAAAGGAAUAGGCGGGGGAGCACA-CAAGAGGUGGGGUGCGCGGUUUAAUUGGAUUCGACGCCGGGAACCUCACCGGGGC---UGACAG-CACAAUGAUGGUCGGCCUGAAGGGCCUACCG-----GAGG------CGCUG-AG-AGGAGGUGCAUGGCCGCCGUCAGCCUGUGCCGUGAGGUGCCCUGUUAAGUCAGGAAACAGGCGAGACCCGCGCCCGCAGUUGC-------------------------------------------------------------------------------------------------------------------------------------------------------------------------------------------------------------------------------------------------------------------------------------------------------------------------------------------------------------------------------------------------------------------------------------------
>ARCH_Archaeoglobus_fulgidus_DSM_4304_AE000782
-AUUCUGGUUGAUCCUGCCAGAGGCC-GCUGCUAUCCGGCUGGGACUAAGCCAUGCGAGUCAAGGGUAU-CCC-------UUCG--------GGG--AUGACCGGCGGACGGCUCAGUAACACGUGGACAACCUGCCCUCGGGUGGGGGAUAACCCCGGGAAACUGGGGCUAAUCCCCCAUA--GGGGAUGGGUACUGGAAUGUCCCAUCUCCGAAACG-C--------UUA-----GC-GCCCGAGGAUGGGUCUGCGGCGGAUUAGGUUGUUGGUGGGGUAACGGCCCACCAAGCCGAAGAUCCGUACGGGCCAUGAGAGUGGGAGCCCGGAGAUGGACCCUGAGACACGGGUCCAGGCCCUACGGGGCGCAGCAGGCGCGAAACCUCCGCAAUGCGGGAAACCGCGACGGGGUCAGCCGGAGUGCUCG----CGC--AUC---GCG--C-GGGCUGUCGGGGUGC----------------CUAAAAA-----------------GCACCCCAAC-AAGGGCCGGGC-AAGGCCGGUGGCAGCCGCCGCGGUAAUACCGGCGGCCCGAGUGGCGGCCACUUUUAUUGGGCCUAAAGCGUCCGUAGCCGGGCUGGUAAGUCCUCCGGGAAAUCUGGCGGCUUAACCGUCAGACGCCGGAGGAUACUGCCAGCCUAGGGACCGGGAGAGGCCGGGGGUAUUCCCGGAGUAGGGGUGAAAUCCUGUAAUCCCGGGAGGACCACC-UGUGGCGAAGGCGCCCGGCUGGAAC-GGGUCCGACGGUGAGGGACGAAGGCCAGGGGAGCGAACCGGAUUAGAUACCCGGGUAGUCCUGGCUGUAAACGAUGCGGACUAGGUGUCACCGAAGC-UACGA---GCUUCGGUGGUGCCGGAGGGAAGCCGUUAAGUCCGCCGCCUGGGGAGUACGGCCGCAAGGCUGAAACUUAAAGGAAUUGGCGGGGGAGCACUACAACGGGUGGAGCCUGCGGUUUAAUUGGAUUCAACGCCGGGAAGCUUACCGGGGG---AGACAG-CGGGAUGAAGGUCGGGCUGAAGACCUUACCA-----GACU------AGCUG-AG-AGGUGGUGCAUGGCCGCCGUCAGUUCGUACUGUGAAGCAUCCUGUUAAGUCAGGCAACGAGCGAGACCCGCGCCCCCAGUUGCCAGCGGUUCC-UUC-GGGAAGCCGGGCACACUGGGGGGACUGCCGGCGCUAAGCCGGAGGAAGGUGCGGGCAACGGCAGGUCCGUAUGCCCCGAAUCCCCCGGGCUACACGCGGGCUACAAUGGCCGGGACAAUGGGUACCGACCCCGAAAGGGGUAGGUA-AUCCCCUAAACCCGGUCUAACCUGGGAUCGAGGGCUGCAACUCGCCCUCGUGAACCUGGAAUCCGUAGUAAUCGCGCCUCAA-AAUGGCGCGGUGAAUACGUCCCUGCUCCUUGCACACACCGCCCGUCAAGCCACCCGAGUGGGCCAGGGGCGA-GGGGGU-GGCC-----CUA-----GGCCACCUUCGAGCCCAGGGUCCGCGAGGGGGGCUAAGUCGUAACAAGGUAGCCGUAGGGGAAUCUGCGGCUGGAUCACCUCC--
>EU369899_1_994_Archaea_Thaumarchaeota_Miscellaneous_Crenarchaeotic_Group_uncultured_crenarchaeote
------------------------------------------------------------------------------------------------------------------------------------------------------------------------------------------------------------------------------------------------------------------------------------------------------------------------------------------------------------------------------------------------------------------------------------------------------------------------------------------------------------------------------------------------------------------------------------------AGUGGUUGGGAUGUUUACUGGGUCUAAAGCGUCUGUAGCCGGCCGGGGUAGUUCCCCGUUAAAUCCAACGAUUCAAUCGUUGGGCUGCGGGGAAUACUCUUCGGCUUGGGGGCGGGGGAUGUCGGCGGUAGUCCCGGGGUAGGGGCGAAAUCCUAUAAUCCCGGGAGGACCACC-AGUGGCGAAGGCGGCCGACAAAAAC-GCGCCCGACGGUGAGGGACGAAAGCUGGGGGAGCGAACGGGAUUAGAUACCCCGGUAGUCCCAGCUGUAAACGAUGCAGGCUAGGUGUUGGAGCGGC-UACGG---GCCGCUCCAGUGCCGCAGGGAAGCUGUUAAGCCUGCCACCUGGGAAGUACGGUCGCAAGGCUGAAACUUAGAGGAAUUGGCGGGGGAGCACCACAAGGGGUGAAGCCUGCGGUUUAAUUGGAGUCAACCCCGGGAAUCUUACCAGGAG---CGACAG-CGGGAUGAAGGUCAGAUUGAAGGUCUUACCG-----GACU------AGCUG-AG-AGGAGGUGCAUGGCCGUCGCCAGUUCGUGCCGUGAGGUGUUCUCUUAAGUGAGAUAACGAACGAGACCCGCGCACCCAGUUGCCAGCAGAUUC-AUUAGGAGU-CUGGGCACACCGAGUGGACUGCCUUCGCUAAGAAGGAGGAAGGAGCGGGCCACGGCAGGUCAGUAUGCCCCGAAUCUCCUGGGCUACACGCGGGCUGCAAUGGCUGAGACAAUGGGUUCCCACCCUGAAAAGGGGAGGUA-AUCCCU-AAACUCAGCCUCAGUAGGGAUCGAGGGCUGCAACUCGCCCUCGUGAACAUGGAAUCCCUAGUAACCACGUGUCACC-AUCGCGUGGUGAAUACGUCCCUGCUCCUUGCACACACCGCCCGUCGCUCCACCCGAGUUUGGUUUGGGUGA-GGUGCG-GUCC------AG-----UGGCCGUAUCGAACCUGAGCUAAGCAAGGGGGGAGAAGUCGUAACAAGGUA----------------------------------
>13_1_20cm_3_scaffold_28279_16S_1
---UCCGCUUGAUCCUGGCGGACCCA-ACUGCUAUCGGGAUGAGACUAAGCCAUGCGAGUCGCACGCUU-CCA-------GGU-------G-UGG--GAGCGUGGCGUACGGCUCAGUAACAUGUGGCUAACCUACCCUCCGGACCGGGACAACUUCGGGAAACUGAGGCUAAACCCGGAUA--GAUGGAGAGGCCUGGAACGGUUCUCCGUCGAAAAAU-CC--UAGCAUGUAGG-ACUGCCCGAGGAUGGGGCCGCAGCCGAUCAGGUCGUUGGUGAGGUAACGGCUCACCAAGCCUAUAACCGGUACGGGCCGUGAGAGCGGGAGCCCGGAGAUGGGCACUGAGACAAGGGCCCAGGCCCUACGGGGCGCAGCAGGCGCGAAACCUCUGCAAUGCGCGAAAGCGUGACAGGGUCAUCCCGAGUGCCAU----CCG--CUG---AGG--A-AGGCUUUUACCCGGU----------------CUAACUC-----------------GCCGGGAGAAUAAGGGGAGGGC-AAGUCUGGUGUCAGCCGCCGCGGUAAUACCAGCUCCUCGAGUGGUUGGGACGAUUAUUGGGCCUAAAGCGUCCGUAGCCGGCUGGAAAAGUUCUCCGUAAAAUCCAACGAUCCAAUCGUUGGCUCGCGGGGAAUACUUUCCGGCUUGGGGGCGGGGGAGGUCGGCGGUAGUCCCGGGGUAGGGGCGAAAUCUUAUAAUCCCGGGAGGACCACC-AGUGGCGAAGGCGGCCGACUAAAAC-GCGCCCGACGGUGAGGGACGAAAGCUGGGGGAGCGAACGGGAUUAGAUACCCCGGUAGUCCCAGCUGUAAACGAUGCAGGCUAGGUGUUAGGACGGG-UACGG---CCCGUUCUAGUGCCGCAGGGAAGCCAUUAAGCCUGCCGCCUGGGGAGUACGGCCGCAAGGCUGAAUCUUAAAGGAAUUGGCGGGGGAGCACCACAAGGGGUGAAGCUUGCGGUUUAAUUGGAGUCAACACCGGGAACCUUACCAGGGA---CGACAG-UUGGAUGAAGGUCAGAUUAAAGGUCUUACCG-----GACU------AGCUG-AG-AGGAGGUGCAUGGCCGUCGCCAGUUCGUGCCGUGAGGUGUUCUCUUAAGUGAGAAAACGAACGAGACCCGUGCCCUUAGUUGCCA-----------------------------------------------------------------------------------------------------------------------------------------------------------------------------------------------------------------------------------------------------------------------------------------------------------------------------------------------------------------------------------------------------------------------------------------
>ARCH_Caldivirga_maquilingensis_IC167_CP000852
----CCGGUUGAUCCUGCCGGACCCG-ACCGCUAUCGGGGUGGGGCUUAGCCAUGCGAGUCAAGCGCCC-CAG-------GGCG--------CUG--GGGUGCGGCGCACGGCUCAGUAACACGUGGCCAACCUACCCUCGGGAGGGGGAUAACCCCGGGAAACUGGGGCUAAUCCCCCAUA--GGGGAAGGGUGCUGGAAGGCCCCCUCCCCGAAAGAGCCA--CGUGUACCGCGGCUCGCCCGAGGAUGGGGCUACGGCCCAUCAGGUAGCUGGCGGGGUAACGGCCCGCCAGGCCGAAGACGGGUGGGGGCCGUGAGAGCGGGAGCCCCGAGAUGGGCACUGAGACAAGGGCCCAGGCCCUAUGGGGUGCAGCAGGCUCGAAUACUCCGCAAUGCGGUAACCCGCGACGGGGCCACCCCGAGUGCCGC----CCG--AUG---AGG--G-CGGCUUUUCCCCCGU----------------GUAAGUA-----------------GCUGGGGGAAUAAGCGGGGGGC-AAGUCUGGUGUCAGCCGCCGCGGUAAUACCAGCUCCGCGAGUGGUCGGGGUGUUUACUGGGCCUAAAGCGCCCGUAGCCGGCCCGGUAAGUCACCCCUGAAAUCCAUGGGCUCAACCCAUGGGCCGGGGGUGAUACUGCCGGGCUUGGGGGUGGGAGAGGCCGAGGGUACUCCCGGGGUAGGGGCGAAAUCCGAUAAUCCCGGGAGGACCACC-AGUGGCGGAAGCGCUCGGCUGGAAC-ACGCCCGACGGUGAGGGGCGAAAGCUGGGGGAGCAAAGGGGAUUAGAUACCCCUGUAGUCCCAGCUGUAAACGAUGCGGGCUAGCUGUUGGGUGGGC-UUAGU---GCCCGCCCAGUGGCGUAGGGAAGCCGUUAAGCCCGCCGCCUGGGGAGUACGGCCGCAAGGCCGGUACUUAAAGGAAUUGGCGGGGGGGCACCACAAGGGGUGAAGCUUGCGGCUUAAUUGGAGUCAACGCCGGAAACCUCACCCGGGG---CGACAG-CAGGAUGAAGGCCAGGCUAACGACCUUGCCG-----GACG------AGCUG-AG-AGGAGGUGCAUGGCCGUCGCCAGCUCGUGCCGUGAGGUGUCCAGUUAAGUCUGGCAACGAGCGCGACCCCCGCUCCCUGUUGCUACCCUACCC-UUC-GGGGUGGGGGGCACACAGGGAGGACUGCCGGCG-UAAGCCGGAGGAAGGAGGGGGCCACGGCAGGUCAGUAUGCCCCGAAACCCCGGGGCUGCACGCGAGCUGCAAUGGCGGGGACAGCGGGUUCCGACCCCGAAAGGGGGAGGCA-AUCCCGUAAACCCCGCCCCAGUAGGAAUCGAGGGCUGUAACUCGCCCUCGUGAACGUGGAAUCCCUAGUAACCGCGUGUCACC-AACGCGCGGUGAAUACGUCCCUGCCCCU---------------------------------------------------------------------------------------------------------------------------------------------------------
>ARCH_Hyperthermus_butylicus_DSM_5456_CP000493
-------------------GGACCCG-ACCGCUAUCGGGGUGGGACUAAGCCAUGGGAGUCGUGCGCCC-CCG-------GAUG--------CGG--GGGCGCGGCGGACGGCUGAGUAACACGUGGCUAACCUACCCUCGGGACGGGGAUAACCCCGGGAAACUGGGGCUAAUCCCCGAUA--GGCGAGGGGGCCUGGAACGGUCCCUCGCCGAAAGGCGCG--CGGCUUCCGCGCGCCGCCCGAGGAUGGGGCUGCGGCCCAUCAGGUAGUUGGCGGGGUAACGGCCCGCCAAGCCGAUAACGGGUAGGGGCCGUGGGAGCGGGACCCCCCAGAUGGGCACUGAGACAAGGGCCCAGGCCCUACGGGGCGCACCAGGCGCGAAACCUCCGCAAUGCGGGCAACCGUGACGGGGUCACCCCGAGUGCCGC----C----GAAA----G--G-CGGCUGUUCCCCGCU----------------GUAAGAA-----------------GGCGGGGGAGUAAGCGGGGGGC-AAGUCUGGUGUCAGCCGCCGCGGUAAUACCAGCCCCGCGAGCGGUCGGGAUGCUUACUGGGCCUAAAGCGCCCGUAGCCGGCCCGGUAAGUCCCCCCCUAAAGCCCCGGGCUCAACCCGGGGAGUGGGGGGGAUACUACCGGGCUAGGGGGCGGGAGAGGCCGAGGGUACUCCCGGGGUAGGGGCGAAAUCCGAUAAUCCCGGGAGGACCACC-AGUGGCGAAGGCGCUCGGCUGGAAC-GCGCCCGACGGUGAGGGGCGAAAGCCGGGGGAGCAAACCGGAUUAGAUACCCGGGUAGUCCCGGCUGUAAACGAUGCGGGCUAGGUGUUGGGCGGGC-UUGGA---GCCCGCCCAGUGCCGCAGGGAAGCCGUUAAGCCCGCCGCCUGGGGAGUACGGCCGCAAGGCUGAAACUUAAAGGAAUUGGCGGGGGAGCACCACAAGGGGUGGAGCCUGCGGCUUAAUUGGAGUCAACGCCGGGAAUCUUACCGGGGG---CGACAG-CAGGAUGACGGCCAGGCUGACGACCUUGCCC-----GACG------CGCUG-AG-AGGAGGUGCAUGGCCGUCGCCAGCUCGUGCCGUGAGGUGUCCGGUUAAGUCCGGCAACGAGCGAGACCCCCACCCCUAGUUGCUACCCCGGGG-GCC-ACCCC-GGGGGCACACUAGGGGGACUGCCGCCGU-AAGGCGGAGGAAGGAGGGGGCCACGGCAGGUCAGCAUGCCCCGAAUCCCCCGGGCUGCACGCGGGCUACAAUGGCGGGGACAGCGGGAUCCGACCCCGAAAGGGGGAGGCA-AUCCCUUAAACCCCGCCGCAGUUGGGAUCGAGGGCUGCAACUCGCCCUCGUGAACGCGGAAUCCCUAGUAACCGCGCGUUAGC-AUCGCGC------------------------------------------------------------------------------------------------------------------------------------------------------------------------------
>GAAO01015628_21_1454_Bacteria_Proteobacteria_Alphaproteobacteria_Rickettsiales_mitochondria_Allium_cepa_onion
------------------------------------------------------------------------------------------------------------------------------------------------------------------------------------------------------------------------------------------------------------------------------------------------------------------------------------------------------------------------------------CAGCAGUGAGGAAUAUUGGUCAAUGGCCGAAAGGCUGAACCAGUAACUUGGAAGAAUGUAAAUGU---AAUA---GCAUAAAAU--UA-AUAGGUUUAUA-------------UAA-------------UGAC-AUAAUCUAUUUAUAAGUCUU-GACCAAC-UACGUGCCAGCAGUCGCGGUAAUACGUAGAAGGCUAGUGUUA---AUCUUUAUUGGGUUUAAAGGGUAUGUAGACGGUAAACUAAACUC-----------------UAAAA---------------GAGUACUUUUUUACUAGAGUUAUAUAUGAGAAGGAAGAAUUUCUGGAGUAGAGAUAAAAUUUUUUGAUACCAGGAGGACUGUC-AACGGCGAAGGCGUCCUUCUAUGUAAUA-ACUGACGUUGAGAGACGAAGGCUUGGGUAGCAAACAGGAUUAGAUACCCUAAUAGUCCAAGCAGACAAUGAUGAAUGUCAUACAUUAGAGA-----A---------GAUUUAAUGUAUAAACGAAAGUG-UAAGCAUUCCACCUCAAGAGUACUAUGGCAACAUAUAAACUGAAAUCAUUAGACCG---------ACCAGUAGUGAAGUAUGUUAUUUAAUUCGAUGAUCCGCGAAAAACCUUACCACAGCUUGUA-U-A-CUA--U------------------------------AAA--------AUUGUUACAAGCGCUGCAUGGCUGUCUUUAGUUAAUGUCGUGAGAU--UUGGUUAACUCCUUUAAUUAACGAAA-CCCUCACUUUAU--------------UAUU-U--------------AUAGAGUG-UUG-----------------GAUAA-AGGGAUUAAGACAAGUCAUUAUGGCCUAAAUGCUGUGGGCUAUAGACGUGCCA-AU---CCUUUACAAAGGGAUGCGAUAUUGUGAAAUGGAGC-UAAUCCC-CAAAAAAGGAAAUAUUAUGGAUUGUAGUCUGUAACUCGACUACAUGAAAAAGGAAUUACUAGUAAUCGUGAAUCACC-AUGUCACGGUGAAU-----------------------------------------------------------------------------------------------------------------------------------------------------------------------
>KF743718_1_1443_Bacteria_Tenericutes_Mollicutes_Mycoplasmatales_Mycoplasmataceae_Mycoplasma_uncultured_Mycoplasma_sp_
----------------GGCUCAGGAUUAAUGCUGGUGGUA-UGC-AUAACACAUGCAAGUCGUACGAG---------GAGUU-AUUC----------G--AGUGGCAAACGGGCGAGUAAUGCAUUUUUAACUUACUUAUGAGAAGAGAAUAGCAGCUCGAAAGAGCUAUUAAUACUCUAUAG-GUU-------UA--UA--GA------AAUUAAACCUCCU--UA-UUUAUAGGGAGGGCUCAUAAAUAGGAAUGUGUCCUAUUAGGUAGUUGGUGGGGUAAUGGCCCACCAAGCCUCUGAUGGGUAGCUGGACUGAGAGGUCGAUCAGCCGCAAUGGGAUUGAGAUAUGGCCCAUAUCCCUACGGGGAGCAGCAGUGAGGAAUUUUUCACAAUGGACGAAAGUCUGAUGGAGCAAUACCACGUGAACGAUGAAGGUCUUCUGAUUGUAAAGUUCUUUUAUUCAGGAAAAA-AGCUUAAUUAGAAA---GAAUUGAGUGUGAUCGUACUGAAUGAAUAAGUGAC-AGCUAAC-UAUGUGCCAGCAGCUGCGGUAAAACAUAGGUCACGAGCAUUAUCCGGAUUUAUUGGGCGUAAAGGAAGCGUAGGUGGAAAGCCUGAUCUAGUGUUAAAAGCAUUCGCUCAACGAAUGUU-UGCAUUAGAAAUCUUCUUUCUAGAGUUUGUUAGGGGGCACUGGAAUUCAAUGUGGAGCGGUGGAAUGCGUAGAUAUAUUGGGGAACACC-AGAAGCUAAGGCGAGUGCCUAGAACACA-ACUGACACUGAGGCUUGAAAGUGUGGGGAGCAAAUAGGAUUAGAUACCCUAGUAGUCCACACCGUAAACGAUGAGCAUUUAGUAUUUGAAU-----UUCU-------UUUGAGUACUGGAGUUAACACGUUAAAUGCUCCGCCUGGGUAGUAUAUAUGCAAAUAUGAAACUCAAAGAAAUUGACGGGGACCUGA-ACAAGUGGUGGAGCAUGUUGCUUAAUUCGAUAAUACACGCAAAACCUUACCAAGGCUUGUUAU-C-CUU--UG-AAAGCUAU-AGAAAUAUAGUGGA----------U----CAGAGUGACAGGUGGUGCAUGGCUGUCGUCAGCUCGUGUCUUGAGAUGUUUGGUUAAGUCCCGUAACGAGCGCAACCCUCCUUAUUAGUU-------------AGU-U-----------GUUCUAAUAUGACUGA-AUCG-UAAGAUAUAGGAAGG-UGGGGCCAAGUCAAGUCAUCAUGCCCCUUAUGCCUUGGGCUGCAAACGUGCUACAAUGGUAAGUACAAUAGGCCGCAAGUUAGUAAUAAUGAGC-UAAUCCUCUAAAGCUUAUCCCAGUCCGGAUAGAAGGCUGCAAUUCGCCUCCUUGAAGUUGGAAUCACUAGUAAUCCUGUGUCAGCUAUAUCAGGGUGAAUACGUUCCCAGGUCUUGUACACACCGCCCGUCAAACUAUGAAAGAAAGUACUAGUUAAAA--ACUC---------UCAA--------UGGGU--AGAUUGGUAAUUUUGAUUGGAGUUAAGUCGUAACAAGGUACCCGUA----------------------------
>EU721780_1_1352_Bacteria_Candidate_division_OP11_uncultured_Microgenomates_bacterium
---AGAGUUUGAUUCUGGCUCAGGAUGAACGCUGGCGACG-UGG-AUAAGGCAUGCAAGUCGAACGGUU-G-------UAGCAAUAC----------AACAGUGGCGAACGGGUUAGUAACACGUAGAU-AUCAACCCUUUACUCGGGCAUAACCUGGAGAAAUCUAGGCUAAUUCCCGAUAGU--------C-CG-GAAA-CGG--------UAAAGA---------UUUU------UCGGUAAAGGAUGAGUCUGCGUCCUAUCAGCUAGUUGGUGAGGUAAUGGCUCACCAAGGCAAUGACGGGUAGGCGGAGUGAGAGCUUGACCGCCAACAAUGGCACUGAGACACGGGCCAUACUCCUACGGGAGGCAGCAGUCGAGAAUAUUUGACAAUGGGCGAAAGCCUGAUCAAGCGACGUCGCGUGUGGGAUUAAGAUCUUCGGAUUGUAAACCACUUUUCUAGGGGAAGA------------ACUU-------------UGACUGUACCCUAGGAAUAAGGGGU-GACUAAA-CUCGUGCCAGCAGUAGCGGUAAUACGAGUGCCCCAAGCGUUAUCCGGAUUUACUGGGCGUAAAGAGUCUGUAGGCGGAUAAGUAGGUUAUUGGUUAAAGCCUCCGGCUCAACCGGAGAAAUGCUAAUAAUACCGUUUAUCUAGUCCUCGAGAGGGGGUGCUGGAACUUACUGUGUAGGGGUGAAAUCCGUUGAUACAGUAAGGAACACC-AACGGCGAAGGCGGGCACCUGGAUCGAU-GGAGACGCUGAGAGACGAAAGCUAGGGUAGCAAAUCGGAUUAGAGACCCGAGUAGUCCUAGCCCUAAAUGAUCCCUGCUAGAUGGUCGAUUUU---UCGU-----GGAUUGACUGUCGAAGGUAACCCAUUAAGCAGGGCGCCUGGGGAGUACGGUCGCAAGGCUGAAACUCAAAGGAAUUGGCGGGGAGGCGC-ACAACCAGUGGAGCAUGUGGUUUAAUUCGAUACAAAGCGAAGAACCUUACCUGGGUUUGACAU-CCUUCC--UCCUGC-UUU-GGAAACAGA-GC------AACAA-GG---UUGG---ACAGCUACUGCAUGGUUGUCGUCAGCUCGUGUCGUGAGAUGUUCCCUUAAGUGGGGUAACGAGCGCAACCCUUAUUCUGUGUUG------------GAU------------UU-UCACAGAAGACUGCCCUGGUUGGUAGGGAGGAAGGUGGGGAUGACGUCAAAUCAGCAUGGUGCUUAUAUCCAGGGCGACACACAUCCUACAAUGAGAAGUACAAUGGGCUGCCAAGCCGCAAGGCGGAGC-UAAUCCCA-UAAACUUCUCUCAGUGGGGAUUGCAGGCUGCAAUUCGCCUGCAUGAACUUGGAAUUGGUAGUAAUCGCGAAUCAGC-AGGUCGCGGUGAAUACGUUCUCGCCUCUUGCACACACC-----------------------------------------------------------------------------------------------------------------------------------------------
>candidate_division_KSB1_bacterium_SCGC_AAA252-I11_SAK_001_53
--------------CUGGCUCAGGACGAACGCUGACGGCG-UGG-AUUAGGCAUGCAAGUCGAACGAAA-AUC--CCC-GCUUGCGGGG---AAG--U-CAGUGGCGAACGGGUGAGUAACGCGUAGGU-AUCUGCCUCAUAGACUGGGAUAGCCCCGGGAAACCGGGGGUAAUACCGGAUAUG--------U-UU-UUCG-AAA--------CAAAGGUGGCC-UUGUUUACAGCUGCCGCUAUGAGAUGAGCCUGCGUCAUAUUAGCUUGUUGGUAGGGUAAUGGCCUACCAAGGCGAUGAUGUGUAGCCGACCUUAACGGGUGACCGGCCACACUGGGAUUGAGAUACGGCCCAGACUCCUACGGGAGGCAGCAGUCGAGAAUAGUCUACAAUGGGGGAAACCCUGAUAGUGCGACGCCGUGUGUGCGACUAAUUCCUUCGGGAUGUAAAGCACUUUUCUAUGAGAUAAA-AGCUCUUUAGUUAAUAGCUUAUUGAGCGGAUAUUAUUAUAGGAAUAAGCUCC-GGCUAAC-UCCGUGCCAGCAGCCGCGGUAAUACGGAAGGAGCGAGCGUUGUCCGGAUUUACUAGGCGUAAAGGGCUAGUAGGCGGCUAAUUAAGUUAUAUGUUAAAUUCCACGGCUCAACUGUGGUCCUGCAUGUAAUACUGGUUAGAUAGAGUACUGUAGAGGAAGGCAGAAUUCCUGGAGUAGCGGUGGAAUGCGCAGAUAUCAGGAAGAAUACC-AAAAGCGAAGGCAGCCUUCUGGGCAGUU-ACUGACGCUGAAUAGCGAAGGUGUGGGUAGCAAACAGGAUUAGAUACCCUGGUAGUCCACACAGUAAACGAUGAUCACUAGAUGUUGGUGAU---AAAAAA----AUCAUCAGUGUCGAAGUUAACGCAUUAAGUGAUCCGCCUGGGGAGUACGAUCGCAAGAUUGAAACUCAAAGGAAUUGACGGGACCCCGC-ACAAGCGGUGGAGCAUGUUGUUCAAUUCGAUGCAACGCGAAGAACCUUACCUGGGCUUGACUU-C-CCG--AGAAGAC-CUG-UGAAAGCAG-GUUGUGCC-UUCG--GGAACUCGGUGACAGGUGCUGCAUGGCUGUCGUCAGCUCGUGUCGUGAGAUGUUGGGUUAAGUCCNGCAACGAGCGCAACCCCUGUUCUUAGUUACCAUCAU-----UAA-G-----UUGGGGACUCUAAGAAUACUGCCAAGGACAACUUGGAGGAAGGUGGGGAUGAUGUCAAGUCAUCAUGGUCCUUAUGCCCAGGGCUACAAACGUGCUACAAUGGUCGGUACAAAGAGCCGCUAAACAGCGAUGUCAUGC-UAAUCUCAAAAAGCCGACCUCAGUUCGGAUUGGAGUCUGCAACUCGACUCCAUGAAGUUGGAAUCGCUAGUAAUCGCGGAUCAGC-AGGUCGCGGUGAAUACGUUCCCGGGGUUUGUACACACCGCCCGUCAAGUCAACCGAGUUGAUUGUACCCGAAGCUGGU-------------------------------------------------------------------------------------------------------
>candidate_division_WWE1_bacterium_JGI_0000039-P09_TAsludge_001_162
-------------------------------------------------------------------------------------------------------------------------------------------------------------------------------------------------------------------------------------------------------------------------------------------------------------------------------------------------------------------------------------------------------------------------------------------------------------------------------------------------------------------------------------------------------------------------------------------------------------------------------------------AGUUUAAGGUUAAAGGCUACGGCUUACCCGUAGUAAGGCGUUAGAUACUGUUUAUCUGGAAUGCGGUUGAGGGAGACAGAAUUCCUGGUGUAGCGGUGGAAUGCGCAGAGAUCAGGAGGAAUACC-GAAGGCGAAGGCAGUCUUCUAAGCCGAU-AUUGACGCUAAACUGCGAAGGUGUGGGGAUCAAACAGGAUUAGAUACCCUGGUAGUCCACACAGUAAACGAUAAUCACUAGGUGUUGGGUUC---GUAUA-----GGACUCGGUGCCGGAGCUAACGCGAUAAGUGAUUCGCCUGGGGAGUACGAUCGCAAGGUUGAAACUCAAAGGAAUUGACGGGGGCCCGC-ACAAGCGGUGGAGCAUGUGGUUUAAUUCGACGCAACGCGAAGAACCUUACCCGGUCUUGACAU-C-UGC--AGAAUUC-UUC-AGAGAUGGA-GGAGUGGGCUUGC-CA--GCUGCAAGACAGGUGCUGCAUGGCUGUCGUCAGCUCGUGUCGUGAGAUGUUGGGUUAAGUCCCGCAACGAGCGCAACCCCUGCUUUCAGUUACCAUCAU-----UAA-G-----UUGGGGACUCUGAAAGGACCGCUGCGGACAACGCAGAGGAAGAUGGGGACGAGGUCAAGUCAUCAUGGUCCUUAUGACCGGGGCUACACACGUGCUACAAUGGUAGUUACAGAGGGGAGCGAAGCAGUGAUGUGGAGC-GAAUCUCAGAAAAGCUACCCAAGUUCGGAUUGAGGUCUGCAACUCGACCUCAUGAAGCCGGAAUCGCUAGUAAUCGCGCAACAUC-AUGGUGCGGUGAAUACGUUCCCGGGCCUUGUACACACCGCCCGUCAAGUCAGCCGAGUGGAGUGCACCCGAAGGAGGU-------------------------------------------------------------------------------------------------------
>DQ451524_1_1421_Bacteria_WCHB1-60_uncultured_bacterium
-----AGUUUGAUCCUGGCUCAGGAUGAACGCUGGCGGCG-UGC-CUAAUACAUGCAAGUCGAACGAAG-UC--------UUCG---------GA--CUUAGUGGCGAACGGGUGAGUAACACGUUGGU-ACCUACCCCGAAGUGGGGAAUAACUGCCCGAAAGGGUGGCUAAUACCGCAUAAU--------A-CC-GCAA-GGU--------UAAAGCA--------GUAA-----UGCGCUUCGGGAGGGGCCUGCGUCCAAUUAGCUAGUUGGUAGGGUAAAAGCCUACCAAGGCGACGAUUGGUAGCUGGAUCGAGAGGUUGACCAGCCACACGUGGACUGAGAUACGGCCACGACUCCUACGGGAGGCAGCAGUAAGGAAUCUUCCACAAUGGACGAAAGUCUGAUGGAGCAACGCCGCGUGCAGGAUGACGGUCUUCGGAUUGUAAACUGCUUUUAUAUGGGAAGA-------------UUA-------------UGACGGUACCAUAUGAAUAAGGACC-GGCUAAC-UACGUGCCAGCAGCCGCGGUAAUACGUAGGGUCCAAGCGUUAUCCGGAAUCACUGGGCGUAAAGCGUGCGUAGGUGGCGCGUUAAGUGAGAUGUUAAAUCGUGUGGCUCAACCAUAUCGAUGCAUCUCAUACUGGCGUGCUAGAGGACAGCAGAGGCAAGUGGAAUUUGUAGUGUAGCAGUGAUAUGCGUAGAUAUUACAAGGAACACC-AAUGGCGAAGGCAGCUUGCUGGGCUACU-CCUGACACUGAGGUACGAAAGCGUGGGGAGCGAACAGGAUUAGAUACCCUGGUAGUCCACGCCGUAAACGAUGCAUACUAGACGUAUGGGG---UAUCGAC----CCCCUGUGCGUCGAAGCUAACGCGAUAAGUAUGCCGCCUGGGAAGUACGGCCGCAAGGCUAAAACUCAAAGGAAUUGACGGGGACCCGC-ACAAGCAGAGGAGGAUGUGGUUUAAUAUGACGCUACGCGUAGAACCUUACCGAGGCUUGACAU-C-CCU--GGAACCC-GCU-GGAAACAGU-GGGGUGCCCUUGG-GA-G-CCAGGUGACAGGUGCUGCAUGGCCGUCGUCAGCUCGUGUUGUGAAAUGUUGGGUUAAGUCCCGCAACGAGCGCAACCCUUAUCGUAUGUUG------------UAU-U----------UU-UCAUGCGAGACUGCCCGGGCCAACCGGGAGGAAGGUGGGGAUGAAGUCAGGUCGGCAUGGCCCUUACGCCUCGGGCCACACACGUCCUACAAUGGAUGGUACAACGCGCCGCUAAGCCGCGAGGCGGAGC-UAAUCGCAUAAAAUCAUUCUCAGUUCGGAUUGGAGGCUGCAACUCGCCUCCAUGAAGUCGGAUUUGCUAGUAAACAUGGGUCAGC-AUACCGCGUUGAAUACGUUCCCGGGUCUUGUACACACCGCCCGUCACGUCACGGAAGUCGCCAACACCCGAAGUGCCU-AU-------UUGU--------AGGCCCUAAGGUGGGGGUGGUAUCUGGGGUGAAGUCGUAACAAGGUA----------------------------------
>JX136982_1_1304_Bacteria_Candidate_division_TM7_uncultured_bacterium
------------------------AUGAAUGCUGGCGGCG-UGC-CUAACACAUGCAAGUCGAGCG-GUACAU-GAAUAAUUUAUUAUUU-GA-G--ACGAGCGGCGGACGGCUGAGUAACGCGUGGGA-ACAUGCCCCAAAGUGAGGAAUAACUGCCCGAAAGGGUAGCUAAUGCCGCAUAUG--------A-UC-UUCG-GAU--------UAAAGGA--------UUUA-----UCCGCUUUGGGAGUGGCCUGCGUUAGAUUAGGUAGUUGGUAGAGUAAAAGCCUACCAAGCCUACGAUCUAUAGCUGGUCUGAGAGGAUGACCAGCCAGACUGGAACUGAGACACGGUCCAGACUCCUACGGGAGGCAGCAGUGAGGAAUCUUCCACAAUGGGCGAAAGCCUGAUGGAGCAACGCCGCGUGCAGGAUGAAGGCCCUAGGGUCGUAAACUGCUUUUAUAAGUGAAGA-------------AUA-------------UGACGGUAACUUAUGAAUAAGCACC-GGCUAAC-UACGUGCCAGCAGCCGCGGUCAUACGUAGGGUGCAAGCAUUAUCCGGAGUGACUGGGCGUAAAGAGUGCGUAGGUGGUUUGUUAAGUGAAUAGUGAAAUCUGGAGGCUCAACC-UCAGACUAUUAUUCAAACUGGCAGACUCGAGAAUGGUAGAGGUAACUGGAAUUUCUAGUGUAGGAGUGAAAUCCGUAGAUAUUAGAAGGAACACC-AAUGGCGUAGGCAGGUUACUGGACCAUU-UCUGACACUGAGGCACGAAAGCGUGGGGAGCGAACCGGAUUAGAUACCCGGGUAGUCCACGCCGUAAACUAUGGAUACUAGCUGUUGGGGG---UAUCGACC----CCCCCAGUAGCGAAGCUAACGCGUUAAGUAUCCCGCCUGUGGAGUACGGUCGCAAGACUAAAACAUAAAGGAAUUGACGGGGAGCCGC-ACAAGCGGUGGAUUAUGUUCUUUAAUUCGAUGAUAACCGAAGAACCUUACCAGGGAUUGACAU-C-CCA--AGAAUUU-UGU-CGAAAGACG-AGAGUG-CUUUAU-UG-AACUUGGUGACAGGUGCUGCAUGGCCGUCGUCAGCUCGUGUCGUGAGAUGUUUGGUUAAGUCCAUCAACGAGCGCAACCCUUGUGAAUAGUUG------------UAU-U----------UU-UCUAUUCAGACUGCCCCGG-CAACGGGGAGGAAGGAGGGGAUGAUGUCAGGUCAGUAUUGCCCUUAUGCCCUGGGCUAGAAACGUAAUACAAUGGCCAGUACAAUGCGCAGCGAAGCCGCGAGGUGAAGC-AAAUCGCU-AAAACUGGUCCCAGUUCGGAUUGGAGGCUGAAACUCGCCUCCAUGAAGUUGGAAUCGCUAGUAAUCGCAGAUCAGC-AAGCUGCGGUGAAUACGUU------------------------------------------------------------------------------------------------------------------------------------------------------------------
>13_2_20cm_2_scaffold_246559_16S_1
----------------------------------------------------------------------------------------------------------------------------------------------------------------------------------------------------------------------------------------------------------------------------------------------------------------------------------------------------------------------------------------------------------------------------------------------GAUGAAGGCCUUCGGGUUGUAAACUGCUUUUAUAUGUGACGA-------------UUA-------------UGACGGUAGCAUAUGAAUAAGGAUC-GGCUAAC-UCCGUGCCAGCAGCCGCGGUCAUACGGAGGAUCCAAGCGUUAUCCGGAAUUACUGGGCGUAAAGAGUGCGUAGGUGGCAUAGUAAGUUGGUAGUGAAAGCGUGUGGCUCAACCAUAAUC-CAUUACCGAAACUGCUAAGCUAGAGUAUGAGAGAGGUAGAUGGAAUUCCCAGUGUAGGAGUGAAAUCCGUAGAUAUUGGGAGGAACACC-GAUGGCGUAGGCAGUCUACUGGCUCGUU-CCUGACACUAAGGCACGAAAGCGUGGGGAGCAAACGGGAUUAGAUACCCCGGUAGUCCACGCCGUAAACGAUGGAUGCUAGCUGUAAGCCG---UAUCGACC----CGGCUUGUAGCGAAGCUAACGCGUUAAGCAUCCCGCCUGUGGAGUACGGUCGCAAGACUAAAACAUAAAGGAAUUGACGGGGACCCGC-ACAAGCGGUGGAGCGUGUUGUUUAAUUCGAUGGUAAGCGAAGAACCUUACCCAGGUUUGACAU-C-CUU--GGAAGCA-CUG-CGAAAGCAG-AGUGUG-CCUUCG-GG-AACCAAGUGACAGGUGAUGCAUGGCCGUCGUCAGCUCGUGUCGUGAGAUGUUUGGUUAAGUCCAUCAACGAGCGCAACCCUUGUAGCUAGUUG------------UAU-U----------UU-UCUAGCUAGACUGCCCUGG-UAACAGGGAGGAAGGGGGGGAUGAUGUCAGGUCAGUAUUUCCCUUACGUCUGGGGCUACAAACACGCUACAAUGGCCGGUACAAAGGGCUGCCAAGUCGCGAGACGGAGC-AAACCCCU-AAAGCCGGUCUCAGUUCGGAUAGCAGGCUGAAACUCGCCUGCUUGAAGCCGGAAUCGCUAGUAACGGUGAGUCAGC-ACAUCACCGUGAAUACGUUCCCGGGUCUUGUACACACCGCCCGUCAAGCCAUGAAAGUCGCCAAUACCUGACGUGUUA----------UUUG--------UAGCCCUAAGGUAGGGGAGAUGAUUGGGGUUAAGUCGUAACAAGGUAUCCGUACGGGAACGGCGUAUACCUCCUU------
>candidate_division_GN02_bacterium_JGI_0000069-P22_CrabSpa_001_278
-----------------GCUCAGGGUGAACGCUAGCGGUG-CGC-CUAACACAUGCAAGUUGAGCG-GU-AAA-AAUUAGCUUGCUAAUU--UAA--GAGAGCAGCGAACGGGUGAGUAACAUGUUGAA-AUCUGCCCCCAAGUCAGGGAUAGCCAUUGGAAACGGUGAUUAAUACCGGAUAUG--------C-UC-UAAG-GAG--------UAAAGA---------UUUA------UUGCUUGGGGAGGAGUCUACAUUCUAUCAGUUAGUUGGUGAGGUAAAAGCUCACCAAGACAAUGACGGAUAGCUGGUCUGAGAGGAUGAUCAGCCACAAUGGAACUGAGACACGGUCCAUACUCCUACGGGAGGCAGCAGUGAGGAAUCUUCCACAAUGGGCGAAAGCCUGAUGGAGCGACACCGCGUGAAGGAUGAAGGCCUAACGGUUGUAAACUUCUUUUCUGAAGGAGCA-------------UAA-------------UGAGAGUACUUCAGGAAUAAGGGAC-GGCUAAA-UACGUGCCAGCAGCCGCGGUAAUACGUAUGUCCCAAGUGUUACCCGGAAUUAUUGGGUGUAAAGGGUUCGUAGGUGGAUUAAUAAGUUGGAUAUAAAAGACCGAGGCUUAACCUCGAGUUAGUGUCCAAAACUGUUGGUCUAGAAUUAGGGAGAGGUAAGCGGAAUUCUGUGUGUAGGGGUGCAAUCCGUAGAUACACAGAGGAACACC-AAAAGCGAAGGCAGCUUACUGGAACUAU-AUUGACACUGAUGAACGAAAGCGUGGGUAGCGAAAAGGAUUAGAUACCCUUGUAGUCCACGCCCUAAAUGAUGAUAACUAAGUGUUGGGGC-----UAGA-------UCUCAGUGCUGAAGCUAACGCAUUAAGUUAUCCACCUGAGGAGUACGGUCGCAAGAUUAAAACUCAAAGGAAUAGACGGGGACCCAC-ACAAGCAGUGGAUCACGUGGUUUAAUUCGAUAAUAAACGGGGAACCUUACCCAGACUUGACAU-C-CUA--GGAAUUC-UGA-AGAGACUCA-GAAGUG-CUUUUA-AG-AACCUAGUGACAGGUGCUGCAUGGUUGUCGUCAGCUCGUGCCUUGAGGUGUUCGGUUAAGUCCGUUAACGAGCGCAACCCAUGUCUUUAGUUA------------UUA------------UG-UCUAAAGAGACUGCCUUGGUUAACAAGGAGGAAGGUGUGGAUGACGUCAAAUCAGCAUGGCUUUUACGUCUGGGGCUACACACAUGAUACAAUGGUAUGUACAAAGGGCAGCAAUAGGGUAACCUAGAGC-UAAUCCUA-AAAGCAUAUCUUAGUCCGGAUUGGAGUCUGCAACUCGACUCCAUGAAGUUGGAAUUGCUAGUAAUCGUGAAUCAGAUAUGUCACGGUGAAUAUGUUCCUGGGUCUUGUACUCACCGCCCGUCACGGCAUGGGAG----------------------------------------------------------------------------------------------------------------------------
>FJ712516_PERref_KZNMV_10_B32_1425bp
---AGAGUUUGAUCAUGGGUCAGGGUUAACGCUGGCGGUA-UGU-CUAAUACAUGCAAGUCGAGCG-CU-CAC---UUC--GGU-------------GAGAGCGGCGAACGGGUGAGUAACACGUUGGA-ACCUGCCUCGAACUCAGGGAUAACAUCUAGAAAUAGGUGCUAAUACCGGAUAGU--------C-CC-GAAA-GGG--------UAAAGA---------UUUA------UCGGUUCGAGAGGGUCCUGCGGCCUAUCAGCUUGUUGGUAAGGUAAUGGCUUACCAAGGCUAUGACGGGUAGCUGGUCUGAGAGGAUGACCAGUCACAAUGGGACUGAGACACGGCCCAUACUCCUACGGGAGGCAGCAGUAGAGAAUCUUCCACAAUGGGCGAAAGCCUGAUGGAGCAAUACCGCGUGAACGAUGAAGGUCGUAAGAUUGUAAAGUUCUUUUCUGAGGGAAGAA------------UUA-------------UGACGGUACCUUAGGAAUAAGCACC-GGCUAAC-UCCGUGCCAGCAGCCGCGGUAAUACGGAGGGUGCAAGCGUUACCCGGAAUCAUUGGGCGUAAAGCGUCCGCAGGCGGUUUUUUAAGUCGAAUAUUAAAUCUUAAAGCCCAACUUUAAGGCCGUGUUCGAAACUGGAAAACUAGAGACUUUCAGAGGCAUGUGGAAUUCUGUGUGUAGGGGUAAAAUCCGUAGAUACGCAGAGGAACACC-AAAAGCGAAGGCAACAUGCUGGGAAAGU-UCUGACGCUCAUGGACGAAAGCGUGCGGAGCGAACGGGACUAGAUACCCCGGUAGUCCACGCCGUAAACGAUGGAUACUAGUUGUUGGAGGG---CUCGACC----CUUUCAGUGACGACGCUAACGCAUUAAGUAUCCCGCCUGGGGAGUACGGUCGCAAGAUUAAAACUCAAAGGAAUAGACGGGGACCCAC-ACAAGCGGUGGAGCACCUGGCUUAAUUCGAUAAUGAGCGAGGAACCUUACCUGGACUUGACAU-C-CUG--AGAAUUU-UCU-AGAAAUAGA-AAAGUG-CCUUAU-GG-AACUCAGUGACAGGUGCUGCAUGGUUGUCGUCAGCUCGUGCCUUGAGGUGUUCGGUUAAGUCCGUAAACGAGCGCAACCCAUGUCCUGUGUUG------------UAU-U----------UU-UCACAGGAGACUGCCGAUUCUAAGUCGGAGGAAGGUAUGGAUGACGUCAAAUCAGCAUGGCCCUUAUGUCCAGGGCUGCACAGGUGCUACAAUGGCCGGUACAAUGAGUAGCAAUGCCGCAAGGUGGAGC-CAAUCCCA-AAAGCCGGUCUAAGUUCGAAU-GAGGGCUGCAACUCGCCCUCAUGAAGUGGGAAUCGCUAGUAAACGCGGAUCAGCAAGGGCGCGUUGAAUAUGUUCCGGGGUCUGGUACUCACCGCCGGUCACACUACGGAAGGGGGGGGCGCCCGAAGCCCUU-AGCU-----UUU-----AGCG-GGGUCUAAGGGGAAACCACUGACGGGAGGGAAGU--UAACAAGGUA----------------------------------
>AF507708_1_1433_Bacteria_Firmicutes_Erysipelotrichia_Erysipelotrichales_Erysipelotrichaceae_Asteroleplasma_uncultured_soil_bacterium
------------------------------------------------------GCAAGUCGAACGGGA-U-----UAUAGCAAUAUA------A--UUCAGUGGCGAACGGGUGAGUAAUACUUAUCUUACCUACCGUUUAGUGGGGGAU--------GAAA----------UACCGCAUGUUC------UG-GC-UUCG-GCCA------GCAAAGGAAGU-----GCUA--GCUUUCGCUAAAUGAUGGGGAUAAGGCGUAUCAGUUAGUUGGUGGGGUAAUGGCCUACCAAGGCAAUGACGCGUAGUCGGGCUGAGAGGCUGACCGGCCACAAGGGAACUGAGACAAGGUCCCUACUCCUACGGGAGGCAGCAUUGGGGAAUCGAUGGCAAUGAGGGAAACCUUGACCACGCAAUGCUACGUGAAGGAAGAAGGUCUACGGAUUGUAAACUUCUUUACUAGAGAGUACU--U---------CCGC----------AAGGUUUGCUC-UUGGCAAAAAGUCAC-GACUAAC-UACGUGCCAGCAGUCGCGGUAAGACGUAGGUGGCGAACGUUAUCCGGAAGCAUUGGGCGUAAAGGGUGCGUAGAUGGCAAGAUAAGUUAGCGGUGGUAAAUCGAGGCUCAACCUCGUGGAAGCCGGUAAUACUGUUUUGCUUGAGUGCAGGAGAGGUUAACGGAACUCCAUGUGGAGCGGUAAAAUGCACAGAUAUAUGGAUGAACAUCAAU-GGCGAAGGCAGUUAACUAUUCUGCU-ACUGACAUUGAGGCACGAAAGCGUGGGGAGCAAAACGGAUUAGAUACCCGUGUAGUCCACGCCCUAAACGAUGAGUACUAGAUAUUGGGAA----CUUGA------UACUCAGUGUCGCAGUUAACACAGUAAGUACUCCGCCUGGGCAGUACGCUCGCAAGAGUGAAACUCAAAGGAAUUGACGGGGACUCGC-ACAAGCAGUGGAGCAUGUGGUUUAAUCCGAUACAACGCGUAGAACCUUACCAAGGCUUGACAU-G-AGGU-AGCAAUACUAA-ACAGA---A-CCUA-----GUU--------AUU-ACACAGGUGCUGCACGGCCGUCGUCAGUUCGUGCCGUGAGGUGUAUGGUUAAGUCCUACAACGAACGCAACCCUUGGACUUAGUUGCCAGCAU-----UCA-G-----UUGGGGACUCUAGGUCGACUGCCUGAG-UAAUCAGGAGGAAGGAGAGGAUGAAGUCUGGCCGAUAUGGCCCUUAUGCCUUGGGCGACACACGUGCUACAAUGGUUAACACAAAGGGAUGCCAACCCGCGAGGGGGAGC-CAAGCCCAAAAAAUUAACCUCAGUUCGGAUUGGAGGCUGCAACUCGCCUCCAUGAAGGUGGAAUUGCUAGUAAUCGCAAAUCAGCCAUGUUGCGGUGAAUACGUUCUCGAGUCUUGUACACACCGCCCGUCAAAUCACGAAAGUCGGUAAUGCCUGAAACCAGUUAGUUAACCCGCAAGGGAUGCGGCUGACAAGGGCAGGAUUGACAAUUGGGGUUAAGUCGUAACAAGGUA----------------------------------
>candidate_division_OP11_bacterium_SCGC_AAA010-E09_DUSEL_001_100
--------------CUGGCUCAGGAUGAACGCUGGCGGCG-UGG-AUAAGGCAUGCAAGUCGAACGAAU-CGGUUUGA-GAUU-ACAUCAA-GAG--GUUAGUGGCGAACGAGUUAGUAACACAUUGGU-AUUUGCCCCGAAGACGGGUGUAACCUGCCGAAAGGCGGGCUAAUCCCCGAUGGUCCUCU---C-GC-UUUU-GCG--AGUGGUAAAAGGACC------GCAA----GACCGCUUCGGGAGAAACCUAUGGCCUAUCAGCUUGUUGGUAGGGUAAUGGCCUACCAAGGCUAUGACGGGUAGGGGGCAUGAGAGUGUGUUCCCCAACGACGAGACUGAGACACGGCUCGUACACCUACGGGUGGCAGCAGUCGAGAAUAUUCCACAAUGGGCGAAAGCCUGAUGGAGCGACGCCGCGUGCAGGAAGAAGGCCUUCGGGUCGUAAACUGCUUUUAUCCCUGAGGAA-GCCGCA-----AGGC------------UGACUGUAGGGGAGGAAUAAGGGGC-UGCAAAC-UUCGUGCCAGCAGCCGCGGUAAUACGAAGGCCCCAAGCGUUAUCCGGAUUUAUUGGGCGUAAAGCGUCUGUAAGCGGUUCGUUAAGUCGGGUGUUAAAUGCCAAGGCUUAACUUUGGCGCCGCAUCCGAUACUGGCGAACUGGAGGGCAUCUUAGGUUGGCGGAAUUCCCGGUGUAGGGGUGAAAUCCGUUGAUAUCGGGAGGAACACC-AAAGGCGAAGGCAGCCAACUGGGGUGCA-CCUGACGCCGAGAGACGAAAGCGUGGGGAGCAAAAAGGAUUAGAUACCCUUGUAGUCCACGCCCUAAACGAUGAGUGCUAGCUAUUGGAAG---UAUCGACC----CUUCCAGUGGCGAAGCUAACGCGUUAAGCACUCCGCCUGGGAAGUACGGCCGCAAGGCUAAAACUCAAAGGAAUAGACGGGGACUCGC-ACAAGCGGUGGAUCAUGUGGUUUAAUUCGACGGUAAACGAAGAACCUCACCAGGGUUUGAAAU-GCUUA--UGAAUCC-UUC-CGAAAGGAAGGACU---CUCACAAGG---CAUAAGCACAGGCGCUGCACGGUUGUCGUCAGUUCGUGCCUUGAGGUGUUUCCUUAAGUGGAUUAACGAACGCAACCCCCGUUGCCAGUUA------------UAU-G----------UG-UCUGGCGAGACUGCCUCCUUC-GGGAGGAGGAAGGUGGGGAUGACGCCAAAUCAGCGUGGCCCUUAUACCCUGGGCCACACACAUGAUACAAUGGGAAGUACAAUGGGUCGCCAAGUCGCAAGACGGAGC-UAAUCCCAUAAAACUUCCCUCAGUUCAGAUUGGGGUCUGCAACUCGACCCCAUGAAGAUGGAAUCGCUAGUAACCGCAGGUCAGCUAUACUGCGGUGAAUACGUUCUCGAGUCUUGUACUCACCGCCCGUCACUUCAAGGGAGCCGGAAACGCCCGAAG------------------------------------------------------------------------------------------------------------
>EU386099_1_1368_Bacteria_Candidate_division_OD1_uncultured_bacterium
--------------------------GAACGCUGGCGGCG-UGC-CUAAGGUAUGCAAGUCGAACG-CG-CUC-GACUUCGGUUG-------AGU--GGC-GUGGCGAACGGGUGAGUAACGCGUGGGA-AUCUGCCUCCAAGAUGGGGAUAACCUCGAGAAAUCGGGGAUAAUACCCAAUAGU--------C-CC-GAAA-GGG--------UAAAGA---------UUUA-----U-CGCUUGGAGAUGAGCCCGCGUCCCAUCAGCUAGUUGGUAGGGUAAUGGCCUACCAAGGCUAUGACGGGUAGGGGGCGUGAGAGCGUGUUCCCCCACAAUGGCACUGAGACAAGGGCCAUACACCUACGGGUGGCAGCAAUCGGGAAUUUUGCGCAAUGCCCGAAAGGGUGACGCAGCGACGCCGCGUGGAUGAUGAAG-UCGAAAGAUUGUAAAAUCCU---UAAUUCGCCGA-------------G-A------------------GG--CGGAGGAUGAAGCCCC-GGCUAAC-UACGUGCCAGCAGCAGCGGUAAAACGUAGGGGGCGAGCGUUAUCCGGAUUUACUGGGCGUAAAGCGUGCGUAGGUAUUUUAGAAAGUCCUGGCUUAAAGCCCGCGGCUCAACUGCGGAAGGGUCAG-GAUACUUCUAGAAUUGAGGAAGGUAGGGGGUGGCGGAACCUUACAAGGAGGGGUGAAAUCCACUGAUCUGUAAGGGAACACCGAA-GGCGAAGGCAGCCACCUAGGCCUUU-UCUGACACUAAGGCACGAAAGCUAGGGUAGCAAAACGGAUUAGAUACCCGUGUAGUCCUAGCCGUAAACGAUGAGCACUAGCUAUUCCCU-----UU----------UGGGAGUGGCGAAGCUAACGCGUUAAGUGCUCCGCCUGGGGAGUACGGCCGCAAGGCUAAAACUCAAAGGAAUUGACGGGGACCCGC-ACAAGCGGUGGAGCGCGUGGUUUAAUUCGAUGAUAAGCGAAGGACCUUACCAGGGCUUGACAU-GCAAG--U-GAGCG-AUC-CGAAAGG-G-AGCGC--CCGCAA-GG--GAGCUUGCACAGGUGUUGCAUGGCUGUCGUCAGCUCGUGGCGUGAGCUGUAUGGUUAAGUCCCAUAACGAGCGCAACCCCCGCCGUUAGUUA------------UAU-A----------UG-UCUAACGGGACUGCCUCGG-UAACGGGGAGGAAGGUGGGGACGACGUCAAGUCAGCAUGGCCCUUAUGCCCUGGGCGACACACACGCUACAAUGGCGGCUACAACAGGUUGCAAUGCGGUAACGCGGAGC-UAAUCCCUAAAAGCCG-UCUCAGUUCGGAUUGGGGGCUGAGACCCGCCCCCAUGAAGCUGGAAUCGCUAGUAAUGGCCGGUCAGCCAGACGGCCGUGAAUACGUUCUCGGGUCUUGUACACACCGCCCGUCA---------------------------------------------------------------------------------------------------------------------------------------
>CSP2_16ft4sub_bin11_scaffold_4_-_
UUGAGAGUUUGAUCCUGGCUCAGGAUGAACGCUGGCGGCG-UGC-CUAAGGUAUGCAAGUCGAACGCGC-C--------CGCAAG---------GA-GUGCGUGGCGGACGGGUGAGUAACGCGUGGGA-AUCUACCUCCAAGUCAGUGAUAACCCCGAGAAAUCGGGGACAAUCACCGAUAGU--------C-CC-GCAA-GGG--------UAAAGA---------UUUA------UCGCUUGGAGAUGGGCCCGCGUCCCAUCAGCUAGUUGGUAGGGUAACGGCCUACCAAGGCUACGACGGGUAGGGGGUGUGAGAGCAUGACCCCCCACAAUGGCACUGAGACAAGGGCCAUACGCCUACGGGUGGCAGCAAUCGGGAAUCUUGCACAAUGGACGCAAGUCUGAUGCAGCGACGCCGCGUGAAGGAUGAAGGUCGAAAGAUUGUAAACUUCUUAA---UUUGCCGA---------------AA------------GG-CAG------AGGAUGAAGCCCC-GGCUAAC-UACGUGCCAGCAGCAGCGGUAAAACGUAGGGGGCGAGCGUUAUCCGGAUUUACUGGGCUUAAAGAGUACGUAGGUGUUUCGGGAAGUCUUGGCUUAAAGCCCGCGGCUCAACCGCGGAACGUGUCGAGAUACUUCCGAAAUUGAGGAAGGUAGGGGGUGGCGGAAUUGCAAG--GAGGGGUGAAAUCCGAUGAUCUGCGAUGGAACACC-GAAAGCGAAGGCAGCCACCUGGGCCUUU-CCUGACACUGAGGUACGAAAGCUAGGGGAGCGAAACGGAUUAGAUACCCGUGUAGUCCUAGCCGUAAACGAUGGACACUAGCUAUCCAGU-------U----------UUGGGUGGCGAAGCUAACGCGUUAAGUGUCCCGCCUGGGGAGUACGGCCGCAAGGCUAAAACUCAAAGGAAUUGACGGGGACCCGC-ACAAGCGGUGGAGCAUGUGGUUUAAUUCGAUGAUAACCGAAGAAUCUCACCAGGGUUUGACAU-GCAAG--UGUAG-GAAUC-CGAAAGGUA-CCG-C--CCGCAA-GG--GAGCUUGCACAGGUGUUGCAUGGCUGUCGUCAGUUCGUGGCGUGAGCUGUAUGGUUAAGUCCCAUAACGAACGCAACCCCUAUUGCUAGUUA-----------AUUU-A----------UG-UCUAGCGAGACUGCCCGGG-CAACCGGGAGGAAGGUGGGGACGACGUCAAGUCAGCAUGGCCUUUAUAUCCUGGGCUACACACAUGCUACAAUGGCGACCACAACGGGUUGCGAAGCGGCAACGCUGAGC-UAAUCCU-CAAAAGUCGUCUCAGUUCGGAUUGGGGGCUGAAACUCGCCCCCAUGAAGUAGGAAUCGCUAGUAAUGGCCGGUCAGCUAUACGGCCGUGAAUACGUUCUCGGGUCUUGUACACACCGCCCGUCAGAUAA----AGUUGGGGCUCGCUGAAGCCGCC----------GCA---------GGCGGACAAGCGGGAACCAGCGAUUAACAUUAAGUCGUAACAAGGUAGCCGUAGGGGAAUCUGCGGCUGGAUCACCUCCUU
>Borrelia_garinii_PBi_CP000013
CGAAGAGUUUGAUCCUGGCUUAGAACUAACGCUGGCAGUG-CGU-CUUAAGCAUGCAAGUCAAACGGGA-UGU------AGCAAU-------ACA--UCUAGUGGCGAACGGGUGAGUAACGCGUGGAUGAUCUACCUACGAGAUGGGGAUAACUAUUAGAAAUAGUAGCUAAUACCGAAUAAAGUCAAU--U-AA-UUUG-UUG--AUUGAUGAAA-AAGC------UUUA---GCUUCGCUUGUAGAUGAGUCUGCGUCUUAUUAGUUAGUUGGUAGGGUAAAUGCCUACCAAGGCGAUGAUAAGUAACCGGCCUGAGAGGGUGAACGGUCACACUGGAACUGAGAUACGGUCCAGACUCCUACGGGAGGCAGCAGCUAAGAAUCUUCCGCAAUGGGCGAAAGCCUGACGGAGCGACACUGCGUGAAUGAAGAAGGUCGAAAGAUUGUAAAAUUCUUUUAUAAAUGAGGAAUAAGCUUUGUAGGAAA-UGACGAAGUGAUGACGUUAAUUUAUGAAUAAGCCCC-GGCUAAU-UACGUGCCAGCAGCCGCGGUAAUACGUAAGGGGCGAGCGUUGUUCGGGAUUAUUGGGCGUAAAGGGUGAGUAGGCGGAUAUAUAAGUCUAGCAUAAAAUACCACAGCUCAACUGUGGAACUAUGUUAGAAACUAUAUGUCUAGAGUCUGAUAGAGGAAGUUAGAAUUUCUGGUGUAAGGGUGGAAUCUGUUGAUAUCAGAAAGAAUACC-GGAGGCGAAGGCGAACUUCUGGGUCAAG-ACUGACGCUGAGUCACGAAAGCGUAGGGAGCAAACAGGAUUAGAUACCCUGGUAGUCUACGCUGUAAACGAUGCACACUUGGUGUUAACU------AAA--------AGUUAGUACCGAAGCUAACGUGUUAAGUGUGCCGCCUGGGGAGUAUGCUCGCAAGAGUGAAACUCAAAGGAAUUGACGGGGGCCCGC-ACAAGCGGUGGAGCAUGUGGUUUAAUUCGAUGAUACGCGAGGAACCUUACCAGGGCUUGACAU-A-AUA--GGAUAUA-GUU-AGAGAUAAU-UAUUCC-CCGUUU-GG-GGUCUAUAUACAGGUGCUGCAUGGUUGUCGUCAGCUCGUGCUGUGAGGUGUUGGGUUAAGUCCCGCAACGAGCGCAACCCUUGUUAUCUGUUACCAGCAUG----UAA-----UGGUGGGGACUCAGAUAAGACUGCCGGUGAUAAGUCGGAGGAAGGUGAGGAUGACGUCAAAUCAUCAUGGCCCUUAUGUCCUGGGCUACACACGUGCUACAAUGGCCUGUACAAAGCGAAGCGAAACAGUGAUGUGAAGC-AAAACGCAUAAAGCAGGUCUCAGUCCGGAUUGAAGUCUGAAACUCGACUUCAUGAAGUUGGAAUCGCUAGUAAUCGUAUAUCAG-AAUGAUACGGUGAAUACGUUCUCGGGCCUUGUACACACCGCCCGUCACACCACCCGAGUUGAGGAUACCCGAAGCUAUUAUUCUAACCCGUAAGGGAGGAAGGUAUUUAAGGUAUGUUUAGUGAGGGGGGUGAAGUCGUAACAAGGUAGCCGUACUGGAAAGUGCGGCUGGAUCACCUCCUU
>Treponema_denticola_ATCC_35405_AE017226
-------------------------CGAACGCUGGCGGCG-CGU-CUUAAGCAUGCAAGUCGAACGGUAAGGG--AG-AGCUUGCU-CU--CCCC--UAGAGUGGCGGACUGGUGAGUAACGCGUGGGUGACCUGCCCUGAAGAUGGGGAUAGCUAGUAGAAAUAUUAGAUAAUACCGAAUGUGCUCAUUU-A-CA-UAAA-GGU-AAAUGAGGAAAGGAGC------UACG---GCUCCGCUUCAGGAUGGGCCCGCGUCCCAUUAGCUGGUUGGUGAGGUAAAGGCCCACCAAGGCAACGAUGGGUAUCCGGCCUGAGAGGGUGAACGGACACAUUGGGACUGAGAUACGGCCCAAACUCCUACGGGAGGCAGCAGCUAAGAAUCUUCCGCAAUGGACGAAAGUCUGACGGAGCGACGCCGUGUGAAUGAAGAAGGCCGAAAGGUUGUAAAAUUCUUUUGCAGAUGAAGAAUAAGAAGAAGAGGGAA-UGCUUCUUUGAUGACGGUAGUCUGCGAAUAAGCCCC-GGCUAAU-UACGUGCCAGCAGCCGCGGUAACACGUAAGGGGCGAGCGUUGUUCGGAAUUAUUGGGCGUAAAGGGUAUGUAGGCGGUUAGGUAAGCCUGGUGUGAAAUCUACGAGCUCAACUCGUAAACUGCAUUGGGUACUGCUUGACUUGAAUCACGGAGGGGAAACCGGAAUUCCAAGUGUAGGGGUGGAAUCUGUAGAUAUUUGGAAGAACACC-GGUGGCGAAGGCGGGUUUCUGGCCGAUG-AUUGACGCUGAUAUACGAAGGUGCGGGGAGCAAACAGGAUUAGAUACCCUGGUAGUCCGCACAGUAAACGAUGUACACUAGGUGUCGGGGC-----AAGA------GCUUCGGUGCCGACGCAAACGCAUUAAGUGUACCGCCUGGGAAGUAUGCCCGCAAGGGUGAAACUCAAAGGAAUUGACGGGGGCCCAC-ACAAGCGGUGGAGCAUGUGGUUUAAUUCGAUGAUACGCGAGAAACCUUACCUGGGUUUGACAU-C-AGA--GCAAUGA-CAU-AGAGAUAUG-GCAGCG-UAGCAA-UA-CGGCUCUUGACAGGUGCUGCAUGGCUGUCGUCAGCUCGUGCCGUGAGGUGUUGGGUUAAGUCCCGCAACGAGCGCAACCCCUACUGCCAGUUACUAACAGG----UAA-----AGCUGAGGACUCUGGCGGAACUGCCGAUGACAAAUCGGAGGAAGGUGGGGAUGACGUCAAGUCAUCAUGGCCCUUACGUCCAGGGCUACACACGUGCUACAAUGGUUGCUACAAAUCGAAGCGACACCGCGAGGUCAAGC-AAAACGCAAAAAAGCAAUCGUAGUCCGGAUUGAAGUCUGAAACUCGACUUCAUGAAGUUGGAAUCGCUAGUAAUCGCACAUCAGC-ACGGUGCGGUGAAUACGUUCCUGGGCCUUGUACACACCGCCCGUCACACCAUCCGAGUCGAGGGUACCCGAAGUCGCUAGUCUAACCCGUAAGGGAGGACGGUGCCGAAGGUACGUUUGGUAAGGAGGGUGAAGUCGUAACAAGGUAGCCGUACCGGAAGGUGCGGCUGGAUCACCUCCU-
>Spirochaeta_africana_DSM_8902_AGRZ01000060
---AGAGUUUGAUCCUGGCUCAGAACGAACGCUGGCGGCG-CGU-UUUAAGCAUGCAAGUCGAACGGUA-GG-----CCCUUCGGGG-----UAC--ACGAGUGGCGAACGGGUGAGUAACACGUGGGUGACCUGCCCAGAGGUUGGGGAUAGCCUGUGGAAACACAGGGUAAUACCGAAUAAGCUUAU-G-C-AC-UAUG-GUG-CGAUAAGGAAAGGGGC------UUCG---GCCUCGCCUUUGGAUGGGCCCGCGUCUGAUUAGUUAGUUGGUGGGGUAACGGCCUACCAAGACCGCGAUCAGUAGCCGGCCUGAGAGGGUGAUCGGCCACACUGGGACUGAGAUACGGCCCAGACUCCUACGGGAGGCAGCAGCUAAGAAUCUUCCGCAAUGGACGAAAGUCUGACGGAGCGACGCCGCGUGGGUGAAGAAGGCAGGAAUGUUGUAAAGCCCUUUUCUAGCUGAGGAAUAAGGAUGGGAGGUAA-UGCCCGUCUGAUGACGUUAAGCUAGGAAUAAGCCCC-GGCUAAU-UACGUGCCAGCAGCCGCGGUAACACGUAAGGGGCGAGCGUUGUUCGGAAUUAUUGGGCGUAAAGGGUGCGCAGGCGGCCCGUCAAGUCUGGUGUGAAAGACCGCAGCUUAACUGCGGACACGCAUUGGAAACUGGCAGGCUUGAGUACUGGAGGGGGAACUGGAAUUCCAGGUGUAGGGGUGAAAUCUGUAGAUAUCUGGAAGAACACC-GGUGGCGAAGGCGAGUUCCUGGCCAUGU-ACUGACGCUGAGGCACGAAAGCGUGGGGAGCGAACAGGAUUAGAUACCCUGGUAGUCCACGCCGUAAACGAUGUACACUAGAUGUUGGCCC-----UUGCC-----GGGUCAGUGUCGGAGCAAACGCGUUAAGUGUACCGCCUGGGGAGUAUGCCCGCAAGGGUGAAACUCAAAGGAAUUGACGGGGGCCCGC-ACAAGCGGUGGAGCAUGUGGUUUAAUUCGAUGAUACGCGAGGAACCUUACCAGGGCUUGACAU--UGAG--CGACCGG-CAU-AGAGAUAUG-CCUUC--CCUUCG-GG--GCGCGAAAACAGGUGCUGCAUGGCUGUCGUCAGCUCGUGCCGUGAGGUGUUGGGUUAAGUCCCGCAACGAGCGCAACCCCUGCUGUCUGUUGCUAUCAGG----UAA-----AGCUGAGGACUCAGACGGAACUGCCGGUGACAAACCGGAGGAAGGUGGGGACGACGUCAAGUCAUCAUGGCCCUUAUGUCCUGGGCUACACACGUGCUACAAUGGCCGAUACAGAGCGACGCGAAACCGCGAGGUGGAGC-AAAUCGCAGAAAGUCGGCCUCAGUUCGGAUUGGAGUCUGAAACUCGACUCCAUGAAGGUGGAAUCGCUAGUAAUCGCGCAUCAG-AACGGCGCGGUGAAUACGUUCCCGGGCCUUGUACACACCGCCCGUCACACCACCCGAGUUGGGGGUACCCGAAGUCACUAGUCUAACCAGCAAUGGAGGACGGUGCCGAAGGUAUGCCUGGUAAGGGGGGUGAAGUCGUAACAAGGUAGCCGUACUGGAAAGUGCGGCUGGAUCACCU----
>FJ716064_1_1405_Bacteria_Bacteroidetes_Sphingobacteriia_Sphingobacteriales_Sphingobacteriaceae_Solitalea_uncultured_bacterium
---------------------------------------------------------------------------------------------------GAGUGGCGCACGGGUGCGUAACACGUAUGCAACCUACCUUUAACCGGGGGAUAGCCUUUCGAAAGAGAGAUUAAUACCGCAUAAGACAGCACGA-UC-GCAU-GAAAGAGUUGUUAAAGC---------UUCG------GUGGUUAAAGAUGGGCAUGCGUUGCAUUAGCUAGUUGGUAAGGUAACGGCUUACCAAGGCUACGAUGCAUAGGGGAUCUGAGAGGAUGAUCCCCCACACUGGUACUGAGACACGGACCAGACUCCUACGGGAGGCAGCAGUAAGGAAUAUUGGUCAAUGGGCGCAAGCCUGAACCAGCCAUGCCGCGUGCAGGAAGACGGCCUAUGGGUUGUAAACUGCUUUUAUCGGGGAAUAAACCUCAUUA---CGUG----UAAUGAGUUGAAGGUACCCGAAGAAUAAGGAUC-GGCUAAC-UCCGUGCCAGCAGCCGCGGUAAUACGGAGGAUCCAAGCGUUAUCCGGAUUUAUUGGGUUUAAAGGGUGCGUAGGCGGUUUAUUAAGUCAGUGGUGAAAGCCCGGAGCUCAACUUCGGAACUGCCAUUGAUACUGAUAGACUUGAGUACAGAUGAAGUGGGCGGGAUGUGACAAGUAGCGGUGAAAUGCUUAGAUAUGUCACAGAACACCGAU-UGCGAAGGCAGCUCACUAAAGUGUA-ACUGACGCUGAGGCACGAAAGCGUGGGGAUCAAACAGGAUUAGAUACCCUGGUAGUCCACGCCCUAAACGAUGAUUACUCGCUGUUAGCG-----AUAUAC------AGUUAGCGGCUAAGCGAAAGCGUUAAGUAAUCCACCUGGGGAGUACGGUCGCAAGAUUGAAACUCAAAGGAAUUGACGGGGGCCCNC-ACAAGCGGAGGANCAUGNGGUUUAAUUCGAUGAUACGCGAGGAACCUUACCCGGGCUUGAAAG-U-UAG--UGAAGAA-UGU-AGAAAUAUG-UUCGU--CCUUCG-GG--ACACGAAACUAGGUGCUGCAUGGCUGUCGUCAGCUCGUGCCGUGAGGUGUUGGGUUAAGUCCCGCAACGAGCGCAACCCCUAUGUUUAGUUGCCAGCAUG----UAA-----UGAUGGGGACUCUAAACAGACUGCCUGUG-CAAACAGGAGGAAGGAGGGGACGACGUCAAGUCAUCAUGGUCCUUACGUCCAGGGCUACACACGUGCUACAAUGGAUGGUACAGAGGGCUGCAAGCUGGUAACAGCAAGC-CAAUCUCAAAAAGCCAUUCACAGUUCGGAUUGAGGUCUGCAACUCGACCUCAUGAAGUUGGAUUCGCUAGUAAUCGCGUAUCAGCAAUGACGCGGUGAAUACGUUCCCGGGCCUUGUACACACCGCCCGUCAAGUCACGAAAGUUGGUAACACCCGAAACCGGUGGCC------UAAC-----CCCUUGUGGGAGG-----------------------------------------------------------------------
>13_1_40cm_4_scaffold_16666_16S_1
UGGAGAGUUUGAUCCUGGCUCAGGAUGAACGCUAGCGGCA-GGC-CUAAUACAUGCAAGUCGUACG-GA-UUG--GGGAGCUUGCUCCC---CAU--G-GAGUGGCGCACGGGUGCGUAACACGUAUGCAACCUACCUUUAACUGGGGGAUAGCCUUUCGAAAGAGAGAUUAAUACCGCAUAAGACAGCACGA-UC-GCAU-GAAAGAGUUGUUAAAGC---------UUCG------GUGGUUAAAGAUGGGCAUGCGUUGCAUUAGCUAGUUGGUAAGGUAACGGCUUACCAAGGCUACGAUGCAUAGGGGAUCUGAGAGGAUGAUCCCCCACACUGGUACUGAGACACGGACCAGACUCCUACGGGAGGCAGCAGUAAGGAAUAUUGGUCAAUGGGCGCAAGCCUGAACCAGCCAUGCCGCGUGCAGGAAGACGGCCUAUGGGUUGUAAACUGCUUUUAUCGGGGAAUAAACCUCAUUA---CGUG----UAAUGAGUUGAAGGUACCCGAAGAAUAAGGAUC-GGCUAAC-UCCGUGCCAGCAGCCGCGGUAAUACGGAGGAUCCAAGCGUUAUCCGGAUUUAUUGGGUUUAAAGGGUGCGUAGGCGGUUUAUUAAGUCAGUGGUGAAAGCCCGGAGCUCAACUUCGGAACUGCCAUUGAUACUGAUAGACUUGAGUACAGAUGAAGUGGGCGGAAUGUGACAAGUAGCGGUGAAAUGCUUAGAUAUGUCACAGAACACCGAU-UGCGAAGGCAGCUCACUAAAGUGUA-ACUGACGCUGAGGCACGAAAGCGUGGGGAUCAAACAGGAUUAGAUACCCUGGUAGUCCACGCCCUAAACGAUGAUUACUCGCUGUUAGCG-----AUAUAC------AGUUAGCGGCUAAGCGAAAGCGUUAAGUAAUCCACCUGGGGAGUACGGUCGCAAGAUUGAAACUCAAAGGAAUUGACGGGGGCCCGC-ACAAGCGGAGGAGCAUGUGGUUUAAUUCGAUGAUACGCGAGGAACCUUACCCGGGCUUGAAAG-U-UAG--UGAAGAA-UGU-AGAAAUAUA-UUCGU--CCGCAA-GG--ACACGAAACUAGGUGCUGCAUGGCUGUCGUCAGCUCGUGCCGGGAGGGGUUGGGUUAAGUCCCGCAACGAGCGCAACCCCUAUGUUUAGUUGCCAGCAUG----UAA-----UGAUGGGGACUCUAAACAGACUGCCUGUG-CAAACAGGAGGAAGGAGGGGACGACGUCAAGUCAUCAUGGCCCUUACGUCCGGGGCUACACACGUGCUACAAUGGGUGGUACAGAGGGCUGCAAGCUGGUAACAGCAAGC-CAAUCUCAAAAAGCCAUUCACAGUUCGGAUUGAGGUCUGCAACUCGACCUCAUGAAGUUGGAUUCGCUAGUAAUCGCGUAUCAGCAAUGACGCGGUGAAUACGUUCCCGGGCCUUGUACACACCGCCCGUCAAGCCAUGGAAGCUGGGGGUGCCUAAAGUCCGUCACC------GCAA-----GGAUCGGCCUAGGGCAAAACUGGUAACUAGGGCUAAGUCGUAACAAGGUAGCCGUACCGGAAGGUGCGGCUGGAAUACCUCCUU
>EF516624_1_1442_Bacteria_Bacteroidetes_Sphingobacteriia_Sphingobacteriales_Chitinophagaceae_uncultured_uncultured_bacterium
------------------------AUGAACGCUAGCGGCA-GGC-UUAAUACAUGCAAGUCGUGGG-GCACAUGGGUGUAGCAAUACAUCUGA-G--GCGACCGGCAAACGGGUGCGGAACACGUACACAACCUUCCUUUAAGUGGGGAAUAGCCCGGGGAAACCCGGAUUAAUACCCCGUAAUAUUAUGAAG-UG-GCAU-CACUUUAUAAUUAUAGC---------UCCG------GCGCUUAAUGAUGGGUGUGCGGCUGAUUAGAUAGUUGGCGGGGUAACGGCCCACCAAGUCUGCGAUCAGUAACUGGUGUGAGAGCACGACCAGUCACACGGGCACUGAGACACGGGCCCGACUCCUACGGGAGGCAGCAGUAAGGAAUAUUGGUCAAUGGACGCAAGUCUGAACCAGCCAUGCCGCGUGGAGGAUGAAGGUCUCUGGAUUGUAAACUUCUUUUAUCUGGGACGAAAAAGGGACU---UUCU----AGUUCAACUGACGGUACCAGAUGAAUAAGCACC-GGCUAAC-UCCGUGCCAGCAGCCGCGGUAAUACGGAGGGUGCAAGCGUUAUCCGGAUUCACUGGGUUUAAAGGGUGCGUAGGUGGGCAGGUAAGUCAGUGGUGAAAUCUCCGGGCUUAACCCGGAAACUGCCAUUGAUACUAUUUGUCUUGAAUACCGUGGAGGUCAGCGGAAUAUGUCAUGUAGCGGUGAAAUGCUUAGAUAUGACAUAGAACACCAAU-UGCGAAGGCAGCUGGCUACACGAAU-AUUGACACUGAUGCACGAAAGCGUGGGGAUCAAACAGGAUUAGAUACCCUGGUAGUCCACGCCCUAAACGAUGGAUACUCGACAUACGCG-----AUAUAC------UGUGUGUGUCUGAGCGAAAGCAUUAAGUAUCCCACCUGGGAAGUACGAUCGCAAGAUUGAAACUCAAAGGAAUUGGCGGGGGUCCGC-ACAAGCGGUGGAGCAUGUGGUUUAAUUCGAUGAUACGCGAGGAACCUUACCUGGGCUAGAAUG-C-UUU--UGACAGU-GGG-UGAAAGCUC-AUCUUG-UAGCAA-UA-CACAAUUUGUAAGGUGCUGCAUGGCUGUCGUCAGCUCGUGCCGUGAGGUGUUGGGUUAAGUCCCGCAACGAGCGCAACCCCUAUCACUAGUUGCCAUCAGG----UAA-----CGCUGGGAACUCUAGUGAAACUGCCGUCG-UAAGACGGAGGAAGGAGGGGAUGAUGUCAAGUCAUCAUGGCCUUUAUGCCCAGGGCUACACACGUGCUACAAUGGGGCGUACAAAGGGCUGCAACACAGCGAUGUGAAGC-UAAUCCCAAAAAACGCCUCUCAGUUCAGAUUGGAGUCUGCAACUCGACUCCAUGAAGCUGGAAUCGCUAGUAAUCGUAUAUCAGCAAUGAUACGGUGAAUACGUUCCCGGACCUUGCACACACCGCCCGUCAAGCCAUGGAAGCCGGGGGGACCUGAAGUCGGUAACC------GUAA-----GGAGCCGCCUAGGGUA--------------------------------------------------------------------
>13_2_20cm_2_scaffold_186760_16S_1
UGGAGAGUUUGAUCCUGGCUCAGGAUGAACGCUAGCGGCA-GGC-UUAAUACAUGCAAGUCGUGGG-GCAAGGUCCCGACGCAAGUCGGGAUGCG--GCGACCGGCAAACGGGUGCGGAACACGUACACAACCUUCCUUUAAGCGGGGAAUAGCCCAUAGAAAUGUGGAUUAAUACCCCAUCGCAUAGUUGAA-UG-GCAU-CAUUUGAUUAUUAAAGA---------UUUA------UCACUUAAAGAUGGGUGUGCGUAUGAUUAGGUAGUUGGCGGGGUAACGGCCCACCAAGCCAACGAUCAUUAGCUGAUGUGAGAGCAUGAUCAGCCACACGGGCACUGAGACACGGGCCCGACUCCUACGGGAGGCAGCAGUAAGGAAUAUUGGUCAAUGGACGCAAGUCUGAACCAGCCAUGCCGCGUGAAGGAUGAAGGUCUCUGGAUUGUAAACUUCUUUUAUCUGGGAAGAAACCCAUUUU---UUCU----AAAGUGGUUGACGGUACCAGAUGAAUAAGCACC-GGCUAAC-UCCGUGCCAGCAGCCGCGGUAAUACGGAGGGUGCAAGCGUUAUCCGGAUUCACUGGGUUUAAAGGGUGCGUAGGCGGGCGAGUAAGUCAGUGGUGAAAUCUCCAGGCUUAACCUGGAAACUGCCAUUGAUACUAUUUGUCUUGAAUGACGUGGAGGUGAGCGGAAUAUGUCAUGUAGCGGUGAAAUGCUUAGAUAUGACAUAGAACACC-AAUUGCGAAGGCAGCUUACUACACGU-U-AUUGACACUGAGGCACGAAAGCGUGGGGAUCAAACAGGAUUAGAUACCCUGGUAGUCCACGCCCUAAACGAUGGAUACUCGACAUACGCG-----AUACAC------UGUGUGUGUCUGAGCGAAAGCAUUAAGUAUCCCACCUGGGAAGUACGACCGCAAGGUUGAAACUCAAAGGAAUUGGCGGGGGUCCGC-ACAAGCGGUGGAGCAUGUGGUUUAAUUCGAUGAUACGCGAGGAACCUUACCUGGGCUAGAAUG-C-GGG--AGACCGU-GGG-UGAAAGCUC-ACUUUG-UAGCAA-UA-CACUGCCAGUAAGGUGCUGCAUGGCUGUCGUCAGCUCGUGCCGUGAGGUGUUGGGUUAAGUCCCGCAACGAGCGCAACCCCUAUCACUAGUUGCCAUCAGG----UAA-----AGCUGGGAACUCUAGUGAAACUGCCGUCG-UAAGACGGAGGAAGGAGGGGAUGAUGUCAAGUCAUCAUGGCCUUUAUGCCCAGGGCUACACACGUGCUACAAUGGAGAGUACAAAGGGCUGCCACUUGGUAACAAGGCGC-UAAUCCCAAAAAACUCUUCUCAGUUCAGAUUGGGGUCUGCAACUCGACCCCAUGAAG------------------------------------------------------------------------------------------------------------------------------------------------------------------------------------------------------------------
>13_2_20cm_scaffold_15699_16S_1
UGGAGAGUUUGAUCCUGGCUCAGGAUGAAUGCUGGCGGCG-UGC-CUUAGGUAUGCAAGUCGAGCG-GCUUAGUUGAAA-UUCGUUUCUA-GUGC--AGUAGCGGCGGACGGGUGAGUAAUGCAUCGGA-ACGUGCCCUAAAGUGGGGGAUAACUAGCCGAAAGGUUAGCUAAUACCGCAUGUG--------A-CC-UCCG-GGU--------CAAAGCA--------GCAA-----UGCGCUUUAGGAUCGGCCGAUGUCCCAUCAGGUAGUUGGUAGGGUAAUGGCCUACCAAGCCGACGACGGGUAGCUGGUCUGAGAGGAUGGUCAGCCACAAGGGCACUGAGACACGGGCCCUACUCCUACGGGAGGCAGCAAUUAGGAAUCUUGCGCAAUGGGCGAAAGCCUGACGCAGCGACGCCGCGUGGAGGAUGAAGGCCUUAGGGUCGUAAACUCCUUUUAUUGGGGAAUA-------------CUU-------------AGAAGGUACCCAUUGAAUAAGCCAC-UGCUAAC-UACGUGCCAGCAGCAGCGGUGAUACGUAGGUGGCAAGCAUUAUCCGGAAUUACUGGGCGUAAAGAGGGCGUAGGUGGAAUACUGCGUCGCUUAUUAAAAGGUGAGGCUCAACCUUACCCUUGUAUGCGAUACGGGUGUUCUAGAGGAAUGUAGGGGCAAGCGGAACUUCCAGUGGAGCAGUGAAAUGCGUUGAUAUUGGAAGGAACACC-GAAGGCGAAGGCAGCUUGCUGGGCAUUU-CCUGACACUUAGGCCCGAAAGCGUAGGGAGCGAACCGGAUUAGAUACCCGGGUAGUCUACGCCGUAAACGAUGGAUGCUCGAUAUUGGAGG---UAUUGACC----CCUUCAGUGUCUAAGCUAACGCGAUAAGCAUCCCGCCUGGGGAGUACGGCCGCAAGGCUAAAACUCAAAGGAAUUGACGGGGACCCGC-ACAAGCAGUGGAGCGUGUUGUUUAAUUCGUUACAAAGCGAAGAACCUCACCUAGGUUUGACAU-G-AAC--UGAAACC-CCU-GGAAACAGG-GGCC---CCUUCG-AG--GCUGUUACACAGGUACUGCAUGGCUGUCGUCAGCUCGUGUCGUGAGAUGUUAGGUUAAGUCCUGUAACGAGCGCAACCCCUACGGUUAGUUGU-----------AUC-----------AC--UCUAGCCGAACUGCCUCCG-CAAGGAGGAGGAAGGUGGGGAUGAUGUCAAGUCAGCAUAGUCCUUAAGCCUAGGGCUACUAACACCCUACAAUGGAUCAUACAACGGGUAGCCAAACCGCGAGGUGGAGC-CAAUCCCUCAAAUUGAUCCUCAGUUCAGAUCGGAGUCUGCAACUCGACUCCGUGAAGCCGGAAUUGCUAGUAAUCGCAGAUCAGC-AGGCUGCGGUGAAUACGUUCUCGGGUCUUGUACACACCGCCCGUCAAGCCAACAAAGUUGGGGGCACCCGAAGUCGGUAGUCUAACCCGCAAGGGAGGACGCCGCCGAAGGUGAACUCAGCGAUGGGGACUAAGUCGUAACAAGGUAUCCGUAGGGGAAUCUGCGGAUGGAUCACCUCCUU
>EU134949_1_1275_Bacteria_Candidate_division_OP11_uncultured_bacterium
--------------CUGGCUCAGGAUGAAUGCUGGCGGCG-UGC-CUUAGGUAUGCAAGUCGUGCGAGC-CC------G-CAAG----------G--GCUAGCGGCGGACGGGUGAGUAAUGCAUUGGA-ACAUGCCUUGAUGUGGGGGAUACCCAGCCGAAAGGUUGGCUAAUACCGCAUGUG--------A-CC-UCCG-GGU--------CAAAGAC--------GCAA-----GUCGCAUCUAGAUUGGCCAAUGUCCCAUCAGGUAGUUGGUAGGGUAAUGGCCUACCAAGCCGACGACGGGUAGCUGGUCUGAGAGGAUGGUCAGCCACAAGGGAACUGAGACACGGUCCCUACUCCUACGGGAGGCAGCAAUCGGGAAUCUUGCGCAAUGGGCGAAAGCCUGACGCAGCGACGCCGCGUGAAGGAUGAAGGCCUUCGGGUUGUAAACUUCUUUUAUUGGGGAAUA-------------UUA--------------GAAGGUACCCUUUGAAUAAGCCAC-UGCUAAC-UACGUGCCAGCAGCCGCGGUGAUACGUAGGUGGCAAGCAUUAUCCGGAAUUACUGGGCGUAAAGAGUGCGCAGGUGGAUAU-CGCGUCACUCCUUAAAGCCUUGGGCUUAACCCAAGACUAGGGAAUGAUACGGAUAUUCUAGAGAAAUCUAGGGGCAAGCGGAACUUUCGGUGGAGCAGUGAAAUGCGUUGAUAUCGAAAGGAACACC-AAAGGCGAAGGCAGCUUGCUGGGGAUUU-UCUGACACUGAGGCACGAAAGCAUGGGGAGCGAACCGGAUUAGAUACCCGGGUAGUCCAUGCCGUAAACGAUGGAUGCUAGAUAUUGGAGG---UAUUGACC----CCUUCAGUGUCCCAGCUAACGCAUUAAGCAUCCCGCCUGGGGAGUACGGCCGCAAGGCUAAAACUCAAAGGAAUUGACGGGGACCUGC-ACAAGCAGUGGAGCGUGUGGUUUAAUUCGUUACAAAGCGAAGAACCUCACCUAGGUUUGACAU-GGAC---UGAAGCC-CCU-GGAAACAGG-GGCC---CCUUCG-AG---GCUGUCCACAGAUGCUGCAUGGCUGUCGUCAGCUCGUGUCGUGAGAUGUUGGGUUAAGUCCCGUAACGAGCGCAACCCCUACGUUCAGUUGU-----------AUC-----------AC--UCUGGCGA-ACUGCCUCCAACAAGGAGGAGGAAGGCGGGGAUGACGUCAAGUCAGCACAGCUCUUACACCUAGGGCUACACACACCCUACAAUGGGGUAGACAACAGGAUGCGAAGGAGUAAUCCGGAGC-CAAUCCCU-AAACUAUCCCUCAGUUCAGAUUGGGGGCUGCAACUCGCCCCCAUGAA-------------------------------------------------------------------------------------------------------------------------------------------------------------------------------------------------------------------
>uncultured_soil_bacterium_DQ298014
------------------------------------------------------------------AUG-CAA-GUCGAACGAG-GCU----UCG--CCGAGUGGCGGACGAGUGAGUAACACGUACCUAAUCUGCCUGUAAGUGGGGAAUAACCGCCCGAAAGGGUGGCUAAUACCGCAUGUG--------C-UC-UACG-GAG--------UAAAGC---------UUUU------GCGCUUACAGAUGAGGGUGCGGCCUAUCAGCUAGUUGGUGAGGUAAAAGCUUACCAAGGCUAUGACGGGUAGCUGGUCUGAGAGGAUGAUCAGCCACGCUGGGACUGAGAUACGGCCCAGACUCCUACGGGAGGCAGCAGUGGG-AAUAUUGCACAAUGGGCGCAAGUCUGAUGCAGCGACGCCGCGUGAAGGAUGAAGGUCUUCGGAUUGUAAACUUCUUUUAUAGACUAGCA-------------AGAUA-----------UGACGGU---CUAUGAAUAAGCACC-UGCUAAC-UACGUGCCAGCAGCCGCGGUAAUACGUAGGGUGCAAGCGUUAUCCGGAAUUAUUGGGCGUAAAGAGAGCGUAGGCGGUCUGUAAAGUUUUUGGUGAAAGCCCCGGGCUCAACCCGGGAACGGCCAAGAAUACUCACAGACUAGAGGGAAUCAGGGGGUGCUGGAACUCAUGGUGUAGUAGUAAAAUGCGUUGAUAUCAUGAGGAACACC-AAAGGCGAAGGCAGGCACCUGGGAUUCA-CCUGACGCUCAGGCUCGAAAGCGUGGGGAGCGAAACGGAUUAGAUACCCGUGUAGUCCACGCCGUAAACGAUGGAUACUAGAUGUUGGGGAU----UUGACC----CCCUGGGCGUCGAAGCUAACGCGUUAAGUAUCCCGCCUGUGGAGUACGGCCGCAAGGCUAAAACAUAAAGGAAUUGACGGGGGACCGC-ACAAGCGGUGGAGCGCGUGGUUUAAUUCGAUGUUAAGCGAAGAACCUUACCGAGGUUUGACAU-G-CUAC-UGAAGCG-CAC-GGAAACGUG-UGAC----CUUAG-AG--GUGUAGC-ACAGGUGUUGCACGGCUGUCGUCAGCUCGUGUCGUGAGAUGUUGGCUUAAGUGCCAUAACGAGCGCAACCCUUGCGAUAAGUUG------------UAU-C----------AC-UCUUAUCGGACUGCCCUGGAUACCAGGGAGGAAGGCGAGGAUGAAGUCAAGUCAGCGUGGCCCUUAUAUCUCGGGCUACACACGCGCUACAAUGGUAGGUAUAACGGGUCGCAAGCUAGCAAUAGUAAGC-UAAUCCCUCAAACCUA-UCUCAGUUCGGAUUGUCGGCUGAAAUUCGCCGGCAUGAAGUUGGAAUCGCUAGUAAACGCAGGUCAGC-ACACUGCGUUGAAUACGUUCUCGGUCCUUGUACACACCGCCCGUCAAGUUGGGAAAGUUGGGGGCACCCGAAGUCGGUAGCAAAGCUCGGAAGAGAAGC-GCCGGCGAAGGUGAAACCAGCGAU---------------------------------------------------------
>KC358379_1_1291_Bacteria_Planctomycetes_vadinHA49_uncultured_bacterium
--------------------------------------------------------------------------------------------------------------GGGUGAGUAAUAGUUAGUCAANGUACCCCUUGGACGCGGAUAACCGGACGAAAGUCCGGACAAUACGCGAUGAUACCACUGUG-UC-UUUG-GGCGUGGUGGUCAA-GG-CGGGA-C-UUUGGCCGU-GCGCCGGGGGAGCGGACGAACUCCGAUUAGCUUGUUGGCGGGGUAACGGCCCACCAAGGCGAUGAUCGGUAGCCGGCCUGAGAGGGUGUACAGCCACACUGGGACUGAGACACUGCCCAGACACCUACGGGUGGCUGCAGUCGCGAAUCUUCCACAAUGGGCGCAAGCCUGAUGGAGCCACGCCGCGUGCAGGAGGAAGGCCUUCGGGUUGUAAACUGCUGUUGUCGAGGGGGAACCCUGCCAGGCGAAAU--GUUUGGCAGCUGAC-UGCUUGAU-GAGGAAGCCCC-GGCAAAA-CACGUGCCAGCAGCCGCGGUAAUACGUGUGGGGCAAGCGUUGUUCGGAUUUACUGGGCAUAAAGGGUGCGUAGGCGGCAUGGUAAGUCUAUGGUGAAAUCUGGCGGCCCAACCGUCGGUAUGCCGUGGAUACUGCUGUGCUAGAGUGCGUGAGGGGUGGACGGAACGUGGAGUGUAGCGGUGAAAUGCGUAGAUAUUCCACGGAAGGCC-GGAGGCGAAGGCGGUCCACUGGUACGUA-ACUGACGCUGAGGCACGAAAGCGUGGGGAGCAAACAGGAUUAGAUACCCUGGUAGUCCACGCCGUAAACGAUGAGCACUGGAUGGGUGGA-----UG-AAU----GGUCUGCCUGUCGUAGGAAAUUCGCUAAGUGCUCCGCCUGGGGAGUAUGGUCGCAAGGCUGAAACUCAAAGGAAUUGACGGGGGCUCAC-ACAAGCGGUGGAGGAUGUGGUUUAAUUCGAAGCAACGCGAAGAACCUUACCAGGUUUUGACAU-G--UA--GU-AGGC-GGA-UGAAAGUCUGCUG-UG--AGCAA-U----CACUAUCACAGGUGCUGCAUGGCUGUCGUCAGCUCGUGCCGUGAGGUGUCAGGUUAAGUCCUUUAACGAGCGAAACCCCUACUGCUAGUUGCCAACGG----UUCG-G-----CCGGGGACUCUAGCAGGACUGCCGGUG-CAAGUUGGAGGAAGGUGGGGACGACGUCAAGUCAUCAUGGCCCUUAUAGCCUGGGCUACACACGUCCUACAAUGGCAUAUACAGUGGGAAGCGAAGCCACGAGGCGGAGC-UGAUCUAUGAAAGUAUGCCUCAGUUCGGAUUGCAGGCUGCAAUUCGCCUGCAUGAAGCUGGAAUCGCUAGUAAUCGCGGGUCAGC-ACACCGCGGUGAAU-----------------------------------------------------------------------------------------------------------------------------------------------------------------------
>EPSI_Helicobacter_pylori_Shi470_CP001072
UGGAGAGUUUGAUCCUGGCUCAGAGUGAACGCUGGCGGCG-UGC-CUAAUACAUGCAAGUCGAACGAUG-A-G-UUCUAGCUUGCUAGAA--GCG--AUUAGUGGCGCACGGGUGAGUAACGCAUAGGUUAUGUGCCUCUUAGUUUGGGAUAGCCAUUGGAAACGAUGAUUAAUACCAGAUACU--------C-CC-UACG-GGG--------GAAAGA---------UUUA------UCACUAAGAGAUCAGCCUAUGUCCUAUCAGCUUGUUGGUAAGGUAAUGGCUUACCAAGGCUAUGACGGGUAUCCGGCCUGAGAGGGUGAACGGACACACUGGAACUGAGACACGGUCCAGACUCCUACGGGAGGCAGCAGUAGGGAAUAUUGCUCAAUGGGGGAAACCCUGAAGCAGCAACGCCGCGUGGAGGAUGAAGGUUUUAGGAUUGUAAACUCCUUUUGUUAGAGAAGA-------------UAA-------------UGACGGUAUCUAACGAAUAAGCACC-GGCUAAC-UCCGUGCCAGCAGCCGCGGUAAUACGGAGGGUGCAAGCGUUACUCGGAAUCACUGGGCGUAAAGAGCGCGUAGGCGGGAUAGUCAGUCAGGUGUGAAAUCCUAUGGCUUAACCAUAGAACUGCAUUUGAAACUACUAUUCUAGAGUGUGGGAGAGGUAGGUGGAAUUCUUGGUGUAGGGGUAAAAUCCGUAGAGAUCAAGAGGAAUACU-CAUUGCGAAGGCGACCUGCUGGAACAUU-ACUGACGCUGA-GCGCGAAAGCGUGGGGAGCAAACAGGAUUAGAUACCCUGGUAGUCCACGCCCUAAACGAUGGAUGCUAGUUGUUGGAGGG---CUUGU-----CUCUCCAGUAAUGCAGCUAACGCAUUAAGCAUCCCGCCUGGGGAGUACGGUCGCAAGAUUAAAACUCAAAGGAAUAGACGGGGACCCGC-ACAAGCGGUGGAGCAUGUGGUUUAAUUCGAAGAUACACGAAGAACCUUACCUAGGCUUGACAU-U-GAG--AGAAUCC-GCU-AGAAAUAGU-GGAG---GGCUUG-CC-AC-UUGAAAACAGGUGCUGCACGGCUGUCGUCAGCUCGUGUCGUGAGAUGUUGGGUUAAGUCCCGCAACGAGCGCAACCCCCUUUCUUAGUUGCUAACAGG----UCA-----UGCUGAGAACUCUAAGGAUACUGCCUCCG-UAAGGAGGAGGAAGGUGGGGACGACGUCAAGUCAUCAUGGCCCUUACGCCUAGGGCUACACACGUGCUACAAUGGGGUGCACAAAGAGAAGCAAUACUGCGAAGUGGAGC-CAAUCUUC-AAAACACCUCUCAGUUCGGAUUGUAGGCUGCAACUCGCCUGCAUGAAGCUGGAAUCGCUAGUAAUCGCAAAUCAGCCAUGUUGCGGUGAAUACGUUCCCGGGUCUUGUACUCACCGCCCGUCACACCAUGGGAGUUGUGUUUGCCUUAAGUCAGGAUGCUAA---AUU-----GGCUACUGCCCACGGCACACACAGCGACUGGGGUGAAGUCGUAACAAGGUAACCGUAGGUGAACCUGCGGUUGGAUCACCUCCUU
>EPSI_Campylobacter_hominis_ATCC_BAA381_CP000776
--------UUGAUCCUGGCUCAGAGUGAACGCUGGCGGCG-UGC-CUAAUACAUGCAAGUCGAACGAAC-GAA-UAAGAGCUUGCUCUUA--UA---GUUAGUGGCGCACGGGUGAGUAAUAUAUAGCUAAUCUGCCUCUUAGUAGAGGAUAACAGUCGGAAACGAUUGCUAAUACUCUAUACUUCUGCUU-U-AC-AUAA-GUA-AAGUAGAGAAAGU----------UU-------UCGCUAAGAGAUGAGGCUAUACUGUAUCAGCUAGUUGGUAAGGUAACGGCUUACCAAGGCUAUGACGCAUAACUGGUCUGAGAGGAUGAUCAGUCACAUUGGAACUGAGACACGGUCCAAACUCCUACGGGAGGCAGCAGUAGGGAAUAUUGCGCAAUGGGGGAAACCCUGACGCAGCAACGCCGCGUGGAGGAUGACACUUUUCGGAGCGUAAACUCCUUUUAUCGGGAAAGA-------------AUAA------------UGACGGUACCCGAUGAAUAAGCACC-GGCUAAC-UCCGUGCCAGCAGCCGCGGUAAUACGGAGGGUGCAAGCGUUACUCGGAAUCACUGGGCGUAAAGGGUGCGUAGGUGGAUUAUCAAGUCUCUUGUGAAAUCUAAUAGCUUAACUAUUAAAUUGCUUGGGAAACUGAUAGUCUAGAGUAGGGGAGAGGCAGAUGGAACUCUUGGUGUAGGAGUAAAAUCCGUAGAUAUCAAGAAGAAUACC-UAUUGCGAAAGCGAUCUGCUAGAACCUA-ACUGACACUGAUGCACGAAAGCGUGGGGAGCAAACAGGAUUAGAUACCCUGGUAGUCCACGCCCUAAACGAUGUAUACCGGUUGUUGCUUUG---CUAGU-----CAAGGCAGUAAUCCAGCUAACGCAUUAAGUAUACCGCCUGGGGAGUACGGUCGCAAGAUUAAAACUCAAAGGAAUAGACGGGGACCCGC-ACAAGCGGUGGAGCAUGUGGUUUAAUUCGAAGAUACGCGAAGAACCUUACCCGGACUUGAUAU-C-UAA--CAAAUCA-UCC-AGAGAUGGA-AGAGUGU-GCUUG-CA-AAUGUUAAGACAGGUGCUGCACGGCUGUCGUCAGCUCGUGUCGUGAGAUGUUGGGUUAAGUCCCGCAACGAGCGCAACCCACGUAUUUAGUUGCUAACAG-----UUA-G----GCUGAGUUCUCUAAAUAGACUGCCUUCG-UAAGGAGGAGGAAGGUGUGGACGACGUCAAGUCAUCAUGGCCCUUAUGUCCGGGGCGACACACGUGCUACAAUGACAUAUACAAUGAGAUGCAAUAUCGCAAGAUGGAGC-AAAUCUAU-AAAAUAUGUCCCAGUUCGGAUUGGAGUCUGCAACUCGACUCCAUGAAGCCGGAAUCGCUAGUAAUCGUAGAUCAGCCAUGCUACGGUGAAUACGUUCCCGGGUCUUGUACUCACCGCCCGUCACACCAUGGGAGUUGAUUUCACUCGAAGCGGGGAUGCAAA---AUU-----UGCUACCCUCCACAGUGGAAUCAGCGACUGGGGUGAA------------------------------------------------
>CHLOFL_Chloroflexus_sp_Y400fl_CP001364
---AGAGUUUGAUCCUGGCUCAGGACGAACGCUGGCGGCG-UGC-CUAAUGCAUGCAAGUCGAACGCAG-CAG------GCUUGG------CCUG--GCGCGUGGCGAACGGCUGAGGAACACGUGGGUCACCUGCCCCGGAGUGGGGGAUACCCCGUCGAAAGACGGGACAAUCCCGCAUACG--------C-UC-UACG-GAG--------GAAAGCC--------GCAA-----GGCGCUCCGGGAGGGGCCUGCGGCCCAUCAGGUAGUUGGUGUGGUAACGGCGCACCAAGCCAAUGACGGGUACCCGGUCUGAGAGGACGACCGGGCAGACUGGGACUGCGACACGGCCCAGACUCCUACGGGAGGCAGCAGCAAGGAAUUUUCCCCAAUGGGCGCAAGCCUGAGGGAGCAACGCCGCGUGGAGGACGACGGCCUUCGGGUUGUAAACUCCUUUCGGGUGGGACGA-------------GCC-------------UGACGGUACCACCAGAAGCAGCCCC-GGCUAAC-UCUGUGCCAGCAGCCGCGGUAAGACAGAGGGGGCAAGCGUUGUCCGGAGUUACUGGGCGUAAAGGGCGCGCAGGCGGUGGGCUGCGUCGGCGCUGAAAGCGCCCCGCUUAACGGGGCGAGGCGCGCCGAUACGAGUCCACUCGAGGCAAGCAGAGGGUGGCGGAAUUCCGGGUGGAGCGGUGAAAUGCGUAGAGAUCCGGAGGAACGCC-AGUGGGGAAGCCGGCCACCUGGGCUUGA-CCUGACGCUGCGGCGCGACAGCGUGGGGAGCAAACCGGAUUAGAUACCCGGGUAGUCCACGCCGUAAACGAUGCCGGCUCGGCGUCUGGCGCAC--GU-U----GGUGCUGGGUGCCUUAGCUCACGCGGUAAGCCGGCCGCCUGGGGACUACGAGCGCAAGCUUAAAACUCAAAGGAAUUGACGGGGGCCCGC-ACAAGCAGCGGAGCGUGUGGUUUAAUUCGACGCAACACGAAGAACCUUACCCGGACUUGACAU-GGUGC--UGCACAU-CCU-GGAAACAGG-GUGG---CCUGCGAGG---GUGCACCACAGGUGCUGCAUGGCUGUCGUCAGCUCGUGUCGUGAGAUGUUGGGUUCAGUCCCGCAACGAGCGCAACCCGUGUCGGUAGUUA------------CAG-G----------UG-UCUACCGAGACUGCCGCC-UG-AGGCGGAGGAAGGCGCGGAUGACGUCAAGUCAGCAUGGCCCUUACGUCCGGGGCGACACACACGCUACAAUGGCCACGACAAUGCGUUGCCAAGCCGCAAGGUGGAGC-UAAUCGCCUAAACGUGGUCUCAGUGCAGAUCGGGGGCUGCAACUCGCCCCCGUGAAGGCGGAGUUGCUAGUAACCGCGUAUCAGCCAUGGCGCGGUGAAUACGUUCCCGGGCCUUGUACACACCGCCCGUCACGUCAUGGGAGUGGCCAAUGCUUGAAGUCCGUGUGCUAACCCGUCGGGGAGGCAGCGGCCGAGGGCAGGGGCCGCGACUGGGACGAAGUCGUAACAAGGUAGCCGUACCGGAAGGUGCGGCUGGAUCACCU----
>EU885081_1_1438_Bacteria_Verrucomicrobia_Verrucomicrobiae_Verrucomicrobiales_Verrucomicrobiaceae_Akkermansia_uncultured_bacterium
-------------------------CGAACGCUGGCGGCG-UGG-AUAAGACAUGCAAGUCGAACGAAG-CAAUCGAUU--UCGGU--UUA-UUG--UUUAGUGGCGAACGGGUGAGUAACACGUGAGUAACCUGCCUCUAAGUUAGGGAUAGCCCCGGGAAACUGGGAUUAAUACCUGAUAGA--------C-UC-GAAA-GAG--------UAAAGGA--------GAAA-----UCCGCUUAGAGAGGGGCUCGCGUCCUAUUAGUUAGUUGGUGAGGUAAUGGCUCACCAAGGCGAUGACGGGUAGCCGGUCUGAGAGGAUGUCCGGUCACACUGGAACUGAGACACGGUCCAGACACCUACGGGUGGCAGCAGUCGAGAAUCAUUCACAAUGGACGAAAGUCUGAUGGUGCGACGCCGCGUGGGGGAGGAAGGUCUUCGGAUUGUAAACCCCUGUCAUGUGGGAGCAA-GAAAGA-UAG-AAAUA---------UUUGAUAGUACCACAAGAGGAAGAGAC-GGCUAAC-UCUGUGCCAGCAGCCGCGGUAAUACAGAGGUCUCAAGCGUUGUUCGGAAUCACUGGGCGUAAAGGGUACGUAGGCGGCGCCAUAAGUCGUGCGUGAAAGGCAAGGGCUCAACCCUUGGAGUGCGCAUGAUACUGUGGUGCUAGAGCGAUGGAGAGGGAACUGGAAUUCUUGGUGUAGCAGUGAGAUGCGUAGAUAUCAAGAGGAAGACU-CGUGGCGAAGGCGAGUUCCUGGACAUGU-GCUGACGCUGAGGUACGAAGGCUAGGGUAGCGAAAGGGAUUAGAUACCCCUGUAGUCCUAGCAGUAAACGGUGCACGCUUGGUGUGGGAGG---AAUCGA-CC---CCUUCCGUGCCGGAGCUAACGCGUUAAGCGUGCCGCCUGGGGAGUACGGUCGCAAGAUUAAAACUCAAAGAAAUUGACGGGGACCCGC-ACAAGCGGUGGAGUAUGUGGCUUAAUUCGAUGCAACGCGAAGAACCUUACCAAGGCUUGACAU-CCCGU--GCUA-UC-CUA-UGAAAGUAG-GAGUC--UCUUAG-GA--GACGCGGGACAGGUGCUGCAUGGCCGUCGUCAGCUCGUGUCGUGAGAUGUUUGGUUAAGUCCAGCAACGAGCGCAACCCCUGUUGUCAGUUACCAGCGAG----UAA-----AGUCGGGGACUCUGGCAAGACUGCCCAGAUCAACUGGGAGGAAGGUGGGGACGACGUCAGGUCAGUAUGGCCCUUAUGCCUUGGGCUGCACACGUACUACAAUGCCCAGUACAGAGGGAAGCCAGUCCGCGAGGACGCGC-AAAUCUCA-AAAAGUGGGCCCAGUUCGGAUUGGAGGCUGCAACUCGCCUCCAUGAAGCCGGAAUCGCUAGUAAUGGCACAUCAGCUACGGUGCCGUGAAUACGUUCCCGGGUCUUGUACACACCGCCCGUCACAUCAUGGAAGUUGGUCGCGCCCGAAGUAUCGGAGCUAACC-GAAA-GGAAGCAAGGUCCUAAGGCGAGACUGAUAACUGGGAU---------------------------------------------------
>Mycoplasma_bovis_Hubei1_CP002513
UCGAGAGUUUGAUCCUGGCUCAGGAUGAACGCUGGCUGUG-UGC-CUAAUACAUGCAUGUCGAGCGAUG--------AUAGCAAUAU----------CAUAGCGGCGAAUGGGUGAGUAACACGUACUCAACGUACCUUUUAGAUUGGGAUAGCGGAUGGAAACAUCCGAUAAUACCGAAUAC-UUAUUAUUU-UU-GCAU-GAAAGUAAUAUAAAAGAAGC------GUUU---GCUUCGCUAAAAGAUCGGAGUGCGCAACAUUAGCUAGUUGGUGAGGUAACGGCCCACCAAGGCGAUGAUGUUUAGCGGGGUUGAGAGAUUGAUCCGCCACACUGGGACUGAGAUACGGCCCAGACUCCUACGGGAGGCAGCAGUAGGGAAUAUUCCACAAUGGACGAAAGUCUGAUGGAGCGACACAGCGUGCAGGAUGAAGG-CCUUGGGUUGUAAACUGCUGUGGUUAGGGAAGAAAAAGUAGCAUAGAAA---GAUGCUACCUUGACGGUACCUGAUUAGAAAGCAAC-GGCUAAC-UAUGUGCCAGCAGCCGCGGUAAUACAUAGGUUGCAAGCGUUAUCCGAAAUUAUUGGGCGUAAAGCGUCUGUAGGUUGUUUGUUAAGUCUGGCGUUAAAUUUUGGGGCUCAACCCCAAAA-CGCGUUGGAUACUGGCAGACUAGAGUUAUGUAGAGGUUAGCGGAAUUCCUUGUGAAGCGGUGAAAUGCGUAGAUAUAAGGAAGAACAUC-AA-GGCGAAGGCAGCUAACUGGGCAUAC-ACUGACACUGAGAGACGAAAGCGUGGGGAGCAAACAGGAUUAGAUACCCUGGUAGUCCACGCCCUAAACGAUGAUCAUUAGUUGAUGGG-------GAA---------CUCAUCGACGCAGCUAACGCAUUAAAUGAUCCGCCUGAGUAGUACGUUCGCAAGAAUAAAACUUAAAGGAAUUGACGGGGAUCCGC-ACAAGCGGUGGAGCAUGUGGUUUAAUUUGAUGUUACGCGUAGAACCUUACCCACUCUUGACAU-C-UUC--UG-AAAGCUAU-AGAGACAUAGUGGA----------A----CAGAAUGACAGAUGGUGCAUGGUUGUCGUCAGCUCGUGUCGUGAGAUGUUCGGUUAAGUCCUGCAACGAGCGCAACCCUUAUCCUUAGUUACUACCAU-----UUA-G-----UUGAGCACUCUAAGGAGACUGCCCGAG-UAAUCGGGAGGAAGGUGGGGACGACGUCAAAUCAUCAUGCCUCUUACGAGUGGGGCUACACACGUGCUACAAUGGACGGUACAAAGAGAAGCGAAGUGGUGACAUGGAGC-AAACCUCAAAAAACCGUUCUCAGUUCGGAUUGAAGUCUGCAACUCGACUUCAUGAAGUCGGAAUCGCUAGUAAUCGUAGAUCAGCUACGCUACGGUGAAUACGUUCUCGGGUCUUGUACACACCGCCCGUCAAACCAUGGGAGCUGGUAAUGCCCGAAGUCGGUUU--------UAAG-------AACUGCCUAAGGCAGGACUGGUGACUGGGGUUAAGUCGUAACAAGGUAUCCCUACGAGAACGUGGGGAUGGAUUACCUCCUU
>Ignavibacterium_album_Mat9-16_JCM_16511
---AGAGUUUGAUCCUGGCUCAGGACGAACGCUGGCGGCG-UGC-UUAACACAUGCAAGUCU-ACG-AAAAGG---GGUAGCAAUAUC----CCG--AGAAGUGGCGCACGGGUGAGUAACACGUAAGUAAUCUACCUUUAGGUUCGGAAUAACUCCGAGAAAUCGGUGCUAAUACCGGAUGAUGCAGCGGAU-CC-ACAU-GGAUAUGUUGUUAAAGU---------UAUA------ACGCCUGAAGAUGAGCUUGCGGCCGAUUAGCUAGUUGGUGGGGUAACGGCCUACCAAGGCGACGAUCGGUAGCUGGUCUGAGAGGAUGAUCAGCCACACUGGAACUGAGACACGGUCCAGACUCCUACGGGAGGCAGCAGUGAGGAAUAUUGGGCAAUGCCCGCAAGGGUGACCCAGCAACGCCGCGUGGAGGAUGAAGGUCGUAAGAUUGUAAACUCCUGUUAGAGGGGACGAAUAAUCCCGAU--AGA----AUCGGGACUUGACUGUACCCUCAGAGAAAGCCCC-GGCUAAC-UACGUGCCAGCAGCCGCGGUAAUACGUAGGGGGCAAGCGUUGUCCGGAUUCACUGGGUGUAAAGGGCGCGCAGGCGGGUUAGCAAGUCAGAGGUGAAAUCCUACAGCUUAACUGUAGAACUGCCUUUGAAACUGUUAAUCUUGAGUGCGGAAGAGAGAGACGGAAUUCCAGGUGUAGCGGUGAAAUGCGUAGAUAUCUGGAAGAACACC-AGUUGCGAAGGCGGUCUCUUGGUCCGUU-ACUGACGCUCAGGCGCGAAAGCGUGGGGAGCAAACAGGAUUAGAUACCCUGGUAGUCCACGCCCUAAACGAUGAAUACUAGGUGUUGGUCCC----ACUG------GGAUCAGUGCCGCAGCUAACGCAUUAAGUAUUCCACCUGGGGAGUACGAUCGCAAGGUUGAAACUCAAAGGAAUUGACGGGGGCCCGC-ACAAGCAGUGGAGCAUGUGGUUUAAUUCGAUGCAACGCGAAGAACCUUACCUAGGCUUGAAAG-GCAGA--UAACAGG-GUA-UGAAAGUAC-CCCUC--CCUUCG-GG--GCAUCUGUACAGGUGCUGCAUGGCUGUCGUCAGCUCGUGCCGUGAGGUGUUGGGUUAAGUCCCGCAACGAGCGCAACCCCUACCAUUAGUUGCCACCAGG----UUA-----UGCUGAGCACUCUAAUGGGACUGCCUACG-CAAGUAGGAGGAAGGUGGGGAUGACGUCAAGUCCGCAUGGCCCUUACGCCUAGGGCUACACACGUGCUACAAUGGAUGCUACAAUGGGCAGCAAGACCGCGAGGUUAAGC-CAAUCCCUUAAAAGCAUCCCCAGUUCGGAUUGGAGUCUGAAACCCGACUCCAUGAAGUUGGAAUUGCUAGUAAUCGCGGAUCAGC-ACGCCGCGGUGAAUACGUUCCCGGGCCUUGUACACACCGCCCGUCAAGCCAUGGAAGCCGGGGGUACCCGAAGCCAGUAUUCUAACCCGCAAGGGAGGAAGCUGUCUAAGGUAAAACCGGUGACUGGGGCUAAGUCGUAACAAGGUAGCCGUACCGGAAGGUGCGGCUGGAUCACCU----
>DQ906842_1_1454_Bacteria_Chlorobi_Ignavibacteria_Ignavibacteriales_BSV26_uncultured_bacterium
----------------------------------------------------AUGCAAGUCA-GGGGGA--AA-UCUGCCGCAAGGCA----GAG--AACACCGGCGAACGGGUGAGUAACACGUAGGCAACCUACCUUGUGAACGGGGAUAACCCCGGGAAACCGGAGCUAAUACCCGAUGAAAUUCUGAGG-UG-GCAU-CAUCUUGGAAUGAAAGUUCCG-----GCGCGUGGAAACGUCACAAGAGGGGCCUGCGUCCCAUUAGAUAGUUGGCGGGGUAACGGCCCACCAAGUCGAUGAUGGGUAGCUGGUCUGAGAGGAUGGUCAGCCACACUGGAACUGAGACACGGUCCAGACUUCUACGGAAGGCAGCAGUGAGGAAUAUUGCUCAAUGGGCGAAAGCCUGAAGCAGCGACGCCGCGUGAGGGAUGAAGUCCGUUAGGAUGUAAACCUCUUUUGUAGGGGAAGAAUGUCCCGCC---UCA-----GGCGGGAUUGACGGUACCCUGCGAAUAAGCACC-GGCCAAC-UACGUGCCAGCAGCCGCGGUAAUACGUAGGGUGCAAGCGUUGUCCGGAAUCACUGGGUGUAAAGGGUCCGCAGGCGGACAGGUAAGUCGGUGGUGAAAGUUCACGGCUCAACCGUGAAAUGGCCUUCGAUACUGCUUGUCUUGAGUGUGGGAGAGGAUGACGGAAUUCAUGGUGUAGCAGUGAAAUGCGUAGAUAUCAUGAAGAACACA-GGUUGCGAAGGCGGUCAUCUGGCCCACA-ACUGACGCUCAGGGACGAAAGCGUGGGGAGCAAACAGGAUUAGAUACCCUGGUAGUCCACGCCCUAAACGAUGGAUACUCGGUGUCGGCCCC---CUCGC-----GGGGUCGGUGCCUAAGCCAACGCAUUAAGUAUCUCACCUGGGGAGUACGAUCGCAAGGUUGAAACUCAAAGGAAUUGACGGGGGCCCGC-ACAAGCAGUGGAGCAUGUGGUUCAAUUCGAUGCAACGCGAAGAACCUUACCUGGGUUUGAAAG-GCAAG--CGACAGU-CCC-GGAAACGGG-AUCUCC-CCGCAA-GG-GGCGCUUGUACAGGUGCUGCAUGGCUGUCGCCAGCUCGUGCCGUGAGGUGUUAGGUUAAGUCCUGCAACGAGCGCAACCCCUACACUUAGUUGCCAUCAGG----UCA-----UGCUGGGCACUCUAAGUGGACUGCCUACG-CAAGUAGGAGGAAGGUGGGGAUGACGUCAAGUCCUCAUGGCCCUUACGCCCAGGGCAACACACGUGCUACAAUGGCCGCCACAAAGGGUUGCCAAGGCGCAAGCCGGAGC-CAAUCCCAAAAAAGCGGUCUCAGUUCGGAUUGGGGUCUGCAAUUCGACCCCAUGAAGCUGGAAUUGCUAGUAAUCGCGCAUCAGC-ACGGCGCGGUGAAUACGUUCCCGGGCCUUGUACACACCGCCCGUCAAGCCAUGGAAACUGGGGGUACCCGAAGUCCGC-----------CUC-------AGGCGGCCAAGGUAAAACCAGCGACUGGGG----------------------------------------------------
>13_1_40cm_2_scaffold_21357_16S_1
-GGAGAGUUUGAUCCUGGCUCAGGACGAACGCUGGCGGCG-UGC-CUAACACAUGCAAGUCA-GGG-AA-AAA--GGGUAGCAAUAUC----CUG--AGAACCGGCGAACGGGUGAGUAACACGUAGGCAACUUACCUUGUGAACGGGAAUAACCCCGGGAAACCGGAGCUAAUGCCCGAUGCAGUUCCGGUG-GA-GCAU-UCCACCGGAAUGAAAGUCCCG--U--GCAC----GGAUGUCACAAGAUGGGCCUGCGUCCCAUUAGAUAGUUGGCGGGGUAACGGCCCACCAAGUCAACGAUGGGUAGCUGGUCUGAGAGGACGACCAGCCACACUGGAACUGAGACACGGUCCAGACUUCUACGGAAGGCAGCAGUGAGGAAUAUUGCUCAAUGGGCGAAAGCCUGAAGCAGCGACGCCGCGUGAAGGACGAAAUCCGUUAGGAUGUAAACUUCUUUUACAGGGGAAGAAUGUUCCGAC---UUG------UCGGAAUUGACGGUACCCUGUGAAUAAGCACC-GGCCAAC-UACGUGCCAGCAGCCGCGGUAAUACGUAGGGUGCAAGCGUUGUCCGGAAUUACUGGGUGUAAAGGGUCCGCAGGCGGGCGAGCAAGUCGGUGGUGAAAUUCUUUGGCUCAACCAAAGGACUGCCUUCGAUACUGCUCGUCUUGAGUUCGAGAGAGGAUAAUGGAAUUCAUGGUGUAGCGGUGAAAUGCGUAGAGAUCAUGAAGAACACC-AGUAGCGAAGGCGGUUAUCUGGCUCGAU-ACUGACGCUCAGGGACGAAAGCGUGGGGAGCAAACAGGAUUAGAUUCCCUGGUAGUCCACGCCCUAAACGAUGGAUGUUCGGUGUCGGUCCC---CUCAG-----CGGAUCGGUGCCUGAGCUAACGCGUUAAACAUCCCACCUGGGGAGUACGAUCGCAAGGUUGAAACUCAAAGGAAUUGACGGGGGCCCGC-ACAAGCAGUGGAGCAUGUGGUUCAAUUCGAUGCAACGCGAAGAACCUUACCUGGGUUUGAAAG-GCAAG--CGACAGG-CGA-UGAAAGUCG-CCCUCC-CCGCAA-GG-GGCGCUUGUACAGGUGCUGCAUGGCUGUCGUCAGCUCGUGCCGUGAGGUGUUAGGUUAAGUCCUGCAACGAGCGCAACCCCUGCACUUAGUUGCCAUCAGG----UAA-----UGCUGGGCACUCUAAGUGGACUGCCUACG-CAAGUAGGAGGAAGGUGGGGAUGACGUCAAGUCCUCAUGGCCCUUAUACCCAGGGCCACACACGUGCUACAAUGGGUGAUACAAAGGGUUGCCAAGCCGCAAGGUGGAGC-CAAUCCCAAAAAAUCAUCCUCAGUUCGGAUUGGGGUCUGAAACUCGACCCCAUGAAGCUGGAAUUGCUAGUAAUCGCGUAUCAGC-ACGACGCGGUGAAUACGUUCCCGGGCCUUGUACACACCGCCCGUCAAGCCAUGGAAACUAGGGGUACCCGAAAACGCUGUGCUAACC-GCAA-GGGAGCAGGCGUCUAAGGUAAAACUAGCGACUGGGGCUAAGUCGUAACAAGGUAGCCGUACCGGAAGGUGCGGCUGGAUCACCUCCUU
>13_1_20cm_2_scaffold_39996_16S_1
-GGAGAGUUUGAUCCUGGCUCAGGACGAACGCUGGCGGCG-UGC-CUAACACAUGCAAGUCA-GGG-AA-AAA--GGGUAGCAAUAUC----CUG--AGAACCGGCGAACGGGUGAGUAACACGUAGGCAACUUACCUUGUGAACGGGAAUAACCCCGGGAAACCGGAGCUAAUGCCCGAUGCAGUUCCGGUG-GA-GCAU-UCCACCGGAAUGAAAGUCCCG--U--GCAC----GGAUGUCACAAGAUGGGCCUGCGUCCCAUUAGAUAGUUGGCGGGGUAACGGCCCACCAAGUCAACGAUGGGUAGCUGGUCUGAGAGGACGACCAGCCACACUGGAACUGAGACACGGUCCAGACUUCUACGGAAGGCAGCAGUGAGGAAUAUUGCUCAAUGGGCGAAAGCCUGAAGCAGCGACGCCGCGUGAAGGACGAAAUCCGUUAGGAUGUAAACUUCUUUUACAGGGGAAGAAUGUCCCGAC---UUG------UCGGGAUUGACGGUACCCUGUGAAUAAGCACC-GGCCAAC-UACGUGCCAGCAGCCGCGGUAAUACGUAGGGUGCAAGCGUUGUCCGGAAUUACUGGGUGUAAAGGGUCCGCAGGCGGGCGAGCAAGUCGGUGGUGAAAUUCUUUGGCUCAACCAAAGGACUGCCUUCGAUACUGCUCGUCUUGAGUUCGAGAGAGGAUAAUGGAAUUCAUGGUGUAGCGGUGAAAUGCGUAGAGAUCAUGAAGAACACC-AGUAGCGAAGGCGGUUAUCUGGCUCGAU-ACUGACGCUCAGGGACGAAAGCGUGGGGAGCAAACAGGAUUAGAUACCCUGGUAGUCCACGCCCUAAACGAUGGAUGUUCGGUGUCGGUCCC---CUCAG-----CGGAUCGGUGCCUGAGCUAACGCGUUAAACAUCCCACCUGGGGAGUACGAUCGCAAGGUUGAAACUCAAAGGAAUUGACGGGGGCCCGC-ACAAGCAGUGGAGCAUGUGGUUCAAUUCGAUGCAACGCGAAGAACCUUACCUGGGUUUGAAAG-GCAAG--CGACAGG-CGA-UGAAAGUCG-CCCUCC-CCGCAA-GG-GGCGCUUGUACAGGUGCUGCAUGGCUGUCGUCAGCUCGUGCCGUGAGGUGUUAGGUUAAGUCCUGCAACGAGCGCAACCCCUGCACUUAGUUGCCAUCAGG----UAA-----UGCUGGGCACUCUAAGUGGACUGCCUACG-CAAGUAGGAGGAAGGUGGGGAUGACGUCAAGUCCUCAUGGCCCUUAUACCCAGGGCCACACACGUGCUACAAUGGGUGAUACAAAGGGUUGCCAAGCCGCAAGGUGGAGC-CAAUCCCAAAAAAUCAUCCUCAGUUCGGAUUGGGGUCUGAAACUCGACCCCAUGAAGCUGGAAUUGCUAGUAAUCGCGUAUCAGC-ACGACGCGGUGAAUACGUUCCCGGGCCUUGUACACACCGCCCGUCAAGCCAUGGAAACUAGGGGUACCCGAAAACGCUGUGCUAACC-GCAA-GGGAGCAGGCGUCUAAGGUAAAACUAGCGACUGGGGCUAAGUCGUAACAAGGUAGCCGUACCGGAAGGUGCGGCUGGAUCACCUCCUU
>FJ592700_1_1413_Bacteria_Verrucomicrobia_Spartobacteria_Chthoniobacterales_DA101_soil_group_uncultured_bacterium
---AGAGUUUGAUCCUGGCUCAGAACGAACGCUGGCGGCG-UGG-AUAAGACAUGCAAGUCGAGCGGGA-UU-UUUGGUAGCAAUACCGAA--AU--U-CAGCGGCGAACGGGUGCGUAACACGUGGGCAAUCUGUCUUAAAGUGGGGGAUAGCUCGGCGAAAGCCGAAUUAAUACCGCAUGUGAU-CAGGGA-AG-ACAU-CUUUCCGAAAUCAAAGGUGGC-----GCAA--GCUACCGCUUUUUGAGGGGCCCGCGGCCUAUCAGCUUGUUGGUGAGGUAACGGCUCACCAAGGCUAUGACGGGUAGCUGGUCUGAGAGGACGACCAGUCACACUGGGACUGAGACACGGCCCAGACACCUACGGGUGGCAGCAGUCGAGAAUUUUUGACAAUGGGGGAAACCCUGAUCGAGCGACGCCGCGUGGAGGAUGAAGGUCUUCGGGUUGUAAACUCCUGUCAUUUGGGAACAAGGCGCACGUAU-UAACU-GUGCGUGCGUUGAUAGUACCAGAAGAGGAAGGGAC-GGCUAAC-UCUGUGCCAGCAGCCGCGGUAAUACAGAGGUCUCAAGCGUUGUUCGGAUUCAUUGGGCGUAAAGGGUGUGUAGGUGGCGCCGUAAGUCGGGUGUGAAAUUUCGGAGCUUAACUCCGAAACUGCAUUCGAUACUGCGGUGCUUGAGGACUGGAGAGGAGACUGGAAUUUACGGUGUAGCAGUGAAAUGCGUAGAUAUCGUAAGGAAGACC-AGUGGCGAAGGCGGGUCUCUGGACAGUU-CCUGACACUGAGACACGAAGGCCAGGGGAGCAAACGGGAUUAGAUACCCCGGUAGUCCUGGCAGUAAACGGUGCACGUUUGGUGUGGGAGG---AUUCGA-CC---CCUUCUGCGCCGGAGCUAACGCGUUAAACGUGCCGCCUGGGGAGUACGGUCGCAAGAUUAAAACUCAAAGGAAUUGACGGGGGCCCGC-ACAAGCGGUGGAGCAUGUGGUUCAAUUCGACGCAACGCGAAGAACCUUACCUGGGCUCGAAAU-GUAGU--CGACCGU-CUC-AGAGAUGAG-GCUUUC-CCGCAA-GG-GACGGCUGCAUAGGUGCUGCAUGGCUGUCGUCAGCUCGUGUCGUGAGAUGUUGGGUUAAGUCCCGCAACGAGCGCAACCCUCACCGUUAGUUGCUA-CCC-----GCA-A-----GGGAGCACCCUAACGGAACCGCCUCAGAUAAUGGGGAGGAAGGUGGGGAUGACGUCAAGUCCUCAUGGCCUUUAUGUCCAGGGCUACACACGUGCUACAAUGGCCGGUACAAAGCGUCGCGAACCCGCGAGGGGGAGC-CAAUCGCAAAAAGCCGGUCUCAGUUCGGAUUGCAGGCUGCAACUCGCCUGCAUGAAGCUGGAAUCGCUAGUAAUCGCGUAUCAGA-ACGACGCGGUGAAUACGUUCCCGGGCCUUGCACACACCGCCCGUC----------------------------------------------------------------------------------------------------------------------------------------
>EU335362_1_1511_Bacteria_Verrucomicrobia_S-BQ2-57_soil_group_uncultured_bacterium
---AGAGUUUGAUCAUGGCUCAGAACGAACGCUGGCGGCG-UGG-AUAAGACAUGCAAGUCGAACGGGA-AUUAUUUAUAGCAAUAU-GAG-GGA--UCUAGUGGCGAAAGGGUGCGUAACACGUAGCU-ACUUACCUCGAAGUUGGGGAUAGCUCGGCGAAAGCCGGAUUAAUACCGAAUGUGACU----------GUGA---------GGUCAAAGCUGGGGAUC-GUAAGACCUGGCGCUUUGAGAUGGGGCUGCGGCCUAUCAGGUUGUUGGCGGGGUAAUGGCCCACCAAGCCUAAGACGGGUAGCUGGUCUGAGAGGACGACCAGCCACACUGGAACUGAGACACGGUCCAGACACCUACGGGUGGCAGCAGUCGAGGAUUUUUCUCAAUGGGGGAAACCCUGAAGGAGCGACGCCGCGUGAGGGAUGAAGGUCUUCGGAUUGUAAACCUCUGUCAUCUGGGAACAAUGUGAUCUAC-CCAACAC-GUGGAUUAUUGAUAGUACCGGAAGAGGAAGCCGU-GGCUAAC-UCUGCGCCAGCAGCCGCGGUAAUACAGAGACGGCGAGCGUUGUUCGGAUUCAUUGGGCGUAAAGGGUGCGCAGGCGGUCCGUUAAGUCGGAUGUGAAAGCUCACAGCCUAACUGUGAUAGGUCACUCGAAACUGGCGGGCUCGAGGGCUGGAGAGGAGACUGGAAUAGUCGGUGUAGCGGUGAAAUGCGUAGAGAUCGACUAGAACACC-GGUGGCGAAGGCGGGUCUCUGGACAGCU-CCUGACGCUCAUGCACGAAAGCCAGGGGAGCAAACGGGAUUAGAUACCCCGGUAGUCCUGGCCCUAAACGGUGUUCACUUGGUGUGGGGGG---AGUCGA-CC---CCCUCCGUGCCGAAGCUAACGCGAUAA-UGAACCGCCUGGGAAGUACGACCGCAAGGUUAAAACUCAAAGAAAUUGACGGGGGCCCGC-ACAAGCGGUGGAGCAUGUGGCUUAAUUCGAUGCAACGCGAAGAACCUUACCUGGCCUUGACAU-GCUGG--UGUAGAA-GCC-UGAAAGGGC-GAC-GCCUCGUAA-GAGG-AGCCAGCACAGGUGCUGCAUGGUUGUCGUCAGCUCGUGUCGUGAGAUGUUGGCUUAAGUGCCGCAACGAGCGCAACCCUUGUGUUUAGUUGC---CUGC----GCA-A---G-CGG-GAUCUCUAAACAGACUGCCUCGUUUAACGAGGAGGAAGGUGGGGAUGACGUCAAAUCAGUAUGGCCCUUACGGCCAGGGCUGCACACGUGCUACAAUGCAUGGUACAGAGGGACGCAAGACCGCGAGGUGGAGC-AAAUCCCACAAAACCAUGCCCAGUUCAGAUUGAAGGCUGCAACUCGCCUUCAUGAAGCCGGAAUCGCUAGUAAUGGCGCAUCAGCUACGGCGCCGUGAAUACGUUCCCGGGCCUUGUACACACCGCCCGUCACAUCAUGGAAGCUGUCUGCACCCGAAGUCGCCGUGUUAACC-GCAA-GGAGACAGGCGCCGAAGGUAUGGAUAGUGACUGGGAUGAAGUCGUAACAAGGU-----------------------------------
>13_1_40cm_4_scaffold_248250_16S_1
------------------------------------------------------------------------------------------------------------------------------------------------------------------------------------------------------------------------------------------------------------------------------------------------------------------------------------------------------------------------------------------------------------------------------GCGACGCCGCGUGAGGGAUGAAGGCCUUCGGGUUGUAAACCUCUGUCACCGGGGAAGAAACGCUGCACGU-UAAUA-GCGUGCAGCCUGACUUAACCCGGAGAGGAAGCAGU-GGCUAAC-UCUGUGCCAGCAGCCGCGGUAAUACAGAGACUGCAAGCGUUGUUCGGAUUCAUUGGGCGUAAAGGGUGCGCAGGCGGUGUGCUAAGUCGGAUGUGAAAUCUCACAGCCUAACUGUGAUAGGUCAUUCGAAACUGGCAUGCUAGAGGACUGGAGAGGAGACUGGAAUGGUCGGUGUAGCGGUGAAAUGCGUAGAGAUCGACCAGAACACC-GGUGGCGAAGGCGGGUCUCUGGACAGUU-CCUGACGCUCAGGCACGAAAGCCAGGGGAGCAAACGGGAUUAGAUACCCCGGUAGUCCUGGCCCUAAACGGUGUUCACUUGGUGUGCGGGG---AGUCGA-CC---CCCUGCGUGCCGCAGCUAACGCGAUAAGUGAACCGCCUGGGAAGUACGGCCGCAAGGCUAAAACUCAAAGAAAUUGACGGGGGCCCGC-ACAAGCGGUGGAGCAUGUGGCUUAAUUCGAUGCAACGCGAAGAACCUUACCUGGCCUUGACAU-GCUGG--UGUAGAA-CCC-AGAAACGGG-GACUC--UCGCAA-GA-GAAGCCAGCACAGGUGCUGCAUGGUUGUCGUCAGCUCGUGUCGUGAGAUGUUGGCUUAAGUGCCGCAACGAGCGCAACCCUUGUGUUUAGUUGCC--CGC-----GCA-A---G-CGG-GAUCUCUAAACAGACUGCCUGGUUUAACCAGGAGGAAGGUGGGGAUGACGUCAAAUCAGUAUGGCCCUUACGGCCAGGGCUGCACACGUGCUACAAUGCGCGGUACAGAGGGAUGCAAGACCGCGAGGUGGAGC-AAAUCCCGCAAAACCGCGCCCAGUUCAGAUUGAAGGCUGCAACUCGCCUUCAUGAAGCCGGAAUCGCUAGUAAUGGCGCAUCAGCUACGGCGCCGUGAAUACGUUCCCGGGCCUUGUACACACCGCCCGUCACAUCAU---------------------------------------------------------------------------------------------------------------------------------
>13_1_40cm_3_scaffold_75579_16S_1
-GGAGAGUUUGAUUCUGGCUCAGAACGAACGCUGGCGGCG-UGG-AUAAGACAUGCAAGUCGAACGGGA-AUCGUUUAUAGCAAUAUGGAU-GAU---CUAGUGGCGAAAGGGUGCGUAACACGUGGCU-ACCUACCUCGAAGUUGGGGAUAGCUCGGCGAAAGCCGGAUUAAUACCGAUUGUGACC----------GUAA---------GGUCAAAGCUGGGGAUC-GUAAGACCUGGCGCUUUGAGAUGGGGCUGCGGCCUAUCAGGUAGUUGGCGGGGUAAUGGCCCACCAAGCCUAAGACGGGUAGCUGGUCUGAGAGGACGACCAGCCACACUGGAACUGAGACACGGUCCAGACACCUACGGGUGGCAGCAGUCGAGGAUUUUUCUCAAUGGGGGAAACCCUGAAGGAGCGACGCCGCGUGAGGGAUGAAGGUCUUCGGAUUGUAAACCUCUGUCAUCUGGGAACAAUGCUAGUCAC-CUAACAC-GUGCCUAGUUGAUAGUACCGGAAGAGGAAGCAGU-GGCUAAC-UCUGUGCCAGCAGCCGCGGUAAUACAGAGACUGCAAGCGUUGUUCGGAUUCAUUGGGCGUAAAGGGUGCGCAGGCGGUGCGUUAAGUCGGAUGUGAAAUCUCACAGCCUAACUGUGAUAGGUCAUUCGAAACUGGCAUGCUAGAGGACUGGAGAGGAGACUGGAAUGGUCGGUGUAGCGGUGAAAUGCGUAGAGAUCGACCAGAACACC-GGUGGCGAAGGCGGGUCUCUGGACAGUU-CCUGACGCUCAGGCACGAAAGCCAGGGGAGCAAACGGGAUUAGAUACCCCGGUAGUCCUGGCCCUAAACGGUGUUCACUUGGUGUGCGGGG---AGUCGA-CC---CCCUGCGUGCCGCAGCUAACGCGAUAAGUGAACCGCCUGGGAAGUACGGCCGCAAGGCUAAAACUCAAAGAAAUUGACGGGGGCCCGC-ACAAGCGGUGGAGCAUGUGGCUUAAUUCGAUGCAACGCGAAGAACCUUACCUGGCCUUGACAU-GCUGG--UGUAGAA-CCC-AGAAA-CGG-GGACGCCUCGCAA-GAGG-AGCCAGCACAGGUGCUGCAUGGUUGUCGUCAGCUCGUGUCGUGAGAUGUUGGCUUAAGUGCCGCAACGAGCGCAACCCUUGUGUUUAGUUGCC--CGC-----GCA-A---G-CGG-GAUCUCUAAACAGACUGCCUGGUUUAACCAGGAGGAAGGUGGGGAUGACGUCAAAUCAGUAUGGCCCUUACGGCCAGGGCUGCACACGUGCUACAAUGCUCGGUACAGAGGGAUGCAAGACCGCGAGGUGGAGC-AAAUCCCGCAAAACCGCGCCCAGUUCAGAUUGAAGGCUGCAACUCGCCUUCAUGAAGCCGGAAUCGCUAGUAAUGGCGCAUCAGCUACGGCGCCGUGAAUACGUUCCCGGGCCUUGUACACACCGCCCGUCACAUCAUGGAAGCUGUCUGCACCCGAAGUCGCUGUGUCAACC-GCAA-GGAGACAGGCGCCGAAGGUAUGGAUAGUGACUGGGAUGAAGUCGUAACAAGGUAGCCGUAGGGGAACCUGCGGCUGGAUCACCUCCUU
>13_1_20cm_2_scaffold_139998_16S_1
-GGAGAGUUUGAUUCUGGCUCAGAACGAACGCUGGCGGCG-UGG-AUAAGACAUGCAAGUCGAACGGGA-GUUGUUUAUAGCAAUAUGAGU-ACU---CUAGUGGCGAAAGGGUGCGUAACACGUGGCU-ACCUACCUCGAAGUUGGGGAUAGCUCGGCGAAAGCCGGAUUAAUACCGAAUGUGACC----------GUAA---------GGUCAAAGCUGGGGAUC-GUAAGACCUGGCGCUUUGAGAUGGGGCUGCGGCCUAUCAGGUAGUUGGCGGGGUAAUGGCCCACCAAGCCUAAGACGGGUAGCUGGUCUGAGAGGACGACCAGCCACACUGGAACUGAGACACGGUCCAGACACCUACGGGUGGCAGCAGUCGAGGAUUUUUCUCAAUGGGGGAAACCCUGAAGGAGCGACGCCGCGUGAGGGAUGAAGGUCUUCGGAUUGUAAACCUCUGUCAUCUGGGAACAAUGUGAUCUAC-CUAACAC-GUGGAUCAUUGAUAGUACCGGAAGAGGAAGCAGU-GGCUAAC-UCUGUGCCAGCAGCCGCGGUAAUACAGAGACUGCAAGCGUUGUUCGGAUUCAUUGGGCGUAAAGGGUGCGCAGGCGGUGUGUUAAGUCGGAUGUGAAAUCUCACAGCCUAACUGUGAUAGGUCAUUCGAAACUGGCAUGCUAGAGGACUGGAGAGGAGACUGGAAUGGUCGGUGUAGCGGUGAAAUGCGUAGAGAUCGACCAGAACACC-GGUGGCGAAGGCGGGUCUCUGGACAGUU-CCUGACGCUCAGGCACGAAAGCCAGGGGAGCAAACGGGAUUAGAUACCCCGGUAGUCCUGGCCCUAAACGGUGUUCACUUGGUGUGCGGGG---AGUCGA-CC---CCCUGCGUGCCGCAGCUAACGCGAUAAGUGAACCGCCUGGGAAGUACGACCGCAAGGUUAAAACUCAAAGAAAUUGACGGGGGCCCGC-ACAAGCGGUGGAGCAUGUGGCUUAAUUCGAUGCAACGCGAAGAACCUUACCUGGCCUUGACAU-GCUGG--UGUAGAA-CCC-AGAAA-CGG-GGACGUCUCGCAA-GAGA-AGCCAGCACAGGUGCUGCAUGGUUGUCGUCAGCUCGUGUCGUGAGAUGUUGGCUUAAGUGCCGCAACGAGCGCAACCCUUGUGUUUAGUUGC---CCGC----GCA-A---G-CGG-GAUCUCUAAACAGACUGCCUGGUUUAACCAGGAGGAAGGUGGGGAUGACGUCAAAUCAGUAUGGCCCUUACGGCCAGGGCUGCACACGUGCUACAAUGCGCGGUACAGAGGGAUGCAAGACCGCGAGGUGGAGC-AAAUCCCGCAAAACCGCGCCCAGUUCAGAUUGAAGGCUGCAACUCGCCUUCAUGAAGCCGGAAUCGCUAGUAAUGGCGCAUCAGCUACGGCGCCGUGAAUACGUUCCCGGGCCUUGUACACACCGCCCGUCACAUCAUGGAAGCUG-------------------------------------------------------------------------------------------------------------------------
>13_1_40cm_2_scaffold_62662_16S_1
-GGAGAGUUUGAUUCUGGCUCAGAACGAACGCUGGCGGCG-UGG-AUAAGACAUGCAAGUCGAACGGG--AGUGUUUAUAGCAAUAUGAGU-ACU---CUAGUGGCGAAAGGGUGCGUAACACGUGGCU-ACCUACCUCGAAGUUGGGGAUAGCUCGGCGAAAGCCGGAUUAAUACCGAAUGUGACC----------GUAA---------GGUCAAAGUUGGGGAUC-GUAAGACCUGACGCUUUGAGAUGGGGCUGCGGCCUAUCAGGUAGUUGGCGGGGUAAUGGCCCACCAAGCCUAAGACGGGUAGCUGGUCUGAGAGGACGACCAGCCACACUGGAACUGAGACACGGUCCAGACACCUACGGGUGGCAGCAGUCGAGGAUUUUUCUCAAUGGGGGAAACCCUGAAGGAGCGACGCCGCGUGAGGGAUGAAGGUCUUCGGAUUGUAAACCUCUGUCAUCUGGGAACAAUGCGAGUCAC-CUAACAC-GUGCCUCGUUGAUAGUACCGGAAGAGGAAGCAGU-GGCUAAC-UCUGUGCCAGCAGCCGCGGUAAUACAGAGACUGCAAGCGUUGUUCGGAUUCAUUGGGCGUAAAGGGUGCGCAGGCGGUGCGUUAAGUCGGAUGUGAAAUCUCACAGCCUAACUGUGAUAGGUCAUUCGAAACUAGCGCGCUAGAGGACUGGAGAGGAGACUGGAAUGGUCGGUGUAGCGGUGAAAUGCGUAGAGAUCGACCAGAACACC-GGUGGCGAAGGCGGGUCUCUGGACAGUU-CCUGACGCUCAGGCACGAAAGCCAGGGGAGCAAACGGGAUUAGAUACCCCGGUAGUCCUGGCCCUAAACGGUGUUCACUUGGUGUGCGGGG---AGUCGA-CC---CCCUGCGUGCCGCAGCUAACGCGAUAAGUGAACCGCCUGGGAAGUACGGCCGCAAGGCUAAAACUCAAAGAAAUUGACGGGGGCCCGC-ACAAGCGGUGGAGCAUGUGGCUUAAUUCGAUGCAACGCGAAGAACCUUACCUGGCCUUGACAU-GCUGG--UGUAGAA-CCC-AGAAA-CGG-GGACGUCUCGCAA-GAGA-AGCCAGCACAGGUGCUGCAUGGUUGUCGUCAGCUCGUGUCGUGAGAUGUUGGCUUAAGUGCCGCAACGAGCGCAACCCUUGUGUUUAGUUGCC--CGC-----GCA-A-----GCGGGAUCUCUAAACAGACUGCCUGGUUUAACCAGGAGGAAGGUGGGGAUGACGUCAAAUCAGUAUGGCCCUUACGGCCAGGGCUGCACACGUGCUACAAUGCGCGGUACAGAGGGAUGCAAGACCGCGAGGUGGAGC-AAAUCCCGCAAAACCGCGCCCAGUUCAGAUUGAAGGCUGCAACUCGCCUUCAUGAAGCCGGAAUCGCUAGUAAUGGCGCAUCAGCUACGGCGCCGUGAAUACGUUCCCGGGCCUUGUACACACCGCCCGUCACAUCAUGGAAGCUGUCUGCACCCGAAGUCGCUGUGUCAACC-GCAA-GGAGACAGGCGCCGAAGGUAUGGAUAGUGACUGGGAUGAAGUCGUAACAAGGUAGCCGUAGGGGAACCUGCGGCUGGAUCACCUCCUU
>13_1_40cm_2_scaffold_402812_16S_1
-GGAGAGUUUGAUUCUGGCUCAGAACGAACGCUGGCGGCG-UGG-AUAAGACAUGCAAGUCGAACGCGA---CCGGGGUAGCAAUAUUCC--GUG--UGGAGUGGCGCAAGGGUGCGUAACACGUGGGUAAUCUGCCGUGAAGUUGGGGAUAACUCGCUGAAAGGCGAGCUAAUACCGAAUGUGGAUUUAGGA-AG-GCAU-CUUUCCUGGUCCAAAGUUGGGGACC-GUAAGGCCUGACGCUUCACGAUGAGCCCGCGGCCUAUCAGCUAGUUGGUGAGGUAACGGCCCACCAAGGCGAAGACGGGUAGCUGGUCUGAGAGGACGACCAGCCACACUGGAACUGAGACACGGUCCAGACACCUACGGGUGGCAGCAGUCGAGAAUUUUUCUCAAUGGGCGAAAGCCUGAAGGAGCGACGCCGCGUGGGGGAUGAAUGGCUUCGGCCCGUAAACCCCUGUCAUUCGCGAACA-------------A---------------UG-------CGCA----------------------CUGUGCCAGCAGCCGCGGUAAUACAGAGGUCCCAAGCGUUGUUCGGAUUCACUGGGCGUAAAGGGUGCGCAGGUGGUCGGGUAAGUCUGAUGUGAAAUCUCCGAGCUCAACUCGGAAAUGGCAUUGGAUACUAUUCGGCUCGAGGGUCGGAGGGGAGACUGGAAUUCUCGGUGUAGCAGUGAAAUGCGUAGAUAUCGAGAGGAACACC-AGUGGCGAAGGCGAGUCUCUGGACGACU-CCUGACACUGAGGCACGAAAGCUAGGGGAGCAAACAGGAUUAGAUACCCUGGUAGUCCUAGCCGUAAACGGUGCGCAUUUGCUGUGAGCGG---AAUCGA-CC---CCGUUCGUGGCGAAGCUAACGCGUUAAAUGCGCCGCCUGGGGAGUACGGUCGCAAGAUUAAAACUCAAAGAAAUUGACGGGGGCCUGC-ACAAGCGGUGGAGUAUGUGGCUUAAUUCGAUGCAACGCGAAGAACCUUACCUGGCCUUGACAU-G--------------------------------------------------------------------------------------------------------------------------------------------------------------------------------------------------------------------------------------------------------------------------------------------------------------------------------------------------------------------------------------------------------------------------------------------------------------------------------------------------------------------------------------------------------------------------------------
>JF175155_1_1390_Bacteria_Verrucomicrobia_OPB35_soil_group_uncultured_bacterium
-------------------------CGAACGCUGGCGGCG-UGG-AUAAGACAUGCAAGCCGAACGCAA-CACAUU-GCAGCAAUGUAGUG--UG--UGGAGUGGCGCAAGGGUGCGUAACACGUGGGUAAUUUGCCGUGAAGACUGGGAUAACUUGCUGAAAGGCGAGCUAAUACCGGAUGUGGAAAUUGGG-AG-GCAU-CUUCUGAUUUCUGAAGUUGGGGACC-GUAAGGCCUGACGUUUCACGAUAAGCCCGCGGCCUAUCAGCUAGUUGGUGAGGUAACGGCUCACCAAGGCGAAGACGGGUAGCUGGUCUGAGAGGACGACCAGCCACACUGGAACUGAGAGACGGUCCAGACACCUACGGGUGGCAGCAGUCGAGAAUUUUUCUCAAUGGGGGAAACCCUGAAGGAGCGACGCCGCGUGGGGGAUGAAUGGCUUCGGCCCGUAAACCCCUGUCAUUUGCGAACAAUGUGUACUAU-UUAAAAG-AUGGUGCAUUGAUAGUAGCGAAAGAGGAAGGGAC-GGCUAAC-UCUGUGCCAGCAGCCGCGGUAAUACAGAGGUCCCGAGCGUUGUUCGGAUUCACUGGGCGUAAAGGGUGCGUAGGUGGUGGGGUAAGUCGGAUGUGAAAUCUCGGAGCUCAACUCCGAAAUGGCAUUGGAAACUACCCUGCUGGAGGUUUGGAGGGGGGACUGGAAUUCUCGGUGUAGCAGUGAAAUGCGUAGAUAUCGAGAGGAACACC-AGUGGCGAAGGCGAGUCCCUGGACAAAA-CCUGACACUGAGGCACGAAAGCUAGGGGAGCAAACAGGAUUAGAUACCCUGGUAGUCCUAGCCGUAAACGGUGCUUGCUUGCUGUAAAAGG---AAUCGA-CC---CCUUUUGUGGCGAAGCCAACGCGAUAAGCAAGCCGCCUGGGAAGUACGGUCGCAAGAUUAGAACUCAAAGAAAUUGACGGGGGCCUGC-ACAAGCGGUGGAGUAUGUGGCUUAAUUCGAUGCAACGCGAAGAACCUUACCUGGCCUUGACAU-GCACG-UA-UAGGA-GGA-UGAAAGUCU-AAC-GG-UAGCAA-UA-CCAGCGUGCACAGGUGCUGCAUGGCUGUCGUCAGCUCGUGUCGUGAGAUGUUGGGUUAAGUCCCGCAACGAGCGCAACCCUUAUGUCCUGUUGCCAAUCCAAC--GAG-A---G-UUGGGCACUCUGGACAGACUGCCUCGU-UAACGAGGAGGAAGGUGGGGAUGACGUCAAGUCAGUAUGGCCCUUACGGCCAGGGCUGCACACGUACUACAAUGCUCGGCACAAAGGGAAGCAAGACCGCGAGGUGGAGC-AAAUCCCCUAAAACCGAGCCCAGUUCAGAUUGAAGUCUGCAACUCGACUUCAUGAAGCUGGAAUCGCUAGGAAUGGCGCAUCAGCUACGGCGCCGUGAAUACGUUCCCAGGCCU---------------------------------------------------------------------------------------------------------------------------------------------------------
>13_2_20cm_2_scaffold_148099_16S_1
-GGAGAGUUUGAUUCUGGCUCAGAACGAACGCUGGCGGCG-UGG-AUAAGACAUGCAAGUCGAACGCAA-CACA-CUGCAGCAAUGUAGUG--UG--UGGAGUGGCGCAAGGGUGCGUAACACGUGGGUAAUUUGCCGUGAAGACUGGGAUAACUUGCUGAAAGGCGAGCUAAUACCGGAUGUGGUCACUGAG-AG-GCAU-CUUUUGGUGACUGAAGUUGGGGACC-GUAAGGCCUGACACUUCACGAUAAGCCCGCGGCCUAUCAGCUAGUUGGUGAGGUAACGGCUCACCAAGGCAAAGACGGGUAGCUGGUCUGAGAGGACGACCAGCCUCACUGGAACUGAGACACGGUCCAGACACCUACGGGUGGCAGCAGUCGAGAAUUUUUCUCAAUGGGCGAAAGCCUGAAGGAGCGACGCCGCGUGGGGGAUGAAUGGCUUCGGCCCGUAAACCCCUGUCAUUUGCGAACAAUGCGCAUUAU-UUAAAAG-AUGAUGCGUUGAUAGUAGCGAAAGAGGAAGGGAC-GGCUAAC-UCUGUGCCAGCAGCCGCGGUAAUACAGAGGUCCCGAGCGUUGUUCGGAUUCACUGGGCGUAAAGGGUGCGUAGGUGGUGAGGAAAGUCGGAUGUGAAAUCUCCAAGCUCAACUUGGAAAUGGCAUUGGAAACUACCUUGCUGGAGGUUUGGAGGGGGGACUGGAAUUCUUGGUGUAGCAGUGAAAUGCGUAGAUAUCAAGAGGAACACC-AGUGGCGAAGGCGAGUCCCUGGACAACA-CCUGACACUGAGGCACGAAAGCUAGGGGAGCAAACAGGAUUAGAUACCCUGGUAGUCCUAGCCGUAAACGGUGCGUAUUUGCUGUAAAAGG---AAUCGA-CC---CCUUUUGUGGCGAAGCCAACGCGAUAAAUACGCCGCCUUGGAAGUACGGUCGCAAGAUUAAAACUCAAAGAAAUUGACGGGGGCCUGC-ACAAGCGGUGGAG------------------------------------------------------------------------------------------------------------------------------------------------------------------------------------------------------------------------------------------------------------------------------------------------------------------------------------------------------------------------------------------------------------------------------------------------------------------------------------------------------------------------------------------------------------------------------------------------------------------------------------------
>EF018297_1_1405_Bacteria_Planctomycetes_BD7-11_uncultured_bacterium
----GAGUUUGAUCCUGGCUCAGAACGAACGCCAGCGGCG-UGG-AUUAGGCAUGCAAGUCGAACGGAC-AC----CGUAGCAAUACG-----GU--GUUAGUGGCGGAAGGGUGAGUAAUGCAUAGAUAACCUACCCCCGAGACCGGGAUAACUCCGGGAAACCGGAGCUAAGACCGGAUGGGAUCACUUGG-UC-GCAU-GGCUGAGUGAUUAAAGGAGGCC-UUGAAUA--GCUCCCGCUCGGGGAGGGAUCUAUGUCCUAUCAGCUAGUUGGUGGGGUAAGAGCCCACCAAGGCAUUGACGGGUAGCCGGCCUUAGCGGGUGUCCGGCCACAUUGGGACUGAGACACUGCCCAAACUCCUACGGGGGGCUGCAGUCGAGGAUCUUCCGCAAUGAGCGCAAGCUUGACGGAGCGACGCCGCGUGUGGGAUGAAGGCCUUCGGGUUGUAAACCACUGUCACUCGUUAAGAAAGGGUCCGGCG-UAACA-GCGUCGGGCCUGAC-AAGGCGAGAGAGGAAGCCAC-GGCUAAC-UUCGUGCCAGCAGCCGCGGUAAGACGAAGGUGGCGAGCGUUGUUCGGAAUCACUGGGCAUAAAGCGCACGUAGGCGGUGUCGUAAGUCGGAUGUGAAAUCCCUCGGCCUAACCGAGGAACUGCGUCCGAUACUGCGAUGCUUGAGGACCAGAGGGGUGCAUGGAAUUUCCGGUGGAGCGGUGAAAUGCGUUGAUAUCGGAAGGAACUCC-GGCGGCGAAAGCGAUGCACUGGCUGGUU-UCUGACGCUGAGGUGCGAAAGCCAGGGGAGCAAACGGGAUUAGAUACCCCGGUAGUCCUGGCCGUAAACGAUGGGUACUAGGUAGGGGGAUU---UCAAA-----CGUCUCUCUGCUGGAGUGAAUAUAUUAAGUACCCCGCCUGGGAAGUACAGUCGCAAGGCUGAAACUCAAAGGAAUUGACGGGGGCUCAC-ACAAGCGGUGGAGCAUGUUGCUCAAUUCGAAGCAACGCGCAGAACCUUACCUGGGCUUGACAU-GCUGG--UG-UAGAAGCC-UGAAAGGGUAACGCC--AACUCU-GUUGGAGCCAGCACAGGUGUUGCAUGGCUGUCGUCAGCUCGUGUCGUGAGAUGUCGGGUUAAGUCCCAUAACGAGCGAAACCCCUGUCCCUAGUUACCAGCGG-----GAAAG-----CCGGGCACUCUAGGGAGACUGCCGGUGUCAAACCGGAGGAAGGUGGGGACGACGUCAAGUCAUCAUGGCCCUUACGUCCAGGGCGACACACGUGCUACAAUGGCCGGUACAAACCGUUGCAAGCCUGCGAGGGUGAGC-UAAUCGGAAAAAGCCGGUCUAAGUUCGGAUUGUGGUCUGCAACUCGACCACAUGAAGCUGGAAUCGCUAGUAAUCGUGGAUCAGCCAUGCCAUGGUGA-UACGUUCCCGGGCCUUGCACACAC------------------------------------------------------------------------------------------------------------------------------------------------
>13_1_20cm_4_scaffold_222823_16S_1
-GAAGGGUUUGAUCCUGGCUCAGAACGAACGCCAGCGGCG-UGG-AUUAGGCAUGCAAGUCGAACGUGA-UC----CGUAGCAAUACG-----GU--GAAAGUGGCGGAAGGGUGAGUAAUGCAUAGAUAACCUACCCCCGAGCCUGGGAUAACUCCGGGAAACCGAAGCUAAGACCGGAUGGGAUCGCCGGG-UC-GCCU-GGCCUGGUGAUUAAUGGAGGCC-UUGAACA--GCUCCCGCUCGGGGAGGGAUCUAUGUCCUAUCAGCUAGUUGGUGGGGUAACGGCCCACCAAGGCAUUGACGGGUAGCCGGCCUUAGCGGGUGUCCGGCCACAUUGGGACUGAGACACUGCCCAAACUCCUACGGGAGGCUGCAGUCGAGGAUCUUCCGCAAUGAGCGCAAGC-UGACGGAGCGACGCCGCGUGUGGGAUGAAGGCCUUCGGGUUGUAAACCACUGUCACUCGUUAAGAAAGGGUUCGGCG-UAACA-GCGUCGAGCCUGACUAAGCGAGA-GAGGAAGCCAC-GGCUAAC-UUCGUGCCAGCAGCCGCGGUAAGACGAAGGUGGCGAGCGUUGUUCGGAAUCACUGGGCAUAAAGCGCACGUAGGCGGCGGCGUAAGUCGGAUGUGAAAUCCCUCGGCCCAACCGAGGAACUGCGUCCGAUACUGCGUUGCUUGAGGACCAAAGGGGUGCAUGGAAUUCCCGGUGGAGCGGUGAAAUGCGUUGAUAUCGGGAGGAACUCC-GGCGGCGAAAGCGGUGCACUGGUGGAUU-ACUGACGCUGAGGUGCGAAAGCCAGGGGAGCAAACGGGAUUAGAUACCCCGGUAGUCCUGGCCGUAAACGAUGGGUACUAGGUAGGGGGAUU---UCAAA-----CGUCUCUCUGCUGGAGUGAAUAUAUUAAGUACCCCGCCUGGGAAGUACAGUCGCAAGGCUGAAACUCAAAGGAAUUGACGGGGGCUCAC-ACAAGCGGUGGAGCAUGUUGUUCAAUUCGAAGCAACGCGGAGAACCUUACCUGGGCUUGACAU-GCUCG--UA------------------------------------------------------------------------------------------------------------------------------------------------------------------------------------------------------------------------------------------------------------------------------------------------------------------------------------------------------------------------------------------------------------------------------------------------------------------------------------------------------------------------------------------------------------------------------
>GQ402644_1_1481_Bacteria_Planctomycetes_BD7-11_uncultured_bacterium
-------------------------CGAACGCCAGCGGCG-UGG-AUUAGGCAUGCAAGUCGAACGGAC-ACC----GUAGCAAUAC-----GGU--GUUAGUGGCGGAAGGGUGAGUAAUGCAUAGAUAACGUACCCCCGAGACCGGGAUAACUCCGGGAAACUGGAGCUAAGACCGGAUGGGAUCGCUG-U-CC-GCAU-GGAUCGGCGAUUAAAGGAGGCC-UC-UGAAGAGCUCCCGCUCGGGGAGCGGUCUAUGUCCUAUCAGCUAGUUGGUGGGGUAAGAGCCCACCAAGGCUGUGACGGGUAGCCGGCCUUAGCGGGUGUCCGGCCACAUUGGGACUGAGACACUGCCCAAACUCCUACGGGAGGCUGCAGUCGAGGAUCUUCCGCAAUGGGCGCAAGCCUGACGGAGCGACGCCGCGUGUGGGAUGAAGGCCUUCGGGUUGUAAACCACUGUCACCCGUUAAGAAAGGGCUGGGGG-UAACA-CUUCCAGCACUGAC-AAGGCGGGAGAGGAAGCCAC-GGCUAAC-UUCGUGCCAGCAGCCGCGGUAAGACGAAGGUGGCGAGCGUUGUUCGGAAUCACUGGGCAUAAAGCGCACGUAGGCGGUGACGUAAGUCGGAUGUGAAAUCCCUCGGCCUAACCGAGGAACUGCGUCCGAUACUGCGUUGCUUGAGGAUCAGAGGGGUGCAUGGAAUUUCCGGUGGAGCGGUGAAAUGCGUUGAUAUCGGAAGGAACUCC-GGCGGCGAAAGCGAUGCCCUGGCUGAUU-UCUGACGCUGAGGUGCGAAAGCCAGGGGAGCAAACGGGAUUAGAUACCCCGGUAGUCCUGGCCGUAAACGAUGGGUACUAGGUAGGGGGAUU---UCAAA-----CGUCUCUCUGCUGGAGUGAAUAUAUUAAGUACCCCGCCUGGGAAGUACAGUCGCAAGGCUGAAACUCAAAGGAAUUGACGGGGGCUCAC-ACAAGCGGUGGAGCAUGUUGUUCAAUUCGAAGCAACGCGCAGAACCUUACCUGGGCUUGACAU-GCUGG--UAU-AGAAGCC-UGAAAGGGG-ACG-U--CUCUCU-GAGAGAGCCAGCACAGGUGUUGCAUGGCUGUCGUCAGCUCGUGUCGUGAGAUGUCGGGUUAAGUCCCAUAACGAGCGAAACCCCUGUCCCUAGUUACUAACGG-----GAAAG-----CCGAGGACUCUAGGGAGACUGCCGGUGUUAAACCGGAGGAAGGUGGGGAUGACGUCAAGUCCUCAUGGCCCUUACGCCCAGGGCUACAAACGUGCCACAAUGGCAGGUACAAAGCGAAGCGAAACCGAGGGGCGGAGC-AAAUCGCAAAAAGCCUGUCCCAGUUCGGAUUGAAGGCUGCAAUUCGCCUUCAUGAAGCUGGAAUCGCUAGUAACCGCUGAUCAGCUACGCAGCGGUGAAUAUGUUCCUGAGCCUUGUACACACCGCCCGUCAAGCCACGAGAGCCGGGAAUGCCCGAAGCCGCCUACCCAACC-GCAA-GGAGGGAAGCGUCGACGGCAAGCUCGGUGAUUGGG-----------------------------------------------------
>13_1_20cm_full_scaffold_87870_16S_1
-----------------------------------------------------------------------------------------------------------------------------------CCUACCCUCGAGACUGGGAUAACUCCGGGAAACCGGAGCUAAUACCGGAUGGGAUCGCCGGG-UC-GCAU-GAUCUGGUGAUUAAAAGAGGCC-U--UGAAUAGCUCCUGCUCGAGGAGGGAUCUAUGUCCUAUCAGCUAGUUGGUGGGGUAACGGCCCACCAAGGCAUUGACGGGUAGCCGGCCUUAGCGGGUGUCCGGCCACAUUGGGACUGAGACACUGCCCAAACUCCUACGGGAGGCUGCAGUCGAGGAUCUUCCGCAAUGAGCGCAAGC-UGACGGAGCGACGCCGCGUGUGGGAUGAAGGCCUUCGGGUUGUAAACCACUGUCACUCGUUAAGAAAGGGUUGGGGG-UAACA-CCUCCAGCACUGAC-AAGCGAGA-GAGGAAGCCAC-GGCUAAC-UUCGUGCCAGCAGCCGCGGUAAGACGAAGGUGGCGAGCGUUGUUCGGAAUCACUGGGCAUAAAGCGCACGUAGGCGGUGCCGUAAGUCGGAUGUGAAAUCCCUCGGCCUAACCGAGGAACUGCGUCCGAUACUGCGGUGCUUGAGGACCAGAGGGGUGCAUGGAAUUUCCGGUGGAGCGGUGAAAUGCGUUGAUAUCGGAAGGAACUCC-GGCGGCGAAAGCGAUGCACUGGCUGGUU-UCUGACGCUGAGGUGCGAAAGCCAGGGGAGCAAACGGGAUUAGAUACCCCGGUAGUCCUGGCCGUAAACGAUGGGUACUAGGUAGGGGGAU----UUCAA-----CGUCUCUCUGCUGGAGUGAAUAUAUUAAGUACCCCGCCUGGGAAGUACAGUCGCAAGGCUGAAACUCAAAGGAAUUGACGGGGGCUCAC-ACAAGCGGUGGAGCAUGUUGUUCAAUUCGAAGCAACGCGCAGAACCUUACCUGGGCUUGACAU-GCUGG--UG-UAGAAACC-UGAAAGGGC-ACG-C--CCUCUG-GA--GAGCCAGCACAGGUGUUGCAUGGCUGUCGUCAGCUCGUGUCGUGAGAUGUUGGGUUAAGUCCCGUAACGAGCGAAACCCCUGUCCCUAGUUACGAACGG-----GAAAG-----CCGAGGACUCUAGGGAGACUGCCGGUGUUAAACCGGAGGAAGGUGGGGAUGACGUCAAGUCCUCAUGGCCCUUACGCCCAGGGCUACAAACGUGCCACAAUGGCAGGUACAAAGCGAAGCGAAACCGAGAGGUCGAGC-AAAUCGCAAAAAGCCUGUCUCAGUUCGGAUUGAAGGCUGCAAUUCGCCUUCAUGAAGCUGGAAUCGCUAGUAACCGCUGAUCAGCUACGCAGCGGUGAAUAUGUUCCUGAGCCUUGUACACACCGCCCGUCAAGCCACGAGAGCCGGGAGUGCCCGAAGCCGCCAACCCAACC-UCAA-GGAGGGAAGCGUCGACGGCAAGCUCGGUGAUUGGGACUAAGUCGUAACAAGGUAGCCGUAGGAGAACCUGCGGCUGGAUCACCUCCUU
>13_1_20cm_4_scaffold_72893_16S_1
---AGAGUUUGAUCCUGGCUCAGAGUGAUCGCUGGCGGCG-UGC-UUAACACAUGCAAGUCGAGCGA-A-UCA----GCAGCGAUGC-----UG--AGUUAGCGGCAGACGGGUGAGUAAUACUUGGGCAAUCUGCCCUUGAGUGGGAAACAACCUGACGAAAGUCGGGCUAAUGUCCCAUAAGACCACAGGA-UG-GCAU-CAUCCAGGGGUCAAAGCU-CC-----GCAA--GG-GGCGCUUGAGGAGGAGCCCGAGUCCUAUCAGGUAGUUGGUGAGGUAACGGCUCACCAAGCCUUUGACGGGUAGCCGGCCUGAAAGGGUGAUCGGCCACACUGGCACUGAGACACGGGCCAGACUCCUACGGGAGGCAGCAGUGGGGAAUUUUGGACAAUGGGGGCAACCCUGAUCCAGCGACGCCGCGUGAAGGAUGAAGGUCUUCGGAUUGUAAACUUCUUUUGAUGGGGAUGAA-UGCCCUGGU--GAA----UAGCCAGGGUGACAGUACCCAUUGAAUAAGCCAC-GGCUAAC-UACGUGCCAGCAGCCGCGGUAAUACGUAGGUGGCAAGCGAUACUCGGAAUCACUAGGCGUAAAGCGCAGGUAGGCGGUUCGGUAAGUCUUUUGUGAAAGCUGCCGGCUUAACUGGGAGAGGUCAAGGGAAACUACUGGGCUAGAGUGUGGUAGGGGAUACUGGAAUUCCUGGUGUAGCGGUGAAAUGCGUAGAUAUCAGGAGGAAUACC-UAUGGCGAAAGCAGGUAUCUGGGCCAUC-ACUGACGCUGAGCUGCGAAAGCUAGGGGAGCAAACAGGAUUAGAUACCCUGGUAGUCCUAGCCCUAAACGAUGCUCAUUAGAUGUGGGAGG---UAUCGACC----CCUUCCGCGUCGCAGCUAACGCAUUAAAUGAGCCGCCUGGGGAGUACGGCCGCAAGGUUGAAACUCAAAGGAAUUGACGGGGGCCCGC-ACAAGCGGUGGAACAUGUGGUUUAAUUCGACGCAACGCGAAGAACCUUACCUGGGCUUGAACU-A-CUG--GUAAGUC-CUU-GGAAACAGG-GGCUU--CCGCAA-GG---AGCCAGCAGAGGUGCUGCAUGGUUGUCGUCAGCUCGUGUCGUGAGAUGUUGGGUUAAGUCCCGCAACGAGCGCAACCCCUAUCCAAUGUUGCUA-CCCC----GCA-A-----GGGAGGACUCUUUGGAAACUGCCUUCGAUAAGAAGGAGGAAGGUGGGGACGACGUCAAAUCCUCAUGGCCCUUAUGUCCAGGGCCACACACGUGUUACAAUGGCCGGUACAAUGGGAAGCAAUACCGCAAGGUGGAGC-CAAACCCC-AAAGCCGGCCCCAGUUCAGAUUGUGGGCUGCAACUCGCCCACAUGAAGGCGGAAUCGCUAGUAAUCGCUGAUCAGC-AGGCAGCGGUGAAUACGUUCCCGGGCCUUGUACACACCGCCCGUCACACCACGAAAGCCCGCUGCAACAGAAGUCGGA-GUCCAACCCGCAAGGGGGGAAUCCGCCAAAGUUGUGGUUGGUGAUUGGGGUGAAGUCGUAACAAGGUAGCCGUAUCGGAAGGUGCGGCUGGAUCACCUCCUU
>FJ405885_1_1505_Bacteria_Elusimicrobia_Elusimicrobia_Lineage_IIa_actinobacterium_YJF1-30
---AGAGUUUGAUCCUGGCUCAGAGUGAUCGCUGGCGGCG-UGC-UUAACACAUGCAAGUCGAGCGA-A-UCA----GCAGCGAUGC-----UG--AGUUAGCGGCAGACGGGUGAGUAAUACUUGGGCAAUCUGCCCUUGAGUGGGAAACAACCUGCCGAAAGGCGGGCUAAUGUCCCAUAAGACCACAGGA-UG-GCAU-CAUCCAGGGGUCAAAGCU-CC-----GUAA--GG-GGCGCUUGAGGAGGAGCCCGAGUCCUAUCAGGUAGUUGGUGAGGUAACGGCUCACCAAGCCUUUGACGGGUAGCCGGCCUGAAAGGGUGAUCGGCCACACUGGCACUGAGACACGGGCCAGACUCCUACGGGAGGCAGCAGUGGGGAAUUUUGGACAAUGGGGGCAACCCUGAUCCAGCGACGCCGCGUGAAGGAUGAAGGUCUUCGGAUUGUAAACUUCUUUUGAUGGGGAUGAA-UGCCCUGGU--GAA----UAGCCAGGGUGACAGUACCCAUUGAAUAAGCCAC-GGCUAAC-UACGUGCCAGCAGCCGCGGUAAUACGUAGGUGGCAAGCGAUACUCGGAAUCACUAGGCGUAAAGCGCAGGUAGGCGGUUUGGUAAGUCUUUUGUGAAAGCUCCCGGCUCAACUGGGAGAGGUCAAGGGAAACUACCGGGCUAGAGUGUGGUAGGGGAUACUGGAAUUCCUGGUGUAGCGGUGAAAUGCGUAGAUAUCAGGAGGAAUACC-UAUGGCGAAAGCAGGUAUCUGGGCCAUC-ACUGACGCUGAGCUGCGAAAGCUAGGGGAGCAAACAGGAUUAGAUACCCUGGUAGUCCUAGCCCUAAACGAUGCUCAUUAGAUGUGGGAGG---UAUCGACC----CCUUCCGCGUCGCAGCUAACGCAUUAAAUGAGCCGCCUGGGGAGUACGGCCGCAAGGUUGAAACUCAAAGGAAUUGACGGGGGCCCGC-ACAAGCGGUGGAACAUGUGGUUUAAUUCGACGCAACGCGAAGAACCUUACCUGGGCUUGAACU-A-CUG--GUAAGUC-UUU-GGAAACAGAGGCU-U--CCGCAA-GG---AGCCAGCAGAGGUGCUGCAUGGUUGUCGUCAGCUCGUGUCGUGAGAUGUUGGGUUAAGUCCCGCAACGAGCGCAACCCCUAUCUUAUGUUGCUAUUCC-----GCA-A---G-GGAAGCACUCUUAAGAAACUGCCUUCGAUAAGAAGGAGGAAGGUGGGGACGACGUCAAAUCCUCAUGGCCCUUAUGUCCAGGGCAACACACGUGUUACAAUGGCCGGUACAGUGGGAAGCAAUACCGUAAGGUGGAGC-CAAACCUC-AAAGCCGGCCCCAGUUCAGAUUGUGGGCUGCAACUCGCCCACAUGAAGGCGGAAUCGCUAGUAAUCGCUGAUCAGC-AGGCAGCGGUGAAUACGUUCCCGGGCCUUGUACACACCGCCCGUCACACCACGAAAGCCCGCUGCAACAGAAGUCGGA-GUCCAACCCGCAAGGGGGGAAUCCGCCAAAGUUGUGGUUGGUGAUUGGGGUGAAGUCGUAACAAGGUA----------------------------------
>Leptospira_interrogans_serovar_Copenhageni_str_Fiocruz_L1130_AE016823
CGGAGAGUUUGAUCCUGGCUCAGAACUAACGCUGGCGGCG-CGU-CUUAAACAUGCAAGUCAAGCGGAG---------UAGCAAUA-----------CUCAGCGGCGAACGGGUGAGUAACACGUGGGUAAUCUUCCUCUGAGUCUGGGAUAACUUUCCGAAAGGGAAGCUAAUACUGGAUGGUCCCGAGAGA-UC-AUAA-GAUUUUUCGGGUAAAGA---------UUUA------UUGCUCGGAGAUGAGCCCGCGUCCGAUUAGCUAGUUGGUGAGGUAAAGGCUCACCAAGGCGACGAUCGGUAGCCGGCCUGAGAGGGUGUUCGGCCACAAUGGAA-UGAGACACGGUCCAUACUCCUACGGGAGGCAGCAGUUAAGAAUCUUGCUCAAUGGGGGGAACCCUGAAGCAGCGACGCCGCGUGAACGAUGAAGGUCUUCGGAUUGUAAAGUUCAGUAAGCAGGGAAAAAUAAGCA------GCAA-------UGUGAUGAUGGUACCUGCCUA--AAGCACC-GGCUAAC-UACGUGCCAGCAGCCGCGGUAAUACGUAUGGUGCAAGCGUUGUUCGGAAUCAUUGGGCGUAAAGGGUGCGUAGGCGGACAUGUAAGUCAGGUGUGAAAACUGCGGGCUCAACUCGCAGCCUGCACUUGAAACUAUGUGUCUGGAGUUUGGGAGAGGCAAGUGGAAUUCCAGGUGUAGCGGUGAAAUGCGUAGAUAUCUGGAGGAACACC-AGUGGCGAAGGCGACUUGCUGGCCUAAA-ACUGACGCUGAGGCACGAAAGCGUGGGUAGUGAACGGGAUUAGAUACCCCGGUAAUCCACGCCCUAAACGUUGUCUACCAGUUGUUGGGGGU----UUUA-----ACCCUCAGUAACGAACCUAACGGAUUAAGUAGACCGCCUGGGGACUAUGCUCGCAAGAGUGAAACUCAAAGGAAUUGACGGGGGUCCGC-ACAAGCGGUGGAGCAUGUGGUUUAAUUCGAUGAUACGCGAAAAACCUCACCUAGGCUUGACAU-G-AGU--GGAAUCA-UGU-AGAGAUACA-UGAG---CCUUCG-GG---CCGCUUCACAGGUGCUGCAUGGUUGUCGUCAGCUCGUGUCGUGAGAUGUUGGGUUAAGUCCCGCAACGAGCGCAACCCUCACCUUAUGUUGCCAUCAU-----UCA-G-----UUGGGCACUCGUAAGGAACUGCCGGUGACAAACCGGAGGAAGGCGGGGAUGACGUCAAAUCCUCAUGGCCUUUAUGUCUAGGGCAACACACGUGCUACAAUGGCCGGUACAAAGGGUAGCCAACUCGCGAGGGGGAGC-UAAUCUCAAAAAUCCGGUCCCAGUUCGGAUUGGAGUCUGCAACUCGACUCCAUGAAGUCGGAAUCGCUAGUAAUCGCGGAUCAGC-AUGCCGCGGUGAAUACGUUCCCGGACCUUGUACACACCGCCCGUCACACCACCUGAGUGGGGAGCACCCGAAGUGGUUUUGCCAACC-GCAA-GGAAGCAGACUACUAAGGUGAAACUCGUGAAGGGGGUGAAGUCGUAACAAGGUAGCCGUAUCGGAAGGUGCGGCUGGAUCACCUCCUU
>CHLOFL_Dehalococcoides_sp_BAV1_CP000688
---AGAGUUUGAUCCUGGCUCAGGAUGAACGCUAGCGGCG-UGC-CUUAUGCAUGCAAGUCGAACGGUC-U------UAAGCAAUUA-------A--GAUAGUGGCGAACGGGUGAGUAACGCGUAAGUAACCUACCUCUAAGUGGGGGAUAGCUUCGGGAAACUGAAGGUAAUACCGCAUGUGGUGGACC-G-AC-AUAU-GUU-GGUUCACUAAAGCC--------GUAA-----GGCGCUUGGUGAGGGGCUUGCGUCCGAUUAGCUAGUUGGUGGGGUAAUGGCCUACCAAGGCUUCGAUCGGUAGCUGGUCUGAGAGGAUGAUCAGCCACACUGGGACUGAGACACGGCCCAGACUCCUACGGGAGGCAGCAGCAAGGAAUCUUGGGCAAUGGGCGAAAGCCUGACCCAGCAACGCCGCGUGAGGGAUGAAGGCUUUCGGGUUGUAAACCUCUUUUCAUAGGGAAGA-------------AUAA------------UGACGGUACCUGUGGAAUAAGCUUC-GGCUAAC-UACGUGCCAGCAGCCGCGGUAAUACGUAGGAAGCAAGCGUUAUCCGGAUUUAUUGGGCGUAAAGUGAGCGUAGGUGGUCUUUCAAGUUGGAUGUGAAAUUUCCCGGCUUAACCGGGACGAGUCAUUCAAUACUGUUGGACUAGAGUACAGCAGGAGAAAACGGAAUUCCCGGUGUAGUGGUAAAAUGCGUAGAUAUCGGGAGGAACACC-AGAGGCGAAGGCGGUUUUCUAGGUUGUC-ACUGACACUGAGGCUCGAAAGCGUGGGGAGCGAACAGAAUUAGAUACUCUGGUAGUCCACGCCUUAAACUAUGGACACUAGGUAUAGGGAG---UAUCGACC----CUCUCUGUGCCGAAGCUAACGCUUUAAGUGUCCCGCCUGGGGAGUACGGUCGCAAGGCUAAAACUCAAAGGAAUUGACGGGGGCCCGC-ACAAGCAGCGGAGCGUGUGGUUUAAUUCGAUGCUACACGAAGAACCUUACCAAGAUUUGACAU-GCAUG--UA-AGUG-AAC-UGAAAGGG----CG-CUGUUAAG---AG-AACUUGCACAGGUGCUGCAUGGCUGUCGUCAGCUCGUGCCGUGAGGUGUUUGGUUAAGUCCUGCAACGAGCGCAACCCUUGUUGCUAGUUA------------AAU------------UU-UCUAGCGAGACUGCCCCGCGAAACGGGGAGGAAGGUGGGGAUGACGUCAAGUCAGCAUGGCCUUUAUAUCUUGGGCUACACACACGCUACAAUGGACAGAACAAUAGGUUGCAACAGUGCGAACUGGAGC-UAAUCCCC-AAAGCUGUCCUCAGUUCGGAUUGCAGGCUGAAACCCGCCUGCAUGAAGUUGGAGUUGCUAGUAACCGCAUAUCAGC-AUGGUGCGGUGAAUACGUUCUCGGGCCUUGUACACACCGCCCGUCACGUCAUGAAAGCCGGUAACACUUGAAGUCGAUGUGCCAACC-GCAA-GGAGGCAGUCGCCGAGGGUGGGACUGGUAAUUGGGACGAAGUCGUAACAAGGUAGCCGUAGCGGAAGCUGCGGCUGGAUCACCUCCUU
>13_1_20cm_full_scaffold_40248_16S_1
UGAAGGGUUUGAUCCUGGCUCAGAAUGAACGUUGGCGGCG-UGG-AUUAGGCAUGCAAGUCGUACGGGC----------CGCAAG------------GCCAGUGGCGCAAGGGUGAGUAAGGCGACGGUAACCAACCCCAUGACUGGGGAUAGCCGCGGGAAACUGCGGGUAAUCCCCAGCGACGUCCGGGGG-GG-GCAU-CCCCCCGGGACCAAAGC---------UCCG------GCGUCGUGGGACGGGCCGUCGUGGUAUUAGGUCGUUGGCGGGGUAACGGCCCACCAAGCCUGCGAUGCCUACCGGGCGUGCGAGCGUGGCCCGGCACACUGGGACUGAGACACUGCCCAGACUCCUACGGGAGGCUGCAGUCGAGAAUCUUCGGCAAUGGGCGCAAGCCUGACCGAGCGACGCCGCGUGGAGGACGAAGGCCUUCGGGUUGUAAACUCCUGUCGAGGGGGAAGAA-GGCCC--C---GCAA----G--GGGCUUGACUGAUCCCUG-GAGGAAGCACG-GGCUAAG-UUCGUGCCAGCAGCCGCGGUAAGACGAACCGUGCGAACGUUAUUCGGAAUCACUGGGCUUAAAGCGCGUGUAGGCGGGACGGCACGUCGGCGCUGAAAGCCCCCGGCUCAACCGGGGAACCGGCGCCGAUACGACCGCCCUGGAGGGACGUAGGGGGACCUGGAACUUCCGGUGGAGCGGUGAAAUGCGUUGAGAUCGGAAGGAACGCC-CGUGGCGAAAGCGAGGUCCUGGACGCCU-ACUGACGCUGAGACGCGAAAGCCAGGGGAGCGAACGGGAUUAGAUACCCCGGUAGUCCUGGCCGUAAACGAUGGGCACUGGGUAGGGGGCUC---GCCGA-----GGGCUCCCUGCCGCAGGGAAACCGUGAAGUGCCCCGCCUGGGGAGUAUGGUCGCAAGGCUGAAACUCAAAGGAAUUGACGGGGGCUCAC-ACAAGCGGUGGAGUAUGUGGCUUAAUUCGAGGCUACGCGCAAAACCUUACCCAGGCUUGACAU-GCACG--GA-UAGCCGGC-GGAAACGUCGGUG-A-GCCGCAA-GG-ACAACGUGCACAGGUGCUGCAUGGCUGUCGUCAGCUCGUGUCGUGAGAUGUUGGGUUAAGUCCCGUAACGAGCGAAACCCCUGUGAUUAGUUGCCAACAG----GUCAUG-----CUGGGGACUCUAAUCAGACCGCCGGCGUGAAGCCGGAGGAAGGCGGGGACGACGUCAAGUCCUCAUGGCCCUUAUGCCCAGGGCUGCACACGUGCUACAAUGGGCCGGACAAAGCGACGCUAAGCCGCAAGGCCACGC-CAAUCGC--------------------------------------------------------------------------------------------------------------------------------------------------------------------------------------------------------------------------------------------------------------------
>HQ118429_1_1486_Bacteria_Planctomycetes_Planctomycetacia_Planctomycetales_Planctomycetaceae_Singulisphaera_uncultured_bacterium
---AGAGUUUGAUCCUGGCUCAGAAUGAACGUUGGCGGCG-UGG-AUUAGGCAUGCAAGUCGUACGGGC----------CGCAAG------------GCCAGUGGCGCAAGGGUGAGUAAGGCGACGGCAACCAACCCCAUGGUUGGGUAUAGCCGCGGGAAACCGCGGGUAAUCCCCAGCGACGCACGAGGC-CG-GCAU-CGGCCUCCUGCCAAAGC---------UCAG------GCGCCGUGGGACGGGCCGUCGUGGUAUUAGGUAGUUGGCGGGGUAACGGCCCACCAAGCCGACGAUGCCUACCGGGCGUGCGAGCGUGGCCCGGCACACUGGGACUGAGACACUGCCCAGACUCCUACGGGGGGCUGCAGUCGAGAAUCUUCGGCAAUGGGCGCAAGCCUGACCGAGCGACGCCGCGUGGAGGAUGAAGGCCUUCGGGUUGUAAACUCCUGUCGAGGGGGAAGAA-GGCCC--C---GCAA----G--GGGCUUGACUGAUCCCUG-GAGGAAGCACG-GGCUAAG-UUCGUGCCAGCAGCCGCGGUAAGACGAACCGUGCGAACGUUAUUCGGAAUCACUGGGCUUAAAGCGCGUGUAGGCGGGACGGCACGUCUGCGCUGAAAUCCCCCGGCUUAACCGGGGAACUGGCGUAGAUACGACCGUCCUUGAGGGGCGUGGGGGGACCUGGAACUUCCGGUGGAGCGGUGAAAUGCGUUGAGAUCGGAAGGAACGCC-CGUGGCGAAAGCGAGGUCCUGGACGCCU-ACUGACGCUGAGACGCGAAAGCCAGGGGAGCGAACGGGAUUAGAUACCCCGGUAGUCCUGGCCGUAAACGAUGGGCACUGGGUAGGGGGCUC---GCCGA-----GGGCUCCCUGCCGAAGGGAAACCGUGAAGUGCCCCGCCUGGGGAGUAUGGUCGCAAGGCUGAAACUCAAAGGAAUUGACGGGGGCUCAC-ACAAGCGGUGGAGUAUGUGGCUUAAUUCGAGGCUACGCGCAAAACCUUACCCAGGCUUGACAU-GCACG--GA-UAGCCGGC-GGAAACGUCGGUG-A-GCCGCAA-GG-ACAACGUGCACAGGUGCUGCAUGGCUGUCGUCAGCUCGUGCCGUGAGGUGUUGGGUUAAGUCCCCUAACGAGCGAAACCCCUGUGUCUAGUUGCCAGCGC----GUCAUG-----GCGGGAACUCUAGACAGACCGCCGGCGUUAAGCCGGAGGAAGGCGGGGAUGACGUCAAGUCCUCAUGGCCCUUAUGCCUGGGGCUGCACACGUACUACAAUGGGGCGGACAGAGCGUCGCAAGGCCGCAAGGUCAAGC-UAAUCGCAAAAACCGCUCCCCAGUUCGGAUUGCGGGCUGCAACCCGCCCGCAUGAAGCCGGAAUCGCUAGUAAUCGCGGAUCAGC-AUGCCGCGGUGAAUGUGUUCCUGAGCCUUGUACACACCGCCCGUCAAGCCACCAAAGCGGGGGGCAUCCGAAGUCGCC--G--AGCC-GCAA-GG---CAGGCGCCGAAGAUGAAACCCGUGAUGGGGACUAAGUCGUAACAAGGUAACC-------------------------------
>13_1_20cm_3_scaffold_370817_16S_1
-------------------------------------------------------------------------------------------------------------------------------------------------------------------------------------------------------------------------------------------------------------------------------------------------------------------------------GAGCGUGGCCCGGCACACUGGGACUGAGACACUGCCCAGACUCCUACGGGAGGCUGCAGUCGAGAAUCUUCGGCAAUGGGCGCAAGCCUGACCGAGCGACGCCGCGUGGAGGACGAAGGCCUUCGGGUUGUAAACUCCUGUCGAGGGGGAAGAA-GGGGC--C---GCCA----G---GCCUUGACUGAUCCCUG-GAGGAAGCACG-GGCUAAG-UUCGUGCCAGCAGCCGCGGUAAGACGAACCGUGCGAACGUUAUUCGGAAUCACUGGGCUUAAAGCGCGUGUAGGCGGGACGGCACGUCUGCGCUGAAAUCCCCCGGCUUAACCGGGGAACUGGCGUAGAUACGACCGUCCUGGAGGGGCGUAGGGGGAUCUGGAACUUCCGGUGGAGCGGUGAAAUGCGUUGAGAUCGGAAGGAACGCC-CGUGGCGAAAGCGAGGUCCUGGACGCCU-ACUGACGCUGAGACGCGAAAGCCAGGGGAGCGAACGGGAUUAGAUACCCCGGUAGUCCUGGCCGUAAACGAUGGGCACUGGGUAGGGGGCUC---GCCGA-----GGGCUCCCUGCCGUAGGGAAACCGUGAAGUGCCCCGCCUGGGGAGUAUGGUCGCAAGGCUGAAACUCAAAGGAAUUGACGGGGGCUCAC-ACAAGCGGUGGAGCAUGUGGCUUAAUUCGAGGCUACGCGCAAAACCUUACCCGGGCUUGACAU-GCACG--GAU-AGCCGGC-GGAAACGUCGGUG-A-GCCGCAA-GG-ACAACGUGCACAGGUGCUGCAUGGCUGUCGUCAGCUCGUGCCGUGAGGUGUUGGGUUAAGUCCCCUAACGAGCGAAACCCCUGUGUCUAGUUGCCAGCGC----GUCA-U-----GCGGGAACUCUAGACAGACCGCCGGCGUUAAGCCGGAGGAAGGCGGGGAUGACGUCAAGUCCUCAUGGCCCUUAUGCCUGGGGCUGCACACGUACUACAAUGGGGCGGACAGAGCGUCGCAAGGCCGCAAGGUCAAGC-UAAUCGCAAAAACCGUCCCCCAGUUCGGAUUGCGGGCUGCAACCCGCCCGCAUGAAGCCGGAAUCGCUAGUAAUCGCGGAUCAGCACUGCCGCGGUGAAUGUGUUCCUGAGCCUUGUACACACCGCCCGUCAAGCCACCAAAGCGGGGGGCAUCCGAAGUCGCC--G--AGCC-GCAA-GG---CAGGCGCCGAAGAUGAAACCCGUGAUGGGGACUAAGUCGUAACAAGGUAACCGUAGGGAAACCUGCGGUUGGAUCACCUCCUU
>EF516453_1_1431_Bacteria_Chloroflexi_Anaerolineae_Anaerolineales_Anaerolineaceae_uncultured_uncultured_bacterium
---------------------------AACGCUGGCGGCG-UGG-AUAAGACAUGCAAGUCGAACGCUA-CAC-CCAGUAGCAAUAUUGG--GGG--AGGAGUGGCGCAAGGGUGCGUAACACGUGGAUCAUCUACCGAGAAGUUCGGAAUAAUUCGGCGAAAGCCGGACUAAUGCCGGAUGUGACCGA-GAG-GU-UAAA--GCUG-GGGACGCAAGG---------CCUG------GCGCUUUUUGAUGAGUCCGCGGCCUAUCAGCUAGUUGGCGGGGUAACGGCCCACCAAGGCAAAGACGGGUAGCUGGUCUGAGAGGACGACCAGCCUCACUGGAACUGAGACACGGCCCAGACUCCUACGGGAGGCAGCAGUAAGGGAUAUUGCGCAAUGGGCGAAAGCCUGACGCAGCAACGCCGCGUGGAGGAUGAAGGCCUUCGGGUCGUAAACUCCUUUUGACGCUGACGA-------------GGAA------------GGACGGUAGGCGUCGAAGAAGUCAC-GGCUAAC-UACGUGCCAGCAGCCGCGGUAAAACGUAGGUGGCGAGCGUUAUCCGGAUUUACUGGGCGUAAAGCGUGUGCAGGUGGCCUGUUAAGUGGUGUAUGAAAUCGCCCGGCUCAACCGGGCGGGGUUAUGCCAGACUGGCAGGCUAGAGGGUGGGAGAGGGAUGUGGAAUUCCGGGUGUAGUGGUGAAAUGCGUAGAGAUCCGGAGGAACCCC-AGAGGCGAAGGUGGCAUCCUGGCCCACG-ACUGACACUCAGACACGACAGCAUGGGGAGCGAACGGGAUUAGAAACCCCGGUAGUCCAUGCCGUAAACGAUGCCAACUAGGCGUUGGGGGA---CUCAA-C---CCCCCCGGUGCCGCAGCAAACGCGAUAAGUUGGCCGCCUGGGGAGUACGGCCGCAAGGCUAAAACUCAAAGGAAUUGACGGGGGCCCGC-ACAAGCAGCGGAGCGUGUGGUUUAAUUCGAGGCUACACGAAGAACCUUACCUAGGGUUGACAU-GGGCU--U--AGGG-AAG-CGAAAGCGG-ACCG---CCGCAA-GG--GAGGCCCCACAGGUGCUGCAUGGCUGUCGUCAGCUCGUGCCGUGAGGUGUUAGGUUAAGUCCUGUAACGAGCGCAACCCCCGGGUCUAGUUA------------CAC-G----------UG-UCUAGACCGACUGCCCGUGACAAGCGGGAGGAAGGUGGGGAUGACGUCAAGUCAGCAUGGCCUUUAUCUCUAGGGCUACACACACGCUACAAUGGCCAGCACAAUAGGUUGCCAAGGCGCAAGCCGGAGC-CAAUCCAAGAAAGCUGGUCACGGUUCGGAUUGGGGGCUGCAACCCGCCCCCAUGAAGUCGGAGUUGCUAGUAACCGCGCGUCAGCCAUAGUGCGGUGAAUACGUUCCCGGGCCUUGUACACACCGCCCGUCACGUCAUGGGAGCUGGUCAUGCCUGAAGCCAGUGGGCUAACC-GCAA-GGAGGCAACUGUCCAAGGCAGGGCCGGUGACUGGG-----------------------------------------------------
>13_1_20cm_full_scaffold_226260_16S_1
------------------------------------------------------------------------------------------------------------------------------------------------------------------------------------------------------------------------------------------------GCUGAGGGAGGGGGCUGCGGCCCAUCAGGUAGUUGGUGAGGUAAAGGCUCACCAAGCCGACGACGGGUAGGGGACCUGAGAGGGUGGUCCCCCACACUGGGACUGACAAACGGCCCAGACUCCUACGGGAGGCAGCAGUAAGGGAUAUUGCGCAAUGGGCGAAAGCCUGACGCAGCAACGCCGCGUGGAGGAUGAAGGCCUUCGGGUCGUAAACUCCUUUUGACGCUGACGA-------------GGAA------------GGACGGUAGGCGUCGAAGAAGUCAC-GGCUAAC-UACGUGCCAGCAGCCGCGGUAAAACGUAGGUGGCGAGCGUUAUCCGGAUUUACUGGGCGUAAAGCGUGUGCAGGUGGCCUGUUAAGUGGUGUAUGAAAUCGCCCGGCUCAACCGGGCGGGGUUAUGCCAGACUGGCAGGCUAGAGGGUGGGAGAGGGAUGUGGAAUUCCGGGUGUAGUGGUGAAAUGCGUAGAGAUCCGGAGGAACCCC-AGAGGCGAAGGCGGCGUCCUGGCUCGCA-ACUGACGCUCAGACACGACAGCAUGGGGAGCGAACGGGAUUAGAAACCCCGGUAGUCCAUGCCGUAAACGAUGCCAACUAGGCGCUGGCGG---UCUCAA----CCCCGUCGGUGCCGCAGUUAACACGAUAAGUUGGCCGCCUGGGGAGUACGGUCGCAAGGCUAAAACUCAAAGGAAUUGACGGGGGCCCGC-ACAAGCAGCGGAGCGUGUGGUUUAAUUCGAGGCUACACGAAGAACCUUACCUGGGGUGGACAG-GCGUC--U--AGGG-AAC-CGAAAGGGG-ACCG---CCGCAA-GG--GAGGACGCUCAGGUGCUGCAUGGCUGUCGUCAGCUCGUGCCGUGAGGUGUUAGGUUAAGUCCUGUAACGAGCGCAACCCCCGGGUCUAGUUA------------CAC-G----------UG-UCUAGACCGACUGCCCGUGACAAGCGGGAGGAAGGUGGGGAUGACGUCAAGUCAGCAUGGCCUUUAUCUCUAGGGCUACACACACGCUACAAUGGCUAGCACAAUAGGUUGCCAAGGCGCAAGCCGGAGC-CAAUCC---------------------------------------------------------------------------------------------------------------------------------------------------------------------------------------------------------------------------------------------------------------------
>13_1_40cm_4_scaffold_61598_16S_1
UGGAGAGUUUGAUCCUGGCUCAGAAUCAACGCUGGCGGCG-UGC-CUAACACAUGCAAGUCGAGCGCGAAAGG----GGGGCAACUC-----CCGAGUAGAGCGGCGAACGGGUGAGUAACGCGUGGGUGAUCUGCCUCCGAGUGGGGAAUAACACCGGGAAACUGGUGCUAAUACCGCAUGACAUCCUC----G---GGU-CGC-CGGGGAUCAAAGCUGGGGACC-GCAAGGCCUAGCGCUUGGAGAGGAGCCCGCGUCCGAUUAGCUAGUUGGCGGGGUAACGGCCCACCAAGGCGACGAUCGGUAGCCGGCCUGAGAGGGCGGACGGCCACAC-----------------------NNNNNNNNNNNNNNGCAGUGGGGAAUUUUUCGCAAUGGGGGAAACCCUGACGAAGCAACGCCGCGUGGAGGAUGAAGGCCUUCGGGUCGUAAACUCCUGUCGACCGGGACGAAAGUAGUCUGGCCCAAUACGCCAGGCUAUCGACUGUACCGGUGGAGGAAGCCAC-GGCUAAC-UCUGUGCCAGCAGCCGCGGUAAUACAGAGGUGGCAAGCGUUGUUCGGAAUUACUGGGCGUAAAGGGCGCGUAGGCGGUUCGUUAAGUCCUGUGUGAAAUCCCCCGGCUCAACUGGGGAAUGGCACAGGAAACUAGCGGGCUUGAGUUCGGGAGAGGGAAGCGGAAUUCCGGGUGUAGCGGUGAAAUGCGUAGAUAUCCGGAGGAACACC-GGUGGCGAAGGCGGCUUCCUGGACCGAC-ACUGACGCUGAGGCGCGAAAGCUAGGGGAGCAAACGGGAUUAGAUACCCCGGUAGUCCUAGCUGUAAACGAUGAGUGCUGGGUGUAGGGGG---UAUCAA-CC---CCCCCUGUGCCGAAGCUAACGCAUUAAGCACUCCGCCUGGGGAGUACGGUCGCAAGGCUGAAACUCAAAGGAAUUGACGGGGGCCCGC-ACAAGCGGUGGAGCAUGUGGUUCAAUUCGACGCAACGCGA------------------------------------------------------------C--------------------A-------------------------------------------------CC-----------------------------------------------------UGG---------AGAGACUGCCGGUGAUAAACCGGAGGAAGGUGGGGAUGACGUCAAGUCCUCAUGGCCUUUAUGCCCCGGGCUACACACGUGCUACAAUGGCCGGCACAAAGGGUCGCAAAACCGCGAGGUGGAGC-UAAUCCCAAAAAGCCGGUCCCAGUUCGGAUUGCAGUCUGCAACUCGACUGCAUGAAGUUGGAAUCGCUAGUAAUCGCGGAUCAGC-AGGCCGCGGUGAAUACGUUCCCGGGCCUUGUACACACCGCCCGUCACAUCACGAAAGCCGGCUGUACUAGAAGUCGCUGCUCCGACCCGUAAGGGGGGAAGGCGCCCACGGUAUGGUCGGUGAUUGGGGUGAAGUCGUAACAAGGUAGCUGUAGGAGAACCUGUGGCUGGAUCACCUCCUU
>SAR406_cluster_bacterium_JGI_0000059-D20_TAbiofilm_001_164
--------------CUGGCUCAGGACGAACGCUGGCGGCG-UGC-CUAACACAUGCAAGUC-AAGGAAA-UUC---CCGACUUGUCGG----GAU--AGAACUGGCGAACGGGUGAGUAACACGUAGGUAAUCUACCCUCGGGAUGGGGAUAACCUACCGAAAGGUGGGCUAAUACCGAAUAAUGUUCCGC-U-UU-A-AU-G-AG-CGGAAUGAAAGGUGGG--A--CUUG-GCCUACUGCCUGAGGAUGAGCCUGCGUCCCAUUAGCUAGUUGGUAAGGUAAUGGCUUACCAAGGCGACGAUGGGUAGCUGGUCUGAGAGGAUGAUCAGCCACAUUGGGACUGAGAUACGGCCCAAACUCCUACGGGAGGCAGCAGUGAGGAAUUUUGCGCAAUGGCCGCAAGGCUGACGCAGCAACGCCGCGUGACCGAUUAAGCUCUGAGGAGUGUAAAGGUCUGUCGCAGAGGAAGAAACUGCCUGAUGAGAAUAUUGUCAGGUACUGACGGUACUCUGUGAGAAAGCUCC-GGCUAAC-UCCGUGCCAGCAGCCGCGGUAAUACGGGGGGAGCAAGCGUUGUCCGGAAUCACUGGGCGUAAAGAGCGUGUAGGUGUCCUAAUAAGUCUCUGGUGAAAGCCUUCUGCUUAACGGGAGAAUUGCCGGAGAUACUAUUGGGAUUGAGUUCAGAAGAGGGAAGCGGAAUUCCUGGUGUAGCGGUGAAAUGCGUAGAUAUCAGGAAGAACACC-GGUGGCGAAGGCGGCUUCCUGGUCUGAU-ACUGACACUGUGGCGCGAAAGCGUGGGGAGCAAACAGGAUUAGAUACCCUGGUAGUCCACGCCCUAAACGAUGGAUACUUGGCGUUGGGAG----CUCGACU----CC--CAGUGCCGUAGCUAACGCGUUAAGUAUCCCGCCUGGGGACUACGGCCGCAAGGUUGAAACUCAAAGGAAUUGACGGGGGCCCGC-ACAAGCGGUGGAACAUGUGGUUUAAUUCGAUGCAACGCGAAGAACCUUACCUGGGCUUGACAU-A-CAC--UGAAGGU-UUG-GGAAACCAG-ACC----CUUCCG-GG-AACUGGUGUACAGGUGGUGCAUGGCUGUCGUCAGCUCGUGUCGUGAGAUGUUGGGUUAAGUCCCGCAACGAGCGCAACCCCUGCUCUUAGUUGCCAUCAGG----UAA-----UGCUGGGGACUCUAAGAGGACUGCCGAGGACAACUCGGAGGAAGGUGGGGAUGACGUCAAGUCAGUAUGUCCCUUACGUCCAGGGCUACACACGUGUUACAAUGGCCAGUACAACGGGUUGCUAAACCGCGAGGUGGAGC-UAAUCCC-UAAAACUGGCCUCAGUUCAGAUCGGAGUCUGCAACUCGACUCCGUGAAGUCGGAAUCGCUAGUAAUCGCGGAUCAG-AACGCCGCGGUGAAUACGUUCCCGGGCCUUGUACACACCGCCCGUCACGCCAUGGGAGUCGGUAACACCCGAAGUC----------------------------------------------------------------------------------------------------------
>JX133271_1_1466_Bacteria_Chloroflexi_SHA-26_uncultured_bacterium
---AGAGUUUGAUCCUGGCUCAGGACAAACGCUGGCGGCG-UGC-AUUAAGCAUGCAAGUCGAACG-GA-CCC----CUCUUCGGA------GGG--GUGAGUGGCGAACGGCUGAGGAAGACAGGCGAAACCGGCCGCUGGGAGGGGGAUAACCCCGCGAAAGCGGGGCUAAGACCGCGUACGCUCGGA--G-GA-GGAG-GUC-CUCCGAGGAAACCC--------GCAA-----GGGGCCCAGCGAGGGGCGUCUGGCCCAUCAGGUAGUUGGCGGGGUAAGAGCCCACCAAGCCGCUGACGGGUAGCUGGUCUGAGAGGAUGAUCAGCCAGACCGGGACUGCGACACGGCCCAGACUCCUACGGGAGGCAGCAGCUAGGAAUCUUGCGCAAUGGGCGAAAGCCUGACGCAGCGACGCCGCGUGGGGGAGGAAGGCCCUCGGGUCGUAAACCCCUUUUGUACGGGACGA-------------GGAA------------GGACGGUACCGUGCGAAGAAGCCCC-GGCUAAC-UACGUGCCAGCAGCCGCGGUAAUACGUAGGGGGCGAGCGUUGUCCGGAUUUACUGGGCGUAAAGAGCGCGUAGGCGGCCUGGUUUGUCGGGUGGGAAAGGCGUGGGCUCAACUCACGGAGGUCACCCGAGACGGCUAGGCUAGAGGGCAGUAGAGGAAGGUGGAAUUCCGGGUGUAGUGGUGAAAUGCGUAGAGAUCCGGAGGAACACC-GGUGGCGAAGGCGGCCUUCUGGGCUGGC-CCUGACGCUGAGGCGCGAAAGCGUGGGGAGCGAACUGAAUUAGAUACUCAGGUAGUCCACGCCCUCAACGAUGGACACUAGGUGUGGGGGG---UAUCGACC----CCUCCCGUGCCGGCGCUAACGCAGUAAGUGUCCCGCCUGGGGAGUACGGCCGCAAGGCUAAAACUCAAAGGAAUUGACGGGGGCCCGC-ACAAGCAGCGGAGCGUGUGGUUUAAUUCGACGCAACGCGAAGAACCUUACCAGGGCUUGACAU-GCCGC--GCAAGGG-CG--GGAAACCGC-UCCCUC-CCGCAA-GG-GACGCGGUCACAGAUGCUGCAUGGCUGUCGUCAGCUCGUGCCGUGAGGUGUUGGGUUAAGUCCCGCAACGAGCGCAACCCUCGGCGCCAGUUA------------CCA-G----------UG-UCUGGCGCGACUGCCGCGACAAACGCGGAGGAAGGUGGGGAUGACGUCAAGUCAGCACGGCUCUGACGCUCUGGGCGACACACACGCUACAAUGGACGCGACAACGGGCAGCGAAGCCGCGAGGCGGAGC-GAAUCCCAAAAAGGCGUCCUCAGUUCAGAUCGCAGUCUGCAACCCGACUGCGUGAAGGCGGAGUUGCUAGUAACCGCGGGUCAGC-ACACCGCGGUGAAUACGUUCCCGGGCCUUGUACACACCGCCCGUCACGUCAUGAAAGCCGGUCGCACCUGAAGCCGCUGGCCGAACCCGCAAGGGAGGGAGGCGUCGAGGGUGAGGCGGGUGAUUGGGACGAAGUCGUAACAAGGUAAC--------------------------------
>JF922436_1_1461_Bacteria_Chloroflexi_SHA-26_uncultured_bacterium
---AGAGUUUGAUCCUGGCUCAGGACAAACGCUGGCGGCG-UGC-GUUAAACAUGCAAGUCGGACG-GG-GUC-UU--CCUUCGGG--GG--GGG--CUUAGUGGCGGACGGCUGAGUAGCACGUAACCGACCUGCCCCGCGGAGGGGGAUAGCGGCCGGAAACGGCCGGUAAUACCGCAUGCGCUCUUC--G-UC-GUGG-GUGGUGGAGAGGAAAGCA--------GCGA-----UGUGCCGCGGGAGGGGGUUGCGGCCCAUCAGUUAGUCGGUGGGGUGAUGGCCUACCGAGGCGAUGACGGGUGGCCGGUCUGAGAGGAUGGACGGCCAGACUGGGACUGGGAGACGGCCCAGACACCUACGGGUGGCAGCAGUUAGGGAUCUUGCGCAAUGGGCUGACGCCUGACGCAGCGACGCCGCGUGGGGGAGGACGGCCUUCGGGUUGUAAACCUCUUUUCUGGGGGACGA-------------GGAU------------GGACGGUACCCCAGGAAGAAGCACC-GGCUAAC-CCCGUGCCAGCAGCCGCGGUAAUACGGGGGGUGCGAGCGUUGUCCGGAUUCACUGGGCGUAAAGGGCGCGUAGGCGGUCUGGUCAGUCGGUCUUUUAAGGGCGGGGCUCAGCCCCGGGU-GGGA-CCGGGACGGCUGGGCUGGGGCGCGGCAGAGGGGCGCGGAAUGCCGGGUGUAGUGGUGAAAUGCGUAGAGAUCCGGCGGAACACC-GGUGGUGAAG-CGGUGCCCUGGGCCGAG-GCCGACGCUGAGGCGCGAGAGCGUGGGGAGCGAACCGGAUUAGAUACCCGGGUAGUCCACGCCGUAAACGGUGGGCACUAGGUGUGGCGGG---UAUCGACC----CCCGCCGUGCCGUCGCCAACGCAUGGAGUGCCCCGCCUGGGGAGUACGGCCGCAAGGCUAAAACUCAAAGGAAUUGACGGGGGCCCGC-ACAAGCAGCGGAGCGUGUGGUUUAAUUCGAUGCAACGCGAAGAACCUUACCAGGGCUUGACAU-G-CGU--UUACAGG-GGG-UGAAAGCCC-CUGG---CCGCGA-GG---GUGCGUCACAGGUGCUGCAUGGCUGUCGUCAGCUCGUGCCGUGAGGUGUUGGGUUAAGUCCCGCAACGAGCGCAACCCCCGGGCGUAGUU-------------GGU------------UG-UCUACGCCGACGGCCGGGACCAACCCGGAGGAAGGUGGGGACGACGUCAAGUCAGCACGGCCCCUACGUCCUGGGCCACACACACGCUACAAUGGCCGGUACAGCGGGAAGCCAAGCCGUGAGGCGGAGC-GGAUCCCUGAAAGCCGGCCGUAGUGCAGAUCGGGGGCUGCAACCCGCCCCCGUGAAGUCGGAGUUGCUAGUAACCGCGGGUCAGC-ACACCGCGGUGAAUACGUUCCCGGGCCUUGUACACACCGCCCGUCACGUCACGGGAGCGGGCAACGCCUGAAGCCGGCGGGGCAACCCUUCGGGGGGCCAGCCGUCGAGGGCGGGGCUCGUGUCUGGGACGAAGUCGUAACAAGGU-----------------------------------
>13_1_40cm_4_scaffold_133484_16S_1
--GCGAGUUUGAUCCUGGCUCAGGACAAACGCUGGCGGCG-UGC-GUUAAACAUGCAAGUCGAGCG-GGGC--------CUUCGG------------GUCAGCGGCGGACGGCUGAGUAGCACGUGCCUGACCUGCCCCUGUGUGGGGAAUAGCCCCCGGAAACGGGGGGUAAUACCGCAUGCGCUCG----C-GG-CGUG-GGGCCGCCGAGGAAAGGC--------CUCG-----GCCGCACGGGGAGGGGGGCGCGGCCCAUCAGGUAGUUGGUGUGGUAACGGUGCACCAAGCCUGUGACGGGUGGCCGGUCUGAGAGGAUGGUCGGCCAGACUGGGACUGGGACACGGCCCAGACACCUACGGGUGGCAGCAGUUAGGGAUCUUGCGCAAUGGGCUGACGCCUGACGCAGCGACGCCGCGUGGGGGAGGACGGCCCUCGGGUUGUAAACCCCUUUUCGUGGGGACGA-------------GGAA------------GGACGGUACCCACGGAAUAAGCACC-GGCUAAC-UCCGUGCCAGCAGCCGCGGUAAUACGGGGGGUGCGAGCGUUGUCCGGAUUCACUGGGCGUAAAGGGCGCGUAGGCGGCUGGCUCAGUCGGGCCUGUAAGUGCGGGGCUCAACCCCGUGA-UGGGCCCGGGACGGGCUGGCUGGGGCGCGGUCGAGGGAGACGGAAUGCCGGGUGUAGUGGUGAAAUGCGUAGAGAUCCGGCGGAACACC-GGUGGCGAAGGCGGUCUCCUGGCCGAGG-GCCGACGCUGAGGCGCGAGAGCGUGGGGAGCGAACCGGAUUAGAUACCCGGGUAGUCCACGCCGUAAACGGUGGAUGCUAGGUGUGGGGGG---UAUCGA-CC---CCCCCCGUGCCG--G------------------CGCCUGGGGAGUACGGCCGCAAGGCUAAAACUCAAAGGAAUUGACGGGGGCCCGC-ACAAGCAGCGGAGCGUGUGGUUUAAUUCGAUGCAACGCGAAGAACCUUACCAGGGCUUGACAU-GCGCU--UACAGCG-G-U-CGAAAGGCC-GCGG---CCGCGA-GG---GUGCGUCACAGGUGCUGCAUGGCUGUCGUCAGCUCGUGCCGUGAGGUGUUGGGUUAAGUCCCGCAACGAGCGCAACCCCCGGGCCUAGUUA------------G---------------G-UCUAGGCCGACUGCCGGGACCAACCCGGAGGAAGGUGGGGAUGACGUCAAGUCAGCACGGCCCUUACGUCCUGGGCUACACACACGCUACAAUGGCCGGUACAGCGGGCAGCGAAGUCGUAAGGCGGAGC-GAAUCUCUGAAAGCCGGUCCCAGUGCAGAUCGGGGGCUGCAACUCGCCCCCGUGAAGUCGGAGUUGCUAGUAACCGCGGGUCAGC-ACACCGCGGUGAAUACGUUCCCGGGCCUUGUACACACCGCCCGUCACGUCAUGAAA-----------------------------------------------------------------------------------------------------------------------------
>13_1_40cm_2_scaffold_223788_16S_1
--GCGAGUUUGAUCCUGGCUCAGGACAAACGCUGGCGGCG-UGC-GUUAAACAUGCAAGUCGAGCGGGG-C-------C-UUCG-G--------G--UCCAGCGGCGGACGGCUGAGUAGCACGUGCCUGACCUGCCCCUGUGUGGGGAAUAGCCCCCGGAAACGGGGGGUAAUACCGCAUGCGCUCGGCGGC-GU-GGGG-GCC--GCCGAGGAAAGCC--------UCGG------CCGCACGGGGAGGGGGGCGCGGCCCAUCAGGUAGUUGGUGUGGUAACGGUGCACCAAGCCUGUGACGGGUGGCCGGUCUGAGAGGAUGGUCGGCCAGACUGGGACUGGGACACGGCCCAGACACCUACGGGUGGCAGCAGUUAGGGAUCUUGCGCAAUGGGCUGACGCCUGACGCAGCGACGCCGCGUGGGGGAGGACGGCCCUCGGGUUGUAAACCCCUUUUCGUGGGGACGA-------------GGAA------------GGACGGUACCCACGGAAUAAGCACC-GGCUAAC-UCCGUGCCAGCAGCCGCGGUAAUACGGGGGGUGCGAGCGUUGUCCGGAUUCACUGGGCGUAAAGGGCGCGUAGGCGGCUGGCUCAGUCGGGCCUGUAAGUGCGGGGCUCAACCCCGUGA-UGGGCCCGGGACGGGCUGGCUGGGGCGCGGUCGAGGGAGACGGAAUGCCGGGUGUAGUGGUGAAAUGCGUAGAGAUCCGGCGGAACACC-GGUGGCGGAGGCGGUCUCCUGGGCCGGG-GCCGACGCUGAGGCGCGAGAGCGUGGGGAGCGAACCGGAUUAGAUACCCGGGUAGUCCACGCCGUAAACGGUGGAUGCUAGGUGUGGGGGGC---AUCGA-C----CCCCCCGUGCCGGCGC-AACGCAUGAAGCAUCCCGCCUGGGGAGUACGGCCGCAAGGCUAAAACUCAAAGGAAUUGACGGGGGCCCGC-ACAAGCAGCGGAGCGUGUGGUUUAAUUCGAUGCAACGCGAAGAACCUUACCAGGGCUUGACAU-GCGCU--UACAGCG-G-U-CGAAAGGCC-GCGG---CCGCGA-GG--GU-GCGUCACAGGUGCUGCAUGGCUGUCGUCAGCUCGUGCCGUGAGGUGUUGGGUUAA------------------------------------------------------------------------------------------------------------------------------------------------------------------------------------------------------------------------------------------------------------------------------------------------------------------------------------------------------------------------------------------------------------------------------------------------------------------------------
>13_1_40cm_scaffold_118661_16S_1
--GCGAGUUUGAUCCUGGCUCAGGACAAACGCUGGCGGCG-UGC-GUUAAACAUGCAAGUCGAGCGGGG-C--------CUUCGG---------G--UCCAGCGGCGGACGGCUGAGUAGCACGUGCCUGACCUGCCCCUGUGUGGGGAAUAGCCCCCGGAAACGGGGGGUAAUACCGCAUGCGCUCGGC--G-GC-GUGG-GGGCCGCCGAGGAAAGGC--------CUCG-----GCCGCACGGGGAGGGGGGCGCGGCCCAUCAGGUAGUUGGUGUGGUAACGGUGCACCAAGCCUGUGACGGGUGGCCGGUCUGAGAGGAUGGUCGGCCAGACUGGGACUGGGACACGGCCCAGACACCUACGGGUGGCAGCAGUUAGGGAUCUUGCGCAAUGGGCUGACGCCUGACGCAGCGACGCCGCGUGGGGGAGGACGGCCCUCGGGUUGUAAACCCCUUUUCGUGGGGACGA-------------GGAA------------GGACGGUACCCACGGAAUAAGCACC-GGCUAAC-UCCGUGCCAGCAGCCGCGGUAAUACGGGGGGUGCGAGCGUUGUCCGGAUUCACUGGGCGUAAAGGGCGCGUAGGCGGCUGGCUCAGUCGGGCCUGUAAGUGCGGGGCUCAACCCCGUGAUGG-GCCCGGGACGGGCUGGCUGGGGCGCGGUCGAGGGAGACGGAAUGCCGGGUGUAGUGGUGAAAUGCGUAGAGAUCCGGCGGAACACC-GGUGGCGGAGGCGGUCUCCUGGGCCGGG-GCCGACGCUGAGGCGCGAGAGCGUGGGGAGCGAACCGGAUUAGAUACCCGGGUAGUCCACGCCGUAAACGGUGGAUGCUAGGUGUGGGGGG---UAUCGA-CC---CCCCCCGUGCCGGCGC-AACGCAGGAAGCAUCCCGCCUGGGGAGUACGGCCGCAAGGCUAAAACUCAAAGGAAUUGACGGGGGCCCGC-ACAAGCAGCGGAGCGUGUGGUUUAAUUCGAUGCAACGCGAAGAACCUUACCAGGGCUUGACAU-GCGCU--UACAGCG-G-U-CGAAAGGCC-GCGG---CCGCGA-GG---GUGCGUCACAGGUGCUGCAUGGCUGUCGUCAGCUCGUGCCGUGAGGUGUUGGGUUAAGUCCCGCAACGAGCGCAACCCCCGGGCCUAGUU---------------AG------------G-UCUAGGCCGACUGCCGGGACCAACCCGGAGGAAGGUGGGGAUGACGUCAAGUCAGCACGGCCCUCACGUCCUGGGCCACAC-----------------------------------------------------------------------------------------------------------------------------------------------------------------------------------------------------------------------------------------------------------------------------------------------------------------------------
>FJ465977_1_1367_Bacteria_Chloroflexi_Elev-1554_uncultured_bacterium
-------------------------------CUGGCGGCG-CAC-CUAAGACAUGCAAGUCGAACGGUC-UCU----UUCUUCGGG-----AGGG--GAUAGUGGCGGACGGGUGAGUAACACAUAGGG-ACCUGCCCUGGCGUGGGGGAUAGCCUGGGGAAACCGAGGGUAAGCCCGCAUACGCUCCCU--G-GC-AUAG-GCC--GGGGAGGAAAUCCUUC--UU-GGGA-----GGAGCGCGAGGAGGGCCUUGUGGCGGAUUAGCUAGUUGGGGGGGUAGUGGCCCACCAAGGCGACGAUCCGUCGCUGGUCUGAGAGGAUGACCAGCCACACCGGGACUGAGACACGGCCCGGACUCCUACGGGAGGCAGCAGUUGGGAAUUUUCC-CAAUGGGCGCAAGCCUGAGGGAGUGACGCCGCGUGCGGGACGACGGCCUUCGGGUCGUAAACCGCUUUUCGGGGGGACGA-------------GAUG-------------GACGGUACCCCCGGAAGAAGCCCC-GGCUAAC-UACGUGCCAGCAGCCGCGGUAAUACGUAGGGGGCGAGCGUUGUCCGGAUUUAUUGGGCGUAAAGAGCGCGUAGGCGGCGCGGAGCAUCCGGCGUGAAAUCUCCCCGCUCAAC-GGGGAGGGGCGGCGGAGAUGGCCGUGCUAGAGGACGGUAGAGGCAGCGGGAAGUCCCGAAGUAGUGGUGAAAUGCGUAGAGAUCGGGAGGAACACC-AGAGGCGAAGGCGCGCUGCUGGGCCGGA-CCUGACGCUGAGGCGCGACAGCCAGGGGAGCGAACGGAAUUAGAUACUCCGGUAGUCCUGGCCGUAAACGAUGGCGACCAGAUGGGGGGGGC---UUCGA-C----CCGUCCCCGUCGCGGCAAACGCGAUGAGUCGCCCGCCUGGGGAGUACGGUCGCAAGGCUAAAACUCAAAGGAAUUGACGGGGGCCCGC-ACAAGCAGCGGAGCGUGUGGUUUAAUUCGACGCAACGCGCAGAACCUCACCAAGAUUUGACAU-C-CCU--GGACCGC-GCC-UGAAAGGG--CGUUUC-CCGCAA-GG--GCCGGGUGACAGGUGUUGCAUGGCUGUCGUCAGCUCGUGUCGUGAGAUGUUGGGUUCAGUCCCGCAACGAGCGCAACCCGCGUGCGUAGUUA------------CCU-G----------UG-UCUACGCAGACUGCCGGGAGCAACCCGGAGGAAGGCGCGGAUGACGUCAAGUCGGCACGGCCCGUACAUCUUGGGCUACACACACGCUACAAUGGCCGGGACAGCGGGUCGCGAGGGCGCAAGCCGGAGC-CAAUCCCUGAAACCCGGUCGUAGUUCGGAUUGGGGGCUGCAACUCGCCCUCAUGAAGUCGGAGUUGCUAGUAACCGCGGGUCAGC-ACACCGCGGUGAAUAUGUUCCCGGGCCUUGUACACACCGCCCGUCACACCAUGGGAGCGCGGGGGACCUGAAGUC----------------------------------------------------------------------------------------------------------
>13_1_20cm_full_scaffold_271476_16S_1
--------------------------------------------------------------------------------------------------------------------------------------------------------------------------------------------------------------------------------------------------------------------------------------------------------------------------------------------------------------------------CUACGGGAGGCAGCAGUUAGGGAAUUUUCGCACUGGGCGCAAGCCUGACGAAGUGACGCCGCGUGCGGGAGGAAGGCCUUCGGGUCGUAAACCGCUUUUGCGGGGGACG--------------AGAU------------GGACGGUACCCCGCGAAUAAGCCCC-GGCUAAC-UACGUGCCAGCAGCCGCGGUAAGACGUAGGGGGCGAGCGUUGUCCGGAAUCACUGGGCGUAAAGCGCGCGUAGGCGGCCGCACGCAUCCGCAGUGAAAGCCCGCGGCUCAACUGCGGGAGGUCUGGGGAGAUGGUGCGGCUGGAGGGCGGCAGAGGCAGACGGAAGUCCCGCAGGAGCGGUGAAAUGCGUAGAGAGCGGGAGGAACACC-CGUGGCGAAGGCGGUCUGCUGGGCCGCG-UCUGACGCUGAGGCGCGAAAGCUAGGGGAGCGAACGGAAUUAGAUACUCCGGUAGUCCUAGCCCUAAACGAUGGGUACCAGGUGUGGGGGGA---CUCGACC----CCCUCCGCGCCGCCGCCAACGCGAUGAGUACCCCGCCUGGGGAGUACGGCCGCAAGGCUAAAACUCAAAGGAAUUGACGGGGGCCCGC-ACAAGCAGCGGAGCGUGUGGUUUAAUUCGACGCAACGCGCAGAACCUUACCGAGGCUGGACAU-GCUCG--UGACGGC-CGG-UGAAAGCCG-GUCU-C-CCUUCG-GG-G-CGCGGGCACAGGUGUUGCAUGGCUGUCGUCAGCUCGUGCCGUGAGGUGUUGGGUUCAGUCCCGCAACGAGCGCAACCCCCGGUGCCAGUUA------------GGC------------UG-UCUGGCGCGACCGCCGGGAGCAACCCGGAGGAAGGCGGGGAUGA------------------------------------------------------------------------------------------------N----------CAGUUCAGAUGGGGGGCUGCAACUCGCCCCCCUGAAGGCGGAGUUGCUAGUAACCGCCGGUCAGC-ACACGGCGGUGAAUAUGUUCCCGGGCCUUGUACACACCGCCCGUCACACCAUGGGAGCGUGGGGGGCCUGAAGCCGCUGGGCGAACCCUUCGGGGACGCCGGUGUCGAGGGUCAAUCACGUGACUGGGGUGAAGUCGUAACAAGGUAGCCGUACCGGAAGGUGCGGCUGGAUCACCUCCUU
>13_1_20cm_4_scaffold_86862_16S_1
---------------------------------------------------------------------------------------------------------------------------------------------------------------------------------------------------------------------------------------------------------------------------------------------------------------------------------------------ACACCGGGACUGAGACACGGCCCGGACUCCUACGGGAGGCAGCAGUAGGGAAUUUU-CGCACUGGGCGCAAGCCUGACGAAGUGACGCCGCGUGCGGGAGGAAGGCCUUCGGGUCGUAAACCGCUUUUGCGGGGGACGA-------------GAUG-------------GACGGUACCCCGCGAAUAAGCCCC-GGCUAAC-UACGUGCCAGCAGCCGCGGUAAGACGUAGGGGGCGAGCGUUGUCCGGAAUCACUGGGCGUAAAGCGCGCGUAGGCGGCCGCACGCAUCCGCAGUGAAAGCCCGCGGCUCAACUGCGGGAGGUCUGGGGAGAUGGUGCGGCUGGAGGGCGGCAGAGGCAGACGGAAGUCCCGCAGGAGCGGUGAAAUGCGUAGAGAGCGGGAGGAACACC-CGUGGCGAAGGCGGUCUGCUGGGCCGCG-UCUGACGCUGAGGCGCGAAAGCUAGGGGAGCGAACGGAAUUAGAUACUCCGGUAGUCCUAGCCCUAAACGAUGGGUACCAGGUGUGGGGGGA---CUCGACC----CCCUCCGCGCCGCCGCUAACGCGAUGAGUACCCCGCCUGGGGAGUACGGCCGCAAGGCUAAAACUCAAAGGAAUUGACGGGGGCCCGC-ACAAGCAGCGGAGCGUGUGGUUUAAUUCGACGCAACGCGCAGAACCUUACCGAGGCUGGACAU-GCUCG--UGACGGC-CGG-UGAAAGCCG-GUCU-C-CCUUCG-GG-G-CGCGGGCACAGGUGUUGCAUGGCUGUCGUCAGCUCGUGCCGUGAGGUGUUGGGUUCAGUCCCGCAACGAGCGCAACCCCCGGUGCCAGUUA------------GGC------------UG-UCUGGCGCGACCGCCGGGAGCAACCCGGAGGAAGGCGGGGAUGACGUCAAGUCGGCACGGCCCUUACGCCUCGGGCGACACACACGCUACAAUGGCCGGGACAGCGGGCUGCGAAAGGGCAACCUGGAGC-CAAUCCCUGAAACCCGGUCUCAGUUCAGAUGGGGGGCUGCAACUCGCCCCCCUGAAGGCGGAGUUGCUAGUAACCGCCGGUCAGC-ACACGGCGGUGAAUAUGUUCCCGGGCCUUGUACACACCGCCCGUCACACCAUGGGAGCGUGGGGGGCCUGAAGCCGCUGGGCGAACCCUUCGGGGACGCCGGUGUCGAGGGUCAAUCACGUGACUGGGGUGAAGUCGUAACAAGGUAGCCGUACCGGAAGGUGCGGCUGGAUCACCUCCUU
>candidate_division_NKB19_bacterium_JGI_0000077-O16_TAbiofilm_001_237
--------------CUGGCUCAGAACGAACGCUGGCGGCA-GGC-UUCAUACAUGCAAGUCGAGCGGUA-AGG---UCCCUUCG-GGGA---CCC--UAGAGCGGCGAACGGGUGAGUAACAGGUGGAUAACCUACCUUUGGGUGGAGGAUAACACUGCGAAAGCGGUGCUAAUACUGCAUGUGGUUGCCUUU-UC-CUAU-GAUUAGGCAAAGAAAGAUGCU-----CAA----GCAUCGCCCGAAGAUGGGUCCGCCCCCCAUUAGCUAGUUGGUAGGGUAAUGGCCUACCAAGGCGACGAUGGGUAGCCGAGCUGAGAGGUUGGUCGGCCACACUGGAACUGAGACACGGUCCAGACACCUACGGGUGGCAGCAGUAGGGAAUAUUGGACAAUGGGCGAAAGCCUGAUCCAGCCAUGCCGCGUGAGGGAUGAAGCCCUUCGGGGUGUAAACCUCUUUUCUGGGGGAUGAAAAAGAUGAGUA-GAAA-UGACUCAUCCUUGACAGUACCCCAGGAAUAAGGAAC-GGCUAAC-UCCGUGCCAGCAGCCGCGGUAAGACGGAGGUUCCAAGCGUUGUUCGGAUUGACUGGGCGUAAAGGGAGCGCAGGCGGUUGAGUAAGUCUAAAGUGGAAGCCUGGAGCUUAACUCCAGAAGUGCUUUGGAUACUGCUCAGCUUGAGUAUGCCAGAGGAAAGCGGAAUUCAGGGUGUAGCGGUGAAAUGCUUAGAUAUCCUGAGGAACACC-GGUGGCGAAAGCGGCUUUCUGGGGCAUU-ACUGACGCUCAGGCUCGAAAGCGUGGGGAGCAAACAGGAUUAGAUACCCUGGUAGUCCACGCCUUAAACAUUGUGCACUAGGUGUGGGAGGU---UUCGACC----CCUUCCGUGCCGUAGCUAACGCAUUAAGUGCACCGCCUGGGGAGUACGGUCGCAAGGCUGAAACUCAAAGGAAUUGACGGGGGCCCGC-ACAAGCGGUGGAGCAUGUGGUUUAAUUCGAGGCAACGCGAAGAACCUUACCCAGGCUUGACAU-CAC-U--UGACAGC-CUG-CGAAAGCAG-GUCUUC-CCUUCG-GG-GACAGGUAGACAGGUGCUGCAUGGCUGUCGUCAGCUCGUGUCGUGAGAUGUUGGGUUAAGUCCCGCAACGAGCGCAACCCUUGCCCUUAGUUGCCAGCGU-----UCG-G-----CCGGGCACUCUAAGGGGACUGCCCGCGAUAAGCGGGAGGAAGGUGGGGACGACGUCAAGUCAUCACGGCCCUUACGCCUGGGGCGACACACGUGCUACAAUGGCCAGUACAAUGAGACGCAAUACCGCGAGGUGGAGC-AAAUCUCAAAAAGCUGGCCUCAGUUCAGAUUGGAGUCUGCAACUCGACUCCAUGAAGUCGGAAUCGCUAGUAAUCGCGCAUCAGCCAUGGCGCGGUGAAUACGUUCCCGGGCCUUGUACACACCGCCCGUCACAUGACCCGAGCUGGGUGCACCCGAAGUC----------------------------------------------------------------------------------------------------------
>CYANO_Gloeobacter_violaceus_PCC_7421_AF132790
------------------------AUGAACGCUGGCGGCG-UGC-UUAACGCAUGCAAGUCGAACGAGA---------UCUUCGGA-----------UCGAGUGGCGGACGGGUGAGUAACACGUGGGA-AUCUGCCCUCAGGAGGGGGAUAACGGCCGGAAACGGCCGCUAAUACCCCAUAU---------G-CC-GCAA-GGU--------GAAAGA---------AUU-------UCGCCUGAGGAUGAGCCCGCGUCUGAUUAGCUAGUUGGUGGGGUAAUGGCCUACCAAGGCUACGAUCAGUAGCUGGUCUGAGAGGAUGAUCAGCCACACUGGGACUGAGACACGGCCCAGACUCCUACGGGAGGCAGCAGUGGGGAAUUUUCCGCAAUGGGCGAAAGCCURACGGAGCAACGCCGCGUGGGUGAUGAAGGCCCGUGGGUCGUAAAGCCCUUUUGUCAGGGACGA-------------AACC------------UGACGGUACCUGACGAAUAAGCAUC-GGCUAAC-UCCGUGCCAGCAGCCGCGGUAAUACGGAGGAUGCAAGCGUUAUCCGGAAUUAUUGGGCGUAAAGCGUACGUAGGCGGCCAGCCAAGUCUGGGGUCAAAGCCCGCAGCCUAACUGCGGAAAGGCCCUGGAAACUGGUUGGCUAGAGUGCGGUAGGGGCAAGGGGAAUUCCCGGUGUAGCGGUGAAAUGUGGAGAUAUCGGGAAGAACACC-AGCGGCGAAAGCGCCUUGCUGGACCGCA-ACUGACGCUGAGGUACGAAAGCCAGGGGAGCAAAUGGGAUUAGAUACCCCAGUAGUCCUGGCCGUAAACGAUGGACACUAGGUGUUGCGCG---UAUCGACC----CGUGCAGUGCCGUAGCUAACGCGUUAAGUGUCCCGCCUGGGGAGUACGCACGCAAGUGUGAAACUCAAAGGAAUUGACGGGGGCCCGC-ACAAGCGGUGGAGCAUGUGGUUUAAUUCGAUGCAACGCGAAGAACCUUACCAGGGCUUGACAU-G-UCG--CGAAUCU-CGC-GGAAACGUG-GGAGUG-CCUUCG-GG-AACGCGAACACAGGUGCUGCAUGGCUGUCGUCAGCUCGUGUCGUGAGAUGUUGGGUUAAGUCCCGCAACGAGCGCAACCCUCGUCGUCAGUUGCCAUCAU-----UCA-G-----UUGGGCACUCUGGCGAGACUGCCGGUGACAAACCGGAGGAAGGUGGGGAUGACGUCAAGUCAGCAUGGCUCUUACGUCCUGGGCUACACACGUGCUACAAUGGUUCGGAUAAAGGGUCGCAAUCUCGCGAGGGGGAGC-CAAUCCCAUAAACCGAAUCUCAGUUCGGAUUGCAGGCUGCAACUCGCCUGCAUGAAGUCGGAAUCGCUAGUAAUCGCAGGUCAGC-AUACUGCGGUGAAUACGUUCCCGGGCCUUGUACACACCGCCCGUCACACCAUGGAAGCUGGUCAUGCCCGAAGUCGGUAUUCUAACC-GCAA-GGAGGGAGCCGCCGAAGGCGGGGCCGGUGACUGGGGU---------------------------------------------------
>13_2_20cm_2_scaffold_16305_16S_1
---------------------------------------------------------------------------------------------------------------------------------------------------------------------------------------------------------------------------------------------------------------------------------------------------------------------------------------------------------------------------------------------------------------------------------------------------------------------------------------------------------------------------------------------------------------------------------------------------------------------------------------------------------------------------------------------------------------------------------------------------------------------------------------CCUGCUGGGCCGAU-ACUGACACUGAGAGACGAAAGCUAGGGGAGCAAAUGGGAUUAGAUACCCCAGUAGUCCUAGCCGUAAACGAUGGAUACUAGGCGCUGUGCG----UAUGACC----CGUGCAGUGCUGUAGCUAACGCGUUAAGUAUCCCGCCUGGGGAGUACGUUCGCAAGAAUGAAACUCAAAGGAAUUGACGGGGGCCCGC-ACAAGCGGUGGAGCAUGUGGUUUAAUUCGAUGCAAAGCGAAGAACCUUACCAGGGCUUGACAU-G-CCG--UGAAUCC-UCU-UGAAAGAGA-GGGGUG-CCUUCG-GG-AACGCGGACACAGGUGGUGCAUGGCUGUCGUCAGCUCGUGCCGUAAGGUGUUGGGUUAAGUCCCGCAACGAGCGCAACCCUCGUGUUUAGUUGCCACCAU-----UGA-G-----UGUGGAACCCUGAACAGACUGCCGGUGAUAAGCCGGAGGAAGGUGAGGAUGACGUCAAGUCAUCAUGCCCCUUAUGCCCUGGGCGACACACGUGCUACAAUGGGCGGGACAAAGGGUCGCGAUCCCGCGAGGGUGAGC-UAACUCCAAAAACCCGUCCUCAGUUCGGAUUGCAGGCUGCAACUCGCCUGCAUGAAGCCGGAAUCGCUAGUAAUCGCCGGUCAGCCAUACGGCGGUGAAUUCGUUCCCGGGCCUUGUACACACCGCCCGUCACACUAUGGGAGCUGGCCAUGCCCGAAGUCGUUACCUUAACC-GCAA-GGAGGGGGAUGCCGAAGGCGGGGCUAGUGACUGGAGUGAAGUCGUAACAAGGUAGCCGUACUGGAAGGUGCGGCUGGAUCACCUCCUU
>FJ695500_146043_147533_Bacteria_Cyanobacteria_Chloroplast_Jatropha_curcas
---AGAGUUCGAUCCUGGCUCAGGAUGAACGCUGGCGGCA-UGC-UUAACACAUGCAAGUCGGACGGGA--------A--GUU-GUU----------UCCAGUGGCGGACGGGUGAGUAACGCGUAAGA-ACCUGCCCUUGGGAGGGGAACAACAGCUGGAAACGGCUGCUAAUACCCCGUAG---------G-CU-GAGG-AGC--------AAAAGGA--------GGAA-----UCCGCCCGAGGAGGGGCUCGCGUCUGAUUAGCUAGUUGGUGAGGCAAUAGCUUACCAAGGCGAUGAUCAGUAGCUGGUCCGAGAGGAUGAUCAGCCACACUGGGACUGAGACACGGCCCAGACUCCUACGGGAGGCAGCAGUGGGGAAUUUUCCGCAAUGGGCGAAAGCCUGACGGAGCAAUGCCGCGUGGAGGUAGAAGGCCUACGGGUCGUGAACUUCUUUUCCCGGAGAAGA------------AGCA-A-----------UGACGGUAUCUGGGGAAUAAGCAUC-GGCUAAC-UCUGUGCCAGCAGCCGCGGUAAUACAGAGGAUGCAAGCGUUAUCCGGAAUGAUUGGGCGUAAAGCGUCUGUAGGUGGCUUUUUAAGUCCGCCGUCAAAUCCCAGGGCUCAACCCUGGACAGGCGGUGGAAACUGCCAAGCUGGAGUACGGUAGGGGCAGAGGGAAUUUCCGGUGGAGCGGUGAAAUGCGUAGAGAUCGGAAAGAACACC-AACGGCGAAAGCACUCUGCUGGGCCGAC-ACUGACACUGAGAGACGAAAGCUAGGGGAGCGAAUGGGAUUAGAUACCCCAGUAGUCCUAGCCGUAAACGAUGGAUACUGGGCGCUGUGCG----UAUGACC----CGUGCAGUGCUGUAGCUAACGCGUUAAGUAUCCCGCCUGGGGAGUACGUUCGCAAGAAUGAAACUCAAAGGAAUUGACGGGGGCCCGC-ACAAGCGGUGGAGCAUGUGGUUUAAUUCGAUGCAAAGCGAAGAACCUUACCAGGGCUUGACAU-G-CCG--CGAAUCC-UCU-UGAAAGAGA-AGAGUG-CCUUCG-GG-AACGCGGACACAGGUGGUGCAUGGCUGUCGUCAGCUCGUGCCGUAAGGUGUUGGGUUAAGUCCCGCAACGAGCGCAACCCUCGUGCUUAGUUGCCACUGU-----UGA-G-----UUUGGAACCCUGAGCAGACUGCCGGUGAUAAGCCGGAGGAAGGUGAGGAUGACGUCAAGUCAUCAUGCCCCUUAUGCCCUGGGCGACACACGUGCUACAAUGGCCGGGACAAAGGGUCGCGAUCCCGCGAGGGUGAGC-UAACUCCAAAAACCCGUCCUCAGUUCGGAUUGCAGGCUGCAACUCGCCUGCAUGAAGCCGGAAUCGCUAGUAAUCGCCGGUCAGCCAUACGGCGGUGAAUUCGUUCCCGGGCCUUGUACACACCGCCCGUCACACUAUGGGAGCUGGCCAUGCCCGAAGUCGUUACCUUAACC-GCAA-GGAGGGGGAUGCCGAAGGCAGGGCUAGUGACUGGAGUGAAGUCGUAACAAGGUAGCCGUACUGGAAGGUGCGGCUG------------
>DELTA_Desulfovibrio_desulfuricans_subsp_desulfuricans_str_ATCC_27774_CP001358
---AGAGUUUGAUUCUGGCUCAGAUUGAACGCUGGCGGCG-UGC-UUAACACAUGCAAGUCGAACGCGAAAGG----GACUUCGGUC-----CUG--UA-AGUGGCGCACGGGUGAGUAACACGUGGAUAAUCUGCCCUUAUGAUCGGGAUAACAGUCGGAAACGGCUGCUAAUACCGGAUACGCUCAA---A-AU-GAAC-UUU---UUGAGGAAAGGUGACC-UUGCUUGA-GUUACCGUAUAAGGAUGAGUCCGCGUCCCAUUAGCUUGUUGGUGGGGUAAAGGCCUACCAAGGCAACGAUGGGUAGCCGAUUUGAGAGGAUGAUCGGCCACACUGGGACUGAAACACGGCCCAGACUCCUACGGGAGGCAGCAGUGGGGAAUAUUGCGCAAUGGGCGAAAGCCUGACGCAGCGACGCCGCGUGAGGGAUGAAGGUUUUCGGAUCGUAAACCUCUGUCAGAAGGGAAGAAACCGCACUGUGCUAAUC-AGCAGUGCCUUGACGGUACCUUCAAAGGAAGCACC-GGCUAAC-UCCGUGCCAGCAGCCGCGGUAAUACGGAGGGUGCAAGCGUUAAUCGGAAUUACUGGGCGUAAAGCGCACGUAGGCUGCUUUGUAAGUCAGGGGUGAAAUCCCACGGCUCAACCGUGGAACUGCCUUUGAUACUGCUUAGCUUGAAUCCGGGAGAGGGUGGCGGAAUUCCAGGUGUAGGAGUGAAAUCCGUAGAUAUCUGGAGGAACAUC-AGUGGCGAAGGCGGCCACCUGGACCGGU-AUUGACGCUGAGGUGCGAAAGCGUGGGGAGCAAACAGGAUUAGAUACCCUGGUAGUCCACGCUGUAAACGAUGGAUGCUAGAUGUCGGGGA-----GUAC------UCUUCGGUGUCGUAGUUAACGCGUUAAGCAUCCCGCCUGGGGAGUACGGUCGCAAGGCUGAAACUCAAAGAAAUUGACGGGGGCCCGC-ACAAGCGGUGGAGUAUGUGGUUUAAUUCGAUGCAACGCGAAGAACCUUACCUAGGUUUGACAU-C-CAC--GGAACCU-CUC-CGAAACGAG-AGGGUGC-CUUCG-GG-AGCCGUGAGACAGGUGCUGCAUGGCUGUCGUCAGCUCGUGUCGUGAGAUGUUGGGUUAAGUCCCGCAACGAGCGCAACCCCUAUGGAUAGUUGCCAGCAAG----UGA-----UGUUGGGCACUCUAUUCAGACUGCCCGGGUUAACCGGGAGGAAGGUGGGGACGACGUCAAGUCAUCAUGGCCCUUACGCCUAGGGCUACACACGUACUACAAUGGCGCGCACAAAGGGGAGCGAGACCGCGAGGUGGAGC-CAAUCCCAAAAAACGCGUCCCAGUCCGGAUUGCAGUCUGCAACUCGACUGCAUGAAGUCGGAAUCGCUAGUAAUUCGAGAUCAGC-AUGCUCGGGUGAAUGCGUUCCCGGGCCUUGUACACACCGCCCGUCACACCACGAAAGUCGGUUUUACCCGAAGUCGGUGAGCCAACCAGCAAUGGAGGCAGCCGCCUACGGUAGGGCUGAUGAUUGGGGUGAAGUCGUAACAAGGUAGCCGUAGGGGAACCUGCGGCUGGAUCACCU----
>EU881300_1_1519_Bacteria_Proteobacteria_Deltaproteobacteria_Desulfobacterales_Nitrospinaceae_Candidatus_Entotheonella_uncultured_bacterium
---AGAGUUUGAUCCUGGCUCAGAACGAACGCUGGCGGCG-UAC-UUAACACAUGCAAGUCGUACGAAA-AGG--GGA--CUUGGUCCC---UGA--G-CAGUGGCGAACGGGUGCGUAACACGUAAGUAAUCUACCCCGAACACUGGGAUAACCCUCCGAAAGGAGGGCUAAGACUGGAUAGGUCCCCGA-G-GU-AGAA-GCC-GCGGGGGAAAAACGGGCCUUG-UUU-CAGCUCGUGGUUCGGGAUGAGCUUGCGGCCCAUUAGCUAGUUGGUGGGGUAAUAGCCUACCAAGGCAACGAUGGGUAGCUGGUCUGAGAGGAUGAUCAGCCACACUGGCACUGAGACACGGGCCAGACUCCUACGGGAGGCAGCAGUGGGGAAUUUUGCGCAAUGGGCGAAAGCCUGACGCAGUAACGCCGCGUGGAGGAUGAAGGCCUUCGGGUUGUAAACUCCUGUCAGGAGGAACGAC-GGGGAAGAGGUAAGCC-U-UC---UCCAGACGGUACCUCCAAAGGAAGCCCC-GGCUAAU-UCCGUGCCAGCAGCCGCGGUAAUACGGAAGGGGCGAGCGUUGUUCGGAAUCAUUGGGCGUAAAGGGCGCGUAGGUGGUCUUGUAUGUCUACCGUGAAAG-CCACGGCUCAACCGUGUUACGUCGGUAGAAACUGCAGGACUUGAGGCUGGGAGGGGCUGGUGGAAUUCCCCGUGUAGCGGUGAAAUGCGUAGAGAUGGGGGAGAACACU-CGUGGCGAAGGCGGCCAGCUAGACCAGU-UCUGACACUGAGGCGCGAUAGCGUGGGGAGCAAACAGGAUUAGAUACCCUGGUAGUCCACGCUGUAAACGAUGGGCACUAGGUGCCGGCGG----UCUGA-C----CCGUCGGUGCCGGCGCUAACGCAGUAAGUGCCCCGCCUGGGGAGUACGGUCGCAAGGCUGAAACUCAAAGGAAUUGACGGGGGCCCGC-ACAAGCGGUGGAGCAUGUGGUUUAAUUCGACGCAACGCGAAGAACCUUACCUGGGUUUGACAU-GCAUC--GGACUGG-UGG-UGAAA-GCC-AUCUUC-UCUUCG-GA--GCCGGUGCACAGGUGCUGCAUGGCUGUCGUCAGCUCGUGUCGUGAGAUGUUGGGUUAAGUCCCGCAACGAGCGCAACCCCCGUCCUUAGUUGCUACCAU-----UUA-G-----UUGAGCACUCUAAGGAGACUGCCGGUGAUAAGCCGGAGGAAGGUGGGGAUGACGUCAAGUCCUCAUGGCCCUUACGGGCUGGGCUACACACGUGCUACAAUGGCGGUGACAAUGGGAUGCAAAGGCGCAAGCCCCAGC-AAAUCUCA-AAAAGCCGUCUCAGUUCGGAUUGGGCUCUGCAACUCGAGCCCAUGAAGUUGGAAUCGCUAGUAAUCGUGGAUCAGC-ACGCCACGGUGAAUACGUUCCCGGGCCUUGUACACACCGCCCGUCACACCAUGGGAGUUGGUUUUACCUGAAGACGGUGCGCUAACC-GCAA-GGAGGCAGCCGGCCACGGUAGGGUCAGCGACUGGGGUGAAGUCGUAACAAGGUAACCGU-----------------------------
>13_2_20cm_2_scaffold_162283_16S_1
-GGAGAGUUUGAUCCUGGCUCAGAACGAACGCUGGCGGCG-UAC-UUAACACAUGCAAGUCGGACGAAA-AGG---AGACUUCGGUCU----CUG--AGAAGUGGCGCACGGGUGCGUAACACGUAAGUAAUCUACCCCGAACUCCGGGAUAACCCUCCGAAAGGAGGGCUAAUACUGGAUAGGUCCCCGA-G-GU-GUAG-GCU-GCGGGGGGAAAACGGGCC-UUGUUU-UAGCUCGUGGUUUGGGAUGAGCUUGCGGCCCAUUAGCUUGUUGGUAGGGUAAUGGCUUACCAAGGCGACGAUGGGUAGCUGGUCUGAGAGGAUGAUCAGCCACACUGGCACUGAGACACGGGCCAGACUCCUACGGGAGGCAGCAGUGGGGAAUUUUGCGCAAUGGGCGAAAGCCUGACGCAGUAACGCCGCGUGGAGGAUGAAGGCCUUCGGGUUGUAAACUCCUGUCAGGAGGAACGAC-GGGGAAAUGGUGAUAAGCCUUUUCCUCAGACGGUACCUUCAAAGGAAGCCCC-GGCUAAU-UCCGUGCCAGCAGCCGCGGUAAUACGGAAGGGGCGAGCGUUGUUCGGAAUCAUUGGGCGUAAAGGGCGCGUAGGUGGUUCUGUAUGUCUACCGUGAAAGCGUACGGCUCAACCGUAUUUUGUCGGUAGAAACUGCAGGACUUGAGGCUGGGAGGGGCUGGUGGAAUUCCCUGUGUAGCGGUGAAAUGCGUAGAGAUGGGGGAGAACACU-CGUGGCGAAGGCGGCCAGCUAGACCAGU-UCUGACACUGAGGCGCGACAGCGUGGGGAGCAAACAGGAUUAGAUACCCUGGUAGUCCACGCUGUAAACGAUGGGCACUAGGUGCCGGCGG---UCUUGA-C----CCGUCGGUGCCGGCGCUAACGCAGUAAGUGCCCCGCCUGGGGAGUACGGUCGCAAGGCUGAAACUCAAAGGAAUUGACGGGGGCCCGC-ACAAGCGGUGGAGCAUGUGGUUUAAUUCGACGCAACGCGAAGAACCUUACCUGG----------------------GC-CC--------------U-U-G--UU---G----CU-------------------------------------------------------------------------------------------ACCGG----GUCAUG-----CCGGGCACUCUGAGGGGACUGCCCCGGUGAACGGGGAGGAAGGUGGGGAUGACGUCAAGUCCUCAUGGCCUUUAUGUCCAGGGCUACACACGUGCUACAAUGGUCAGGACAAUGGGUCGCUCCCUCGCAAGAGGUUGC-CAAUCUCAAAAACCUGGCCUUAGUUCGGAUGGUCGGCUGCAACUCGCCGGCCUGAAGCUGGAAUCGCUAGUAAUCGGAGAUCAGC-ACGCUCCGGUGAAUACGUUCCCGGGCCUUGUACACACCGCCCGUCACACCACGAAAGCCGUGUGUACCAGAAGUCGCUGGGCCAACCCUCUGGGGAGGUAGGCGCCUAAGGUAUGCGGGGUAAUUGGGGUGAAGUCGUAACAAGGUAGCCGUAGGGGAACCUGCGGCUGGAUCACCUCCUU
>13_1_20cm_full_scaffold_197723_16S_1
-GGAGAGUUUGAUCCUGGCUCAGAACGAACGCUGGCGGCG-UAC-UUAACACAUGCAAGUCGGACGAAAAAGA----GACUUCGG-UC-----CU--GACAGUGGCGCACGGGUGCGUAACACGUAAGUAAUCUACCCCGAACCCUGGGAUAACCCUCCGAAAGGAGGGCUAACACUGGAUAGGUCCCCGA-G-GU-GUAG-GCU-GCGGGGGGAAAACGGGCC-UUGUUU-CAGCUCGUGGUUCGGGAUGAGCUUGCGGCCCAUUAGCUAGUUGGUAAGGUAAUGGCUUACCAAGGCAACGAUGGGUAGCUGGUCUGAGAGGAUGAUCAGCCACACUGGCACUGAGACACGGGCCAGACUCCUACGGGAGGCAGCAGUGGGGAAUUUUGCGCAAUGGGCGAAAGCCUGACGCAGUAACGCCGCGUGGAGGAUGAAGGCCUUCGGGUUGUAAACUCCUGUCAGGAGGAACGA--CGGGGAAGAGGUGAUAACCUUUUUCCCAGACGGUACCUCCAAAGGAAGCCCC-GGCUAAU-UCCGUGCCAGCAGCCGCGGUAAUACGGAAGGGGCAAGCGUUGUUCGGAAUCAUUGGGCGUAAAGGGCGCGUAGGUGGUUCUGUAUGUCUACCGUGAAAGCGUACGGCUCAACCGUAUUUUGUCGGUAGAAACUGCAGGACUUGAGGCUGGGAGGGGCUGGUGGAAUUCCCUGUGUAGCGGUGAAAUGCGUAGAGAUGGGGGAGAACACU-CGUGGCGAAGGCGGCCAGCUAGACCAGU-UCUGACACUGAGGCGCGACAGCGUGGGGAGCAAACAGGAUUAGAUACCCUGGUAGUCCACGCUGUAAACGAUGGGCACUAGGUGCCGGCGG---UCUUGA-C----CCGUCGGUGCCGGCGCUAACGCAGUAAGUGCCCCGCCUGGGGAGUACGGUCGCAAGGCUGAAACUCAAAGGAAUUGACGGGGGCCCGC-ACAAGCGGUGGAGCAUGUGGUUUAAUUCGACGCAACGCGAAGAACCUUACCUGGGUUUGACAU-GUGCA--GGACUGG-UGA-UGAAAGUCA-CCU-UC-UCUUCG-GA--GCCGGUGCACAGGUGCUGCAUGGCUGUCGUCAGCUCGUGUCGUGAGAUGUUGGGUUAAGUCCCGCAACGAGCGCAACCCUCGCCCUCUGUUGCUACCGG----GUCAUG-----CCGGGCACUCUGAGGGGACUGCCCCGGUGAACGGGGAGGAAGGUGGGGAUGACGUCAAGUCCUCAUGGCCUUUAUGUCCAGGGCUACACACGUGCUACAAUGGUCAGGACAAUGGGUCGCUCCCUCGCAAGAGGUUGC-CAAUCUCAAAAACCUGGCCCUAGUUCGGAUGGUCGGCUGCAACUCGCCGGCCUGAAGCUGGAAUCGCUAGUAAUCGGAGAUCAGC-ACGCUCCGGUGAAUACGUUCCCGGGCCUUGUACACACCGCCCGUCACACCACGAAAG----------------------------------------------------------------------------------------------------------------------------
>13_1_40cm_3_scaffold_93505_16S_1
-GGAGAGUUUGAUCCUGGCUCAGAACGAACGCUGGCGGCG-UAC-UUAACACAUGCAAGUCGUACGAAA-AGG---GGACUUCGGUCC----CUG--AGCAGUGGCGAACGGGUGCGUAACACGUAAGUAAUCUACCCCGAACACCGGGAUAACCCUCCGAAAGGAGGGCUAACACUGGAUAGGUCCCCGA-G-GU-GUAG-GCUGCGGGGGG-AAAACGGGCC-UUGUUU-UAGCUCGUGGUUCGGGAUGAGCUUGCGGCCCAUUAGCUUGUUGGUAGGGUAACGGCUUACCAAGGCGACGAUGGGUAGCUGGUCUGAGAGGAUGAUCAGCCACACUGGCACUGAGACACGGGCCAGACUCCUACGGGAGGCAGCAGUGGGGAAUUUUGCGCAAUGGGCGAAAGCCUGACGCAGUAACGCCGCGUGGAGGAUGAAGGCCUUCGGGUUGUAAACUCCUGUCAGGAGGAACGAC-GGAGAAAGGGUGAUAAACCCUUUCUUCAGACGGUACCUCCAAAGGAAGCCCC-GGCUAAU-UCCGUGCCAGCAGCCGCGGUAAUACGGAAGGGGCGAGCGUUGUUCGGAAUCAUUGGGCGUAAAGGGCGCGUAGGUGGUUUUGUGUGUCUACCGUGAAAGCACACGGCUCAACCGUGUUACGUCGGUAGAAACUGCAGGACUUGAGGCUGGGAGGGGCUGGUGGAAUUCCCCGUGUAGCGGUGAAAUGCGUAGAGAUGGGGGAGAACACU-CGUGGCGAAGGCGGCCAGCUAGACCAGU-UCUGACACUGAGGCGCGACAGCGUGGGGAGCAAACAGGAUUAGAUACCCUGGUAGUCCACGCUGUAAACGAUGGGCACUAGGUGCCGGCGG---UCUUGA-C----CCGUCGGUGCCGGCGCUAACGCAGUAAGUGCCCCGCCUGGGGAGUACGGUCGCAAGGCUGAAACUCAAAGGAAUUGACGGGGGCCCGC-ACAAGCGGUGGAGCAUGUGGUUUAAUUCGACGCAACGCGAAGA------------------------------------------------------------------------------------------------------------------------------------------------------------------------------------------------------------------------------------------------------------------------------------------------------------------------------------------------------------------------------------------------------------------------------------------------------------------------------------------------------------------------------------------------------------------------------------------------------------
>13_1_20cm_3_scaffold_119771_16S_1
-GGAGAGUUUGAUCCUGGCUCAGAACGAACGCUGGCGGCG-UAC-UUAACACAUGCAAGUCGUACGAAA-AGG---GGACUUCGGUCC----CUG---ACAGUGGCGUACGGGUGCGUAACACGUAAGUAAUCUACCCCAAACAUCGGGAUAACCCUCCGAAAGGAGGGCUAAGACUGGAUAUGUCCCCGA-G-GU-ACAA-GCC-GCGGGGGGAAAACGGGCC-UUGUUU-CAGCUCGUGGUUUGGGAUGAGCUUGCGGCCCAUUAGCUAGUUGGUAGGGUAAUGGCCUACCAAGGCAACGAUGGGUAGCUGGUCUGAGAGGAUGAUCAGCCACACUGGCACUGAGACACGGGCCAGACUCCUACGGGAGGCAGCAGUGGGGAAUUUUGCGCAAUGGGCGAAAGCCUGACGCAGUAACGCCGCGUGGAGGAUGAAGGCCUUCGGGUUGUAAACUCCUGUCAGGAGGAACGAC-GGG--GAAGGGUGAUAACCUUUUUCCCAGACGGUACCUCCAAAGGAAGCCCC-GGCUAAU-UCCGUGCCAGCAGCCGCGGUAAUACGGAAGGGGCAAGCGUUGUUCGGAAUCAUUGGGCGUAAAGGGCGCGUAGGUGGUUCUGUAUGUCUACCGUGAAAGCGUACGGCUCAACCGUAUUUUGUCGGUAGAAACUGCAGGACUUGAGGCUGGGAGGGGCUGGUGGAAUUCCCUGUGUAGCGGUGAAAUGCGUAGAGAUGGGGGAGAACACU-CGUGGCGAAGGCGGCCAGCUAGACCAGU-UCUGACACUGAGGCGCGAUAGCGUGGGGAGCAAACAGGAUUAGAUACCCUGGUAGUCCACGCUGUAAACGAUGGGCACUAGGUGCCGGCGG---UCUUGA-C----CCGUCGGUGCCGGCGCUAACGCAGUAAGUGCCCCGCCUGGGGAGUACGGUCGCAAGGCUGAAACUCAAAGGAAUUGACGGGGGCCCGC-ACAAGCGGUGGAGCAUGUGGUUUAAUUCGACGCAACGCGAAGA------------------------------------------------------------------------------------------------------------------------------------------------------------------------------------------------------------------------------------------------------------------------------------------------------------------------------------------------------------------------------------------------------------------------------------------------------------------------------------------------------------------------------------------------------------------------------------------------------------
>13_1_40cm_4_scaffold_152340_16S_1
-GGAGAGUUUGAUCCUGGCUCAGAACGAACGCUGGCGGCG-UAC-UUAACACAUGCAAGUCGUACGAAAAGGG-GA---CUUCGG---UC-CCUA--GC-AGUGGCGAACGGGUGCGUAACACGUAAGUAAUCUACCCCGAACACCGGGAUAACCCUCCGAAAGGAGGGCUAACACUGGAUAGGUCCCCGA-G-GU-AUAA-GCC-GCGGGGGAAAAACGGGCCUUG-UUU-CAGCUCGUGGUUCGGGAUGAGCUUGCGGCCCAUUAGCUAGUUGGUAGGGUAAUAGCCUACCAAGGCAACGAUGGGUAGCUGGUCUGAGAGGAUGAUCAGCCACACUGGCACUGAGACACGGGCCAGACUCCUACGGGAGGCAGCAGUGGGGAAUUUUGCGCAAUGGGCGGAAGCCUGACGCAGUAACGCCGCGUGGAGGAUGAAGGCCUUCGGGUUGUAAACUCCUGUCAGGAGGAACGAC-GGGGAAAGGG-GACAA-CCUUUUCCUCAGACGGUACCUCCAAAGGAAGCCCC-GGCUAAU-UCCGUGCCAGCAGCCGCGGUAAUACGGAAGGGGCGAGCGUUGUUCGGAAUCAUUGGGCGUAAAGGGCGCGUAGGUGGUUUUGUAUGUCUACCGUGAAAGCACACGGCUCAACCGUGUUACGUCGGUAGAAACUGCAGGACUUGAGGCUGGGAGGGGCUGGUGGAAUUCCCCGUGUAGCGGUGAAAUGCGUAGAGAUGGGGGAGAACACU-CGUGGCGAAGGCGGCCAGCUAGACCAGU-UCUGACACUGAGGCGCGAUAGCGUGGGGAGCAAACAGGAUUAGAUACCCUGGUAGUCCACGCUGUAAACGAUGGGCACUAGGUGCCGGCGG---UCUUGAC-----CCGUCGGUGCCGGCGCUAACGCAGUAAGUGCCCCGCCUGGGGAGUACGGUCGCAAGGCUGAAACUCAAAGGAAUUGACGGGGGCCCGC-ACAAGCGGUGGAGCAUGUGGUUUAAUUCGACGCAACGCGAAGAACCUUACCUGGGUUUGACAU-GUGCA--GGACUGG-UGA-UGAAAGUCA-CCCUC--CCUUCG-GG--GCCUGUGCACAGGUGCUGCAUGGCUGUCGUCAGCUCGUGUCGUGAGAUGUUGGGUUAAGUCCCGCAACGAGCGCAACCCUCGCCCUCUGUUGCUACCGG----GUCAUG-----CCGGGCACUCUGAGGGGACUGCCCCGGUGAACGGGGAGGAAGGUGGGGAUGACGUCAAGUCCUCAUGGCCUUUAUGUCCAGGGCUACACACGUGCUACAAUGGUCAGGACAAUGGGUCGCUCCCUCGCAAGAGGUUGC-CAAUCUCAAAAACCUGAUCCUAGUUCGGAUGGUCGGCUGCAACUCGCCGGCCUGAAGCUGGAAUCGCUAGUAAUCGGAGAUCAGC-ACGCUCCGGUGAAUACGUUCCCGGGCCUUGUACACACCGCCCGUCACACCACGAAAGCCGUGUGUACCAGAAGUCGCUGAGCCAACCCUUCGGGGAGGUAGGCGCCUAAGGUAUGCAGGGUAAUUGGGGUGAAGUCGUAACAAGGUAGCCGUAGGGAACGCGGUAUCUU------------
>13_1_40cm_2_scaffold_18123_16S_1
-GGAGAGUUUGAUCCUGGCUCAGAACGAACGCUGGCGGCG-UAC-UUAACACAUGCAAGUCGUACGAAAAGGG-GA---CUUCGG---UC-CCUG--AGCAGUGGCGAACGGGUGCGUAACACGUAAGUAAUCUACCCCGAACACCGGGAUAACCCUCCGAAAGGAGGGCUAACACUGGAUAGGUCCCCGA-G-GU-AUAA-GCC-GCGGGGGAAAAACGGGCC-UUGUUU-CAGCUCGUGGUUCGGGAUGAGCUUGCGGCCCAUUAGCUAGUUGGUAGGGUAAUAGCCUACCAAGGCAACGAUGGGUAGCUGGUCUGAGAGGAUGAUCAGCCACACUGGCACUGAGACACGGGCCAGACUCCUACGGGAGGCAGCAGUGGGGAAUUUUGCGCAAUGGGCGAAAGCCUGACGCAGUAACGCCGCGUGGAGGAUGAAGGCCUUCGGGUUGUAAACUCCUGUCGGGAGGAACGA---CGGAGAAGGGUGAUAACCCUUUUCUCAGACGGUACCUCCAAAGGAAGCCCC-GGCUAAU-UCCGUGCCAGCAGCCGCGGUAAUACGGAAGGGGCGAGCGUUGUUCGGAAUCAUUGGGCGUAAAGGGCGCGUAGGUGGUUCUGUAUGUCUACCGUGAAAGCGUACGGCUCAACCGUAUUUAGUCGGUAGAAACUGCAGGACUUGAGGCUGGGAGGGGCUGGUGGAAUUCCCUGUGUAGCGGUGAAAUGCGUAGAGAUGGGGGAGAACACU-CGUGGCGAAGGCGGCCAGCUAGACCAGU-UCUGACACUGAGGCGCGAUAGCGUGGGGAGCAAACAGGAUUAGAUACCCUGGUAGUCCACGCUGUAAACGAUGGGCACUAGGUGCCGGCGG---UCUUGA-C----CCGUCGGUGCCGGCGCUAACGCAGUAAGUGCCCCGCCUGGGGAGUACGGUCGCAAGGCUGAAACUCAAAGGAAUUGACGGGGGCCCGC-ACAAGCGGUGGAGCAUGUGGUUUAAUUCGACGCAACGCGAAGAACCUUACCUGGGUUUGACAU-GCAUU--GGACCGG-UGG-UGAAAGCCA-CCU-UC-UCUUCG-GA--GCCAGUGCACAGGUGCUGCAUGGCUGUCGUCAGCUCGUGUCGUGAGAUGUUGGGUUAAGUCCCGCAACGAGCGCAACCCUCGCCCUCUGUUGCUACCGG----GUCAUG-----CCGGGCACUCUGAGGGGACUGCCCCGGUGAACGGGGAGGAAGGUGGGGAUGACGUCAAGUCCUCAUGGCCUUUAUGUCCAGGGCUACACACGUGCUACAAUGGUCAGGACAAUGGGUCGCUCCCUCGCAAGAGGUUGC-CAAUCUCAAAAACCUGAUCCUAGUUCGGAUGGUCGGCUGCAACUCGCCGGCCUGAAGCUGGAAUCGCUAGUAAUCGGAGAUCAGC-ACGCUCCGGUGAAUACGUUCCCGGGCCUUGUACACACCGCCCGUCACACCACGAAAGCCGUGUGUACCAGAAGUCGCUGAGCCAACCCUUCGGGGAGGUAGGCGCCUAAGGUAUGCAGGGUAAUUGGGGUGAAGUCGUAACAAGGUAGCCGUAGGGGAACCUGCGGGUCACCUCCUU----
>EU335394_1_1525_Bacteria_Proteobacteria_Deltaproteobacteria_Desulfobacterales_Nitrospinaceae_Candidatus_Entotheonella_uncultured_bacterium
-------UUUGAUCAUGGCUCAGAACGAACGCUGGCGGCG-UAC-UUAACACAUGCAAGUCGUACGAAAAGGG-GA---CUUCGG---UC-CCUG--AGCAGUGGCGAACGGGCGCGUAACACGUAAGUAAUCUACCCCGAACACCGGGAUAACCCUCCGAAAGGAGGGCUAACACUGGAUAGGUCCCCGA-G-GU-AUAA-GCC-GCGGGGGAAAAACGGGCC-UUGUUU-CAGCUCGUGGUUUGGGAUGAGCUUGCGGCCCAUUAGCUAGUUGGUAGGGUAAUAGCCUACCAAGGCAACGAUGGGUAGCUGGUCUGAGAGGAUGAUCAGCCACACUGGCACUGAGACACGGGCCAGACUCCUACGGGAGGCAGCAGUGGGGAAUUUUGCGCAAUGGGCGAAAGCCUGACGCAGUAACGCCGCGUGGAGGAUGAAGGCCUUCGGGUUGUAAACUCCUGUCGGGAGGAACGA---CGGAGAAGGGUGAUAACCCUUUUCUCAGACGGUACCUCCAAAGGAAGCCCC-GGCUAAU-UCCGUGCCAGCAGCCGCGGUA-UACGGAAGGGGCGAGCGUUGUUCGGAAUCAUUGGGCGUAAAGGGCGCGUAGGUGGUCUUGUGUGUCUACCGUGAAAGCACACGGCUCAACCGUGUUACGUCGGUAGAAACUGCAGGACUUGAGGCUGGGAGGGGCUGGUGGAAUUCCCCGUGUAGCGGUGAAAUGCGUAGAGAUGGGGGAGAACACU-CGUGGCGAAGGCGGCCAGCUAGACCAGU-UCUGACACUGAGGCGCGACAGCGUGGGGAGCAAACAGGAUUAGAUACCCUGGUAGUCCACGCUGUAAACGAUGGGCACUAGGUGCCGGCGG---UCUUGA-C----CCGUCGGUGCCGGCGCUAACGCAGUAAGUGCCCCGCCUGGGGAGUACGGUCGCAAGGCUGAAACUCAAAGGAGUUGACGGGGGCCCGC-ACAAGCGGUGGAGCAUGUGGUUUAAUUCGACGCAACGCGAAGAACCUUACCUGGGUUUGACAU-GCAUU--GGACCGG-UGG-UGAAAGCCA-CCU-UC-UCUUCG-GA--GCCAGUGCACAGGUGCUGCAUGGCUGUCGUCAGCUCGUGUCGUGAGAUGUUGGGUUAAGUCCCGCAACGAGCGCAACCCUCGCCCUCUGUUGCUACCGG----GUCAUG-----CCGGGCACUCUGAGGGGACUGCCCCGGUGAACGGGGAGGAAGGUGGGGAUGACGUCAAGUCCUCAUGGCCUUUAUGUCCAGGGCUACACACGUGCUACAAUGGUCAGGACAAUGGGUCGCUCCCUCGCAAGAGGUUGC-CAAUCUCAAAAACCUGAUCCUAGUUCGGAUGGUCGGCUGCAACUCGCCGGCCUGAAGCUGGAAUCGCUAGUAAUCGGAGAUCAGC-ACGCUCCGGUGAAUACGUUCCCGGGCCUUGUACACACCGCCCGUCACACCACGAAAGCCGUGUGUAUCAGAAGUCGCUGAGCCAACCCUUCGGGGAGGUAGGCGCCUAAGGUAUGCAGGGUAAUUGGGGUGAAGUCGUAACAAGGU-----------------------------------
>ALPHA_Zymomonas_mobilis_subsp_mobilis_ZM4_AE008692
---AGAGUUUGAUUCUGGCUCAGAACGAACGCUGGCGGCA-UGC-UUAACACAUGCAAGUCGAACGAAG---------GCUUCGGC-----------CUUAGUGGCGCACGGGUGCGUAACGCGUGGGA-AUCUGCCUUCAGGUACGGAAUAACUAGGGGAAACUCGAGCUAAUACCGUAUGAU--------A-UC-GAGA-GAU--------CAAAGA---------UUUA------UCGCCUGAAGAUGAGCCCGCGUUGGAUUAGCUAGUUGGUAGGGUAAAGGCUUACCAAGGCGACGAUCCAUAGCUGGUCUGAGAGGAUGAUCAGCCACACUGGGACUGAGACACGGCCCAGACUCCUACGGGAGGCAGCAGUGGGGAAUAUUGGACAAUGGGGGAAACCCUGAUCCAGCAAUGCCGCGUGAGUGAAGAAGGCCUUAGGGUUGUAAAGCUCUUUUACCCGGGAUGA-------------UAA-------------UGACAGUACCGGGAGAAUAAGCUCC-GGCUAAC-UCCGUGCCAGCAGCCGCGGUAAUACGGAGGGAGCUAGCGUUGUUCGGAAUUACUGGGCGUAAAGCGUACGUAGGCGGUUUAAUAAGUCAGGGGUGAAAGCCCAGAGCUCAACUCUGGAACUGCCUUUGAGACUGUUAGACUAGAACAUAGAAGAGGUAAGUGGAAUUCCGAGUGUAGAGGUGAAAUUCGUAGAUAUUCGGAAGAACACC-AGUGGCGAAGGCGACUUACUGGUCUAUA-GUUGACGCUGAGGUACGAAAGCGUGGGUAGCAAACAGGAUUAGAUACCCUGGUAGUCCACGCCGUAAACGAUGAUAACUAGCUGUCCGGGUA---CAUGG-----UAUCUGGGUGGCGGAGCUAACGCAUUAAGUUAUCCGCCUGGGGAGUACGGUCGCAAGAUUAAAACUCAAAGAAAUUGACGGGGGCCUGC-ACAAGCGGUGGAGCAUGUGGUUUAAUUCGAAGCAACGCGCAGAACCUUACCAGCGUUUGACAU-C-CUG--AU-CGGAAAGU-GGAGACACA-UUCUUC-AGUUCGGCU-GGAUCAGAGACAGGUGCUGCAUGGCUGUCGUCAGCUCGUGUCGUGAGAUGUUGGGUUAAGUCCCGCAACGAGCGCAACCCUCACCUCUAGUUGCCAUCAU-----UAA-G-----UUGGGCACUUUAGAGGAACUGCCGGUGAUAAGCCGGAGGAAGGUGGGGAUGACGUCAAGUCCUCAUGGCCCUUACGCGCUGGGCUACACACGUGCUACAAUGGCGGUGACAGAGGGCCGCAAGCCUGCAAAGGUUAGC-UAAUCUCA-AAAAGCCGUCUCAGUUCGGAUUGUUCUCUGCAACUCGAGAGCAUGAAGGCGGAAUCGCUAGUAAUCGCGGAUCAGC-AUGCCGCGGUGAAUACGUUCCCAGGCCUUGUACACACCGCCCGUCACACCAUGGGAGUUGGAUUCACCCGAAGGCGCUGCGCUAACCCGCAAGGGAGGCAGGCGACCACGGUGGGUUUAGCGACUGGGGUGAAGUCGUAACAAGGUAGCCGUAGGGGAACCUGCGGCUGGAUCACCUCCUU
>13_1_20cm_3_scaffold_101173_16S_1
---------------------------------------------------------------------------------------------------------------------------------------------------------------------------------------------------------------------------------------------------------------------------------------------------------------------------------------------ACACUGGGACUGAGACACGGCCCAGACUCCUACGGGAGGCAGCAGUGGGGAAUAUUGGACAAUGGGCGAAAGCCUGAUCCAGCAAUGCCGCGUGAGUGAUGAAGGCCUUAGGGUUGUAAAGCUCUUUUACCCGGGAUGA-------------UAA-------------UGACAGUACCGGGAGAAUAAGCCCC-GGCUAAC-UCCGUGCCAGCAGCCGCGGUAAUACGGAGGGGGCUAGCGUUGUUCGGAAUUACUGGGCGUAAAGCGCACGUAGGCGGCUUUGUAAGUUAGAGGUGAAAGCCCGGGGCUCAACUCCGGAAUUGCCUUUAAGACUGCAUCGCUAGAAUUGUGGAGAGGUAAGUGGAAUUCCGAGUGUAGAGGUGAAAUUCGUAGAUAUUCGGAAGAACACC-AGUGGCGAAGGCGACUUACUGGACACAU-AUUGACGCUGAGGUGCGAAAGCGUGGGGAGCAAACAGGAUUAGAUACCCUGGUAGUCCACGCCGUAAACGAUGAUGACUAGCUGUCGGGGCG---CUUAG-----CGUUCCGGUGGCGCAGCUAACGCGUUAAGUCAUCCGCCUGGGGAGUACGGCCGCAAGGUUAAAACUCAAAGAAAUUGACGGGGGCCUGC-ACAAGCGGUGGAGCAUGUGGUUUAAUUCGAAGCAACGCGCAGAACCUUACCAGCGUUUGACAU-G-CCA--GG-CGGUUUCC-AGAGAUGGAUUCCU-C-CCUUAC-GG-GACCUGGACACAGGUGCUGCAUGGCUGUCGUCAGCUCGUGUCGUGAGAUGUUGGGUUAAGUCCCGCAACGAGCGCAACCCUCGUCUUUAGUUGCCACCAU-----UUA-G-----UUGGGCACUCUAAAGAAACUGCCGGUGAUAAGCCGGAGGAAGGUGGGGAUGACGUCAAGUCCUCAUGGCCCUUACGCGCUGGGCUACACACGUGCUACAAUGGCGGUGACAACGGGCAGCAAACUCGCGAGAGUGAGC-AAAUCCCG-AAAAGCCGUCUCAGUUCGGAUUGUUCUCUGCAACUCGAGAGCAUGAAGGCGGAAUCGCUAGUAAUCGCGGAUCAGC-ACGCCGCGGUGAAUACGUUCCCAGGCCUUGUACACACCGCCCGUCACACCAUGGGAGUUGGUUUCACCCGAAGGCGCUACGCUAACCCGCAAGGGAGGCAGGCGACCACGGUGGGAUCAGCGACUGGGGUGAAGUCGUAACAAGGUAGCCGUAGGGGAACCUGCGGCGGAUCACCUCCUU-
>13_1_40cm_4_scaffold_237033_16S_1
------------------------------------------------------------------------------------------------------------------------------------------------------------------------------------------------------------------------------------------------------------------------------------------------------------------GUAGCUGGUCUGAGAGGAUGAUCAGCCACACUGGGACUGAGACACGGCCCAGACUCCUACGGGAGGCAGCAGUGGGGAAUAUUGGACAAUGGGCGAAAGCCUGAUCCAGCAAUGCCGCGUGAGUGAUGAAGGCCUUAGGGUUGUAAAGCUCUUUUACCCGGGAUGA-------------UAA-------------UGACAGUACCGGGAGAAUAAGCCCC-GGCUAAC-UCCGUGCCAGCAGCCGCGGUAAUACGGAGGGGGCUAGCGUUGUUCGGAAUUACUGGGCGUAAAGCGCACGUAGGCGGCUUUGUAAGUUAGAGGUGAAAGCCCGGGGCUCAACUCCGGAAUUGCCUUUAAGACUGCAUCGCUAGAAUUGUGGAGAGGUGAGUGGAAUUCCGAGUGUAGAGGUGAAAUUCGUAGAUAUUCGGAAGAACACC-AGUGGCGAAGGCGACUCACUGGACACAU-AUUGACGCUGAGGUGCGAAAGCGUGGGGAGCAAACAGGAUUAGAUACCCUGGUAGUCCACGCCGUAAACGAUGAUGACUAGCUGUCGGGGCG---CUUAG-----CGCUUCGGUGGCGCAGCUAACGCGUUAAGUCAUCCGCCUGGGGAGUACGGCCGCAAGGUUAAAACUCAAAGAAAUUGACGGGGGCCUGC-ACAAGCGGUGGAGCAUGUGGUUUAAUUCGAAGCAACGCGCAGAACCUUACCAGCGUUUGACAU-G-GUA--GG-CGGUUUCC-AGAGAUGGAUUCCU-C-CCUUAC-GG-GACCUACACACAGGUGCUGCAUGGCUGUCGUCAGCUCGUGUCGUGAGAUGUUGGGUUAAGUCCCGCAACGAGCGCAACCCUCGUCUUUAGUUGCCACCAU-----UUA-G-----UUGGGCACUCUAAAGAAACUGCCGGUGAUAAGCCGGAGGAAGGUGGGGAUGACGUCAAGUCCUCAUGGCCCUUACGCGCUGGGCUACACACGUGCUACAAUGGCGGUGACAACGGGCAGCAAACUCGCGAGAGUGAGC-AAAUCCCG-AAAAGCCGUCUCAGUUCGGAUUGUUCUCUGCAACUCGAGAGCAUGAAGGCGGAAUCGCUAGUAAUCGCGGAUCAGC-ACGCCGCGGUGAAU-----------------------------------------------------------------------------------------------------------------------------------------------------------------------
>13_2_20cm_2_scaffold_272254_16S_1
---------------------------------------------------------------------------------------------------------------------------------------------------------------------------------------------------------------------------------------------------------------------------------------------------------------------------------------------ACACUGGGACUGAGACACGGCCCAGACUCCUACGGGAGGCAGCAGUGGGGAAUAUUGGACAAUGGGCGAAAGCCUGAUCCAGCAAUGCCGCGUGAGUGAUGAAGGCCUUAGGGUUGUAAAGCUCUUUUACCCGGGAUGA-------------UAA-------------UGACAGUACCGGGAGAAUAAGCCCC-GGCUAAC-UCCGUGCCAGCAGCCGCGGUAAUACGGAGGGGGCUAGCGUUGUUCGGAAUUACUGGGCGUAAAGCGCACGUAGGCGGCUUUGUAAGUUAGAGGUGAAAGCCCGGGGCUCAACUCCGGAAUUGCCUUUAAGACUGCAUCGCUAGAAUUGUGGAGAGGUGAGUGGAAUUCCGAGUGUAGAGGUGAAAUUCGUAGAUAUUCGGAAGAACACC-AGUGGCGAAGGCGACUCACUGGACACAU-AUUGACGCUGAGGUGCGAAAGCGUGGGGAGCAAACAGGAUUAGAUACCCUGGUAGUCCACGCCGUAAACGAUGAUGACUAGCUGUCGGGGCG---CUUAG-----CGUUCCGGUGGCGCAGCUAACGCGUUAAGUCAUCCGCCUGGGGAGUACGGCCGCAAGGUUAAAACUCAAAGAAAUUGACGGGGGCCUGC-ACAAGCGGUGGAGCAUGUGGUUUAAUUCGAAGCAACGCGCAGAACCUUACCAGCGUUUGACAU-G-GUA--GG-CGGUUUCC-AGAGAUGGAUUCCU-C-CCUUAC-GG-GACCUACACACAGGUGCUGCAUGGCUGUCGUCAGCUCGUGUCGUGAGAUGUUGGGUUAAGUCCCGCAACGAGCGCAACCCUCGUCUUUAGUUGCCAGCAU-----UUA-G-----UUGGGCACUCUAAAGAAACUGCCGGUGAUAAGCCGGAGGAAGGUGGGGAUGACGUCAAGUCCUCAUGGCCCUUACGCGCUGGGCUACACACGUGCUACAAUGGCGGUGACAACGGGCAGCAAACUCGCGAGAGUGAGC-AAAUCCCA-AAAAGCCGUCUCAGUUCGGAUUGUUCUCUGCAACUCGAGAGCAUGAAGGCGGAAUCGCUAGUAAUCGCGGAUCAGC-ACGCCGCGGUGAAUACGUUCCCAGGCCUUGUACACACCGCCCGUCACACCAUGGGAGUU--------------------------------------------------------------------------------------------------------------------------
>FJ889320_1_1441_Bacteria_Proteobacteria_Alphaproteobacteria_Sphingomonadales_Sphingomonadaceae_Sphingomonas_uncultured_Kaistobacter_sp_
------------------------------------------GC-CUAACACAUGCAAGUCGAACGAGA---------CCUUCGGG-----------UCUAGUGGCGCACGGGUGCGUAACGCGUGGGA-AUCUGCCCUCUGGUACGGAAUAACUCAGGGAAACUUGAGCUAAUACCGUAUAAU--------G-AC-UUCG-GUC--------CAAAGA---------UUUA------UCGCCUGAGGAUGAGCCCGCGUAGGAUUAGCUAGUUGGUGAGGUAAAGGCUCACCAAGGCGACGAUCCUUAGCUGGUCUGAGAGGAUGAUCAGCCACACUGGGACUGAGACACGGCCCAGACUCCUACGGGAGGCAGCAGUGGGGAAUAUUGGACAAUGGGCGCAAGCCUGAUCCAGCAAUGCCGCGUGAGUGAUGAAGGCCUUAGGGUUGUAAAGCUCUUUUACCCGGGAUGA-------------UAA-------------UGACAGUACCGGGAGAAUAAGCUCC-GGCUAAC-UCCGUGCCAGCAGCCGCGGUAAUACGGAGGGAGCUAGCGUUGUUCGGAAUUACUGGGCGUAAAGCGCACGUAGGCGGCUUUGCAAGUUAGAGGUGAAAGCCCGGGGCUCAACUCCGGAAUUGCCUUUAAAACUGCAUCGCUAGAGUUGUGGAGAGGUAAGUGGAAUUCCGAGUAUAGAGGUGAAAUUCGUAGAUAUUCGGAAGAACACC-AGUGGCGAAGGCGACUUACUGGACACAU-ACUGACGCUGAGGUGCGAAAGCGUGGGGAGCAAACAGGAUUAGAUACCCUGGUAGUCCACGCCGUAAACGAUGAUGACUAGCUGUCGGGGCG---CUUAG-----CGUUCCGGUGGCGCAGCUAACGCGUUAAGUCAUCCGCCUGGGGAGUACGGCCGCAAGGUUAAAACUCAAAGAAAUUGACGGGGGCCUGC-ACAAGCGGUGGAGCAUGUGGUUUAAUUCGAAGCAACGCGCAGAACCUUACCAGCGUUUGACAU-G-CCA--GG-CGGUUUCC-AGAGAUGGAUUCCU-C-CCUUAC-GG-GACCUGGACACAGGUGCUGCAUGGCUGUCGUCAGCUCGUGUCGUGAGAUGUUGGGUUAAGUCCCGCAACGAGCGCAACCCUCGUCUUUAGUUGCCACCAU-----UUA-G-----UUGGGCACUCUAAAGAAACUGCCGGUGAUAAGCCGGAGGAAGGUGGGGAUGACGUCAAGUCCUCAUGGCCCUUACGCGCUGGGCUACACACGUGCUACAAUGGCGGUGACAGAGGGCUGCAAACCCGCGAGGGUGAGC-UAAUCUCC-AAAAGCCGUCUCAGUUCGGAUUGUUCUCUGCAACUCGAGAGCAUGAAGGCGGAAUCGCUAGUAAUCGCGGAUCAGC-ACGCCGCGGUGAAUACGUUCCCAGGCCUUGUACACACCGCCCGUCACACCAUGGGAGUUGGAUUGACCCGAAGGUGGUGAGCUAACCCGCAAGGGAGGCAGCCAACCACGGUCGGUUCAGCGACUGGGGUGAAGUCGUAACAAGGUAGCCGUAGGGGAACCUGCGGCUG------------
>13_1_20cm_full_scaffold_93653_16S_1
-UGAGAGUUUGAUUCUGGCUCAGAACGAACGCUGGCGGCA-UGC-CUAACACAUGCAAGUCGAACGAAG---------CCUUCGGG-----------CUUAGUGGCGCACGGGUGCGUAACGCGUGGGA-AUCUGCCCUCAGGUACGGAAUAACUCAGGGAAACUUGAGCUAAUACCGUAUAAU--------G-AC-UUCG-GUC--------CAAAGA---------UUUA------UCGCCUGAGGAUGAGCCCGCGUAGGAUUAGCUUGUUGGUGAGGUAAAGGCUCACCAAGGCGACGAUCCUUAGCUGGUCUGAGAGGAUGAUCAGCCACACUGGGACUGAGACACGGCCCAGACUCCUACGGGAGGCAGCAGUGGGGAAUAUUGGACAAUGGGCGAA----------------GC-------------------------------AGCUCUUUUACCCGGGAUGA-------------UAA-------------UGACAGUACCGGGAGAAUAAGCCCC-GGCUAAC-UCCGUGCCAGCAGCCGCGGUAAUACGGAGGGGGCUAGCGUUGUUCGGAAUUACUGGGCGUAAAGCGCACGUAGGCGGCUUUGUAAGUUAGAGGUGAAAGCCCGGGGCUCAACUCCGGAAUUGCCUUUAAGACUGCAUCGCUAGAAUUGUGGAGAGGUGAGUGGAAUUCCGAGUGUAGAGGUGAAAUUCGUAGAUAUUCGGAAGAACACC-AGUGGCGAAGGCGACUCACUGGACACAU-AUUGACGCUGAGGUGCGAAAGCGUGGGGAGCAAACAGGAUUAGAUACCCUGGUAGUCCACGCCGUAAACGAUGAUGACUAGCUGUCGGGGCG---CUUAG-----CGUUCCGGUGGCGCAGCUAACGCGUUAAGUCAUCCGCCUGGGGAGUACGGCCGCAAGGUUAAAACUCAAAGAAAUUGACGGGGGCCUGC-ACAAGCGGUGGAGCAUGUGGUUUAAUUCGAAGCAACGCGCAGAACCUUACCAGCGUUUGACAU-G-CCA--GG-CGGUUUCC-AGAGAUGGAUUCCU-C-CCUUAC-GG-GACCUGGACACAGGUGCUGCAUGGCUGUCGUCAGCUCGUGUCGUGAGAUGUUGGGUUAAGUCCCGCAACGAGCGCAACCCUCGUCUUUAGUUGCCACCAU-----UUA-G-----UUGGGCACUCUAAAGAAACUGCCGGUGAUAAGCCGGAGGAAGGUGGGGAUGACGUCAAGUCCUCAUGGCCCUUACGCGCUGGGCUACACACGUGCUACAAUGGCGGUGACAAAGGGCAGCAAACUCGCGAGAGUGAGC-AAAUCCCA-AAAAGCCGUCUCAGUUCGGAUUGUUCUCUGCAACUCGAGAGCAUGAAGGCGGAAUCGCUAGUAAUCGCGGAUCAGC-ACGCCGCGGUGAAUACGUUCCCAGGCCUUGUACACACCGCCCGUCACACCAUGGGAGUUGGAUUGACCCGAAGGUGGUGAGCUAACCCGCAAGGGAGGCAGCCAACCACGGUCGGUUCAGCGACUGGGGUGAAGUCGUAACAAGGUAGCCGUAGGGGAACCUGCGGCGGAUCACCUCCUU-
>13_1_20cm_2_scaffold_358183_16S_1
-----------------------------------------------------------------------------------------------------------------------------------------------------------------------------------------------------------------------------------------------------------------------------------------------------------------------------GAGAGGAUGAUCAGCCACACUGGGACUGAGACACGGCCCAGACUCCUACGGGAGGCAGCAGUGGGGAAUAUUGGACAAUGGGCGCAAGCCUGAUCCAGCAAUGCCGCGUGAGUGAGGAAGGCCUUAGGGUUGUAAAGCUCUUUCGGCGGGGACGA-------------UGA-------------UGACGGUACCCGCAGAAGAAGCCCC-GGCUAAC-UUCGUGCCAGCAGCCGCGGUAAUACGAAGGGGGCGAGCGUUGUUCGGAUUUACUGGGCGUAAAGGGCGCGCAGGCGGCCAUUUUUGUCAGGCGUGAAAGCCCCGGGCUUAACCUGGGAACUGCACUUGAUACGGGAUGGCUAGAGAUCGGGAGAGGAGAGUGGAAUUCCCAGUGUAGAGGUGAAAUUCGUAGAUAUUGGGAAGAACACCGGU-GGCGAAGGCGGCUCUCUGGACCGAU-ACUGACGCUGAGGCGCGAAAGCGUGGGGAGCAAACAGGAUUAGAUACCCUGGUAGUCCACGCUGUAAACGAUGUGUGCUAGACGUUGGGGAG---CCUAG-----CUCUUCGGUGUCGCAGCUAACGCGGUAAGCACACCGCCUGGGGAGUACGGCCGCAAGGUUAAAACUCAAAGGAAUUGACGGGGGCCCGC-ACAAGCGGUGGAGCAUGUGGUUUAAUUCGACGCAACGCGAAGAACCUUACCAGCCCUUGACAU-G-CCC--GGCGGUU-UCC-AGAGAUGGA-UUCCCC-UAGCAA-UA-GGUCGGGACACAGGUGCUGCAUGGCUGUCGUCAGCUCGUGUCGUGAGAUGUUGGG--------------------------------------------------------------GGGCACUCUGAAGAAACUGCCGGUGACAAGCCGGAGGAAGGCGGGGAUGACGUCAAGUCCUCAUGGCCCUUAUGGGCUGGGCUACACACGUGCUACAAUGGCGGUGACAGAGGGCGGCAGAGGGGCGACCCUGCGC-CAAUCUCG-AAAAGCCGUCUCAGUUCGGAUUGCUCUCUGCAACUCGAGAGCAUGAAGUUGGAAUCGCUAGUAAUCGCGGAUCAGC-AUGCCGCGGUGAAUACGUUCCCGGGCCUUGUACACACCGCCCGUCACACCAUGGGAGUUGGUUUUACCCGAAGCCGGUGCGGCAACCCGCAA-GGGGGUAGCCGACCACGGUAAGGUCAGCGACUGGGGUGAAGUCGUAACAAGGUAGCCGUAGGGGAACCUGCGGCUGGAUCACCUCCUU
>13_1_40cm_2_scaffold_285905_16S_1
-----------------------------------------------------------------------------------------------------------------------------------------------------------------------------------------------------------------------------------------------------------------------------------------------------------------------------GAGAGGAUGAUCAGCCACACUGGGACUGAGACACGGCCCAGACUCCUACGGGAGGCAGCAGUGGGGAAUAUUGGACAAUGGGCGCAAGCCUGAUCCAGCAAUGCCGCGUGAGUGAUGAAGGCCUUAGGGUUGUAAAGCUCUUUCGCCCGCGACGA-------------UGA-------------UGACGGUAGCGGGAGAAGAAGCCCC-GGCUAAC-UUCGUGCCAGCAGCCGCGGUAAUACGAAGGGGGCGAGCGUUGUUCGGAUUUACUGGGCGUAAAGGGCGCGCAGGCGGCUAUUUUUGUCAGGCGUGAAAGCCCCGGGCUUAACCUGGGAACUGCGCUUGAUACGGGAUGGCUAGAGAUCGGGAGAGGAGAGUGGAAUUCCCAGUGUAGAGGUGAAAUUCGUAGAUAUUGGGAAGAACACC-GGUGGCGAAGGCGGCUCUCUGGACCGAU-ACUGACGCUGAGGCGCGAAAGCGUGGGGAGCAAACAGGAUUAGAUACCCUGGUAGUCCACGCUGUAAACGAUGUGUGCUAGACGUUGGGGAG---CCUAG-----CUCUUCGGUGUCGCAGCUAACGCGGUAAGCACACCGCCUGGGGAGUACGGCCGCAAGGUUAAAACUCAAAGGAAUUGACGGGGGCCCGC-ACAAGCGGUGGAGCAUGUGGUUUAAUUCGACGCAACGCGAAGAACCUUACCAGCCCUUGACAU-G-UCC--G-GUGGGCGGG-GGAGACCCCGUUC-UC-AGUUCGGCU-GGCCGGAACACAGGUGCUGCAUGGCUGUCGUCAGCUCGUGUCGUGAGAUGUUGGGUUAAGUCCCGCAACGAGCGCAACCCCCAUCUUCAGUUGCCACCGGG----UUA-U----GCCGGGCACUCUGAAGAAACUGCCGGUGACAAGCCGGAGGAAGGCGGGGAUGACGUCAAGUCCUCAUGGCCCUUAUGGGCUGGGCUACACACGUGCUACAAUGGCGGUGACAGAGGGCGGCAGAGGGGCGACCCCGCGC-CAAUCUCG-AAAAGCCGUCUCAGUUCGGUUUGCUCUCUGCAACUCGAGAGCAUGAAGUCGGAAUCGCUAGUAAUCGCGGAUCAGC-AUGCCGCGGUGAAUACGUUCCCGGGCCUUGUACACACCGCCCGUCACGCCAUGGGAGUUGGCUUGACCUUAAGGCGGCGCGCCAAC-----------------------------------------------------------------------------------------------
>13_1_40cm_4_scaffold_188972_16S_1
-----------------------------------------------------------------------------------------------------------------------------------------------------------------------------------------------------------------------------------------------------------------------------------------------------------------------------GAGAGGAUGAUCAGCCACACUGGGACUGAGACACGGCCCAGACUCCUACGGGAGGCAGCAGUGGGGAAUAUUGGACAAUGGGCGCAAGCCUGAUCCAGCAAUGCCGCGUGAGUGAGGAAGGCCUUAGGGUUGUAAAGCUCUUUCGGCGGGGACGA-------------UGA-------------UGACGGUACCCGCAGAAGAAGCCCC-GGCUAAC-UUCGUGCCAGCAGCCGCGGUAAUACGAAGGGGGCGAGCGUUGUUCGGAUUUACUGGGCGUAAAGGGCGCGCAGGCGGUUCUGUUUGUCGAGUGUGAAAGCCCCGGGCUCAACCUGGGAAUGGCGCUCGAAACGGCGGGACUAGAGAUCGGGAGAGGAGCGUGGAAUUCCCAGUGUAGAGGUGAAAUUCGUAGAUAUUGGGAAGAACACC-GGUGGCGAAGGCGGCGCUCUGGACCGAG-ACUGACGCUGAGGCGCGAAAGCGUGGGGAGCAAACAGGAUUAGAUACCCUGGUAGUCCACGCUGUAAACGAUGUGUGCUAGACGUUGGGGAG---CCUAG-----CUCUUCGGUGUCGCAGCUAACGCGGUAAGCACACCGCCUGGGGAGUACGGCCGCAAGGUUAAAACUCAAAGGAAUUGACGGGGGCCCGC-ACAAGCGGUGGAGCAUGUGGUUUAAUUCGACGCAACGCGAAGAACCUUACCAGCCCUUGACAU-G-UCC--CGG--GGUGGG-GGAGACCCCAUUC-UC-AGUUCGGCU-GGCGGGAACACAGGUGCUGCAUGGCUGUCGUCAGCUCGUGUCGUGAGAUGUUGGGUUAAGUCCCGCAACGAGCGCAACCCCCAUCUUCAGUUGCCAGCGG-----UUU-G----GCCGGGCACUCUGAAGAAACUGCCGGUGACAAGCCGGAGGAAGGCGGGGAUGACGUCAAGUCCUCAUGGCCCUUAUGGGCUGGGCUACACACGUGCUACAAUGGCGGUGACAGAGGGCGGCGCGGCAGCGAUGCCUAGC-CAAUCUCG-AAAAGCCGUCUCAGUUCGGAUUGCUCUCUGCAACUCGAGAGCAUGAAGUCGGAAUCGCUAGUAAUCGCGGAUCAGC-AUGCCGCGGUGAAUACGUUCCCGGGCCUUGUACACACCGCCCGUCACACCAUGGGAGUUGGCUUUACCCGAAGGCGGCGCGCCAACCCUCGG-GGAGGUAGCCGACCACGGUAAGGUCAGCGACUGGGGUGAAGUCGUAACAAGGUAGCCGUAGGGGAACCUGCGGCUGGAUCACCUCCUU
>13_2_20cm_scaffold_150771_16S_1
------------------------------------------------------------------------------------------------------------------------------------------------------------------------------------------------------------------------------------------------------------------------------------------------------------------GUAGCUGGUCUGAGAGGAUGAUCAGCCACACUGGGACUGAGACACGGCCCAGACUCCUACGGGAGGCAGCAGUGGGGAAUAUUGGACAAUGGGCGAAAGCCUGAUCCAGCAAUGCCGCGUGAGUGAGGAAGGCCUUAGGGUUGUAAAGCUCUUUCGGCGGGGACGA-------------UGA-------------UGACGGUACCCGCAGAAGAAGCCCC-GGCUAAC-UUCGUGCCAGCAGCCGCGGUAAUACGAAGGGGGCGAGCGUUGUUCGGAUUUACUGGGCGUAAAGGGCGCGCAGGCGGCUAUUUUUGUCAGGCGUGAAAGCCCCGGGCUUAACCUGGGAACUGCGCUUGAUACGGGAUGGCUAGAGAUCGGGAGAGGAGAGUGGAAUUCCCAGUGUAGAGGUGAAAUUCGUAGAUAUUGGGAAGAACACCGGU-GGCGAAGGCGGCUCUCUGGACCGAU-ACUGACGCUGAGGCGCGAAAGCGUGGGGAGCAAACAGGAUUAGAUACCCUGGUAGUCCACGCUGUAAACGAUGUGUGCUAGACGUUGGGGAG---CCUAG-----CUCUUCGGUGUCGCAGCUAACGCUUUAAGCACACCGCCUGGGGAGUACGGCCGCAAGGUUAAAACUCAAAGGAAUUGACGGGGGCCCGC-ACAAGCGGUGGAGCAUGUGGUUUAAUUCGACGCAACGCGAAGAACCUUACCAGCCCUUGACAU-G-UCC--CGG--GGUGGG-GGAGACCCCAUUC-UC-AGUUCGGCU-GGCGGGAACACAGGUGCUGCAUGGCUGUCGUCAGCUCGUGU--------------------------------ACA------------------------------------------------------GAACUGCCGGUGACAAGCCGGAGGAAGGCGGGGAUGACGUCAAGUCCUCAUGGCCCUUAUGGGCUGGGCUACACACGUGCUACAAUGGCGGUGACAGAGGGAGGCGCGGCGGCGACGCCUAGC-CAAUCUCA-AAAAGCCGUCUCAGUUCGGAUUGCUCUCUGCAACUCGAGAGCAUGAAGUCGGAAUCGCUAGUAAUCGCGGAUCAGC-AUGCCGCGGUGAAUACGUUCCCGGGCCUUGUACACACCGCCCGUCACACCAUGGGAGUUGGUUUUACCCGAAGCCGGUGCGCUAACCCGCAAGGGAGGUAGCCGACCACGGUAAGGUCAGCGACUGGGGUGAAGUCGUAACAAGGUAGCCGUAGGGGAACCUGCGGCUGGAUCACCUCCUU
>JN024081_1_1470_Bacteria_Proteobacteria_Alphaproteobacteria_Rhodospirillales_DA111_uncultured_bacterium
------------------------------------------GC-CUAACACAUGCAAGUCGAACGCUC-CCU---GGAUUUCGGUCC----GGG--GGGAGUGGCGCACGGGUGAGUAGCGCGUGGGA-ACCUGCCCUGUUGUGGGGGAUAACCGAGGGAAACUUCGGCUAAUACCGCAUGCG-C------C-CCGGUGACGGG-----G--GAAAGA---------UUUA------UCGCAGCAGGAGGGGCCCGCGUCGGAUUAGCUAGUUGGUGGGGUAACGGCCUACCAAGGCAGCGAUCCGUAGCUGGUCUGAGAGGAUGAUCAGCCACACUGGGACUGAGACACGGCCCAGACUCCUACGGGAGGCAGCAGUGGGGAAUAUUGGACAAUGGGCGCAAGCCUGAUCCAGCAAUGCCGCGUGAGUGAUGAAGGCCUUAGGGUUGUAAAGCUCUUUCGCCCGCGACGA-------------UGA-------------UGACGGUAGCGGGAGAAGAAGCCCC-GGCUAAC-UUCGUGCCAGCAGCCGCGGUAAUACGAAGGGGGCGAGCGUUGUUCGGAUUUACUGGGCGUAAAGGGCGCGUAGGCGGCCGAUCAAGUCAGGCGUGAAAGCCCCGGGCUCAACCUGGGAGGUGCGCUUGGGACUGGUUGGCUUGAGUUCGGGAGAGGAGCGUGGAAUUCCCAGUGUAGAGGUGAAAUUCGUAGAUAUUGGGAAGAACACC-GGUGGCGAAGGCGGCGCUCUGGACCGAG-ACUGACGCUGAGGCGCGAAGGCGUGGGGAGCAAACAGGAUUAGAUACCCUGGUAGUCCACGCGGUAAACGAUGUGUGCUAGACGUUGGGGAG---CCUAG-----CUCUUCGGUGUCGCAGCUAACGCUUUAAGCACACCGCCUGGGGAGUACGGCCGCAAGGUUAAAACUCAAAGGAAUUGACGGGGGCCCGC-ACAAGCGGUGGAGCAUGUGGUUUAAUUCGACGCAACGCGAAGAACCUUACCAGCUCUUGACAU-G-CCC--G-GGGGGUGGG-AGAGAUCCCAUUC-UC-GGUUCGGCC-GGCCGGGACACAGGUGCUGCAUGGCUGUCGUCAGCUCGUGUCGUGAGAUGUUGGGUUAAGUCCCGCAACGAGCGCAACCCUCAUCUGCAGUUGCCAUCGGG----UUA-----UGCCGGGCACUCUGCAGAAACUGCCGGUGACAAGCCGGAGGAAGGCGGGGAUGACGUCAAGUCCUCAUGGCCCUUAUGGGCUGGGCUACACACGUGCUACAAUGGCGGUGACAGAGGGCGGCAGAGGGGCGACCCCGCGC-CAAUCUCG-AAAAGCCGUCUCAGUUCGGAUUGCUCUCUGCAACUCGAGAGCAUGAAGUCGGAAUCGCUAGUAAUCGCGGAUCAGC-AUGCCGCGGUGAAUACGUUCCCGGGCCUUGUACACACCGCCCGUCACACCAUGGGAGUUGGCUUUACCUUAAGGCGGCGCGCCAACCCGUAAGGGAGGCAACCGACCACGGUAAGGUCAGCGACUGGGGUGAAGUCGUAACAAGGUAGCCGUAGGGGAACCUGCGGCUG------------
>13_1_40cm_3_scaffold_549850_16S_1
------------------------------------------------------------------------------------------------------------------------------------------------------------------------------------------------------------------------------------------------------------------------------------------------------------------------------------------------------------------------------------------------------------------------------------------------------------------------------------------------------------------------------CCGCAGAAGAAGCCCC-GGCUAAC-UUCGUGCCAGCAGCCGCGGUAAUACGAAGGGGGCGAGCGUUGUUCGGAUUUACUGGGCGUAAAGGGCGCGUAGGCGGCGCCGCAAGUCGCGUGUGAAAGCCCCGGGCUCAACCUGGGAGGUGCGCGCGAGACUGUGGUGCUGGAGUUCGGGAGAGGAGCGUGGAAUUCCCAGUGUAGAGGUGAAAUUCGUAGAUAUUGGGAAGAACACCGGU-GGCGAAGGCGGCUCUCUGGACCGAU-ACUGACGCUGAGGCGCGAAAGCGUGGGGAGCAAACAGGAUUAGAUACCCUGGUAGUCCACGCUGUAAACGAUGUGUGCUAGACGUUGGGGAG---CCUAG-----CUCUUCGGUGUCGCAGCUAACGCUUUAAGCACACCGCCUGGGGAGUACGGCCGCAAGGUUAAAACUCAAAGGAAUUGACGGGGGCCCGC-ACAAGCGGUGGAGCAUGUGGUUUAAUUCGACGCA------------------------------------------GG-CC--GG-------------C-C-----------G-----CA-AGGUGCUGCAUGGCUGUCGUCAGCUCGUGUCGUGAGAUGUUGGGUUAAGUCCCGCAACGAGCGCAACCCUCAUCUGCAGUUGCCAUCGGU----UGA-----G-CCGGGCACUCUGCAGAAACUGCCGGUGACAAGCCGGAGGAAGGCGGGGAUGACGUCAAGUCCUCAUGGCCCUUAUGGGCUGGGCUACACACGUGCUACAAUGGCGGUGACAGAGGGCGGCAGAGGGGCGACCCCGCGC-CAAUCUCG-AAAAGCCGUCUCAGUUCGGAUUGCUCUCUGCAACUCGAGAGCAUGAAGUCGGAAUCGCUAGUAAUCGCGGAUCAGC-AUGCCGCGGUGAAUACGUUCCCGGGCCUUGUACACACCGCCCGUCACACCAUGGGAGUUGGCUUUACCCGAAGACGGUGCGCUAACC-GCAA-GGAGGCAGCCGGCCACGGUAAGGUCAGCGACUGGGGUGAAGUCGUAACAAGGUAGCCGUAGGGGAACCUGCGGCUGGAUCACCUCC--
>EF018973_1_1329_Bacteria_Proteobacteria_Alphaproteobacteria_Rhizobiales_KF-JG30-B3_uncultured_bacterium
----GAGUUUGAUCCUGGCUCAGAACGAACGCUGGCGGCA-GGC-UUAACACAUGCAAGUCGAGCGCUC----------AGCAAU------------GAGAGCGGCGCACGGGUGAGUAACACGUGGGA-ACGUGCCCUUUGGUUCGGAAUAACUCAGGGAAACUUGAGCUAAUACCGGAUAAG--------C-CC-UUAC-GGG--------GAAAGA---------UUUA------UCGCCAUUGGAGCGGCCCGCGUCCGAUUAGCUAGUUGGUGAGGUAAAGGCUCACCAAGGCGACGAUCGGUAGCUGGUCUGAGAGGACGACCAGCCACACUGGGACUGAGACACGGCCCAGACUCCUACGGGAGGCAGCAGUGGGGAAUCUUGGACAAUGGGGGAAACCCUGAUCCAGCCAUGCCGCGUGAGUGAUGAAGGCCCUAGGGUUGUAAAACUCUUUCGGCGGGGACGA-------------UAA-------------UGACGGUACCCGCAGAAGAAGCUCC-GGCUAAC-UUCGUGCCAGCAGCCGCGGUAAUACGAAGGGGGCUAGCGUUGUUCGGAAUUACUGGGCGUAAAGCGCGCGCAGGCGGUCCUUCAAGUCAGAGGUGAAAGCCCAGAGCUCAACUCUGGAAUGGCCUUUGAGACUAGAGGACUUGGGUACGGGAGAGGUGAGUGGAAUUCCGAGUGUAGAGGUGAAAUUCGUAGAUAUUCGGAAGAACACC-AGUGGCGAAGGCGGCUCACUGGCCCGUU-ACCGACGCUCAGGCGCGACAGCGUGGGGAGCAAACAGGAUUAGAUACCCUGGUAGUCCACGCCGUAAACGAUGGAUGCUAGCCGUUGGUAAG---CAUG------CUUAUCAGUGGCGCAGCUAACGCAUUAAGCAUCCCGCCUGGGGAGUACGGCCGCAAGGUUGAAACUCAAAGGAAUUGACGGGGGCCCGC-ACAAGCGGUGGAGCAUGUGGUUUAAUUCGACGCAACGCGCAGAACCUUACCAGGCCUUGACAU-C-CCG--UGCUAAG-CCC-AGAGAUGGG-UGGUCC-CCGCAA-GG-GGCGCGGAGACAGGUGCUGCAUGGCUGUCGUCAGCUCGUGUCGUGAGAUGUUGGGUUAAGUCCCGCAACGAGCGCAACCCUCGCCUUUAGUUGCCAUCAU-----UUG-G-----UUGGGCACUCUAAAGGGACCGCCGGCGACAAGCCGGAGGAAGGUGGGGAUGACGUCAAGUCCUCAUGGCCCUUACGGCCUGGGCUACACACGUGCUACAAUGGCGGUGACAGUGGGCAGCGACCACGCGAGUGGAUGC-GAAUCCCA-AAAAACCGUCCCAGUUCAGAUUGCACUCUGCAACUCGGGUGCAUGAAGGUGGAAUCGCUAGUAAUCGCAGAACAGC-AGGCUGCGGUGAAUACGUUCCCGGGCCUUGUACACAC------------------------------------------------------------------------------------------------------------------------------------------------
>13_1_20cm_3_scaffold_181718_16S_1
-UGAGAGUUUGAUCCUGGCUCAGAACGAACGCUGGCGGCA-GGC-UUAACACAUGCAAGUCGAGCGCUC----------AGCAAU------------GAGAGCGGCGCACGGGUGAGUAACACGUGGGA-ACGUGCCCUUUGGUUCGGAAUAACUCAGGGAAACUUGAGCUAAUACCGGAUAAG--------C-CC-UUAC-GGG--------GAAAGA---------UUUA------UCGCCAUUGGAGCGGCCCGCGUCCGAUUAGCUAGUUGGUGAGGUAACGGCCCACCAAGGCAACGAUCGGUAGCUGGUCUGAGAGGACGACCAGCCACACUGGGACUGAGACACGGCCCAGACUCCUACGGGAGGCAGCAGUGGGGAAUCUUGGACAAUGGGGGAAACCCUGAUCCAGCCAUGCCGCGUGAGUGAUGAAGGCCCUAGGGUUGUAAAACUCUUUCGGCGGGGACGA-------------UAA-------------UGACGGUACCCGCAGAAGAAGCUCC-GGCUAAC-UUCGUGCCAGCAGCCGCGGUAAUACGAAGGGGGCUAGCGUUGUUCGGAAUUACUGGGCGUAAAGCGCGCGCAGGCGGUCCUUCAAGUCAGGGGUGAAAGCCCAGGGCUCAACCCUGGAAUGGCCUUUGAGACUAGAGGACUUGGGUACGGGAGAGGUGAGUGGAAUUCCGAGUGUAGAGGUGAAAUUCGUAGAUAUUCGGAAGAACACC-AGUGGCGAAGGCGGCUCACUGGCCCGUU-ACCGACGCUCAGGCGCGACAGCGUGGGGAGCAAACAGGAUUAGAUACCCUGGUAGUCCACGCCGUAAACGAUGGAUGCUAGCCGUUGGUAAG---CAUG------CUUAUCAGUGGCGCAGCUAACGCCUUAAGCAUCCCGCCUGGGGAGUACGGCCGCAAGGUUGAAACUCAAAGGAAUUGACGGGGGCCCGC-ACAAGCGGUGGAGCAUGUGGUUU--------------------------------------------------------------------------------------------------------------------------------------------------------------------------------------------------------------------------------------------------------------------------------------------------------------------------------------------------------------------------------------------------------------------------------------------------------------------------------------------------------------------------------------------------------------------------------------------------------------------------------
>AB821072_1_1456_Bacteria_Proteobacteria_Alphaproteobacteria_Rhizobiales_Hyphomicrobiaceae_Pedomicrobium_uncultured_bacterium
----GAGUUUGAUCCUGGCUCAGAACGAACGCUGGCGGCA-GGC-CUAACACAUGCAAGUCGAACGCUC--------GUAGCAAUAC----------GGGAGUGGCAGACGGGUGAGUAACGCGUGGGA-ACCUUCCCAGUGGUACGGAAUAGCUCAGGGAAACUUGAGGUAAUACCGUAUAAG--------C-CC-UUAG-GGG--------GAAAGA---------UUUA------UCGCCAUUGGAUGGGCCCGCGUCGGAUUAGCUAGUUGGUGGGGUAAUGGCUCACCAAGGCGACGAUCCGUAGCUGGUCUGAGAGGAUGAUCAGCCACACUGGGACUGAGACACGGCCCAGACUCCUACGGGAGGCAGCAGUGGGGAAUAUUGGACAAUGGGCGCAAGCCUGAUCCAGCCAUGCCGCGUGAGUGACGAAGGCCUUAGGGUUGUAAAGCUCUUUUGGCGGGGAAGA-------------UAA-------------UGACGGUACCCGCAGAAUAAGCUCC-GGCUAAC-UUCGUGCCAGCAGCCGCGGUAAUACGAAGGGAGCUAGCGUUGUUCGGAAUCACUGGGCGUAAAGCGCACGUAGGCGGAUGUGUCAGUCAGGGGUGAAAUCCCGGAGCUCAACUUCGGAACUGCCUUUGAUACAGCACGUCUUGAGUCCGGAAGAGGUGGGUGGAAUUCCUAGUGUAGAGGUGAAAUUCGUAGAUAUUAGGAAGAACACC-GGUGGCGAAGGCGGCCCACUGGUCCGGU-ACUGACGCUGAGGUGCGAAAGCGUGGGGAGCAAACAGGAUUAGAUACCCUG-UAGUCCACGCCGUAAACGAUGGAUGCUAGCCGUCAGCAAG---CAUG------CUUGUUGGUGGCGCAGCUAACGCAUUAAGCAUCCCGCCUGGGGAGUACGGCCGCAAGGUUAAAACUCAAAGGAAUUGACGGGGGCCCGC-ACAAGCGGUGGAGCAUGUGGUUUAAUUCGACGCAACGCGCAGAACCUUACCAACCCUUGACAU-U-CCC--GG-CGGUAUCC-AGAGAUGGAUUCC-CC-CAGCAA-UG-GGCCGGAGAACAGGUGCUGCAUGGCUGUCGUCAGCUCGUGUCGUGAGAUGUUGGGUUAAGUCCCGCAACGAGCGCAACCCUCGCCAUUAGUUGCCAUCAU-----UUA-G-----UUGGGCACUCUAGUGGGACUGCCGGUGAUAAGCCGGAGGAAGGUGGGGAUGACGUCAAGUCAUCAUGGCCCUUACGGGUUGGGCUACACACGUGCUACAAUGGCGGUGACAGUGGGCAGCCACCCAGCAAUGGGGAGC-UAAUCACC-AAAAGCCGUCUCAGUUCGGAUUGGGGUCUGCAACUCGACCCCAUGAAGUCGGAAUCGCUAGUAAUCGCAGAUCAGC-UCGCUGCGGUGAAUACGUUCCCGGGCCUUGUACACACCGCCCGUCACACCAUGGGAGUUGGUUUUACCCGAAGACGGUGCGCUAACC-GCAA-GGAGGCAGCCGGCCACGGUAAGGUCAGCGACUGGGGUGAAGUCGUAACAAGGUAGCCGU-----------------------------
>13_1_20cm_full_scaffold_78579_16S_1
-UGAGAGUUUGAUCCUGGCUCAGAACGAACGCUGGCGGCA-GGC-CUAACACAUGCAAGUCGAACGCUC--------GUAGCAAUAC----------GAGAGUGGCAGACGGGUGAGUAACACGUGGGA-ACCUUCCCUUUGGUUCGGAAUAGCUCAGGGAAACUUGAGGUAAUACCGGAUAAG--------C-CC-UUAC-GGG--------GAAAGA---------UUUA------UCGCCAUAGGAUGGGCCCGCGUCGGAUUAGCUAGUUGGUGAGGUAACGGCUCACCAAGGCGACGAUCCGUAGCUGGUCUGAGAGGAUGAUCAGCCACACUGGGACUGAGACACGGCCCAGACUCCUACGGGAGGCAGCAGUGGGGAAUAUUGGACAAUGGGCGCAAGCCUGAUCCAGCCAUGCCGCGUGAGUGACGAAGGCCUUAGGGUUGUAAAGCUCUUUUGGCGGGGAAGA-------------UAA-------------UGACGGUACCCGCAGAAUAAGCUCC-GGCUAAC-UUCGUGCCAGCAGCCGCGGUAAUACGAAGGGAGCUAGCGUUGUUCGGAAUCACUGGGCGUAAAGCGCACGUAGGCGGAUGUGUCAGUCAGGGGUGAAAUCCCGGAGCUCAACUUCGGAACUGCCUUUGAUACAGCACGUCUUGAGUCCGAUAGAGGUGGGUGGAAUUCCUAGUGUAGAGGUGAAAUUCGUAGAUAUUAGGAAGAACACC-GGUGGCGAAGGCGGCCCACUGGAUCGGU-ACUGACGCUGAGGUGCGAAAGCGUGGGGAGCAAACAGGAUUAGAUACCCUG-UAGUCCACGCUGUAAACGAUGGAUGCUAGCCGUCAGCAAG---CAUG------CUUGUUGGUGGC-----------------------------------------------UAAAACUCAAAGGAAUUGACGGGGGCCCGC-ACAAGCGGUGGAGCAUGUGGUUUAAUUCGACGCAACGCGCAGAACCUUACCUGGUCUUGACAU-C-CUC--GGAAU-CCCCC-AGAGAUGGGGGAGUGC-CUUCGG-GA--ACCGAGAGACAGGUGCUGCAUGGCUGUCGUCAGCUCGUGUCGUGAGAUGUUGGGUUAAGUCCCGCAACGAGCGCAACCCUCGCCAUUAGUUGCCAUCAU-----UCA-G-----UUGGGCACUCUAGUGGGACUGCCGGUGAUAAGCCGGAGGAAGGUGGGGAUGACGUCAAGUCAUCAUGGCCCUUACGGGCUGGGCUACACACGUGCUACAAUGGCGGUGACAGUGGGCAGCCACCUAGCAAUAGGCAGC-UAAUCCCA-AAAAGCCGUCUCAGUUCGGAUUGGGGUCUGCAACUCGACCCCAUGAAGUCGGAAUCGCUAGUAAUCGCAGAUCAGC-ACGCUGCGGUGAAUACGUUCC----------------------------------------------------------------------------------------------------------------------------------------------------------------
>13_1_20cm_3_scaffold_290949_16S_1
-----------------------------------------------------------------------------------------------------------------------------------------------------------------------------------------------------------------------------------------------------------------------------------------------------------------------------GAGAGGAUGAUCAGCCACACUGGGACUGAGACACGGCCCAGACUCCUACGGGAGGCAGCAGUGGGGAAUAUUGGACAAUGGGCGCAAGCCUGAUCCAGCCAUGCCGCGUGAGUGACGAAGGCCUUAGGGUUGUAAAGCUCUUUUGGCGGGGAAGA-------------UAA-------------UGACGGUACCCGCAGAAUAAGCUCC-GGCUAAC-UUCGUGCCAGCAGCCGCGGUAAUACGAAGGGAGCUAGCGUUGUUCGGAAUCACUGGGCGUAAAGCGCACGUAGGCGGAUGUGUCAGUCAGGGGUGAAAUCCCGGAGCUCAACUUCGGAACUGCCUUUGAUACAGCACGUCUUGAGUCCGAUAGAGGUGGGUGGAAUUCCUAGUGUAGAGGUGAAAUUCGUAGAUAUUAGGAAGAACACC-GGUGGCGAAGGCGGCCCACUGGAUCGGU-ACUGACGCUGAGGUGCGAAAGCGUGGGGAGCAAACAGGAUUAGAUACCCUG-UAGUCCACGCUGUAAACGAUGGAUGCUAGCCGUCAGCAAG---CAUG------CUUGUUGGUGGCGCAGCUAACGCAUUAAGCAUCCCGCCUGGGGAGUACGGCCGCAAGGUUAAAACUCAAAGGAAUUGACGGGGGCCCGC-ACAAGCGGUGGAGCAUGUGGUUUAAUUCGACGCAACGCGAAGAA---------------------------------------------------------------UA-GGUCGGAACACAGGUGCUGCAUGGCUGUCGUCAGCUCGUGUCGUGAGAUGUUGGGUUAAGUCCCGCAACGAGCGCAACCCUCGCCAUUAGUUGCCAUCAU-----UCA-G-----UUGGGCACUCUAGUGGGACUGCCGGUGAUAAGCCGGAGGAAGGUGGGGAUGACGUCAAGUCAUCAUGGCCCUUACGGGCUGGGCUACACACGUGCUACAAUGGCGGUGACAGUGGGCAGCCACCUAGCAAUAGGCAGC-UAAUCCCA-AAAAGCCGUCUCAGUUCGGAUUGGAGUCUGCAACUCGACUCCAUGAAGUCGGAAUCGCUAGUAAUCGUAGAUCAGC-ACGCUACGGUGAAUACGUUCCCGGGCCUUGUACACACCGCCCGUCACACCAUGGGAGUUGGUUUUACCCGAAGACGGUGCGCUAACC-GCAA-GGAGGCAGCCGGCCACGGUAAGGUCAGCGACUGGGGUGAAGUCGUAACAAGGUAGCCGUAGGGGAACCUGCGGCUGGAUCACCUCCUU
>AJ863369_1_1514_Bacteria_Proteobacteria_Alphaproteobacteria_Rhizobiales_Xanthobacteraceae_uncultured_uncultured_bacterium
--------------------------------------------------------AAUUCGGGCU-CG--------CUUGAUGGAG----------GGGAGCGGCAGACGGGAGAGUAACACGUGGGA-ACGUACCCUUUGGUUCGGAACAACCCAGGGAAACUUGGGCUAAUACCGAAUAAG--------C-CC-UUAC-GGG--------GAAAGA---------UUUA------UCGCCGAAGGAUCGGCCCGCGUCUGAUUAGCUAGUUGGUGGGGUAACGGCCCACCAAGGCGACGAUCAGUAGCUGGUCUGAGAGGAUGAUCAGCCUCACUGGGACUGAGACACGGCCCAGACUCCUACGGGAGGCAGCAGUGGGGAAUAUUGGACAAUGGGCGCAAGCCUGAUCCAGCCAUGCCGCGUGGGUGAUGAAGGCCCUAGGGUUGUAAAGCCCUUUCGGCGGGGAAGA-------------UAA-------------UGACGGUACCCGCAGAAGAAGCCCC-GGCUAAC-UUCGUGCCAGCAGCCGCGGUAAUACGAAGGGGGCUAGCGUUGCUCGGAAUCACUGGGCGUAAAGCGCACGUAGGCGGAUUGUUAAGUCAGGGGUGAAAUCCUGGAGCUCAACUCCAGAACUGCCUUUGAUACUGGCGAUCUCGAGUCCGGGAGAGGUGAGUGGAACUGCGAGUGUAGAGGUGAAAUUCGUAGAUAUUCGCAAGAACACC-AGUGGCGAAGGCGGCUCACUGGCCCGGU-ACUGACGCUGAGGUGCGAAAGCGUGGGGAGCAAACAGGAUUAGAUACCCUGGUAGUCCACGCCGUAAACGAUGGAUGCUAGCCGUUGGUGGG---UUUA------CCCUUCAGUGGCGCAGCUAACGCAUUAAGCAUCCCGCCUGGGGAGUACGGUCGCAAGAUUAAAACUCAAAGGAAUUGACGGGGGCCCGC-ACAAGCGGUGGAGCAUGUGGUUCAAUUCGAAGCAACGCGCAGAACCUUACCAGCCUUUGACAU-C-CCG--GU-CGAGCACC-AGAGAUGGAGCUCU-C-AGUUCGGCU-GGACCGGAGACAGGUGCUGCAUGGCUGUCGUCAGCUCGUGUCGUGAGAUGUUGGGUUAAGUCCCGCAACGAGCGCAACCCUCGCCCUUAGUUGCCAUCAU-----UUA-G-----UUGGGCACUCUAAGGGGACUGCCGGUGAUAAGCCGGAGGAAGGUGGGGAUGACGUCAAGUCCUCAUGGCCCUUACAGGCUGGGCUACACACGUGCUACAAUGGCGGUGACAGAGGGACGCAAAGGAGUAAUCCUUCGC-AAAUCUCA-AAAAGCCGUCUCAGUUCGGAUUGUGCUCUGCAACUCGAGCACAUGAAGUUGGAAUCGCUAGUAAUCGCAGAUCAGC-ACGCUGCGGUGAAUACGUUCCCGGGCCUUGUACACACCGCCCGUCACACCAUGGGAGUUGGCUUUACCUGAAGGCGGUGCGCUAACCCGCAAGGGAGGCAGCCGACCACGGUAGGGUCAGCGACUGGGGU---------------------------------------------------
>ALPHA_Bradyrhizobium_sp_ORS_278_AF239255
----------GAUCUUGGCUCAGAGCGAACGCUGGCGGCA-GGC-UUAACACAUGCAAGUCGAGCGGGC--------GUAGCAAUAC----------GUCAGCGGCAGACGGGUGAGUAACGCGUGGGA-ACGUACCUUUUGGUUCGGAACAACACAGGGAAACUUGUGCUAAUACCGGAUAAG--------C-CC-UUAC-GGG--------GAAAGA---------UUUA------UCGCCGAAAGAUCGGCCCGCGUCUGAUUAGCUAGUUGGUGGGGUAAUGGCCCACCAAGGCGACGAUCAGUAGCUGGUCUGAGAGGAUGAUCAGCCACAUUGGGACUGAGACACGGCCCAAACUCCUACGGGAGGCAGCAGUGGGGAAUAUUGGACAAUGGGCGCAAGCCUGAUCCAGCCAUGCCGCGUGAGUGAUGAAGGCCCUAGGGUUGUAAAGCUCUUUUGUGCGGGAAGA-------------UAA-------------UGACGGUACCGCAAGAAUAAGCCCC-GGCUAAC-UUCGUGCCAGCAGCCGCGGUAAUACGAAGGGGGCUAGCGUUGCUCGGAAUCACUGGGCGUAAAGGGUGCGUAGGCGGGUCUUUAAGUCAGGGGUGAAAUCCUGGAGCUCAACUCCAGAACUGCCUUUGAUACUGAAGAUCUUGAGUUCGGGAGAGGUGAGUGGAACUGCGAGUGUAGAGGUGAAAUUCGUAGAUAUUCGCAAGAACACC-AGUGGCGAAGGCGGCUCACUGGCCCGAU-ACUGACGCUGAGGCACGAAAGCGUGGGGAGCAAACAGGAUUAGAUACCCUGGUAGUCCACGCCGUAAACGAUGAAUGCCAGCCGUUAGUGGG---UUUA------CUCACUAGUGGCGCAGCUAACGCUUUAAGCAUUCCGCCUGGGGAGUACGGUCGCAAGAUUAAAACUCAAAGGAAUUGACGGGGGCCCGC-ACAAGCGGUGGAGCAUGUGGUUUAAUUCGACGCAACGCGCAGAACCUUACCAGCCCUUGACAU-G-UUU--GG-CGGU-CGC-AGAGACGUG-ACC-UC-UCUUCG-GA-GCC-GAAACACAGGUGCUGCAUGGCUGUCGUCAGCUCGUGUCGUGAGAUGUUGGGUUAAGUCCCGCAACGAGCGCAACCCCCGUCCUUAGUUGCUACCAU-----UUA-G-----UUGAGCACUCUAAGGAGACUGCCGGUGAUAAGCCGGAGGAAGGUGGGGAUGACGUCAAGUCCUCAUGGCCCUUACGGGCUGGGCUACACACGUGCUACAAUGGCGGUGACAGUGGGAAGCUAAGGGGUGACCCUUCGC-AAAUCUCA-AAAAGCCGUCUCAGUUCGGAUUGGGCUCUGCAACUCGAGCCCAUGAAGUUGGAAUCGCUAGUAAUCGUGGAUCAGC-ACGCCACGGUGAAUACGUUCCCGGGCCUUGUACACACCGCCCGUCACACCAUGGGAGUUGGCUUUACCUGAAGGCGGUGCGCUAACCAGCAAUGGAGGCAGCCGACCACGGUAGGGUCAGCGACUGGGGUGAAGUCGUAACAAGGUAGCCG------------------------------
>13_1_20cm_full_scaffold_161079_16S_1
---------------------------------------------------------------------------------------------------------------------------------------------------------------------------------------------------------------------------------------------------------------------------------------------GGCUCACCAAGGCGACGAUCAGUAGCUGGUCUGAGAGGAUGAUCAGCCACAUUGGGACUGAGACACGGCCCAAACUCCUACGGGAGGCAGCAGUGGGGAAUAUUGGACAAUGGGCGCAAGCCUGAUCCAGCCAUGCCGCGUGAGUGAUGAAGGCCCUAGGGUUGUAAAGCUCUUUUGUGCGGGAAGA-------------UAA-------------UGACGGUACCGCAAGAAUAAGCCCC-GGCUAAC-UUCGUGCCAGCAGCCGCGGUAAUACGAAGGGGGCUAGCGUUGCUCGGAAUCACUGGGCGUAAAGGGUGCGUAGGCGGGUCUUUAAGUCAGGGGUGAAAUCCUGGAGCUCAACUCCAGAACUGCCUUUGAUACUGAGGAUCUUGAGUUCGGGAGAGGUGAGUGGAACUGCGAGUGUAGAGGUGAAAUUCGUAGAUAUUCGCAAGAACACC-AGUGGCGAAGGCGGCUCACUGGCCCGAU-ACUGACGCUGAGGCACGAAAGCGUGGGGAGCAAACAGGAUUAGAUACCCUGGUAGUCCACGCCGUAAACGAUGAAUGCCAGCCGUUAGUGGG---UUUA------CUCACUAGUGGCGCAGCUAACGCUUUAAGCAUUCCGCCUGGGGAGUACGGUCGCAAGAUUAAAACUCAAAGGAAUUGACGGGGGCCCGC-ACAAGCGGUGGAGCAUGUGGUUUAAUUCGACGCAACGCGCAGAACCUUACCAGCCCUUGACAU-C-CCG--GU-CGGAUUCC-AGAGACGGAGUCCU-C-AGUUCGGCU-GGACCGGAGACAGGUGCUGCAUGGCUGUCGUCAGCUCGUGUCGUGAGAUGUUGGGUUAAGUCCCGCAACGAGCGCAACCCCCGUCCUUAGUUGCUACCAU-----UUA-G-----UUGAGCACUCUAAGGAGACUGCCGGUGAUAAGCCGGAGGAAGGUGGGGAUGACGUCAAGUCCUCAUGGCCCUUACGGGCUGGGCUACACACGUGCUACAAUGGCGGUGACAAUGGGAUGCAAUGGGGCGACCCUGCGC-AAAUCUCA-AAAAGCCGUCUCAGUUCGGAUUGUGCUCUGCAACUCGAGCACAUGAAGUCGGAAUCGCUAGUAAUCGCAGAUCAGC-AUGCUGCGGUGAAUACGUUCCCGGGCCUUGUACACACCGCCCGUCACACCAUGGGAGUUGGCUUUACCUGAAGGCGGUGCGCCAACC-GCAA-GGAGGCAGCCGACCACGGUAGGGUCAGCGACUGGGGUGAAGUCGUAACAAGGUAGCCGUAGGGGAACCUGCGGCUGGAUCACCUCCUU
>13_1_20cm_3_scaffold_163399_16S_1
-UGAGAGUUUGAUCCUGGCUCAGAGCGAACGCUGGCGGCA-GGC-UUAACACAUGCAAGUCGAGCGGGC--------GUAGCAAUAC----------GUCAGCGGCAGACGGGUGAGUAACGCGUGGGA-ACGUACCUUUUGGUUCGGAACAACCCAGGGAAACUUGGGCUAAUACCGGAUAAG--------C-CC-UUAC-GGG--------GAAAGA---------UUUA------UCGCCGAAAGAUCGGCCCGCGUCUGAUUAGCUAGUUGGUGAGGUAAUGGCUCACCAAGGCGACGAUCAGUAGCUGGUCUGAGAGGAUGAUCAGCCACAUUGGGACUGAGACACGGCCCAAACUCCUACGGGAGGCAGCAGUGGGGAAUAUUGGACAAUGGGCGCAAGCCUGAUCCAGCCAUGCCGCGUGAGUGAUGAAGGCCCUAGGGUUGUAAAGCUCUUUUGUGCGGGAAGA-------------UAA-------------UGACGGUACCGCAAGAAUAAGCCCC-GGCUAAC-UUCGUGCCAGCAGCCGCGGUAAUACGAAGGGGGCUAGCGUUGCUCGGAAUCACUGGGCGUAAAGGGUGCGUAGGCGGGUCUUUAAGUCAGGGGUGAAAUCCUGGAGCUCAACUCCAGAACUGCCUUUGAUACUGAGGAUCUUGAGUUCGGGAGAGGUGAGUGGAACUGCGAGUGUAGAGGUGAAAUUCGUAGAUAUUCGCAAGAACACC-AGUGGCGAAGGCGGCUCACUGGCCCGAU-ACUGACGCUGAGGCACGAAAGCGUGGGGAGCAAACAGGAUUAGAUACCCUGGUAGUCCACGCCGUAAACGAUGAAUGCCAGCCGUUAGUGGG---UUUA------CUCACUAGUGGCGCAGCUAACGCUUUAAGCAUUCCGCCUGGGGAGUACGGUCGCAAGAUUAAAACUCAAAGGAAUUGACGGGGGCCCGC-ACAAGCGGUGGAGCAUGUGGUUUAAUUCGACGCAACGCGCAGAACCUUACCAGCCCUUGACAU-C-CCG--GU-CGGAUUCC-AGAGACGGAGUCCU-C-AGUUCGGCU-GGACCGGAGACAGGUGCUGCAUGGCUGUCGUCAGCUCGUGUCGUGAGAUGUUGGGUUAAGUCCCGCAACGAGCGCAACCCCCGUCCUUAGUUGCUACCAU-----UUA-G-----UUGAGCACUCUAAGGAGACUGCCGGUGAUAAGCCGGAGGAAGGUGGGGAUGACGUCAAGUCCUCAUGGCCCUUACGGGCUGGGCUACACACGUGCUACAAUGGCGGUGACAAUGGGACGCUAAGGGGCAACCCUUCGC-AAAUCUCA-AAAAGCCGUCUCAGUUCGGAUUGGGCUCUGCAACUCGAGCCCAUGAAGUUGGAAUCGCUAGUAAUCGUGGAUCAGC-ACGCCACGGUGAAUACGUUCCCGGGCCUUGUACACACCGCCCGUCACACCAUGGGAGUUGGUUUUACCUGAAGACGGUGCGCUAACC----------------------------------------------------------------------------------------------
>13_1_40cm_4_scaffold_290791_16S_1
------------AAGUGUCUCCAAGCGAACGCUGGCGGCA-GGC-UUAACACAUGCAAGUCGAGCGGGC--------GUAGCAAUAC----------GUCAGCGGC-GACGGGUGAGUAACGCGUGGGA-ACGUACCUUUUGGUUCGGAACAACACAGGGAAACUUGUGCUAAUACCGGAUAAG--------C-CC-UUAC-GGG--------GAAAGA---------UUUA------UCGCCGAAAGAUCGGCCCGCGUCUGAUUAGCUAGUUGGUGAGGUAAUGGCUCACCAAGGCGACGAUCAGUAGCUGGUCUGAGAGGAUGAUCAGCCACAUUGGGACUGAGACACGGCCCAAACUCCUACGGGAGGCAGCAGUGGGGAAUAUUGGACAAUGGGCGCAAGCCUGAUCCAGCCAUGCCGCGUGAGUGAUGAAGGCCCUAGGGUUGUAAAGCUCUUUUGUGCGGGAAGA-------------UAA-------------UGACGGUACCGCAAGAAUAAGCCCC-GGCUAAC-UUCGUGCCAGCAGCCGCGGUAAUACGAAGGGGGCUAGCGUUGCUCGGAAUCACUGGGCGUAAAGGGUGCGUAGGCGGGUCUUUAAGUCAGGGGUGAAAUCCUGGAGCUCAACUCCAGAACUGCCUUUGAUACUGAAGAUCUUGAGUUCGGGAGAGGUGAGUGGAACUGCGAGUGUAGAGGUGAAAUUCGUAGAUAUUCGCAAGAACACC-AGUGGCGAAGGCGGCUCACUGGCCCGAU-ACUGACGCUGAGGCACGAAAGCGUGGGGAGCAAACAGGAUUAGAUACCCUGGUAGUCCACGCCGUAAACGAUGAAUGCCAGCCGUUAGUGGG---UUUA------CUCACUAGUGGCGCAGCUAACGCUUUAAGCAUUCCGCCUGGGGAGUACGGUCGCAAGAUUAAAACUCAAAGGAAUUGACGGGGGCCCGC-AC-AGCGGUGGAGCAUGUGGUUUAAUUCGACGCAACGCGCAGAACCUUACCAGCCCUUGACAU-C-CCG--GUG--GACUCC-AGAGAUGGAGUUCU-C-AGUUCGGCU-GGACCGGAGACAGGUGCUGCAUGGCUGUCGUCAGCUCGUGUCGUGAGAUGUUGGGUUAAGUCCCGCAACGAGCGCAACCCCCGUCCUUAGUUGCUACCAU-----UUA-G-----UUGAGCACUCUAAGGAGACUGCCGGUGAUAAGCCGGAGGAAGGUGGGGAUGACGUCAAGUCCUCAUGGCCCUUACGGGCUGGGCUACACACGUGCUACAAUGGCGGUGACAAUGG-------AG---CAAUCCUGCGC-AAAUCUCA-AAAAGCCGUCUCAGUUCGGAUUGGGCUCUGCAACUCGAGCCCAUGAAGUUGGAAUCGCUAGUAAUCGUGGAUCAGC-ACGCCACGGUGAAUACGUUCCCGGGCCUUGUACACACCGCCCGUCACACCAUGGGAGUUGGUUUUACCUGAAGACGGUGCGCUAACCCGCAAGGGAGGCAGCCGGCCACGGUAGGGUCAGCGACUGGGGUGAAGUCGUAACGGAGCGAGGACGGGCUGGCUCU------------------
>13_1_40cm_3_scaffold_140657_16S_1
-UGAGAGUUUGAUCCUGGCUCAGAGCGAACGCUGGCGGCA-GGC-UUAACACAUGCAAGUCGAGCGGGC--------GUAGCAAUAC----------GUCAGCGGC-GACGGGUGAGUAACGCGUGGGA-ACGUACCUUUUGGUUCGGAACAACACAGGGAAACUUGUGCUAAUACCGGAUAAG--------C-CC-UUAC-GGG--------GAAAGA---------UUUA------UCGCCGAAAGAUCGGCCCGCGUCUGAUUAGCUAGUUGGUGAGGUAAUGGCUCACCAAGGCGACGAUCAGUAGCUGGUCUGAGAGGAUGAUCAGCCACAUUGGGACUGAGACACGGCCCAAACUCCUACGGGAGGCAGCAGUGGGGAAUAUUGGACAAUGGGCGCAAGCCUGAUCCAGCCAUGCCGCGUGAGUGAUGAAGGCCCUAGGGUUGUAAAGCUCUUUUGUGCGGGAAGA-------------UAA-------------UGACGGUACCGCAAGAAUAAGCCCC-GGCUAAC-UUCGUGCCAGCAGCCGCGGUAAUACGAAGGGGGCUAGCGUUGCUCGGAAUCACUGGGCGUAAAGGGUGCGUAGGCGGGUCUUUAAGUCAGGGGUGAAAUCCUGGAGCUCAACUCCAGAACUGCCUUUGAUACUGAAGAUCUUGAGUUCGGGAGAGGUGAGUGGAACUGCGAGUGUAGAGGUGAAAUUCGUAGAUAUUCGCAAGAACACC-AGUGGCGAAGGCGGCUCACUGGCCCGAU-ACUGACGCUGAGGCACGAAAGCGUGGGGAGCAAACAGGAUUAGAUACCCUGGUAGUCCACGCCGUAAACGAUGAAUGCCAGCCGUUAGUGGG---UUUA------CUCACUAGUGGCGCAGCUAACGCUUUAAGCAUUCCGCCUGGGGAGUACGGUCGCAAGAUUAAAACUCAAAGGAAUUGACGGGGGCCCGC-AC-AGCGGUGGAGCAUGUGGUUUAAUUCGACGCAACGCGCAGAACCUUACCAGCCCUUGACAU-C-CCG--GU-CGGACUCC-AGAGAUGGAGUUCU-C-AGUUCGGCU-GGACCGGAGACAGGUGCUGCAUGGCUGUCGUCAGCUCGUGUCGUGAGAUGUUGGGUUAAGUCCCGCAACGAGCGCAACCCCCGUCCUUAGUUGCUACCAU-----UUA-G-----UUGAGCACUCUAAGGAGACUGCCGGUGAUAAGCCGGAGGAAGGUGGGGAUGACGUCAAGUCCUCAUGGCCCUUACGGGCUGGGCUACACACGUGCUACAAUGGCGGUGACAAUGGGACGCUAAGGGGCAACCCUUCGC-AAAUCUCA-AAAAGCCGUCUCAGUUCGGAUUGGGCUCUGCAACUCGAGCCCAUGAAGUUGGAAUCGCUAGUAAUCGUGGAUCAGC-ACGCCACGGUGAAUACGUUCCCGGGCCUUGUACACACCGCCCGUCACACCAUGGGAGUUGGUUUUACCUGAAGACGGUGCGCUAACCCGCAAGGGAGGCAGCCGGCCACGGUAGGGUCAGCGACUGGGGUGAAGUCGUAACAAGGUAGCCGUAGGGGAACCUGCGGCUGGAUCACCUCCUU
>13_2_20cm_2_scaffold_205137_16S_1
---------------------------------------------------------------------------------------------------------------------------------------------------------------------------------------------------------------------------------------------------------------------------------------------GGCUCACCAAGGCGACGAUCAGUAGCUGGUCUGAGAGGAUGAUCAGCCACAUUGGGACUGAGACACGGCCCAAACUCCUACGGGAGGCAGCAGUGGGGAAUAUUGGACAAUGGGCGCAAGCCUGAUCCAGCCAUGCCGCGUGAGUGAUGAAGGCCCUAGGGUUGUAAAGCUCUUUUGUGCGGGAAGA-------------UAA-------------UGACGGUACCGCAAGAAUAAGCCCC-GGCUAAC-UUCGUGCCAGCAGCCGCGGUAAUACGAAGGGGGCUAGCGUUGCUCGGAAUCACUGGGCGUAAAGGGUGCGUAGGCGGGUCUUUAAGUCAGGGGUGAAAUCCUGGAGCUCAACUCCAGAACUGCCUUUGAUACUGAAGAUCUUGAGUUCGGGAGAGGUGAGUGGAACUGCGAGUGUAGAGGUGAAAUUCGUAGAUAUUCGCAAGAACACC-AGUGGCGAAGGCGGCUCACUGGCCCGAU-ACUGACGCUGAGGCACGAAAGCGUGGGGAGCAAACAGGAUUAGAUACCCUGGUAGUCCACGCCGUAAACGAUGAAUGCCAGCCGUUAGUGGG---UUUA------CUCACUAGUGGCGCAGCUAACGCUUUAAGCAUUCCGCCUGGGGAGUACGGUCGCAAGAUUAAAACUCAAAGGAAUUGACGGGGGCCCGC-ACAAGCGGUGGAGCAUGUGGUUUAAUUCGACGCAACGCGCAGAACCUUACCAGCCCUUGACAU-C-CCG--GU-CGGACUCC-AGAGAUGGAGUUCU-C-AGUUCGGCU-GGACCGGAGACAGGUGCUGCAUGGCUGUCGUCAGCUCGUGUCGUGAGAUGUUGGGUUAAGUCCCGCAACGAGCGCAACCCCCGUCCUUAGUUGCUACCAU-----UUA-G-----UUGAGCACUCUAAGGAGACUGCCGGUGAUAAGCCGGAGGAAGGUGGGGAUGACGUCAAGUCCUCAUGGCCCUUACGGGCUGGGCUACACACGUGCUACAAUGGCGGUGACAAUGGGACGCUAAGGGGCAACCCUUCGC-AAAUCUCA-AAAAGCCGUCUCAGUUCGGAUUGGGCUCUGCAACUCGAGCCCAUGAAGUUGGAAUCGCUAGUAAUCGUGGAUCAGC-ACGCCACGGUGAAUACGUUCCCGGGCCUUGUACACACCGCCCGUCACACCAUGGGAGUUGGUUUUACCUGAAGACGGUGCGCUAACCCGCAAGGGAGGCAGCCGGCCACGGUAGGGUCAGCGACUGGGGUGAAGUCGUAACAAGGUAGCCGUAGGGGAACCUGCGGCUGGAUCACCUCCUU
>FJ624897_1_1476_Bacteria_Proteobacteria_Alphaproteobacteria_Rhizobiales_Bradyrhizobiaceae_Bradyrhizobium_uncultured_bacterium
---AGAGUUUGAUCCUGGCUCAGAGCGAACGCUGGCGGCA-GGC-UUAACACAUGCAAGUCGAGCGGGC--------GUAGCAAUAC----------GUCAGCGGCAGACGGGUGAGUAACGCGUGGGA-ACGUACCUUUUGGUUCGGAACAACACAGGGAAACUUGUGCUAAUACCGGAUAAG--------C-CC-UUAC-GGG--------GAAAGA---------UUUA------UCGCCGAAAGAUCGGCCCGCGUCUGAUUAGCUAGUUGGUGAGGUAAUGGCUCACCAAGGCGACGAUCAGUAGCUGGUCUGAGAGGAUGAUCAGCCACAUUGGGACUGAGACACGGCCCAAACUCCUACGGGAGGCAGCAGUGGGGAAUAUUGGACAAUGGGCGCAAGCCUGAUCCAGCCAUGCCGCGUGAGUGAUGAAGGCCCUAGGGUUGUAAAGCUCUUUUGUGCGGGAAGA-------------UAA-------------UGACGGUACCGCAAGAAUAAGCCCC-GGCUAAC-UUCGUGCCAGCAGCCGCGGUAAUACGAAGGGGGCUAGCGUUGCUCGGAAUCACUGGGCGUAAAGGGUGCGUAGGCGGGUCUUUAAGUCAGGGGUGAAAUCCUGGAGCUCAACUCCAGAACUGCCUUUGAUACUGAGGAUCUUGAGUUCGGGAGAGGUGAGUGGAACUGCGAGUGUAGAGGUGAAAUUCGUAGAUAUUCGCAAGAACACC-AGUGGCGAAGGCGGCUCACUGGCCCGAU-ACUGACGCUGAGGCACGAAAGCGUGGGGAGCAAACAGGAUUAGAUACCCUGGUAGUCCACGCCGUAAACGAUGAAUGCCAGCCGUUAGUGGG---UUUA------CUCACUAGUGGCGCAGCUAACGCUUUAAGCAUUCCGCCUGGGGAGUACGGUCGCAAGAUUAAAACUCAAAGGAAUUGACGGGGGCCCGC-ACAAGCGGUGGAGCAUGUGGUUUAAUUCGACGCAACGCGCAGAACCUUACCAGCCCUUGACAU-C-CCG--GU-CGGACUCC-AGAGAUGGAGUUCU-C-AGUUCGGCU-GGACCGGAGACAGGUGCUGCAUGGCUGUCGUCAGCUCGUGUCGUGAGAUGUUGGGUUAAGUCCCGCAACGAGCGCAACCCCCGUCCUUAGUUGCUACCAU-----UUA-G-----UUGAGCACUCUAGGGAGACUGCCGGUGAUAAGCCGGAGGAAGGUGGGGAUGACGUCAAGUCCUCAUGGCCCUUACGGGCUGGGCUACACACGUGCUACAAUGGCGGUGACAAUGGGACGCUAAGGGGCAACCCUUCGC-AAAUCUCA-AAAAGCCGUCUCAGUUCGGAUUGGGCUCUGCAACUCGAGCCCAUGAAGUUGGAAUCGCUAGUAAUCGUGGAUCAGC-ACGCCACGGUGAAUACGUUCCCGGGCCUUGUACACACCGCCCGUCACACCAUGGGAGUUGGUUUUACCUGAAGACGGUGCGCUAACCAGCAAUGGAGGCAGCCGGCCACGGUAGGGUCAGCGACUGGGGUGAAGUCGUAACAAGGUAGCCGUAGGGGAACCUG------------------
>13_1_20cm_4_scaffold_210746_16S_1
---------------------------------------------------------------------------------------------------------------------------------------------------------------------------------------------------------------------------------------------------------------------------------------------GGCUCACCAAGGCGACGAUCAGUAGCUGGUCUGAGAGGAUGAUCAGCCACAUUGGGACUGAGACACGGCCCAAACUCCUACGGGAGGCAGCAGUGGGGAAUAUUGGACAAUGGGCGCAAGCCUGAUCCAGCCAUGCCGCGUGAGUGAUGAAGGCCCUAGGGUUGUAAAGCUCUUUUGUGCGGGAAGA-------------UAA-------------UGACGGUACCGCAAGAAUAAGCCCC-GGCUAAC-UUCGUGCCAGCAGCCGCGGUAAUACGAAGGGGGCUAGCGUUGCUCGGAAUCACUGGGCGUAAAGGGUGCGUAGGCGGGUCUUUAAGUCAGGGGUGAAAUCCUGGAGCUCAACUCCAGAACUGCCUUUGAUACUGAGGAUCUUGAGUUCGGGAGAGGUGAGUGGAACUGCGAGUGUAGAGGUGAAAUUCGUAGAUAUUCGCAAGAACACC-AGUGGCGAAGGCGGCUCACUGGCCCGAU-ACUGACGCUGAGGCACGAAAGCGUGGGGAGCAAACAGGAUUAGAUACCCUGGUAGUCCACGCCGUAAACGAUGAAUGCCAGCCGUUAGUGGG---UUUA------CUCACUAGUGGCGCAGCUAACGCUUUAAGCAUUCCGCCUGGGGAGUACGGUCGCAAGAUUAAAACUCAAAGGAAUUGACGGGGGCCCGC-ACAAGCGGUGGAGCAUGUGGUUUAAUUCGACGCAACGCGCAGAACCUUACCAGCCCUUGACAU-C-CCG--GUG--GACUCC-AGAGAUGGAGUUCU-C-AGUUCGGCU-GGACCGGAGACAGGUGCUGCAUGGCUGUCGUCAGCUCGUGUCGUGAGAUGUUGGGUUAAGUCCCGCAACGAGCGCAACCCCCGUCCUUAGUUGCUACCAU-----UUA-G-----UUGAGCACUCUAAGGAGACUGCCGGUGAUAAGCCGGAGGAAGGUGGGGAUGACGUCAAGUCCUCAUGGCCCUUACGGGCUGGGCUACACACGUGCUACAAUGGCGGUGACAAUGGGACGCUAAGGGGCAACCCUUCGC-AAAUCUCA-AAAAGCCGUCUCAGUUCGGAUUGGGCUCUGCAACUCGAGCCCAUGAAGUUGGAAUCGCUAGUAAUCGUGGAUCAGC-ACGCCACGGUGAAUACGUUCCCGGGCCUUGUACACACCGCCCGUCACACCAUGGGAGUUGGUUUUACCUGAAGACGGUGCGCUAACC----------------------------------------------------------------------------------------------
>BETA_Nitrosomonas_europaea_ATCC_19718_AL954747
---AGAGUUUGAUCCUGGCUCAGAUUGAACGCUGGCGGCA-UGC-UUUACACAUGCAAGUCGAACG-GCACGG---GGGCUUCGGCCU---GC-G--GCGAGUGGCGAACGGGUGAGUAAUACAUCGGA-ACGUGUCCUUAAGUGGGGAAUAACGCAUCGAAAGAUGUGCUAAUACCGCAUA-U--------C-UC-UGAG-GAG--------AAAAGCAGGGGAUC-GCAAGACCUUGCGCUAAAGGAGCGGCCGAUGUCUGAUUAGCUAGUUGGUGGGGUAAAGGCUUACCAAGGCAACGAUCAGUAGUUGGUCUGAGAGGACGGCCAACCACACUGGGACUGAGACACGGCCCAGACUCCUACGGGAGGCAGCAGUGGGGAAUUUUGGACAAUGGGCGAAAGCCUGAUCCAGCCAUGCCGCGUGAGUGAAGAAGGCCUUCGGGUUGUAAAGCUCUUUUAGUCGGAAAGAA-AGAGUUGCAAUGAAUAAUUGUGAUU-AUGACGGUACCGACAGAAAAAGCACC-GGCUAAC-UACGUGCCAGCAGCCGCGGUAAUACGUAGGGUGCGAGCGUUAAUCGGAAUUACUGGGCGUAAAGGGUGCGCAGGCGGUCUUGCAAGUCAGAUGUGAAAGCCCCGGGCUUAACCUGGGAAUUGCGUUUGAAACUACAAGGCUAGAGUGCAGCAGAGGGGAGUGGAAUUCCAUGUGUAGCAGUGAAAUGCGUAGAGAUGUGGAAGAACACC-GAUGGCGAAGGCAGCUCCCUGGGUUGAC-ACUGACGCUCAUGCACGAAAGCGUGGGGAGCAAACAGGAUUAGAUACCCUGGUAGUCCACGCCCUAAACGAUGUCAACUAGUUGUCGGAUCU---AAUUAA----GGAUUUGGUAACGUAGCUAACGCGUGAAGUUGACCGCCUGGGGAGUACGGUCGCAAGAUUAAAACUCAAAGGAAUUGACGGGGACCCGC-ACAAGCGGUGGAUUAUGUGGAUUAAUUCGAUGCAACGCGAAAAACCUUACCUACCCUUGACAU-G-CUU--GGAAUCU-AAU-GGAGACAUA-AGAGUACC-GAAA-GG-AGCCAAGACACAGGUGCUGCAUGGCUGUCGUCAGCUCGUGUCGUGAGAUGUUGGGUUAAGUCCCGCAACGAGCGCAACCCUUGUCACUAAUUGCUAUCAUU----UUU-A-----AUGAGCACUUUAGUGAGACUGCCGGUGACAAACCGGAGGAAGGUGGGGAUGACGUCAAGUCCUCAUGGCCCUUAUGGGUAGGGCUUCACACGUAAUACAAUGGCGUGUACAGAGGGUUGCCAACCCGCGAGGGGGAGC-CAAUCUCAGAAAGCACGUCGUAGUCCGGAUCGGAGUCUGCAACUCGACUCCGUGAAGUCGGAAUCGCUAGUAAUCGCGGAUCAGC-AUGCCGCGGUGAAUACGUUCCCGGGUCUUGUACACACCGCCCGUCACACCAUGGGAGUGGUUUUCACCAGAAGCAGGUAGCUUAACC-GUAA-GGAGGGCGCUUGCCACGGUGGGGGUCAUGACUGGGGUGAAGUCGUAACAAGGUAGCCGUAGGGGAACCUGCGGCUGGAUCACCUCCUU
>KC331252_1_1496_Bacteria_Proteobacteria_Betaproteobacteria_Nitrosomonadales_Nitrosomonadaceae_uncultured_uncultured_bacterium
---AGAGUUUGAUCAUGGCUCAGAUUGAACGCUGGCGGAA-UGC-UUUACACAUGCAAGUCGAGCG-GCACGC---G-GGGCAACC-U---GGCG--GCGAGCGGCGAACGGGUGAGUAAUGCAUCGGA-ACAUGUCCAGUCGUGGGGGAUAGCCCGGCGAAAGCCGGAUUAAUACCGCAUAAG--------C-CC-GAGA-GGG--------GAAAGUGGGGGACC-GCAAGGCCUCACGCGAUUGGGUUGGCCGAUGUCCGAUUAGCUAGUUGGCGGGGUAAGAGCCCACCAAGGCGAUGAUCGGUAGCUGGUCUGAGAGGAUGAUCAGCCACACUGGGACUGAGACACGGCCCAGACUCCUACGGGAGGCAGCAGUGGGGAAUUUUGGACAAUGGGGGCAACCCUGAUCCAGCCAUUCCGCGUGAGUGAAGAAGGCCUUCGGGUUGUAAAGCUCUUUUGUCCGGAACGAA-ACGGCUCACGUGAAUAGCGUGGGCUACUGACGGUACCGGAAGAAUAAGCACC-GGCUAAC-UACGUGCCAGCAGCCGCGGUAAUACGUAGGGUGCGAGCGUUAAUCGGAAUUACUGGGCGUAAAGCGUGCGCAGGCGGUUUUGUAAGCCAGAUGUGAAAUCCCCGGGCUUAACCUGGGAAUGGCAUUUGGGACUGCAAGGCUUGAGUGCGGCAGAGGAGACUGGAAUUCCUGGUGUAGCAGUGAAAUGCGUAGAUAUCAGGAGGAAUACC-GAUGGCGAAGGCAGGUCUCUGGGCUGAC-ACUGACGCUCAUGCACGAAAGCGUGGGGAGCAAACAGGAUUAGAUACCCUGGUAGUCCACGCCCUAAACGAUGUCGACUGGUUGUUGGGGGU----UUGAC----ACUCUCAGUAACGAAGCUAACGCGUGAAGUCGACCGCCUGGGGAGUACGGCCGCAAGGUUAAAACUCAAAGGAAUUGACGGGGACCCGC-ACAAGCGGUGGAUUAUGUGGAUUAAUUCGAUGCAACGCGAAAAACCUUACCUACCCUUGACAU-G-UCC--GGAAGCC-UGC-UGAGAGGCG-GGUGUG-CCGAAA-GG-AACCGGAACACAGGUGCUGCAUGGCUGUCGUCAGCUCGUGUCGUGAGAUGUUGGGUUAAGUCCCGCAACGAGCGCAACCCUUGUCAUUAGUUGCUA-CAU-----UCA-G-----UUGGGCACUCUAAUGAGACUGCCGGUGACAAACCGGAGGAAGGUGGGGAUGACGUCAAGUCCUCAUGGCCCUUAUGGGUAGGGCUUCACACGUAAUACAAUGGCGCGUACAGAGGGUUGCGAAGGAGCGAUCUGGAGC-CAAUCCCUUAAAGCGCGUCGUAGUCCGGAUUGCAGUCUGCAACUCGACUGCAUGAAGUCGGAAUCGCUAGUAAUCGCGGAUCAGC-AUGUCGCGGUGAAUACGUUCCCGGGUCUUGUACACACCGCCCGUCACACCAUGGGAGUGGGUUUCACCAGAAGCCGGUCGCCUAACC-GCAA-GGAGGGCGCCGACCACGGUGAGAUUCAUGACUGGGGUGAAGUCGUAACAAGGUAAC--------------------------------
>13_1_20cm_3_scaffold_241824_16S_1
-GAAGAGUUUGAUCCUGGCUCAGAUUGAACGCUGGCGGAA-UGC-UUUACACAUGCAAGUCGAGCG-GCACGC---GGG-GCAACC-U---GGCG--GCGAGCGGCGAACGGGUGAGUAAUGCAUCGGA-ACAUGUCCAGUCGUGGGGGAUAGCCCGGCGAAAGCCGGAUUAAUACCGCAUACG--------C-CC-GAGA-GGG--------GAAAGUGGGGGACC-GCAAGGCCUCACGCGAAUGGGUUGGCCGAUGUCCGAUUAGCUAGUUGGCGGGGUAAAGGCCCACCAAGGCGAUGAUCGGUAGCUGGUCUGAGAGGAUGAUCAGCCACACUGGAACUGAGACACGGUCCAGACUCCUACGGGAGGCAGCAGUGGGGAAUUUUGGACAAUGGGGGAAACCCUGAUCCAGCCAUUCCGCGUGAGUGAAGAAGGCCUUCGGGUUGUAAAGCUCUUUUGUCCGGAGCGAA-ACGGUGCACGUGAAUAGCGUGCACUACUGACGGUACCGGAAGAAUAAGCACC-GGCUAAC-UACGUGCCAGCAGCCGCGGUAAUACGUAGGGUGCGAGCGUUAAUCGGAAUUACUGGGCGUAAAGCGUGCGCAGGCGGUUUUGUAAGCCAGAUGUGAAAUCCCCGGGCUCAACCUGGGAAUGGCAUUUGGGACUGCAAGGCUGGAGUGCGGCAGAGGAGACUGGAAUUCCUGGUGUAGCAGUGAAAUGCGUAGAUAUCAGGAGGAAUACC-GAUGGCGAAGGCAGGUCUCUGGGCUGAC-ACUGACGCUCAUGCACGAAAGCGUGGGGAGCAAACAGGAUUAGAUACCCUGGUAGUCCACGCCCUAAACGAUGUCGACUGGUUGUUGGGGGU----UUGAC----ACUCUCAGUAACGAAGCUAACGCGUGAAGUCGACCGCCUGGGGAGUACGGCCGCAAGGUUAAAACUCAAAGGAAUUGACGGGGACCCGC-ACAAGCGGUGGAUUAUGUGGAUUAAUUCGAUGCAACGCGAAAAACCUUACCUACCCUUGACAU-G-UCC--GGAAGGC-UGC-UGAAAGGCG-GCUGUGC-CGAAA-G-GAACUGGAACACAGGUGCUGCAUGGCUGUCGUCAGCUCGUGUCGUGAGAUGUUGGGUUAAGUCCCGCAACGAGCGCAACCCUUG------------------------------------------------------------------------------------------------------------------------------------------------------------------------------------------------------------------------------------------------------------------------------------------------------------------------------------------------------------------------------------------------------------------------------------------------------
>13_1_20cm_full_scaffold_256381_16S_1
-GAAGAGUUUGAUCCUGGCUCAGAUUGAACGCUGGCGGCA-UGC-UUUACACAUGCAAGUCGUACG--CGGUG---AGGGGCAACUCU---CACC---UGAGUGGCGAACGGGUGAGUAAUACAUCGGA-ACGUGUCCCGUAGUGGGGGAUAGCUCGGCGAAAGCCGGAUUAAUACCGCAUAUG--------C-UC-UACG-GAG--------GAAAGCGGGGGA-C-GCAAG-CCUCGCGCUAUGGGAGCGGCCGAUGUCCGAUUAGCUUGUUGGUGGGGUAACGGCUUACCAAGGCGACGAUCGGUAGCUGGUCUGAGAGGAUGAUCAGCCACACUGGGACUGAGACACGGCCCAGACUCCUACGGGAGGCAGCAGUGGGGAAUUUUGGACAAUGGGGGAAACCCUGAUCCAGCCAUGCCGCGUGAGUGAAGAAGGCCUUCGGGUUGUAAAGCUCUUUUGGCCGGAAAGAA-AAGGCUACGGAUAACACCCGUGGUCCUUGACGGUACCGGCAGAAUAAGCACC-GGCUAAC-UACGUGCCAGCAGCCGCGGUAAUACGUAGGGUGCGAGCGUUAAUCGGAAUUACUGGGCGUAAAGCGUGCGUAGGCGGUUCUCCAAGUCCGUUGUGAAAGCCCCGGGCUCAACCUGGGAAUGGCAGUGGAAACUAGGGGACUUGAAUCUGGCAGAGGGGGGUGGAAUUCCACGUGUAGCAGUGAAAUGCGUAGAGAUGUGGAGGAACACC-GAUGGCGAAGGCAGCCCCCUGGGCUGAG-AUUGACGCUCAGGCACGAAAGCGUGGGGAGCAAACAGGAUUAGAUACCCUGGUAGUCCACGCCCUAAACGAUG---------------------------------------------------------------------------------------------------------------------------------------------------------------------------------------------------------------------------------------------------------------------------------------------------------------------------------------------------------------------------------------------------------------------------------------------------------------------------------------------------------------------------------------------------------------------------------------------------------------------------------------------------------------------------------------------------------------------------------------------------------------------------------
>13_1_40cm_4_scaffold_197379_16S_1
-------------------------------------------------------------------------------------------------------------------------------------------------------------------------------------------------------------------------------------------------------------------------------------------------------------------UAGCUGGUCUGAGAGGAUGAUCAGCCACACUGGGACUGAGACACGGCCCAGACUCCUACGGGAGGCAGCAGUGGGGAAUUUUGGACAAUGGGGGAAACCCUGAUCCAGCCAUGCCGCGUGAGUGAAGAAGGCCUUCGGGUUGUAAAGCUCUUUUGGCCGGAAAGAA-AAGGCUACGGAUAACACCCGUGGUCCUUGACGGUACCGGCAGAAUAAGCACC-GGCUAAC-UACGUGCCAGCAGCCGCGGUAAUACGUAGGGUGCGAGCGUUAAUCGGAAUUACUGGGCGUAAAGCGUGCGUAGGCGGUCCCCCAAGUCCGCUGUGAAAGCCCCGGGCUUAACCUGGGAAUGGCAGUGGAAACUAUGGGACUUGAAUCUGGCAGAGGGGGGUGGAAUGCCACGUGUAGCAGUGAAAUGCGUAGAGAUGUGGCGGAACACC-GAUGGCGAAGGCAGCCCCCUGGGCUGAG-AUUGACGCUCAGGCACGAAAGCGUGGGGAGCAAACAGGAUUAGAUACCCUGGUAGUCCACGCCCUAAACGAUGACAACUAGGUGUUGGGGAA----GCGA-----UUUCUCAGUACCGCAGCUAACGCGUGAAGUUGUCCGCCUGGGGAGUACGGUCGCAAGAUUAAAACUCAAAGGAAUUGACGGGGACCCGC-ACAAGCGGUGGAUGAUGUGGAUUAAUUCGAUGCAACGCGAAUAACCUUACCUACCCUUGACAU-G-UAC--GGAAGCC-CAG-CGAGAGCUG-GGUGUG-CCGAAA-GG-AGCCGUAACACAGGUGCUGCAUGGCUGUCGUCAGCUCGUGUCGUGAGAUGUUGGGUUAAGUCCCGCAACGAGCGCAACCCUUGUCCCUAGUUGCUA-C-------GCA-A-------GGGCACUCUAGGGAGACUGCCGGUGACAAACCGGAGGAAGGUGGGGAUGACGUCAAGUCCUCAUGGCCCUUAUGGGUAGGGCUUCACACGUCAUAC-----------------------------------GGAGC-CAAUCCCAGAAAGCCGGUCGUAGUCCGGAUUGCAGUCUGCAACUCGACUGCAUGAAGUCGGAAUCGCUAGUAAUCGCGGAUCAGC-AUGUCGCGGUGAAUACGUUCCCGGGUCUUGUACACACCGCCCGUCACACCAUGGGAGUGGGGUGCACCAGAAGUAGGUAGGCUAACC-GCAA-GGGGGCCGCUUACCACGGUACGCUUCAUGACUGGGGUGAAGUCGUAACAAGGUAGCCGUAUCGGAAGGUGCGGCUG-------GAUCA
>13_1_40cm_2_scaffold_286191_16S_1
-----------------------------------------------------------------------------------------------------------------------------------------------------------------------------------------------------------------------------------------------------------------------------------------------------------------GGUAGCUGGUCUGAGAGGAUGAUCAGCCACACUGGGACUGAGACACGGCCCAGACUCCUACGGGAGGCAGCAGUGGGGAAUUUUGGACAAUGGGGGAAACCCUGAUCCAGCCAUGCCGCGUGAGUGAAGAAGGCCUUCGGGUUGUAAAGCUCUUUUGGCCGGAAAGAA-AAGGCUACGGAUAACACCCGUGGUCCUUGACGGUACCGGCAGAAUAAGCACC-GGCUAAC-UACGUGCCAGCAGCCGCGGUAAUACGUAGGGUGCGAGCGUUAAUCGGAAUUACUGGGCGUAAAGCGUGCGUAGGCGGUCCCCCAAGUCCGCUGUGAAAGCCCCGGGCUUAACCUGGGAAUGGCAGUGGAAACUAUGGGACUUGAAUCUGGCAGAGGGGGGUGGAAUGCCACGUGUAGCAGUGAAAUGCGUAGAGAUGUGGCGGAACACC-GAUGGCGAAGGCAGCCCCCUGGGCUGAG-AUUGACGCUCAGGCACGAAAGCGUGGGGAGCAAACAGGAUUAGAUACCCUGGUAGUCCACGCCCUAAACGAUGACAACUAGGUGUUGGGGAA----GCGA-----UUUCUCAGUACCGCAGCUAACGCGUGAAGUUGUCCGCCUGGGGAGUACGGUCGCAAGAUUAAAACUCAAAGGAAUUGACGGGGACCCGC-ACAAGCGGUGGAUGAUGUGGAUUAAUUCGAUGCAACGCGAAUAACCUUACCUACCCUUGACAU-G-UAC--GGAAGCC-CAG-CGAGAGCUG-GGUGUG-CCGAAA-GG-AGCCGUAACACAGGUGCUGCAUGGCUGUCGUCAGCUCGUGUCGUGAGAUGUUGGGUUAAGUCCCGCAACGAGCGCAACCCUUGUCCCUAGUUGCUA-C-------GCA-A-------GGGCACUCUAGGGAGACUGCCGGUGACAAACCGGAGGAAGGUGGGGAUGACGUCAAGUCCUCAUGGCCCUUAUGGGUAGGGCUUCACACGUCAUACAAUGGCCGGUACAGAGGGUUGCCAAGCCGCGAGGCGGAGC-CAAUCCCAGAAAGCCGGUCGUAGUCCGGAUUGCAGUCUGCAACUCGACUGCAUGAAGUCGGAAUCGCUAGUAAUCGCGGAUCAGC-AUGUCGCGGUGAAUACGUUCCCGGGUCUUGUACACACCGCCCGUCACACCAUGGGAG----------------------------------------------------------------------------------------------------------------------------
>JF833914_1_1495_Bacteria_Proteobacteria_Betaproteobacteria_SC-I-84_uncultured_beta_proteobacterium
----GAGUUUGAUCCUGGCUCAGAUUGAACGCUGGCGGCA-UGC-UUUACACAUGCAAGUCGUACG--CGGUG---AGGGGCAACUCU---CACC---UGAGUGGCGAACGGGUGAGUAAUACAUCGGA-ACGUGUCCCGUAGUGGGGGAUAGCUCGGCGAAAGCCGGAUUAAUACCGCAUAUG--------C-UC-UACG-GAG--------GAAAGCGGGGGA-C-GCAAG-CCUCGCGCUAUGGGAGCGGCCGAUGUCCGAUUAGCUUGUUGGUGGGGUAACGGCUUACCAAGGCGACGAUCGGUAGCUGGUCUGAGAGGAUGAUCAGCCACACUGGGACUGAGACACGGCCCAGACUCCUACGGGAGGCAGCAGUGGGGAAUUUUGGACAAUGGGGGAAACCCUGAUCCAGCCAUGCCGCGUGAGUGAAGAAGGCCUUCGGGUUGUAAAGCUCUUUUGGCCGGAAAGAA-AAGGCCACGGAUAACACCCGUGG-UCUUGACGGUACCGGCAGAAUAAGCACC-GGCUAAC-UACGUGCCAGCAGCCGCGGUAAUACGUAGGGUGCGAGCGUUAAUCGGAAUUACUGGGCGUAAAGAGUGCGUAGGCGGUCCCGCAAGUCCGCUGUGAAAGCCCCGGGCUUAACCUGGGAAUGGCAGUGGAAACUAUGGGACUUGAAUCUGGCAGAGGGGGGUGGAAUGCCACGUGUAGCAGUGAAAUGCGUAGAGAUGUGGCGGAACACC-GAUGGCGAAGGCAGCCCCCUGGGCUGAG-AUUGACGCUCAGGCACGAAAGCGUGGGGAGCAAACAGGAUUAGAUACCCUGGUAGUCCACGCCCUAAACGAUGACAACUAGGUGUUGGGGAA----GCGA-----UUUCUCAGUACCGCAGCUAACGCGUGAAGUUGUCCGCCUGGGGAGUACGGUCGCAAGAUUAAAACUCAAAGGAAUUGACGGGGACCCGC-ACAAGCGGUGGAUGAUGUGGAUUAAUUCGAUGCAACGCGAAUAACCUUACCUACCCUUGACAU-G-UAC--GGAAGCC-CAG-CGAGAGCUG-GGUGUG-CCGAAA-GG-AGCCGUAACACAGGUGCUGCAUGGCUGUCGUCAGCUCGUGUCGUGAGAUGUUGGGUUAAGUCCCGCAACGAGCGCAACCCUUGUCCCUAGUUGCUA-C-------GCA-A-------GGGCACUCUAGGGAGACUGCCGGUGACAAACCGGAGGAAGGUGGGGAUGACGUCAAGUCCUCAUGGCCCUUAUGGGUAGGGCUUCACACGUCAUACAAUGGCCGGUACAGAGGGUUGCCAAGCCGCGAGGCGGAGC-CAAUCCCAGAAAGCCGGUCGUAGUCCGGAUUGCAGUCUGCAACUCGACUGCAUGAAGUCGGAAUCGCUAGUGAUCGCGGAUCAG-CAUGUCGCGGUGAAUACGUUCCCGGGUCUUGUACACACCGCCCGUCACACCAUGGGAGUGGGGUGCACCAGAAGUAGGUAGGCUAACC-GCAA-GGGGGCCGCUUACCACGGUACGCUUCAUGACUGGGGUGAAGUCGUAACAAGGUAGCCGUA----------------------------
>13_1_40cm_3_scaffold_230288_16S_1
-GAAGAGUUUGAUCCUGGCUCAGAUUGAACGCUGGCGGCA-UGC-UUUACACAUGCAAGUCGUACG--CGGUG---AGGGGCAACUCU---CACC---UGAGUGGCGAACGGGUGAGUAAUACAUCGGA-ACGUGUCCCGUAGUGGGGGAUAGCUCGGCGAAAGCCGGAUUAAUACCGCAUAUG--------C-UC-UACG-GAG--------GAAAGCGGGGGA-C-GCAAG-CCUCGCGCUAUGGGAGCGGCCGAUGUCCGAUUAGCUUGUUGGUGGGGUAACGGCUUACCAAGGCGACGAUCGGUAGCUGGUCUGAGAGGAUGAUCAGCCACACUGGGACUGAGACACGGCCCAGACUCCUACGGGAGGCAGCAGUGGGGAAUUUUA--------------------------------------------AA-G-CU---------------CUUUUGGCCGGAAAGAA-AAGGCUACGGAUAACACCCGUGGUCCUUGACGGUACCGGCAGAAUAAGCACC-GGCUAAC-UACGUGCCAGCAGCCGCGGUAAUACGUAGGGUGCGAGCGUUAAUCGGAAUUACUGGGCGUAAAGAGUGCGUAGGCGGUCCCGCAAGUCCGCUGUGAAAGCCCCGGGCUUAACCUGGGAAUGGCAGUGGAAACUAUGGGACUUGAAUCUGGCAGAGGGGGGUGGAAUGCCACGUGUAGCAGUGAAAUGCGUAGAGAUGUGGCGGAACACC-GAUGGCGAAGGCAGCCCCCUGGGCUGAG-AUUGACGCUCAGGCACGAAAGCGUGGGGAGCAAACAGGAUUAGAUACCCUGGUAGUCCACGCCCUAAACGAUGACAACUAGGUGUUGGGGAA----GCGA-----UUUCUCAGUACCGCAGCUAACGCGUGAAGUUGUCCGCCUGGGGAGUACGGUCGCAAGAUUAAAACUCAAAGGAAUUGACGGGGACCCGC-ACAAGCGGUGGAUGAUGUGGAUUAAUUCGAUGCAACGCGA---------------------------------------------------------------------------------------------------------------------------------------------------------------------------------------------------------------------------------------------------------------------------------------------------------------------------------------------------------------------------------------------------------------------------------------------------------------------------------------------------------------------------------------------------------------------------------------------------------------
>BETA_Methylobacillus_flagellatus_KT_CP000284
UGAAGAGUUUGAUCCUGGCUCAGAUUGAACGCUGGCGGCA-UGC-UUUACACAUGCAAGUCGAACG-GCACAC-GGGGAGCUUGCUCCCU-GG-G--GCGAGUGGCGAACGGGUGAGUAAUAUAUCGGA-ACGUGUCCAAUAAUGGGGGAUAACUAGUCGAAAGAUUAGCUAAUACCGCAUACG--------C-CC-UGAG-GGG--------GAAAGUGGGGGAUC-UUCGGACCUCACGUUAAUGGAGCGGCCGAUAUCUGAUUAGCUAGUUGGUGGGGUAAAAGCCUACCAAGGCGACGAUCAGUAGCUGGUCUGAGAGGAUGAUCAGCCACACUGGGACUGAGACACGGCCCAGACUCCUACGGGAGGCAGCAGUGGGGAAUUUUGGACAAUGGGCGCAAGCCUGAUCCAGCCAUGCCGCGUGAGUGAAGAAGGCCUUCGGGUUGUAAAGCUCUUUCGCAAGGAAAGAA-AACUUAUCCACUAAUACUGGAUGAGGAUGACGGUACCUUGAUAAGAAGCACC-GGCUAAC-UACGUGCCAGCAGCCGCGGUAAUACGUAGGGUGCAAGCGUUAAUCGGAAUUACUGGGCGUAAAGCGAGCGCAGGCGGUUUUGUAAGUCAGAUGUGAAAGCCCCGGGCUCAACCUGGGAACUGCGUUUGAAACUACAAGGCUAGAGUAUGGGAGAGGGAGGUAGAAUUCCACGUGUAGCAGUGAAAUGCGUAGAGAUGUGGAGGAAUACC-AAUGGCGAAGGCAGCCUCCUGGCCUAAU-ACUGACGCUCAUGCUCGAAAGCGUGGGGAGCAAACAGGAUUAGAUACCCUGGUAGUCCACGCCCUAAACGAUGUCAACUAGUUGUUGGUGGAG---UAAA----AUCCAUUAGUAACGCAGCUAACGCGUGAAGUUGACCGCCUGGGGAGUACGGUCGCAAGAUUAAAACUCAAAGGAAUUGACGGGGGCCCGC-ACAAGCGGUGGAUUAUGUGGAUUAAUUCGAUGCAACGCGAAAAACCUUACCUGGCCUUGACAU-G-CCA--CUAACGA-AGC-AGAGAUGCU-UAG-UGC-CGAAA-G-GAAAGUGGACACAGGUGCUGCAUGGCUGUCGUCAGCUCGUGUCGUGAGAUGUUGGGUUAAGUCCCGCAACGAGCGCAACCCUUGCCAAUAAUUGCCAUCAU-----UCA-G-----UUGGGCACUUUAUUGGGACUGCCGGUGACAAACCGGAGGAAGGUGGGGAUGACGUCAAGUCCUCAUGGCCCUUAUGGCCAGGGCUUCACACGUAAUACAAUGGUCGGUACAGAGGGUUGCCAACCCGCGAGGGGGAGC-UAAUCUCAGAAAGCCGAUCGUAGUCCGGAUUGCAGUCUGCAACUCGACUGCAUGAAGUCGGAAUCGCUAGUAAUCGCGGAUCAG-CAUGUCGCGGUGAAUACGUUCCCGGGCCUUGUACACACCGCCCGUCACACCAUGGGAGUGGGUUUCACCAGAAGUAGGUAGCCUAACC-GCAA-GGAGGGCGC-------------------------------------------------------------------------------
>EF019009_1_1382_Bacteria_Proteobacteria_Betaproteobacteria_Nitrosomonadales_Nitrosomonadaceae_uncultured_uncultured_Rhodocyclaceae_bacterium
----GAGUUUGAUCCUGGCUCAGAUUGAACGCUGGCGGCA-UGC-CUUACACAUGCAAGUCGAACGCGAAA-----GGGGGCAACCCC----GAG--U-GAGUGGCGAACGGGUGAGCGAUACAUCGGA-ACAUUUCCUGUAGCGGGGGACAACCCCGAGAAAUCGGGGCUAAUACCGCAUACG--------A-UC-UACG-GAU--------GAAAGUGGGGGACC-GCAAGGCCUCACACUAUAGGAGUGGCCGAUGCCGGAUUAGCUAGUUGGUGGGGUAAUGGCCUACCAAGGCGACGAUCCGUAGCUGGUUUGAGAGAACGACCAGCCACACUGGGACUGAGACACGGCCCAGACUCCUACGGGAGGCAGCAGUGGGGAAUUUUGGACAAUGGGCGCAAGCCUGAUCCAGCCAUGCCGCGUGAGUGAAGAAGGCCUUCGGGUUGUAAAGCUCUUUCGGCGGGGACGAA-AUGGCGCGGAUGAAUAUUCCGCGUCGAUGACGGUACCCGAAGAAGAAGGACC-GGCUAAC-UACGUGCCAGCAGCCGCGGUAAUACGUAGGGUCCAAGCGUUAAUCGGAAUUACUGGGCGUAAAGCGUGCGUAGGCGGUUUCGCAAGUCCGAUGUGAAAUCCCCGGGCUUAACCUGGGAACUGCGUUGGAAACUACGAGGCUAGAGUGCGGCAGAGGGGGGUGGAAUUCCAGGUGUAGCAGUGAAAUGCGUAGAGAUCUGGAGGAACACC-GAUGGCGAAGGCAGCCCCCUGGGCUAGC-ACUGACGCUCAUACACGAAAGCGUGGGGAGCAAACAGGAUUAGAUACCCUGGUAGUCCACGCCCUAAACGAUGGCAACUAGUUGUUGGAGGA---UGAAC-----UCCUUUAGUAACGCAGCUAACGCGUGAAGUUGCCCGCCUGGGGAGUACGGUCGCAAGAUUAAAACUCAAAGGAAUUGACGGGGGCCCGC-ACAAGCGGUGGAUGAUGUGGUUCAAUUCGAUGCAACGCGAAAAACCUUACCUACCCUUGACAU-G-CCA--GGAAGCC-CGA-UGAAAGUCG-GGUGUG-CCGAAA-GG-AGCCUGGACACAGGUGCUGCAUGGCUGUCGUCAGCUCGUGUCGUGAGAUGUUGGGUUAAGUCCCGCAACGAGCGCAACCCUUGUCAUUAGUUGCUA-CUU-----UAA-G-----UUGAGCACUCUAAUGAGACUGCCGGUGACAAGCCGGAGGAAGGUGGGGACGACGUCAAGUCCUCAUGGCCCUUAUGGGUAGGGCUACACACGUCAUACAAUGGCGCAUACAGAGGGCUGCCAACCCGCGAGGGGGAGC-AAAUCCCAGAAAGUGCGUCGUAGUCCGGAUUGAAGUCUGCAACUCGACUUCAUGAAGUCGGAAUCGCUAGUAGUCGCGGAUCAGC-AUGUCGCGGUGAAUACGUUCCCGGGCCUUGCACACAC------------------------------------------------------------------------------------------------------------------------------------------------
>13_1_40cm_4_scaffold_221319_16S_1
-----------------------------------------------------------------------------------------------------------------------------------------------------------------------------------------------------------------------------------------------------------------------------------------------------------------------------GAGAGAACGACCAGCCACACUGGGACUGAGACACGGCCCAGACUCCUACGGGAGGCAGCAGUGGGGAAUUUUGGACAAUGGGCGAAAGCCUGAUCCAGCCAUGCCGCGUGAGUGAAGAAGGCCUUCGGGUUGUAAAGCUCUUUCGGCGGGGACGAA-AUGGCGCGGACGAAUAUUCCGCGUCGAUGACGGUACCCGAAGAAGAAGGACC-GGCUAAC-UACGUGCCAGCAGCCGCGGUAAUACGUAGGGUCCAAGCGUUAAUCGGAAUUACUGGGCGUAAAGCGUGCGUAGGCGGUCUCGCAAGUCCGAUGUGAAAUCCCCGGGCUUAACCUGGGAACUGCGUUGGAAACUACGAGGCUAGAGUGCGGCAGAGGGGGGUGGAAUUCCAGGUGUAGCAGUGAAAUGCGUAGAGAUCUGGAGGAACACC-GAUGGCGAAGGCAGCCCCCUGGGCUAGC-ACUGACGCUGAUACACGAAAGCGUGGGGAGCAAACAGGAUUAGAUACCCUGGUAGUCCACGCCCUAAACGAUGGCAACUAGUUGUUGGAGGA---UGAAC-----UCCUUUAGUAACGCAGCUAACGCGUGAAGUUGCCCGCCUGGGGAGUACGGUCGCAAGAUUAAAACUCAAAGGAAUUGACGGGGGCCCGC-ACAAGCGGUGGAUGAUGUGGUUCAAUUCGAUGCAACGCGAAAAACCUUACCUACCCUUGACAU-G-CCA--GGAAGCC-CGA-UGAAAGUCG-GGUGUGC-CGAAA-GG-AACCUGGACACAGGUGCUGCAUGGCUGUCGUCAGCUCGUGUCGUGAGAUGUUGGGUUAAGUCCCGCAACGAGCGCAACCCUUGUCAUUAGUUGCUA-CAU-----UAA-G-----UUGGGCACUCUAAUGAGACUGCCGGUGACAAACCGGAGGAAGGUGGGGACGACGUCAAGUCCUCAUGGCCCUUAUGGGUAGGGCUACACACGUCAUACAAUGGCGCAUACAGAGGGCUGCCAACCCGCGAGGGGGAGC-AAAUCCCAGAAAGUGCGUCGUAGUCCGGAUUGAAGUCUGCAACUCGACUUCAUGAAGUCGGAAUCGCUAGUAAUCGCGGAUCAGC-AUGUCGCGGUGAAUACGUUCCCGGGCCUUGUACACACCGCCCGUCACACCAUGGGAGU---------------------------------------------------------------------------------------------------------------------------
>13_1_20cm_2_scaffold_185587_16S_1
-----------------------------------------------------------------------------------------------------------------------------------------------------------------------------------------------------------------------------------------------------------------------------------------------------------------------------GAGAGAACGACCAGCCACACUGGGACUGAGACACGGCCCAGACUCCUACGGGAGGCAGCAGUGGGGAAUUUUGGACAAUGGGCGAAAGCCUGAUCCAGCCAUGCCGCGUGAGUGAAGAAGGCCUUCGGGUUGUAAAGCUCUUUCGGCGGGGACGAA-AUGGCGCGGACGAAUAUUCCGCGUCGAUGACGGUACCCGAAGAAGAAGGACC-GGCUAAC-UACGUGCCAGCAGCCGCGGUAAUACGUAGGGUCCAAGCGUUAAUCGGAAUUACUGGGCGUAAAGCGUGCGUAGGCGGUCUCGCAAGUCCGAUGUGAAAUCCCCGGGCUUAACCUGGGAACUGCGUUGGAAACUACGAGGCUAGAGUGCGGCAGAGGGGGGUGGAAUUCCAGGUGUAGCAGUGAAAUGCGUAGAGAUCUGGAGGAACACC-GAUGGCGAAGGCAGCCCCCUGGGCUAGC-ACUGACGCUCAUACACGAAAGCGUGGGGAGCAAACAGGAUUAGAUACCCUGGUAGUCCACGCCCUAAACGAUGGCAACUAGUUGUUGGAGGA---UGAAC-----UCCUUUAGUAACGCAGCUAACGCGUGAAGUUGCCCGCCUGGGGAGUACGGUCGCAAGAUUAAAACUCAAAGGAAUUGACGGGGGCCCGC-ACAAGCGGUGGAUGAUGUGGUUCAAUUCGAUGCAACGCGAAAAACCUUACCUACCCUUGACAU-G-CCA--GGAAGCC-CGA-UGAAAGUCG-GGUGUGC-CGAAA-GG-AACCUGGACACAGGUGCUGCAUGGCUGUCGUCAGCUCGUGUCGUGAGAUGUUGGGUUAAGUCCCGCAACGAGCGCAACCCUUGUCAUUAGUUGCUA-CAU-----UCA-G-----UUGGGCACUCUAAUGAGACUGCCGGUGACAAACCGGAGGAAGGUGGGGACGACGUCAAGUCCUCAUGGCCCUUAUGGGUAGGGCUACACACGUCAUACAAUGGCGCAUACAGAGGGCUGCCAACCCGCGAGGGGGAGC-AAAUCCCAGAAAGUGCGUCGUAGUCCGGAUUGAAGUCUGCAACUCGACUUCAUGAAGUCGGAAUCGCUAGUAAUCGCGGAUCAGC-AUGUCGCGGUGAAUACGUUCCCGGGCCUUGUACACACCGCCCGUCACACCAUGGGAGUGGGUUUCACCAGAAGCAGGUAGCCUAACC-GCAA-GGAGGGCGCCUACCACGGUGAGAUUCAUGACUGGGGUGAAGUCGUAACAAGGUAGCCGUAUCGGAAGGUGCGGCUGGAUCACCUCCUU
>13_1_40cm_scaffold_113725_16S_1
-------------------------------------------------------------------------------------------------------------------------------------------------------------------------------------------------------------------------------------------------UGAAGAGUUUG-CCUGGCUCAGAUU-GAACGCUGGCG--GUUACA-CAUGC-AAGUCGACGCUCCGUAGCUGGUUUGAGAGAACGACCAGCCACACUGGGACUGAGACACGGCCCAGACUCCUACGGGAGGCAGCAGUGGGGAAUUUUGGACAAUGGGCGAAAGCCUGAUCCAGCCAUGCCGCGUGAGUGAAGAAGGCCUUCGGGUUGUAAAGCUCUUUCGGCGGGGACGAA-AUGGCGCGGACGAAUAUUCCGCGUCGAUGACGGUACCCGAAGAAGAAGGACC-GGCUAAC-UACGUGCCAGCAGCCGCGGUAAUACGUAGGGUCCAAGCGUUAAUCGGAAUUACUGGGCGUAAAGCGUGCGUAGGCGGUCUCGCAAGUCCGAUGUGAAAUCCCCGGGCUUAACCUGGGAACUGCGUUGGAAACUACGAGGCUAGAGUGCGGCAGAGGGGGGUGGAAUUCCAGGUGUAGCAGUGAAAUGCGUAGAGAUCUGGAGGAACACC-GAUGGCGAAGGCAGCCCCCUGGGUUAGC-ACUGACGCUCAUACACGAAAGCGUGGGGAGCAAACAGGAUUAGAUACCCUGGUAGUCCACGCCCUAAACGAUGGCAACUAGUUGUUGGAGGA---UGAAC-----UCCUUUAGUAACGCAGCUAACGCGUGAAGUUGCCCGCCUGGGGAGUACGGUCGCAAGAUUAAAACUCAAAGGAAUUGACGGGGGCCCGC-ACAAGCGGUGGAUGAUGUGGUUCAAUUCGAUGCAACGCGAAAAACCUUACCUACCCUUGACAU-G-CCA--GGAAGCC-CGA-UGAAAGUCG-GGUGUG-CCGAAA-GG-AACCUGGACACAGGUGCUGCAUGGCUGUCGUCAGCUCGUGUCGUGAGAUGUUGGGUUAAGUCCCGCAACGAGCGCAACCCUUGUCAUUAGUUGC-------------------------------------------------------------------------------------------------------------------------------------------------------------------------------------------------------------------------------------------------------------------------------------------------------------------------------------------------------------------------------------------------------------------------------------------
>13_2_20cm_scaffold_169351_16S_1
UGAAGAGUUUGAUCCUGGCUCAGAUUGAACGCUGGCGGCA-UGC-CUUACACAUGCAAGUCGAACGCGAAA-----GGGGGCAACCCC----GAG--U-GAGUGGCGAACGGGUGAGCAAUACAUCGGA-ACAUUUCCUGUAGCGGGGGACAACCCCGAGAAAUCGGGGCUAAUACCGCAUACG--------A-UC-UACG-GAU--------GAAAGUGGGGGACC-GCAAGGCCCCACACUAUAGGAGUGGCCGAUGCCGGAUUAGCUAGUUGGUGAGGUAAUGGCCCACCAAGGCGACGAUCCGUAGCUGGUUUGAGAGAACGACCAGCCACACUGGGACUGAGACACGGCCCAGACUCCUACGGGAGGCAGCAGUGGGGAAUUUUGGACAAUGGGCGAAAGCCUGAUCCAGCCAUGCCGCGUGAGUGAAGAAGGCCUUCGGGUUGUAAAGCUCUUUCGGCGGGGACGAA-AUAGCGCGGGGUAAUAUCCCGCGUUGAUGACGGUACCCGAAGAAGAAGGACC-GGCUAAC-UACGUGCCAGCAGCCGCGGUAAUACGUAGGGUCCAAGCGUUAAUCGGAAUUACUGGGCGUAAAGCGUGCGUAGGCGGUCUCGCAAGUCCGAUGUGAAAUCCCCGGGCUUAACCUGGGAACUGCGUUGGAAACUACGAGGCUAGAGUGCGGCAGAGGGGGGUGGAAUUCCAGGUGUAGCAGUGAAAUGCGUAGAGAUCUGGAGGAACACC-GAUGGCGAAGGCAGCCCCCUGGGUUAGC-ACUGACGCUCAUACACGAAAGCGUGGGGAGCAAACAGGAUUAGAUACCCUGGUAGUCCACGCCCUAAACGAUGGCAACUAGUUGUUGGGGGA---UGAAC-----UCCCUUAGUAACGCAGCUAACGCGUGAAGUUGCCCGCCUGGGGAGUACGGUCGCAAGAUUAAAACUCAAAGGAAUUGACGGGGGCCCGC-ACAAGCGGUGGAUGAUGUGGUUCAAUUCGAUGCAACGCGAAAAACCUUACCUACCCUUGACAU-G-CCA--GGAAGCC-CGA-UGAAAGUCG-GGUGUG-CCGAAA-GG-AACCUGGACACAGGUGCUGCAUGGCUGUCGUCAGCUCGUGUCGUGAGAUGUUGGGUUAAGUCCCGCAACGAGCGCAACCCUUGUCAUUAGUUGCUA-----------------------------------------------------------------------------------------------------------------------------------------------------------------------------------------------------------------------------------------------------------------------------------------------------------------------------------------------------------------------------------------------------------------------------------------
>13_1_20cm_full_scaffold_155820_16S_1
UGAAGAGUUUGAUCCUGGCUCAGAUUGAACGCUGGCGGCA-UGC-CUUACACAUGCAAGUCGAACG--CAG-----GGG-GCAACCCC----GAG--UAGAGUG-----------------------------U-------AGCGGGGGACAACCCCGAGAAAUCGGGGCUAAUACCGCAUACG--------A-UC-UACG-GAU--------GAAAGUGGGGGACC-GCAAGGCCCCACACUAUAGGAGUGGCCGAUGCCGGAUUAGCUAGUUGGUGAGGUAAUGGCCCACCAAGGCGACGAUCCGUAGCUGGUUUGAGAGAACGACCAGCCACACUGGGACUGAGACACGGCCCAGACUCCUACGGGAGGCAGCAGUGGGGAAUUUUGGACAAUGGGCGAAAGCCUGAUCCAGCCAUGCCGCGUGAGUGAAGAAGGCCUUCGGGUUGUAAAGCUCUUUCGGCGGGGACGAA-AUAGCGCGGGCUAAUAUCCCGCGUCGAUGACGGUACCCGAAGAAGAAGGACC-GGCUAAC-UACGUGCCAGCAGCCGCGGUAAUACGUAGGGUCCAAGCGUUAAUCGGAAUUACUGGGCGUAAAGCGUGAGUAGGCGGUUUCGCAAGUCCGAUGUGAAAUCCCCGGGCUUAACCUGGGAACUGCGUUGGAAACUACGAGGCUAGAGUGCGGCAGAGGGGGGUGGAAUUCCAGGUGUAGCAGUGAAAUGCGUAGAGAUCUGGAGGAACACC-GAUGGCGAAGGCAGCCCCCUGGGUUAGC-ACUGACGCUCAUACACGAAAGCGUGGGGAGCAAACAGGAUUAGAUACCCUGGUAGUCCACGCCCUAAACGAUGGCAACUAGUUGUUGGAGGA---UGAGA----CUCCUUUAGUAACGCAGCUAACGCGUGAAGUUGCCCGCCUGGGGAGUACGGUCGCAAGAUUAAAACUCAAAGGAAUUGACGGGGGCCCGC-ACAAGCGGUGGAUGAUGUGGUUCAAUUCGAUGCAACGCGAAAAACCUUACCUACCCUUGACAU-G-CCA--GGAAGCC-CGA-UGAAAGUCG-GGUGUG-CCGAAA-GG-AACCUGGACACAGGUGCUGCAUGGCUGUCGUCAGCUCGUGUCGUGAGAUGUUGGGUUAAGUCCCGCAACGAGCGCAACCCUUGUCAUUAGUUGCUA-CAU-----UCA-U-----UCAUGAAGUC------------------------------------------------------------------------------------------------------------------------------------------------------------------------------------------------------------------------------------------------------------------------------------------------------------------------------------------------------------------------------------------------------------
>13_1_20cm_4_scaffold_219236_16S_1
UGAAGAGUUUGAUCCUGGCUCAGAUUGAACGCUGGCGGCA-UGC-CUUACACAUGCAAGUCGAACGCGAAA-----GGGGGCAACCCC----GAG--U-GAGUGGCGAACGGGUGAGCAAUACAUCGGA-ACAUUUCCUGUAGCGGGGGACAACCCCGAGAAAUCGGGGCUAAUACCGCAUACG--------A-UC-UACG-GAU--------GAAAGUGGGGGACC-GCAAGGCCCCACACUAUAGGAGUGGCCGAUGCCGGAUUAGCUAGUUGGUGAGGUAAUGGCCCACCAAGGCGACGAUCCGUAGCUGGUUUGAGAGAACGACCAGCCACACUGGGACUGAGACACGGCCCAGACUCCUACGGGAGGCAGCAGUGGGGAAUUUUGGACAAUGGGCGAAAGCCUGAUCCAGCCAUGCCGCGUGAGUGAAGAAGGCCUUCGGGUUGUAAAGCUCUUUCGGCGGGGACGAA-AUAGCGCGGGCUAAUAUCCCGCGUCGAUGACGGUACCCGAAGAAGAAGGACC-GGCUAAC-UACGUGCCAGCAGCCGCGGUAAUACGUAGGGUCCAAGCGUUAAUCGGAAUUACUGGGCGUAAAGCGUGCGUAGGCGGUCUCGCAAGUCCGAUGUGAAAUCCCCGGGCUUAACCUGGGAACUGCGUUGGAAACUACGAGGCUAGAGUGCGGCAGAGGGGGGUGGAAUUCCAGGUGUAGCAGUGAAAUGCGUAGAGAUCUGGAGGAACACC-GAUGGCGAAGGCAGCCCCCUGGGUUAGC-ACUGACGCUCAUACACGAAAGCGUGGGGAGCAAACAGGAUUAGAUACCCUGGUAGUCCACGCCCUAAACGAUGGCAACUAGUUGUUGGAGGA---UGAAC-----UCCUUUAGUAACGCAGCUAACGCGUGAAGUUGCCCGCCUGGGGAGUACGGUCGCAAGAUUAAAACUCAAAGGAAUUGACGGGGGCCCGC-ACAAGCGGUGGAUGAUGUGGUUCAAUUCGAUGCAACGCGAAAAACCUUACCUACCCUUGACAU-G-CCA--GGAAGCC-CGA-UGAAAGUCG-GGUGUG-CCGAAA-GG-AACCUGGACACAGGUGCUGCAUGGCUGUCGUCAGCUCGUGUCGUGAGAUGUUGGGUUAAGUCCCGCAACGAGCGCAACCCUUGUCAUUAGUUGCUA-----------------------------------------------------------------------------------------------------------------------------------------------------------------------------------------------------------------------------------------------------------------------------------------------------------------------------------------------------------------------------------------------------------------------------------------
>13_1_20cm_3_scaffold_250926_16S_1
UGAAGAGUUUGAUCCUGGCUCAGAUUGAACGCUGGCGGCA-UGC-CUUACACAUGCAAGUCGAACGCGAAA-----GGGGGCAACCCC----GAG--U-GAGUGGCGAACGGGUGAGCAAUACAUCGGA-ACAUUUCCUGUAGCGGGGGACAACCCCGAGAAAUCGGGGCUAAUACCGCAUACG--------A-UC-UACG-GAU--------GAAAGUGGGGGACC-GCAAGGCCCCACACUAUAGGAGUGGCCGAUGCCGGAUUAGCUAGUUGGUGAGGUAACGGCCCACCAAGGCGACGAUCCGUAGCUGGUUUGAGAGAACGACCAGCCACACUGGGACUGAGACACGGCCCAGACUCCUACGGGAGGCAGCAGUGGGGAAUUUUGGACAAUGGGCGAAAGCCUGAUCCAGCCAUGCCGCGUGAGUGAAGAAGGCCUUCGGGUUGUAAAGCUCUUUCGGCGGGGACGAA-AUAGCGCGGGCUAAUAUCCCGCGUCGAUGACGGUACCCGAAGAAGAAGGACC-GGCUAAC-UACGUGCCAGCAGCCGCGGUAAUACGUAGGGUCCAAGCGUUAAUCGGAAUUACUGGGCGUAAAGCGUGCGUAGGCGGUCUCGCAAGUCCGAUGUGAAAUCCCCGGGCUUAACCUGGGAACUGCGUUGGAAACUACGAGGCUAGAGUGCGGCAGAGGGGGGUGGAAUUCCAGGUGUAGCAGUGAAAUGCGUAGAGAUCUGGAGGAACACC-GAUGGCGAAGGCAGCCCCCUGGGUUAGC-ACUGACGCUCAUACACGAAAGCGUGGGGAGCAAACAGGAUUAGAUACCCUGGUAGUCCACGCCCUAAACGAUGGCAACUAGUUGUUGGAGGA---UGAAC-----UCCUUUAGUAACGCAGCUAACGCGUGAAGUUGCCCGCCUGGGGAGUACGGUCGCAAGAUUAAAACUCAAAGGAAUUGACGGGGGCCCGC-ACAAGCGGUGGAUGAUGUGGUUCAAUUCGAUGCAACGCGAAAAACCUUACCUACCCUUGACAU-G-CCA--GGAAGCC-CGA-UGAAAGUCG-GGUGUG-CCGAAA-GG-AACCUGGACACAGGUGCUGCAUGGCUGUCGUCAGCUCGUGUCGUGAGAUGUUGGGUUAAGUCCCGCAACGAGCGCAACCCUUGUCAUUAGUUGCUA-CAU-----UCA-U-----UCAUGAAGUC------------------------------------------------------------------------------------------------------------------------------------------------------------------------------------------------------------------------------------------------------------------------------------------------------------------------------------------------------------------------------------------------------------
>EU449746_1_1467_Bacteria_Proteobacteria_Betaproteobacteria_Nitrosomonadales_Nitrosomonadaceae_uncultured_uncultured_Nitrosomonadales_bacterium
------------------------------------------GC-CUAACACAUGCAAGUCGAACG-AC-CUA---G-GGGCAACUC------UA--GCGAGUGGCGUACGGGUGAGUAAUGCAUCGGA-ACGUGCCCUCUCGUGGGGGAUAACCAGUCGAAAGAUUGGCUAAUACCGCAUGAG--------C-UC-GAGA-GAG--------GAAAGCGGGGGA-C-GCAAG-CCUCGCGCGAGAGGAGCGGCCGAUGCCCGAUUAGCUAGUUGGUGGGGUAAAAGCCCACCAAGGCGACGAUCGGUAGCUGGUCUGAGAGGACGACCAGCCACACUGGGACUGAGACACGGCCCAGACUCCUACGGGAGGCAGCAGUGGGGAAUUUUGGACAGUGGGGGCAACCCUGAUCCAGCCAUGCCGCGUGUGUGAAGAAGGCCUUCGGGUUGUAAAGCACUUUCGGACGGAACGAA-AUCGCGCGGGUGAACAAUCCGCGUGGAUGACGGUACCGUAAGAAGAAGCACC-GGCUAAC-UACGUGCCAGCAGCCGCGGUAAUACGUAGGGUGCGAGCGUUAAUCGGAAUUACUGGGCGUAAAGCGUGCGCAGGCGGCGCCGCAAGUCGAGUGUGAAAUCCCCGAGCUUAACUUGGGAAUUGCGCUCGAAACUACGGUGCUGGAGUGUGGCAGAGGGAGGUGGAAUUCCACGUGUAGCGGUGAAAUGCGUAGAGAUGUGGAGGAACACC-GAUGGCGAAGGCAGCCUCCUGGGCCAAC-ACUGACGCUCAUGCACGAAAGCGUGGGGAGCAAACAGGAUUAGAUACCCUGGUAGUCCACGCCCUAAACGAUGAUGACUAGUUGUUGGGGGA---GUUAAA----UCCCUUAGUAACGCAGCUAACGCGUGAAGUCAUCCGCCUGGGGAGUACGGUCGCAAGAUUAAAACUCAAAGGAAUUGACGGGGGCCCGC-ACAAGCGGUGGAUGAUGUGGUUUAAUUCGACGCAACGCGAAAAACCUUACCUACCCUUGACAU-G-UGA--GGAACCC-UGC-AGAGAUGCA-GGGGUGC-CGAAA-G-GAACCUCAACACAGGUGCUGCAUGGCUGUCGUCAGCUCGUGUCGUGAGAUGUUGGGUUAAGUCCCGCAACGAGCGCAACCCUUGCCAUUAGUUGCUA-CAU-----UCA-G-----UUGAGCACUCUAAUGGGACUGCCGGUGACAAACCGGAGGAAGGUGGGGAUGACGUCAAGUCCUCAUGGCCCUUAUGGGUAGGGCUACACACGUCAUACAAUGGCGCGUACAGAGGGUUGCCAACCCGCGAGGGGGAGC-CAAUCCCAGAAAGCGCGUCGUAGUCCGGAUUGAAGUCUGCAACUCGACUUCAUGAAGUCGGAAUCGCUAGUAAUCGCGGAUCAGC-AUGUCGCGGUGAAUACGUUCCCGGGCCUUGUACACACCGCCCGUCACACCAUGGGAGUGGGGUUCACCAGAAGCAGGUUGCCUAACC-GCAA-GGAGGGCGCCUACCACGGUGAGCUUCAUGACUGGGGUGAAGUCGUAACAAGGUAGCCGUAUCGGAA----------------------
>13_1_20cm_3_scaffold_234811_16S_1
-------------------------------------------------------------------------------------------------------------------------------------------------------------------------------------------------------------------------------------------------------------------------------------------------------------------UAGCUGGUCUGAGAGGACGACCAGCCACACUGGGACUGAGACACGGCCCAGACUCCUACGGGAGGCAGCAGUGGGGAAUUUUGGACAAUGGGGGCAACCCUGAUCCAGCCAUGCCGCGUGUGUGAAGAAGGCCUUCGGGUUGUAAAGCACUUUCGGACGGAACGAA-AUCGCGCGAUCUAAUAAGUCGCGUGGAUGACGGUACCGUAAGAAGAAGCACC-GGCUAAC-UACGUGCCAGCAGCCGCGGUAAUACGUAGGGUGCGAGCGUUAAUCGGAAUUACUGGGCGUAAAGUGUGCGCAGGCGGCCGCGCAAGUCGAGUGUGAAAUCCCCGAGCUUAACUUGGGAAUUGCGCUCGAAACUACGUGGCUGGAGUGUGGCAGAGGAAGGUGGAAUUCCACGUGUAGCGGUGAAAUGCGUAGAGAUGUGGAGGAACACC-GAUGGCGAAGGCAGCCUUCUGGGCCAAC-ACUGACGCUCAUGCACGAAAGCGUGGGGAGCAAACAGGAUUAGAUACCCUGGUAGUCCACGCCCUAAACGAUGAUGACUAGUUGUUGGGGGA---GUUAAA----UCCCUUAGUAACGCAGCUAACGCGUGAAGUCAUCCGCCUGGGGAGUACGGUCGCAAGAUUAAAACUCAAAGGAAUUGACGGGGGCCCGC-ACAAGCGGUGGAUGAUGUGGUUUAAUUCGAUGCAACGCGAAAAACCUUACCUACCCUUGACAU-G-UCA--GGAACCC-UGC-AGAAAUGCA-GGGGUGC-CGAAA-GGA-ACCUGAACACAGGUGCUGCAUGGCUGUCGUCAGCUCGUGUCGUGAGAUGUUGGGUUAAGUCCCGCAACGAGCGCAACCCUUGCCAUUAGUUGCUA-CAU-----UCA-G-----UUGAGCACUCUAAUGGGACUGCCGGUGACAAACCGGAGGAAGGUGGGGAUGACGUCAAGUCCUCAUGGCCCUUAUGGGUAGGGCUACACACGUCAUACAAUGGCGCGUACAGAGGGUUGCCAACCCGCGAGGGGGAGC-CAAUCCCAGAAAGCGCGUCGUAGUCCGGAUUGAAGUCUGCAACUCGACUUCAUGAAGUCGGAAUCGCUAGUAAUCGCAGAUCAGC-AUGCUGCGGUGAAUACGUUCCCGGGCCUUGUACACACCGCCCGUCACACCAUGGGAGUGGGGUUCACCAGAAGCAGGUUGCCUAACC-GCAA-GGAGGGCG--------------------------------------------------------------------------------
>13_1_40cm_3_scaffold_191219_16S_1
----------------------------------------------------------------------------------------------------------------------------------------------------------------------------------------------------------------------------------------------------------------------------------------------------------------------------------------------------------------------------ACGGGAGGCAGCAGUGGGGAAUUUUGGACAAUGGGCGCAAGCCUGAUCCAGCCAUGCCGCGUGUGUGAAGAAGGCCUUCGGGUUGUAAAGCACUUUCGGACGGAACGAA-AUCGCGCGGGUUAACAGCCCGCGUGGAUGACGGUACCGUAAGAAGAAGCACC-GGCUAAC-UACGUGCCAGCAGCCGCGGUAAUACGUAGGGUGCGAGCGUUAAUCGGAAUUACUGGGCGUAAAGUGUGCGCAGGCGGCCCCGCAAGUCAAGUGUGAAAUCCCCGAGCUCAACUUGGGAAUUGCGCUUGAAACUACGGGGCUCGAGUGUGGCAGAGGGAGGUGGAAUUCCACGUGUAGCGGUGAAAUGCGUAGAGAUGUGGAGGAACACC-GAUGGCGAAGGCAGCCUCCUGGGCCAAC-ACUGACGCUCAUGCACGAAAGCGUGGGGAGCAAACAGGAUUAGAUACCCUGGUAGUCCACGCCCUAAACGAUGAUGACUAGUUGUUGGGGGA---GUUAAA----UCCCUUAGUAACGCAGCUAACGCGUGAAGUCAUCCGCCUGGGGAGUACGGUCGCAAGAUUAAAACUCAAAGGAAUUGACGGGGGCCCGC-ACAAGCGGUGGAUGAUGUGGUUUAAUUCGAUGCAACGCGAAAAACCUUACCUACCCUUGACAU-G-UCA--GGAACCC-UGC-AGAAAUGCA-GGGGUG-CCGAAA-GG-AACCUGAACACAGGUGCUGCAUGGCUGUCGUCAGCUCGUGUCGUGAGAUGUUGGGUUAAGUCCCGCAACGAGCGCAACCCUUGCCAUUAGUUGCUA-CAU-----UCA-G-----UUGAGCACUCUAAUGGGACUGCCGGUGACAAACCGGAGGAAGGUGGGGAUGACGUCAAGUCCUCAUGGCCCUUAUGGGUAGGGCUACACACGUCAUACAAUGGCGCGUACAGAGGGUUGCCAACCCGCAAGGGGGAGC-CAAUCCCAGAAAGCGCGUCGUAGUCCGGAUUGAAGUCUGCAACUCGACUUCAUGAAGUCGGAAUCGCUAGUAAUCGCAGAUCAGC-AUGCUGCGGUGAAUACGUUCCCGGGCCUUGUACACACCGCCCGUCACACCAUGGGAGUGGGGUUCACCAGAAGCAGGUUGCCUAACC-GCAA-GGAGGGCGCCUACCACGGUGAGCUUCAUGACUGGGGUGAAGUCGUAACAAGGUAGCCGUAUCGGAAGGUGCGGCUGGAUCACCUCCUU
>13_1_20cm_2_scaffold_455030_16S_1
-------------------------------------------------------------------------------------------------------------------------------------------------------------------------------------------------------------------------------------------------------------------------------------------------------------------------------------GACCAGCCACACUGGGACUGAGACACGGCCCAGACUCCUACGGGAGGCAGCAGUGGGGAAUUUUGGACAAUGGGCGCAAGCCUGAUCCAGCCAUGCCGCGUGUGUGAAGAAGGCCUUCGGGUUGUAAAGCACUUUCGGACGGAACGAA-AUCGCGCGGGUUAACAGCCCGCGUGGAUGACGGUACCGUAAGAAGAAGCACC-GGCUAAC-UACGUGCCAGCAGCCGCGGUAAUACGUAGGGUGCGAGCGUUAAUCGGAAUUACUGGGCGUAAAGUGUGCGCAGGCGGCCCCGCAAGUCAAGUGUGAAAUCCCCGAGCUCAACUUGGGAAUUGCGCUUGAAACUACGGGGCUCGAGUGUGGCAGAGGGAGGUGGAAUUCCACGUGUAGCGGUGAAAUGCGUAGAGAUGUGGAGGAACACC-GAUGGCGAAGGCAGCCUCCUGGGCCAAC-ACUGACGCUCAUGCACGAAAGCGUGGGGAGCAAACAGGAUUAGAUACCCUGGUAGUCCACGCCCUAAACGAUGAUGACUAGUUGUUGGGGGAG---UUAAA----UCCCUUAGUAACGCAGCUAACGCGUGAAGUCAUCCGCCUGGGGAGUACGGUCGCAAGAUUAAAACUCAAAGGAAUUGACGGGGGCCCGC-ACAAGCGGUGGAUGA--------------AUGCA-----------------------------------------------------------GGGGUGCCCGAAA-GGGAACCU-AACACAGGUGCUGCAUGGCUGUCGUCAGCUCGUGUCGUGAGAUGUUGGGUUAAGUCCCGCAACGAGCGCAACCCUUGCCAUUAGUUGCUA-CAU-----UCA-G-----UUGAGCACUCUAAUGGGACUGCCGGUGACAAACCGGAGGAAGGUGGGGAUGACGUCAAGUCCUCAUGGCCCUUAUGGGUAGGGCUACACACGUCAUACAAUGGCGCGUACAGAGGGUUGCCAACCCGCAAGGGGGAGC-CAAUCCCAGAAAGCGCGUCGUAGUCCGGAUUGAAGUCUGCAACUCGACUUCAUGAAGUCGGAAUCGCUAGUAAUCGCAGAUCAGC-AUGCUGCGGUGAAUACGUUCCCGGGCCUUGUACACACCGCCCGUCACACCAUGGGAGUGGGGUUCACCAGAAGCAGGUUGCCUAACC-GCA------------------------------------------------------------------------------------------
>FJ479577_1_1489_Bacteria_Proteobacteria_Betaproteobacteria_Burkholderiales_Comamonadaceae_uncultured_uncultured_bacterium
------GUUUGAUCAUGGCUCAGAUUGAACGCUGGCGGCA-UGC-CUUACACAUGCAAGUCGAACG-GUACGC----GGGGCAACCU----GGCG--ACGAGUGGCGAACGGGUGAGUAAUGCAUCGGA-ACGUGCCCAGUAGUGGGGGAUAGCCCGGCGAAAGCCGGAUUAAUACCGCAUACG--------A-CC-UAAG-GGU--------GAAAGCGGGGGAUC-GCAAGACCUCGCGCUAUUGGAGCGGCCGAUGUCAGAUUAGGUAGUUGGUGGGGUAAAGGCCUACCAAGCCGACGAUCUGUAGCUGGUCUGAGAGGACGACCAGCCACACUGGGACUGAGACACGGCCCAGACUCCUACGGGAGGCAGCAGUGGGGAAUUUUGGACAAUGGGCGCAAGCCUGAUCCAGCCAUGCCGCGUGCGGGAAGAAGGCCUUCGGGUUGUAAACCGCUUUUGUCAGGGAAGAA-ACGCGCUGAGCUAAUACCUCGGUGUAAUGACGGUACCUGAAGAAUAAGCACC-GGCUAAC-UACGUGCCAGCAGCCGCGGUAAUACGUAGGGUGCAAGCGUUAAUCGGAAUUACUGGGCGUAAAGCGUGCGCAGGCGGCUUUGCAAGACAGAUGUGAAAUCCCCGGGCUUAACCUGGGAACUGCAUUUGUGACUGCGUGGCUGGAGUGCGGCAGAGGGGGAUGGAAUUCCGCGUGUAGCAGUGAAAUGCGUAGAUAUGCGGAGGAACACC-GAUGGCGAAGGCAAUCCCCUGGGCCUGC-ACUGACGCUCAUGCACGAAAGCGUGGGGAGCAAACAGGAUUAGAUACCCUGGUAGUCCACGCCCUAAACGAUGUCAACUGGUUGUUGGACGG----CUUG-----CUGUUCAGUAACGAAGCUAACGCGUGAAGUUGACCGCCUGGGGAGUACGGCCGCAAGGUUGAAACUCAAAGGAAUUGACGGGGACCCGC-ACAAGCGGUGGAUGAUGUGGUUUAAUUCGAUGCAACGCGAAAAACCUUACCUACCCUUGACAU-G-UCU--GGAAUCC-UGC-AGAGAUGUG-GGAGUG-UCGAAA-GA-AACCAGAACACAGGUGCUGCAUGGCCGUCGUCAGCUCGUGUCGUGAGAUGUUGGGUUAAGUCCCGCAACGAGCGCAACCCUUAUCAUUAGUUGCUA-C-------GCA-A-------GGGCACUCUAAUGAGACUGCCGGUGACAAACCGGAGGAAGGUGGGGAUGACGUCAGGUCAUCAUGGCCCUUAUGGGUAGGGCUACACACGUCAUACAAUGGCCGGUACAGAGGGCUGCCAACCCGCGAGGGGGAGC-UAAUCUCAGAAAACCGGUCGUAGUCCGGAUCGCAGUCUGCAACUCGACUGCGUGAAGUCGGAAUCGCUAGUAAUCGCGGAUCAG-CUUGCCGCGGUGAAUACGUUCCCGGGUCUUGUACACACCGCCCGUCACACCAUGGGAGCGGGUUCUGCCAGAAGUGGGUAGCCUAACC-GCAA-GGAGGGCGCUCACCACGGCAGGGUUCGUGACUGGGGUGAAGUCGUAACAAGGUAAC--------------------------------
>13_1_20cm_3_scaffold_207507_16S_1
-------------------------------------------------------------------------------------------------------------------------------------------------------------------------------------------------------------------------------------------------------------------------------------------------------------------UAGCUGGUCUGAGAGGACGACCAGCCACACUGGGACUGAGACACGGCCCAGACUCCUACGGGAGGCAGCAGUGGGGAAUUUUGGACAAUGGGCGCAAGCCUGAUCCAGCCAUGCCGCGUGCGGGAAGAAGGCCUUCGGGUUGUAAACCGCUUUUGUCAGGGAAGAA-ACGCGCUGAGCUAAUACCUCGGCGUAAUGACGGUACCUGAAGAAUAAGCACC-GGCUAAC-UACGUGCCAGCAGCCGCGGUAAUACGUAGGGUGCAAGCGUUAAUCGGAAUUACUGGGCGUAAAGCGUGCGCAGGCGGCUUUGCAAGACAGAUGUGAAAUCCCCGGGCUUAACCUGGGAACUGCAUUUGUGACUGCAUGGCUGGAGUGCGGCAGAGGGGGAUGGAAUUCCGCGUGUAGCAGUGAAAUGCGUAGAUAUGCGGAGGAACACC-GAUGGCGAAGGCAAUCCCCUGGGCCUGC-ACUGACGCUCAUGCACGAAAGCGUGGGGAGCAAACAGGAUUAGAUACCCUGGUAGUCCACGCCCUAAACGAUGUCAACUGGUUGUUGGACGG----CUUG-----CUGUUCAGUAACGAAGCUAACGCGUGAAGUUGACCGCCUGGGGAGUACGGCCGCAAGGUUGAAACUCAAAGGAAUUGACGGGGACCCGC-ACAAGCGGUGGAUGAUGUGGUUUAAUUCGAUGCAACGCGAAAAACCUUACCUACCCUUGACAU-G-UCU--GGAAUCC-CGC-AGAGAUGUG-GGAGUG-UCGAAA-GA-AACCAGAACACAGGUGCUGCAUGGCCGUCGUCAGCUCGUGUCGUGAGAUGUUGGGUUAAGUCCCGCAACGAGCGCAACCCUUAUCAUUAGUUGCUA-C-------GCA-A-------GGGCACUCUAAUGAGACUGCCGGUGACAAACCGGAGGAAGGUGGGGAUGACGUCAGGUCAUCAUGGCCCUUAUGGGUAGGGCUACACACGUCAUACAAUGGCCGGUACAGAGGGCUGCCAACCCGCGAGGGGGAGC-UAAUCUCAGAAAACCGGUCGUAGUCCGGAUCGCAGUCUGCAACUCGACUGCGUGAAGUCGGAAUCGCUAGUAAUCGCGGAUCAGC-UUGCCGCGGUGAAUACGUUCCCGGGUCUUGUACACACCGCCCGUCACACCAUGGGAGCGGGUUCUGCCAGAAGUGGGUAGCCUAACC-GCAA-GGAGGGCGCUCACCACGGCAGGGUUCGUGACUGGGGUGAAGUCGUAACAAGGUAGCCGUAUCGGAAGGUGCGGCUGGAUCACCUCCUU
>13_1_20cm_full_scaffold_97165_16S_1
-----------------------------------------------------------------------------------------------------------------------------------------------------------------------------------------------------------------------------------------------------------------------------------------------------------------------------------------------------------------------------------------------------------------------------------------------------------------------------------------------------------------------------------------------------------------------------------------------------------------------------------------------------------------------------------------------------GAGUGCGGCAGAGGGGGAUGGAAUUCCGCGUGUAGCAGUGAAAUGCGUAGAUAUGCGGAGGAACACC-GAUGGCGAAGGCAAUCCCCUGGGCCUGC-ACUGACGCUCAUGCACGAAAGCGUGGGGAGCAAACAGGAUUAGAUACCCUGGUAGUCCACGCCCUAAACGAUGUCAACUGGUUGUUGGACGG----CUUG-----CUGUUCAGUAACGAAGCUAACGCGUGAAGUUGACCGCCUGGGGAGUACGGCCGCAAGGUUGAAACUCAAAGGAAUUGACGGGGACCCGC-ACAAGCGGUGGAUGAUGUGGUUUAAUUCGAUGCAACGCGAAAAACCUUACCUACCCUUGACAU-G-UCU--GGAAUCC-CGC-AGAGAUGUG-GGAGUG-UCGAAA-GA-AACCAGAACACAGGUGCUGCAUGGCCGUCGUCAGCUCGUGUCGUGAGAUGUUGGGUUAAGUCCCGCAACGAGCGCAACCCUUAUCAUUAGUUGCUA-CAU-----UCA-A-------GGGCACUCUAAUGAGACUGCCGGUGACAAACCGGAGGAAGGUGGGGAUGACGUCAGGUCAUCAUGGCCCUUAUGGGUAGGGCUACACACGUCAUACAAUGGCCGGUACAGAGGGCUGCCAACCCGCGAGGGGGAGC-UAAUCUCAGAAAACCGGUCGUAGUCCGGAUCGCAGUCUGCAACUCGACUGCGUGAAGUCGGAAUCGCUAGUAAUCGCGGAUCAGC-UUGCCGCGGUGAAUACGUUCCCGGGUCUUGUACACACCGCCCGUCACACCAUGGGAGCGGGUUCUGCCAGAAGUGGGUAGCCUAACC-GCAA-GGAGGGCGCUCACCACGGCAGGGUUCGUGACUGGGGUGAAGUCGUAACAAGGUAGCCGUAUCGGAAGGUGCGGCUGGAUCACCUCCUU
>BETA_Delftia_acidovorans_SPH1_CP000884
---AGAGUUUGAUCCUGGCUCAGAUUGAACGCUGGCGGCA-UGC-CUUACACAUGCAAGUCGAACG-GUACAG----GUCUUCGGAC----GC-G--ACGAGUGGCGAACGGGUGAGUAAUACAUCGGA-ACGUGCCCAGUCGUGGGGGAUAACUACUCGAAAGAGUAGCUAAUACCGCAUACG--------A-UC-UGAG-GAU--------GAAAGCGGGGGACC-UUCGGGCCUCGCGCGAUUGGAGCGGCCGAUGGCAGAUUAGGUAGUUGGUGGGAUAAAAGCUUACCAAGCCGACGAUCUGUAGCUGGUCUGAGAGGACGACCAGCCACACUGGGACUGAGACACGGCCCAGACUCCUACGGGAGGCAGCAGUGGGGAAUUUUGGACAAUGGGCGAAAGCCUGAUCCAGCAAUGCCGCGUGCAGGAUGAAGGCCUUCGGGUUGUAAACUGCUUUUGUACGGAACGAA-AAAGCUUCUCCUAAUACGAGAGGCC-AUGACGGUACCGUAAGAAUAAGCACC-GGCUAAC-UACGUGCCAGCAGCCGCGGUAAUACGUAGGGUGCGAGCGUUAAUCGGAAUUACUGGGCGUAAAGCGUGCGCAGGCGGUUAUGUAAGACAGAUGUGAAAUCCCCGGGCUCAACCUGGGAACUGCAUUUGUGACUGCAUGGCUAGAGUACGGUAGAGGGGGAUGGAAUUCCGCGUGUAGCAGUGAAAUGCGUAGAUAUGCGGAGGAACACC-GAUGGCGAAGGCAAUCCCCUGGACCUGU-ACUGACGCUCAUGCACGAAAGCGUGGGGAGCAAACAGGAUUAGAUACCCUGGUAGUCCACGCCCUAAACGAUGUCAACUGGUUGUUGGGAAU----UAG------UUUCUCAGUAACGAAGCUAACGCGUGAAGUUGACCGCCUGGGGAGUACGGCCGCAAGGUUGAAACUCAAAGGAAUUGACGGGGACCCGC-ACAAGCGGUGGAUGAUGUGGUUUAAUUCGAUGCAACGCGAAAAACCUUACCCACCUUUGACAU-G-GCA--GGAAGUU-UCC-AGAGAUGGA-UUCGUG-UCGAAA-GA-AACCUGCACACAGGUGCUGCAUGGCUGUCGUCAGCUCGUGUCGUGAGAUGUUGGGUUAAGUCCCGCAACGAGCGCAACCCUUGUCAUUAGUUGCUA-CAU-----UCA-G-----UUGGGCACUCUAAUGAGACUGCCGGUGACAAACCGGAGGAAGGUGGGGAUGACGUCAAGUCCUCAUGGCCCUUAUAGGUGGGGCUACACACGUCAUACAAUGGCUGGUACAGAGGGUUGCCAACCCGCGAGGGGGAGC-UAAUCCCAUAAAACCAGUCGUAGUCCGGAUCGCAGUCUGCAACUCGACUGCGUGAAGUCGGAAUCGCUAGUAAUCGCGGAUCAG-CAUGCCGCGGUGAAUACGUUCCCGGGUCUUGUACACACCGCCCGUCACACCAUGGGAGCGGGUCUCGCCAGAAGUAGGUAGCCUAACC-GCAA-GGAGGGCGCUUACCACGGCGGGGUUCGUGACUGGGGUGAAGUCGUAACAAGGUAGCCGUAUCGGAAGGUGCGGCUGGAUCACCUCCUU
>13_2_20cm_scaffold_124785_16S_1
--UAGAGUUUGAUCCUGGCUCAGAUUGAACGCUGGCGGCA-UGC-CUUACACAUGCAAGUCGAACG-GUACAG----GUCUUCGGAC----GC-G--ACGAGUGGCGAACGGGUGAGUAAUACAUCGGA-ACGUGCCCAGUCGUGGGGGAUAACUACUCGAAAGAGUAGCUAAUACCGCAUACG--------A-UC-UGAG-GAU--------GAAAGCGGGGGACC-UUCGGGCCUCGCGCGAUUGGAGCGGCCGAUGGCAGAUUAGGUAGUUGGUGGGAUAAAAGCUUACCAAGCCGACGAUCUGUAGCUGGUCUGAGAGGACGACCAGCCACACUGGGACUGAGACACGGCCCAGACUCCUACGGGAGGCAGCAGUGGGGAAUUUUGGACAAUGGGCGAAAGCCUGAUCCAGCAAUGCCGCGUGCAGGAUGAAGGCCUUCGGGUUGUAAACUGCUUUUGUACGGAACGAA-AAAGCUUCUCCUAAUACGAGAGGCC-AUGACGGUACCGUAAGAAUAAGCACC-GGCUAAC-UACGUGCCAGCAGCCGCGGUAAUACGUAGGGUGCGAGCGUUAAUCGGAAUUACUGGGCGUAAAGCGUGCGCAGGCGGUUAUGUAAGACAGAUGUGAAAUCCCCGGGCUCAACCUGGGAACUGCAUUUGUGACUGCAUGGCUAGAGUACGGUAGAGGGGGAUGGAAUUCCGCGUGUAGCAGUGAAAUGCGUAGAUAUGCGGAGGAACACC-GAUGGCGAAGGCAAUCCCCUGGACCUGU-ACUGACGCUCAUGCACGAAAGCGUGGGGAGCAAACAGGAUUAGAUACCCUGGUAGUCCACGCCCUAAACGAUGUCAACUGGUUGUUGGGAAU----UAGU-----UU-CUCAGUAACGAAGCUAACGCGUGAAGUUGACCGCCUGGGGAGUACGGCCGCAAGGUUGAAACUCAAAGGAAUUGACGGGGACCCGC-ACAAGCGGUGGAUGAUGUGGUUUAAUUCGAUGCAACGCGAAAAACCUUACCCACCUUUGACAU-G-GCA--GGAAGUU-UCC-AGAGAUGGA-UUCGUG-UCGAAA-GA-AACCUGCACACAGGUGCUGCAUGGCUGUCGUCAGCUCGUGUCGUGAGAUGUUGGGUUAAGUCCCGCAACGAGCGCAACCCUUGUCAUUAGUUGCUA-----------------------------------------------------------------------------------------------------------------------------------------------------------------------------------------------------------------------------------------------------------------------------------------------------------------------------------------------------------------------------------------------------------------------------------------
>JN023745_1_1487_Bacteria_Proteobacteria_Betaproteobacteria_Burkholderiales_Comamonadaceae_uncultured_uncultured_bacterium
------------------------------------------GC-CUAACACAUGCAAGUCGAACG-GCACAC---GGGAGCAAUCCU---GG-G--GCGAGUGGCGAACGGGUGAGUAAUAUAUCGGA-ACGUGCCCAGUCGUGGGGGAUAACGUAGCGAAAGCUACGCUAAUACCGCAUACG--------A-UC-UACG-GAU--------GAAAGCGGGGGAUC-GCAAGACCUCGCGCGAUUGGAGCGGCCGAUAUCAGAUUAGCUAGUUGGUGGGGUAAAAGCCCACCAAGGCGACGAUCUGUAGCUGGUCUGAGAGGACGACCAGCCACACUGGAACUGAGACACGGUCCAGACUCCUACGGGAGGCAGCAGUGGGGAAUUUUGGACAAUGGGCGCAAGCCUGAUCCAGCAAUGCCGCGUGCAGGAUGAAGGCCUUCGGGUUGUAAACUGCUUUUGUACGGAACGAA-ACGGUUCUUUCUAAUAAAGAGAGCUAAUGACGGUACCGUAAGAAUAAGCACC-GGCUAAC-UACGUGCCAGCAGCCGCGGUAAUACGUAGGGUGCGAGCGUUAAUCGGAAUUACUGGGCGUAAAGCGUGCGCAGGCGGUUAUAUAAGACAGAUGUGAAAUCCCCGGGCUCAACCUGGGACCUGCAUUUGUGACUGUAUAGCUAGAGUACGGUAGAGGGGGAUGGAAUUCCGCGUGUAGCAGUGAAAUGCGUAGAUAUGCGGAGGAACACC-GAUGGCGAAGGCAGUCCCCUGGACCUGU-ACUGACGCUCAUGCACGAAAGCGUGGGGAGCAAACAGGAUUAGAUACCCUGGUAGUCCACGCCCUAAACGAUGUCAACUGGUUGUUGGGUCU----UCAC------GACUCAGUAACGAAGCUAACGCGUGAAGUUGACCGU-UGGGGAGUACGGCCGCAAGGUUGAAACUCAAAGGAAUUGACGGGGACCCGC-ACAAGCGGUGGAUGAUGUGGUUUAAUUCGAUGCAACGCGAAAAACCUUACCCACCUUUGACAU-G-UAC--GGAAUUC-GCC-AGAGAUGGC-UUAGUG-UCGAAA-GA-AACCGUAACACAGGUGCUGCAUGGCUGUCGUCAGCUCGUGUCGUGAGAUGUUGGGUUAAGUCCCGCAACGAGCGCAACCCUUGUCAUUAGUUGCUA-CAU-----UUA-G-----UUGGGCACUCUAAUGAGACUGCCGGUGACAAACCGGAGGAAGGUGGGGAUGACGUCAAGUCCUCAUGGCCCUUAUAGGUGGGGCUACACACGUCAUACAAUGGCUGGUACAAAGGGUUGCCAACCCGCGAGGGGGAGC-UAAUCCCAUAAAGCCAGUCGUAGUCCGGAUCGCAGUCUGCAACUCGACUGCGUGAAGUCGGAAUCGCUAGUAAUCGUGGAUCAG-AAUGUCACGGUGAAUACGUUCCCGGGUCUUGUACACACCGCCCGUCACACCAUGGGAGCGGGUUCUGCCAGAAGUAGUUAGCCUAACC-GCAA-GGAGGGCGAUUACCACGGCAGGGUUCGUGACUGGGGUGAAGUCGUAACAAGGUAGCCGUAUCGGAAGGUGCGGCUG------------
>13_1_40cm_4_scaffold_45023_16S_1
-----------------------------------------------------------------------------------------------------------------------------------------------------------------------------------------------------------------------------------------------------------------------------------------------------------------------------GAGAGAACGACCAGCCACACUGGGACUGAGACACGGCCCAGACUCCUACGGGAGGCAGCAGUGGGGAAUUUUGGACAAUGGGCGAAAGCCUGAUCCAGCAAUGCCGCGUGCAGGAAGAAGGCCUUCGGGUUGUAAACUGCUUUUGUACGGAACGAA-ACGGCUCUUUCUAAUAAAGAGGGCUAAUGACGGUACCGUAAGAAUAAGCACC-GGCUAAC-UACGUGCCAGCAGCCGCGGUAAUACGUAGGGUGCGAGCGUUAAUCGGAAUUACUGGGCGUAAAGCGUGCGCAGGCGGUUAUGUAAGACAGUUGUGAAAUCCCCGGGCUCAACCUGGGAAUUGCAUCUGUGACUGCAUAGCUAGAGUACGGUAGAGGGGGAUGGAAUUCCGCGUGUAGCAGUGAAAUGCGUAGAUAUGCGGAGGAACACC-GAUGGCGAAGGCAAUCCCCUGGACCUGU-ACUGACGCUCAUGCACGAAAGCGUGGGGAGCAAACAGGAUUAGAUACCCUGGUAGUCCACGCCCUAAACGAUGUCAACUGGUUGUUGGGUGC----AUUA-----GUACUCAGUAACGAAGCUAACGCGUGAAGUUGACCGCCUGGGGAGUACGGCCGCAAGGUUGAAACUCAAAGGAAUUGACGGGGACCCGC-ACAAGCGGUGGAUGAUGUGGUUUAAUUCGAUGCAACGCGAAAAACCUUACCUACCUUUGACAU-G-UAC--GGAAUUC-GCC-AGAGAUGGC-UUAGUG-UCGAAA-GA-AGCCGUAACACAGGUGCUGCAUGGCUGUCGUCAGCUCGUGUCGUGAGAUGUUGGGUUAAGUCCCGCAACGAGCGCAACCCUUGUCAUUAGUUGCUA-CAU-----UUA-G-----UUGGGCACUCUAAUGAGACUGCCGGUGACAAACCGGAGGAAGGUGGGGAUGACGUCAAGUCCUCAUGGCCCUUAUAGGUAGGGCUACACACGUCAUACAAUGGCUGGUACAAAGGGUUGCCAACCCGCGAGGGGGAGC-UAAUCCCAUAAAGCCAGUCGUAGUCCGGAUCGCAGUCUGCAACUCGACUGCGUGAAGUCGGAAUCGCUAGUAAUCGUGGAUCAG-AAUGUCACGGUGAAUACGUUCCCGGGUCUUGUACACACCGCCCGUCACACCAUGGGAGCGGGUUCUGCCAGAAGUAGUUAGCCUAACC-GCAA-GGAGGGCGAUUACCACGGCAGGGUUCGUGACUGGGGUGAAGUCGUAACAAGGUAGCCGUAUCGGAAGGUGCGGCUGGAUCACCUCCUU
>BETA_Burkholderia_cepacia_AB110089
---AGAGUUUGAUCCUGGCUCAGAUUGAACGCUGGCGGCA-UGC-CUUACACAUGCAAGUCGAACG-GCACAC--GGGUGCUUGCACCU--GG-G--GCGAGUGGCGAACGGGUGAGUAAUACAUCGGA-ACAUGUCCUGUAGUGGGGGAUAGCCCGGCGAAAGCCGGAUUAAUACCGCAUACG--------A-UC-UAUG-GAU--------GAAAGCGGGGGACC-UUCGGGCCUCGCGCUAUAGGGUUGGCCGAUGGCUGAUUAGCUAGUUGGUGGGGUAAAGGCCUACCAAGGCGACGAUCAGUAGCUGGUCUGAGAGGACGACCAGCCACACUGGGACUGAGACACGGCCCAGACUCCUACGGGAGGCAGCAGUGGGGAAUUUUGGACAAUGGGCGAAAGCCUGAUCCAGCAAUGCCGCGUGUGUGAAGAAGGCCUUCGGGUUGUAAAGCACUUUUGUCCGGAAAGAA-AUCCUUGGCUCUAAUACAGUCGGGGGAUGACGGUACCGGAAGAAUAAGCACC-GGCUAAC-UACGUGCCAGCAGCCGCGGUAAUACGUAGGGUGCAAGCGUUAAUCGGAAUUACUGGGCGUAAAGCGUGCGCAGGCGGUUUGCUAAGACCGAUGUGAAAUCCCCGGGCUCAACCUGGGAACUGCAUUGGUGACUGGCAGGCUAGAGUAUGGCAGAGGGGGGUAGAAUUCCACGUGUAGCAGUGAAAUGCGUAGAGAUGUGGAGGAAUACC-GAUGGCGAAGGCAGCCCCCUGGGCCAAU-ACUGACGCUCAUGCACGAAAGCGUGGGGAGCAAACAGGAUUAGAUACCCUGGUAGUCCACGCCCUAAACGAUGUCAACUAGUUGUUGGGGAU----UCAU-----U-CCUUAGUAACGUAGCUAACGCGUGAAGUUGACCGCCUGGGGAGUACGGUCGCAAGAUUAAAACUCAAAGGAAUUGACGGGGACCCGC-ACAAGCGGUGGAUGAUGUGGAUUAAUUCGAUGCAACGCGAAAAACCUUACCUACCCUUGACAU-G-GUC--GGAAUCC-UGA-AGAGAUUCG-GGAGUG-UCGAAA-GA-AACCGGCGCACAGGUGCUGCAUGGCUGUCGUCAGCUCGUGUCGUGAGAUGUUGGGUUAAGUCCCGCAACGAGCGCAACCCUUGUCCUUAGUUGCUA-C-------GCA-A-------GAGCACUCUAAGGAGACUGCCGGUGACAAACCGGAGGAAGGUGGGGAUGACGUCAAGUCCUCAUGGCCCUUAUGGGUAGGGCUUCACCAGUCAUACAAUGGUCGGAACAGAGGGUUGCCAACCCGCGAGGGGGAGC-UAAUCCCAGAAAACCGAUCGUAGUCCGGAUUGCACUCUGCAACUCGAGUGCAUGAAGCUGGAAUCGCUAUGAAUCGCGGAUCAGC-AUGCCGCGGUGAAUACGUUCCCGGGUCUUGUACACACCGCCCGUCACACCAUGGGAGUGGGUUUUACCAGAAGUGGCUAGUCUAACC-GCAA-GGAGGACGGUCACCACGGUAGGAUUCAUGACUGGGGUGAAGUCGUAACAAGGUAGCCGUAUCGGAAGGUGCGGCUGGAUCACCUCCUU
>13_1_40cm_4_scaffold_210953_16S_1
-----------------------------------------------------------------------------------------------------------------------------------------------------------------------------------------------------------------------------------------------------------------------------------------------------------------------------GAGAGGACGACCAGCCACACUGGGACUGAGACACGGCCCAGACUCCUACGGGAGGCAGCAGUGGGGAAUUUUGGACAAUGGGCGCAAGCCUGAUCCAGCAAUGCCGCGUGUGUGAAGAAGGCCUUCGGGUUGUAAAGCACUUUUGUCAGGGAAGAA-ACGGUCUGGGCUAAUACCCUGGGCUAAUGACGGUACCUGAAGAAUAAGCACC-GGCUAAC-UACGUGCCAGCAGCCGCGGUAAUACGUAGGGUGCAAGCGUUAAUCGGAAUUACUGGGCGUAAAGCGUGCGCAGGCGGUUAUAUAAGUCAGAUGUGAAAUCCCCGGGCUCAACCUGGGCACUGCAUUUGAGACUGUAUGGCUAGAGUGUGUCAGAGGGGGGUAGAAUUCCACGUGUAGCAGUGAAAUGCGUAGAUAUGUGGAGGAAUACC-GAUGGCGAAGGCAGCCCCCUGGGAUAAC-ACUGACGCUCAUGCACGAAAGCGUGGGGAGCAAACAGGAUUAGAUACCCUGGUAGUCCACGCCCUAAACGAUGUCUACUAGUUGUCGGGUCU----UAAU------GACUUGGUAACGCAGCUAACGCGUGAAGUAGACCGCCUGGGGAGUACGGUCGCAAGAUUAAAACUCAAAGGAAUUGACGGGGACCCGC-ACAAGCGGUGGAUGAUGUGGAUUAAUUCGAUGCAACGCGAAAAACCUUACCUACCCUUGACAU-G-GCU--GGAAUUC-CCG-AGAGAUCGG-GGAGUG-UCGAAA-GA-AACCAGUACACAGGUGCUGCAUGGCUGUCGUCAGCUCGUGUCGUGAGAUGUUGGGUUAAGUCCCGCAACGAGCGCAACCCUUGUCAUUAGUUGCUA-C-------GAA-A-------GGGCACUCUAAUGAGACUGCCGGUGACAAACCGGAGGAAGGUGGGGAUGACGUCAAGUCCUCAUGGCCCUUAUGGGUAGGGCUUCACACGUCAUACAAUGGUACAUACAGAGGGCCGCCAACCCGCGAGGGGGAGC-UAAUCCCAGAAAGUGUAUCGUAGUCCGGAUUGUAGUCUGCAACUCGACUACAUGAAGUUGGAAUCGCUAGUAAUCGCGGAUCAG-CAUGUCGCGGUGAAUACGUUCCCGGGUCUUGUACACACCGCCCGUCACACCAUGGGAGCGGGUUUUACCAGAAGUAGGUAGCUUAACC-GCAA-GGAGGGCGCUUACCACGGUAGGAUUCGUGACUGGGGUGAAGUCGUAACAAGGUAGCCGUAUCGGAAGGUGCGGCUGGAUCACCUCCUU
>GAMMA_Azotobacter_vinelandii_DJ_CP001157
UGAAGAGUUUGAUCAUGGCUCAGAUUGAACGCUGGCGGCA-GGC-CUAACACAUGCAAGUCGAGCG-GCACGG---GACCUUCGGGUU---GC-G--GCGAGCGGCGGACGGGUGAGUAAUGCCUAGGA-AUCUGCCUGUUAGUGGGGGAUAACGCGGGGAAACUCGCGCUAAUACCGCAUACG--------U-CC-UACG-GGA--------GAAAGUGGGGGACC-CUCGGGCCUCACGCUAACAGAUGAGCCUAGGUCGGAUUAGCUAGUUGGUGGGGUAAAGGCCCACCAAGGCGACGAUCCGUAACUGGUCUGAGAGGAUGAUCAGUCACACUGGAACUGAGACACGGUCCAGACUCCUACGGGAGGCAGCAGUGGGGAAUAUUGGACAAUGGGCGAAAGCCUGAUCCAGCCAUGCCGCGUGUGUGAAGAAGGUCUUCGGAUUGUAAAGCACUUUAAGUUGGGAGGAA-GGGCGCUCGGUGAAUACCCAAGCGUCUUGACGUUACCGACAGAAUAAGCACC-GGCUAAC-UUCGUGCCAGCAGCCGCGGUAAUACGAAGGGUGCAAGCGUUAAUCGGAAUUACUGGGCGUAAAGCGCGCGUAGGUGGUUCGGCAAGUUGGAUGUGAAAGCCCCGGGCUCAACCUGGGAACCGCAUCCAAAACUACUGGGCUAGAGUACGGUAGAGGGUGGUGGAAUUUCCUGUGUAGCGGUGAAAUGCGUAGAUAUAGGAAGGAACACC-AGUGGCGAAGGCGACCACCUGGACCGAU-ACUGACACUGAGGUGCGAAAGCGUGGGGAGCAAACAGGAUUAGAUACCCUGGUAGUCCACGCCGUAAACGAUGUCGACUAGCCGUUGGGCUC---CUUGA-----GAGCUUAGUGGCGCAGCUAACGCAUUAAGUCGACCGCCUGGGGAGUACGGCCGCAAGGUUAAAACUCAAAUGAAUUGACGGGGGCCCGC-ACAAGCGGUGGAGCAUGUGGUUUAAUUCGAAGCAACGCGAAGAACCUUACCUGGCCUUGACAU-C-CUG--CGAACUU-UCA-AGAGAUUGA-UGGGUG-CCUUCG-GG-AGCGCAGAGACAGGUGCUGCAUGGCUGUCGUCAGCUCGUGUCGUGAGAUGUUGGGUUAAGUCCCGUAACGAGCGCAACCCUUGUCCUUAGUUACCAGCGA-----UCG-----G-UCGGGCACUCUAAGGAGACUGCCGGUGACAAACCGGAGGAAGGUGGGGAUGACGUCAAGUCAUCAUGGCCCUUACGGCCAGGGCUACACACGUGCUACAAUGGUCGGUACAAAGGGUUGCCAAGUCGCGAGGCGGAGC-UAAUCCCAGAAAACCGAUCGUAGUCCGGAUCGCAGUCUGCAACUCGACUGCGUGAAGUCGGAAUCGCUAGUAAUCGCGAAUCAG-AAUGUCGCGGUGAAUACGUUCCCGGGCCUUGUACACACCGCCCGUCACACCAUGGGAGUGGGUUGCUCCAGAAGUAGCUAGUCUAACC-CUCG-GGAGGACGGUUACCACGGAGUGAUUCAUGACUGGGGUGAAGUCGUAACAAGGUAGCCGUAGGGGAACCUGCGGCUGGAUCACCUCCUU
>Methylophaga_aminisulfidivorans_MP
----------------------GAUUGAACGCUGGCGGCA-UGC-CUAACACAUGCAAGUCGAACG-AUGC-G-AAACAGCUUGCUGUUU--CG---AUUAGUGGCGGACGGGUGAGUAAUGUAUAGGG-AUCUGCCUAGUAGUGGGGGACAACAGCCGGAAACGGCUGCUAAUACCGCAUACG--------C-UC-UACG-GAG--------GAAAGCGGGGGCUC-GUAAGACCUCGUGCUAUUAGAUGAACCUAUAUCAGAUUAGCUAGUUGGUGGGGUAAGGGCCUACCAAGGCGACGAUCUGUAGCUGGUCUGAGAGGAUGAUCAGCCACACUGGGACUGAGACACGGCCCAGACUCCUACGGGAGGCAGCAGUGGGGAAUAUUGGACAAUGGGCGCAAGCCUGAUCCAGCAAUGCCGCGUGUGUGAAGAAGGCCUUCGGGUUGUAAAGCACUUUCAAUAGGGAGGAA-AGGUUAUGCGUUAAUACCGUAUAGCUGUGACGUUACCUAUAGAAGAAGCACC-GGCUAAC-UCCGUGCCAGCAGCCGCGGUAAUACGGAGGGUGCAAGCGUUAAUCGGAUUUACUGGGCGUAAAGCGCGCGUAGGCGG-UAUUUAAGUCAGAUGUGAAAGCCCCGGGCUCAACCUGGGAAUUGCAUUUGAUACUGGAUGGCUAGAGUGUGGUAGAG-UGAGUGGA-UUUCA-GUGUAGCG-UGAAAUGCGUAGAGAUCUGAAGGAACAUC-AGUGC-GAAG-CGACUCACUGGGCCAUU-ACUGACGCUGAGGUGCGAAAGCGUGGGUAGCAAACAGGAUUAGAUACC-UGGUAGUCCACGCCCUAAACGAUGUCAACUAGGUGUAUGGAGA---AUUUAU----UCUUUGUGUAUCGAAGCUAACGCGAUAAGUUGACCGCCUGGGGAGUACGGUCGCAAGACUAAAACUCAAAUGAAUUGACGGGGGCCCGC-ACAAGCGGUGGAGCAUGUGGUUUAAUUCGAUGCAACGCGAAGAACCUUACCUGGCCUUGACAU-G-UAC--GGAAGAU-UGA-AGAGAUUCG-AUUGUG-CCUUCG-GG-AACCGUAACACAGGUGCUGCAUGGCUGUCGUCAGCUCGUGUCGUGAGAUGUUGGGUUAAGUCCCGCAACGAGCGCAACCCCUGUCCUUAGUUGCCAUCAU-----UAA------GUUGGGCACUCUAAGGAGACUGCCGGUGACAAACCGGAGGAAGGUGGGGAUGACGUCAAGUCAUCAUGGCCCUUAUGGCCAGGGCUACACACGUGCUACAAUGGGCAGUACAAAGGGUUGCUAACUCGCGAGGGUAUGC-UAAUCCCAUAAAGCUGUUCGUAGUCCGGAUCGCAGUCUGCAACUCGACUGCGUGAAGUCGGAAUCGCUAGUAAUCGCGGAUCAG-AAUGCCGCGGUGAAUACGUUCCCGGGCCUUGUACACACCGCCCGUCACACCAUGGGAGUUGGCUGCAAAAGAAGUAGGUAGACUAACC-UUCG-GGAGGUCGCUUACCACUUUGUGGUCAAUGACUGGGGUGAAGUCGUAACAAGGUAGCCCUAGGGGAAC---------------------
>EU150284_1_1497_Bacteria_Proteobacteria_Gammaproteobacteria_Xanthomonadales_uncultured_uncultured_bacterium
---AGAGUUUGAUCCUGGCUCAGAUUGAACGCUGGCGGCG-UGC-CUAACACAUGCAAGUCGAGCG-GUACGC--GGG-AGCAAU-CCU--GGCG--ACGAGCGGCGAACGGGUGAGUAAUGCUUCGGA-AUCUGCCCAAUGGUGUGGAAUAACUAGCCGAAAGGUUAGCUAAUACCGCAUACG--------A-CC-UACG-GGU--------GAAAGCAGGGGAUC-GCAAGACCUUGCGCCGAUGGAUGAGCCGAAGUCGGAUUAGCUAGUUGGUGAGGUAACGGCUCACCAAGGCGACGAUCCGUAGCUGGUCUGAGAGGACGACCAGCCACACUGGGACUGAGACACGGCCCAGACUCCUACGGGAGGCAGCAGUGGGGAAUAUUGGACAAUGGGGGCAGCCCUGAUCCAGCGACGCCGCGUGUGUGAAGAAGGCCUGCGGGUUGUAAAGCACUUUUAGUGGGGAUGAA-AAGCUCAGGGUUAAUACCUCUGGGUCUUGACCUAACCCAAAGAAAAAGCACC-GGCUAAC-UCUGUGCCAGCAGCCGCGGUAAUACAGAGGGUGCGAGCGUUAAUCGGAAUUACUGGGCGUAAAGCGUGCGUAGACGGUUAUGUAAGUCGGAUGUGAAAGCCCCGGGCUCAACCUGGGAAUUGCAUUCGAGACUGCAUAGCUAGGAUGCGGAAGAGGGAAGUGGAAUUUCCGGUGUAGCGGUGAAAUGCGUAGAUAUCGGAAGGAACAUC-AGUGGCGAAAGCGACUUCCUGGUCCAGC-AUCGACGUUCAGGCACGAAAGCGUGGGGAGCAAACAGGAUUAGAUACCCUGGUAGUCCACGCCAUAAACGAUGAGAACUAGACGUUGAGAGG---GUAAG-----CCUCCCAGUGUCGCAGCUAACGCGCUAAGUUCUCCGCCUGGGGAGUACGGCUGCAAGGUUGAAACUCAAAGGAAUUGACGGGGACCCGC-ACAAGCGGUGGAGCAUGUGGUUUAAUUCGAUGCAACGCGAAGAACCUUACCUGGUCUUGACAU-C-CUG--GGAACCC-CGA-AGAGAUUUG-GGGGUG-CCGCAA-GG-AGCCCAGAGACAGGUGCUGCAUGGCUGUCGUCAGCUCGUGUCGUGAGAUGUUGGGUUAAGUCCCGCAACGAGCGCAACCCUUGUCCUUAGUUGCCAGCAU-----UAA-G-----UUGGGCACUCUAAGGAGACCGCCGGUGACAAACCGGAGGAAGGUGGGGAUGACGUCAAGUCAUCAUGGCCUUUAUGACCAGGGCUACACACGUGCUACAAUGGUGGAUACAGAGGGAAGCCAACGCGCGAGCGGGAGC-CAAUCCCAGAAAAUCCAUCGUAGUCCGGAUUGGAGUCUGCAACUCGACUCCAUGAAGUCGGAAUCGCUAGUAAUCGCAGAUCAGCAUUGCUGCGGUGAAUACGUUCCCGGGUCUUGUACACACCGCCCGUCACACCAUGGGAGUUGAUUGCACCAGAAGCAGGUAGCCUGACC-GCAA-GGGGGGCGCCUACCACGGUGUGGUCAAUGACUGGGGUGAAGUCGUAACAAGGUAAC--------------------------------
>13_1_40cm_2_scaffold_98526_16S_1
-----------------------------------------------------------------------------------------------------------------------------------------------------------------------------------------------------------------------------------------------------------------------AUUAGCUAGUUGGUAGGGUAACGGCCUACCAAGGCGACGAUCCGUAGCUGGUCUGAGAGGACGACCAGCCACACUGGGACUGAGACACGGCCCAGACUCCUACGGGAGGCAGCAGUGGGGAAUAUUGGACAAUGGGGGAAACCCUGAUCCAGCGACGCCGCGUGUGUGAAGAAGGCCUGCGGGUUGUAAAGCACUUUUAGUGGGGAUGAA-AAGCUCAGGGCUAAUACCUCUGGGUCUUGACCUAACCCAAAGAAAAAGCACC-GGCUAAC-UCUGUGCCAGCAGCCGCGGUAAUACAGAGGGUGCGAGCGUUAAUCGGAAUUACUGGGCGUAAAGCGUGCGUAGACGGUUGCAUAAGUCGGGUGUGAAAGCCCCGGGCUCAACCUGGGAAUUGCAUUCGAGACUGUGCAGCUAGGGUGCGGAAGAGGGAAGCGGAAUUUCCGGUGUAGCGGUGAAAUGCGUAGAUAUCGGAAGGAACACC-AGUGGCGAAAGCGGCUUCCUGGUCCAGC-ACCGACGUUCAGGCACGAAAGCGUGGGGAGCAAACAGGAUUAGAUACCCUGGUAGUCCACGCCAUAAACGAUGAGAACUAGACGUUGAGAGG---GUAAG-----CCUCGCAGUGUCGUAGCUAACGCGCUAAGUUCUCCGCCUGGGGAGUACGGCCGCAAGGUUGAAACUCAAAGGAAUUGACGGGGACCCGC-ACAAGCGGUGGAGCAUGUGGUUUAAUUCGAUGCAACGCGAAGAACCUUACCUGGUCUUGACAU-C-CUG--GGAACCC-CGU-AGAGAUAUG-GGGGUG-CCGCAA-GG-AGCCCAGAGACAGGUGCUGCAUGGCUGUCGUCAGCUCGUGUCGUGAGAUGUUGGGUUAAGUCCCGCAACGAGCGCAACCCUUGUCCUUAGUUGCCAGCAU-----UAA-G-----UUGGGCACUCUAAGGAGACCGCCGGUGACAAACCGGAGGAAGGUGGGGAUGACGUCAAGUCAUCAUGGCCCUUACGGCCAGGGCUACACACGUACUACAAUGGUAGGGACAGAGGGCUGCAAGCCGGCGACGGUAAGC-CAAUCCCAGAAACCCUAUCUCAGUCCGGAUUGGAGUCUGCAACUCGACUCCAUGAAGUCGGAAUCGCUAGUAAUCGCAGAUCAGCAUUGCUGCGGUGAAUACGUUCCCGGGUCUUGUACACACCGCCCGUCACACCAUGGGAGUUGAUUGCACCAGAAGCAGGUAGCCUGACC-GCAA-GGAGGGCGCCUACCACGGUGUGGUCAAUGACUGGGGUGAAGUCGUAACAAGGUAGCCGUACGGGAACGUGCGGCUGGAUCACCUCCUU
>13_1_40cm_3_scaffold_319785_16S_1
-GAAGAGUUUGAUCCUGGCUCAGAUUGAACGCUGGCGGCG-UGC-CUAACACAUGCAAGUCGAGCG-GUACAG--GUGUAGCAAUACAU--GC-G--ACGAGCGGCGAACGGGUGAGUAAUGCUUCGGA-AUCUGCCCAAUGGUGGGGAAUAACCAGCCGAAAGGUUGGCUAAUACCGCAUAAG--------U-CC-UACG-GGA--------GAAAGCAGGGGAUC-GCAAGACCUUGCGCCGAUGGAUGAGCCGAAGCCGGAUUAGCUAGUUGGUAGGGUAACGGCCUACCAAGGCGACGAUCCGUAGCUGGUCUGAGAGGACGACCAGCCACACUGGGACUGAGACACGGCCCAGACUCCUACGGGAGGCAGCAGUGGGGAAUAUUGGACAAUGGGGGAAACCCUGAUCCAGCGACGCCGCGUGUGUGAAGAAGGCCUGCGGGUUGUAAAGCACUUUUAGUGGGGAUGAA-AAGCUCAGGGCUAAUACCUCUGGGUCUUGACCUAACCCAAAGAAAAAGCACC-GGCUAAC-UCUGUGCCAGCAGCCGCGGUAAUACAGAGGGUGCAAGCGUUAAUCGGAAUUACUGGGCGUAAAGCGUGCGUAGACGGUUAUGUAAGUCGGGUGUGAAAGCCCCGGGCUCAACCCGGGAAUUGCAUUCGAGACUGCAUAGCUAGGGUGCGGAAGAGGGAAGCGGAAUUUCAGGUGUAGCGGUGAAAUGCGUAGAUAUCUGAAGGAACACC-AGUGGCGAAAGCGGCUUCCUGGUCCAGC-ACCGACGUUCAGGCACGAAAGCGUGGGGAGCAAACAGGAUUAGAUACCCUGGUAGUCCACGCCAUAAACGAUGAGAACUAGACGUUGAGGGG---GUAAG-----CCUCCCAGUGUCGUAGCUAACGCGCUAAGUUCUCCGCCUGGGGAGUACGGCCGCAAGGUUGAAACUCAAAGGAAUUGACGGGGACCCGC-ACAAGCGGUGGAGCAUGUGGUUUAAUUCGAUGCAACGCGAAGAACCUUACCUGGUCUUGACA-----------------------------------------------------------------------------------------------------------------------------------------------------------------------------------------------------------------------------------------------------------------------------------------------------------------------------------------------------------------------------------------------------------------------------------------------------------------------------------------------------------------------------------------------------------------------------------------
>AM743169_422099_423643_Bacteria_Proteobacteria_Gammaproteobacteria_Xanthomonadales_Xanthomonadaceae_Stenotrophomonas_Stenotrophomonas_maltophilia_K279a
---AGAGUUUGAUCCUGGCUCAGAGUGAACGCUGGCGGUA-GGC-CUAACACAUGCAAGUCGAACG-GCACACG-GAGAGCUUGCUCUC-UGGGG--GCGAGUGGCGGACGGGUGAGGAAUACAUCGGA-AUCUACUUUUUCGUGGGGGAUAACGUAGGGAAACUUACGCUAAUACCGCAUACG--------A-CC-UACG-GGU--------GAAAGCAGGGGAUC-UUCGGACCUUGCGCGAUUGAAUGAGCCGAUGUCGGAUUAGCUAGUUGGCGGGGUAAAGGCCCACCAAGGCGACGAUCCGUAGCUGGUCUGAGAGGAUGAUCAGCCACACUGGAACUGAGACACGGUCCAGACUCCUACGGGAGGCAGCAGUGGGGAAUAUUGGACAAUGGGCGCAAGCCUGAUCCAGCCAUACCGCGUGGGUGAAGAAGGCCUUCGGGUUGUAAAGCCCUUUUGUUGGGAAAGAA-AUCCAGCUGGCUAAUACCCGGUUGGGAUGACGGUACCCAAAGAAUAAGCACC-GGCUAAC-UUCGUGCCAGCAGCCGCGGUAAUACGAAGGGUGCAAGCGUUACUCGGAAUUACUGGGCGUAAAGCGUGCGUAGGUGGUCGUUUAAGUCCGUUGUGAAAGCCCUGGGCUCAACCUGGGAACUGCAGUGGAUACUGGGCGACUAGAAUGUGGUAGAGGGUAGCGGAAUUCCUGGUGUAGCAGUGAAAUGCGUAGAGAUCAGGAGGAACAUC-CAUGGCGAAGGCAGCUACCUGGACCAAC-AUUGACACUGAGGCACGAAAGCGUGGGGAGCAAACAGGAUUAGAUACCCUGGUAGUCCACGCCCUAAACGAUGCGAACUGGAUGUUGGGUGC---AAUUU-G---GCACGCAGUAUCGAAGCUAACGCGUUAAGUUCGCCGCCUGGGGAGUACGGUCGCAAGACUGAAACUCAAAGGAAUUGACGGGGGCCCGC-ACAAGCGGUGGAGUAUGUGGUUUAAUUCGAUGCAACGCGAAGAACCUUACCUGGCCUUGACAU-G-UCG--AGAACUU-UCC-AGAGAUGGA-UUGGUG-CCUUCG-GG-AACUCGAACACAGGUGCUGCAUGGCUGUCGUCAGCUCGUGUCGUGAGAUGUUGGGUUAAGUCCCGCAACGAGCGCAACCCUUGUCCUUAGUUGCCAGCACG----UAA-----UGGUGGGAACUCUAAGGAGACCGCCGGUGACAAACCGGAGGAAGGUGGGGAUGACGUCAAGUCAUCAUGGCCCUUACGGCCAGGGCUACACACGUACUACAAUGGUAGGGACAGAGGGCUGCAAGCCGGCGACGGUAAGC-CAAUCCCAGAAACCCUAUCUCAGUCCGGAUUGGAGUCUGCAACUCGACUCCAUGAAGUCGGAAUCGCUAGUAAUCGCAGAUCAGCAUUGCUGCGGUGAAUACGUUCCCGGGCCUUGUACACACCGCCCGUCACACCAUGGGAGUUUGUUGCACCAGAAGCAGGUAGCUUAACC-UUCG-GGAGGGCGCUUGCCACGGUGUGGCCGAUGACUGGGGUGAAGUCGUAACAAGGUAGCCGUAUCGGAAGGUGCGGCUG------------
>13_1_40cm_3_scaffold_7235_16S_1
-GAAGAGUUUGAUCCUGGCUCAGAGUGAACGCUGGCGGUA-GGC-CUAACACAUGCAAGUCGAACG-GCACACG-GAGAGCUUGCUCUC-UGG-G--GCGAGUGGCGGACGGGUGAGGAAUACAUCGGA-AUCUACUUUUUCGUGGGGGAUAACGUAGGGAAACUUACGCUAAUACCGCAUACG--------A-CC-UACG-GGU--------GAAAGCAGGGGAUC-UUCGGACCUUGCGCGAUUGAAUGAGCCGAUGUCGGAUUAGCUAGUUGGCGGGGUAAAGGCCCACCAAGGCGACGAUCCGUAGCUGGUCUGAGAGGAUGAUCAGCCACACUGGAACUGAGACACGGUCCAGACUCCUACGGGAGGCAGCAGUGGGGAAUAUUGGACAAUGGGCGCAAGCCUGAUCCAGCCAUACCGCGUGGGUGAAGAAGGCCUUCGGGUUGUAAAGCCCUUUUGUUGGGAAAGAA-AUCCAGCUGGCUAAUACCCGGUUGGGAUGACGGUACCCAAAGAAUAAGCACC-GGCUAAC-UUCGUGCCAGCAGCCGCGGUAAUACGAAGGGUGCAAGCGUUACUCGGAAUUACUGGGCGUAAAGCGUGCGUAGGUGGUCGUUUAAGUCCGUUGUGAAAGCCCUGGGCUCAACCUGGGAACUGCAGUGGAUACUGGGCGACUAGAGUGUGGUAGAGGGUAGCGGAAUUCCUGGUGUAGCAGUGAAAUGCGUAGAGAUCAGGAGGAACAUC-CAUGGCGAAGGCAGCUACCUGGACCAAC-ACUGACACUGAGGCACGAAAGCGUGGGGAGCAAACAGGAUUAGAUACCCUGGUAGUCCACGCCCUAAACGAUGCGAACUGGAUGUUGGGUGC---AAUUU-G---GCACGCAGUAUCGAAGCUAACGCGUUAAGUUCGCCGCCUGGGGAGUACGGUCGCAAGACUGAAACUCAAAGGAAUUGACGGGGGCCCGC-ACAAGCGGUGGAGUAUGUGGUUUAAUUCGAUGCAACGCGAAGAACCUUACCUGGCCUUGACAU-G-UCG--AGAACUU-UCC-AGAGAUGGA-UGGGUG-CCUUCG-GG-AACUCGAACACAGGUGCUGCAUGGCUGUCGUCAGCUCGUGUCGUGAGAUGUUGGGUUAAGUCCCGCAACGAGCGCAACCCUUGUCCUUAGUUGCCAGCACG----UAA-----UGGUGGGAACUCUAAGGAGACCGCCGGUGACAAACCGGAGGAAGGUGGGGAUGACGUCAAGUCAUCAUGGCCCUUACGGCCAGGGCUACACACGUACUACAAUGGUAGGGACAGAGGGCUGCAAGCCGGCGACGGUAAGC-CAAUCCCAGAAACCCUAUCUCAGUCCGGAUUGGAGUCUGCAACUCGACUCCAUGAAGUCGGAAUCGCUAGUAAUCGCAGAUCAGCAUUGCUGCGGUGAAUACGUUCCCGGGCCUUGUACACACCGCCCGUCACACCAUGGGAGUUUGUUGCACCAGAAGCAGGUAGCUUAACC-UUCG-GGAGGGCGCUUGCCACGGUGUGGCCGAUGACUGGGGUGAAGUCGUAACAAGGUAGCCGUAUCGGAAGGUGCGGCUGGAUCACCUCCUU
>JN023720_1_1494_Bacteria_Proteobacteria_Gammaproteobacteria_Xanthomonadales_Xanthomonadaceae_Rhodanobacter_uncultured_bacterium
------------------------------------------GC-CUAACACAUGCAAGUCGAACG-GUACAG---GCCCGCAAGGGU---GC-G--ACGAGUGGCGGACGGGUGAGGAAUACAUCGGA-AUUUGCCCAGUCGUGGGGGAUAACGUAGGGAAACUUACGCUAAUACCGCAUACG--------A-CC-UAAC-GGU--------GAAAGCGGGGGAUC-GCAAGACCUCGCGCGGAUGGAUAAGCCGAUGUCGGAUUAGCUAGUUGGCGGGGUAAAGGCCCACCAAGGCGACGAUCCGUAGCUGGUCUGAGAGGAUGAUCAGCCACACUGGGACUGAGACACGGCCCAGACUCCUACGGGGGGCAGCAGUGGGGAAUAUUGGACAAUGGGGGCAACCCUGAUCCAGCAAUGCCGCGUGUGUGAAGAAGGCCUUCGGGUUGUAAAGCACUUUUAUCAGGAACGGA-GUCUGCAGGAUUAAUACCCAUGCAGUCUGACGGUACCUGAGGAAUAAGCACC-GGCUAAC-UUCGUGCCAGCAGCCGCGGUAAUACGAAGGGUGCAAGCGUUACUCGGAAUUACUGGGCGUAAAGGGUGCGUAGGUGGUCGUUUAAGUCCGUUGUGAAAUCCCUGGGCUCAACCUGGGAAUGGCAGUGGAUACUGGACGGCUAGAAUGCGGUAGAGGGUAGUGGAAUUCCCGGUGUAGCAGUGAAAUGCGUAGAGAUCGGGAGGAACACC-AGUGGCGAAGGCGGCUACCUGGACCAGC-AUUGACACUCAAGCACGAAAGCGUGGGGAGCAAACAGGAUUAGAUACCCUGGUAGUCCACGCCCUAAACGAUGCGAACUGGACGUUGGGAGC---AACUU-G---GCUCUCAGUGUCGAAGCUAACGCGUUAAGUUCGCCGCCUGGGGAGUACGGUCGCAAGACUGAAACUCAAAGGAAUUGACGGGGGCCCGC-ACAAGCGGUGGAGUAUGUGGUUUAAUUCGAUGCAACGCGAAGAACCUUACCUGGUCUUGACAU-U-UC---GGAAUCC-UGC-AGAGAUGCG-GGAGUG-CCUUCG-GG-AAUCGGAACACAGGUGCUGCAUGGCUGUCGUCAGCUCGUGUCGUGAGAUGUUGGGUUAAGUCCCGCAACGAGCGCAACCCUUGUCCUUAGUUGCCAGCGAG----UAA-----UGUCGGGAACUCUAAGGAGACUGCCGGUGACAAACCGGAGGAAGGUGGGGAUGACGUCAAGUCAUCAUGGCCCUUACGACCAGGGCUACACACGUACUACAAUGGGAGGUACAGAGGGUUGCGAAGCCGCGAGGUGAAGC-CAAUCCCAGAAAACCUCUCUCAGUCCGGAUCGGAGUCUGCAACUCGACUCCGUGAAGUCGGAAUCGCUAGUAAUCGCGAAUCAGCAUUGUCGCGGUGAAUACGUUCCCGGGCCUUGUACACACCGCCCGUCACACCAUGGGAGUUGGUUGCUCCAGAAGUAGGUAGUCUAACC-GCAA-GGGGGACGCUUACCACGGAGUGGUCAAUGACUGGGGUGAAGUCGUAACAAGGUAGCCGUAUCGGAAGGUGC-----------------
>13_1_20cm_4_scaffold_109252_16S_1
---------------------------------------------------------------------------------------------------------------------------------------------------------------------------------------------------------------------------------------------------------------------------------------------------------------------------------------------------------------------------------------------------------------------------------------------------------------------------------------------------------------------UGACGGUACCUGAGGAAUAAGCACC-GGCUAAC-UUCGUGCCAGCAGCCGCGGUAAUACGAAGGGUGCAAGCGUUACUCGGAAUUACUGGGCGUAAAGGGUGCGUAGGUGGUUGUUUAAGUCUGCUGUGAAAGCCCCGGGCUCAACCUGGGAAUGGCAGUGGAUACUGGACAGCUAGAGUGCGGUAGAGGGUAGUGGAAUUCCCGGUGUAGCAGUGAAAUGCGUAGAGAUCGGGAGGAACACC-AGUGGCGAAGGCGGCUACCUGGACCAGC-ACUGACACUGAGGCACGAAAGCGUGGGGAGCAAACAGGAUUAGAUACCCUGGUAGUCCACGCCCUAAACGAUGCGAACUGGAUGUUGGGAGC---AACUU-G---GCUCUCAGUGUCGAAGCUAACGCGUUAAGUUCGCCGCCUGGGGAGUACGGUCGCAAGACUGAAACUCAAAGGAAUUGACGGGGGCCCGC-ACAAGCGGUGGAGUAUGUGGUUUAAUUCGAUGCAACGCGAAGAACCUUACCUGGUCUUGACAU-G-UCC--GGAAUCC-UGC-AGAGAUGCG-GGAGUG-CCUUCG-GG-AAUCGGAACACAGGUGCUGCAUGGCUGUCGUCAGCUCGUGUCGUGAGAUGUUGGGUUAAGUCCCGCAACGAGCGCAACCCUUGUCCUUAGUUGCCAGCACG----UAA-----UGGUGGGAACUCUAAGGAGACUGCCGGUGACAAACCGGAGGAAGGUGGGGAUGACGUCAAGUCAUCAUGGCCCUUACGACCAGGGCUACACACGUACUACAAUGGGAGGUACAGAGGGUAGCGAAGCCGCGAGGUGAAGC-CAAUCCCAGAAAACCUCUCUCAGUCCGGAUCGGAGUCUGCAACUCGACUCCGUGAAGUCGGAAUCGCUAGUAAUCGCGAAUCAGCAUUGUCGCGGUGAAUACGUUCCCGGGCCUUGUACACACCGCCCGUCACACCAUGGGAGUUGGUUGCUCCAGAAGUAGGUAGUCUAACC-GCAA-GGGGGACGCUUACCACGGAGUGGUCAAUGACUGGGGUGAAGUCGUAACAAGGUAGCCGUAUCGGAAGGUGCGGGUCACCUCCUU----
>EU135235_1_1296_Bacteria_Planctomycetes_Phycisphaerae_WD2101_soil_group_uncultured_bacterium
-------------------------UGAACGCGGGCGGCG-UGG-CUAAGACAUGCAAGUCGAACGGGC-CC-------AGCAAU-------GGG--U-CAGUGGCGGACGGGUGAGUAAUGUAUCGCUAAUGUACCCCUGAGUCAGGGAUAGCCAGCCGAAAGGCUGGGUAAUACCUGAUAAAACAACCUGG-UC-GCAU-GGCCGGGUUUUCAAAGGA--------GCAA-----UCCGCUCUAGGAGCAGGCGAUAUCGUAUCAGCUUGUUGGUGAGGUAACGGCUCACCAAGGCGACGACGCGUAGCUGGUCUGAGAGGACGGCCAGCCACAUCGGGACUGAGACACUGCCCGGACUCCUACGGGGGGCCGCAGUAACGAAUCUUCCGCAAUGCACGAAAGUGUGACGGAGCGACGCCGCGUGUGGGACGAAGCCCUUCGGGGUGUAAACCACUGUCAGGGGUUACCA-------------AGUUC-----------UGAG-G-AACCCCAGAGGAAGGCAC-GGCUAAC-UCUGUGCCAGCAGCCGCGGUAAGACAGAGGUGCCGAGCGUUAGGCGGAAUCACUGGGCUUAAAGCGUGUGUAGGCGGGUCGUUAAGUGCCGUGUGAAAUCCCACGGCUCAACCGUGGAACUGCUGGGUAUACUGGGUGUCUUGAGCCACCUAGGGGCGAGCGGAACAGACGGUGGAGCGGUGAAAUGCGUAGAUAUCGUCUGGAACGCC-AAUGGUGAAGACAGCUCGCUGGGGGUGC-GCUGACGCUGAGACACGAAAGCCAGGGGAGCGAACGGGAUUAGAUACCCCGGUAGUCCUGGCCCUAAACGAUGUCGACUAGAUCGUAGUGCC---UCUGAC----GGCAUUACGGCCGAAGCAAAAGUGCUAAGUCGACCGCCUGGGAAGUACGGUCGCAAGGCUAAAACUCAAAGGAAUUGACGGGGGCUCAC-ACAAGCGGUGGAGCAUGUGGUUCAAUUCGAAGCAACGCGCAGAACCUUACCUGGGUUUGACUC-GCCAG--UAU--CC-CGA-UGAAAGUCG-GGU-AGGCCGCA--AG--GACCUGGUACAGGUGCUGCAUGGCUGUCGUCAGCUCGUGUCGUGAGAUGUCGGGUUAAGUCCCUUAACGAGCGAAACCUUUGCCCUUAGUUACCAUCGG-----GUAUG-----CCGGGGACUCUAAGGGGACUGCCGGUGUCAAACCGGAGGAAGGUGGAGAUGACGUCAAGUCCUCAUGGCCUUUAUGCCCAGGGCUACACACGUGCUACAAUGCGGCGCACAAAGCGAACCGAGAGCGCAAGCUGGAGG-AAAUCGCAGAAAUCGUCGCCCAGUUCAGAUUGGAGGCUGCAACUCGCCUCCAUGAAGUUGGAAUCGCUAGUA---------------------------------------------------------------------------------------------------------------------------------------------------------------------------------------------------
>13_1_20cm_full_scaffold_251590_16S_1
--------UUGAUCCUGGCUCAGCCUGAACGCUGGCGGCG-UGG-CUAAGACAUGCAAGUCGAACGGAU-GC-------AGCAAU--------GC--AUCAGUGGCGAACGGGUGAGUAAUGUAUCGCUAACGUACCCUCCAGUCAGGGAUAGCCGGGGGAAACUCCGGGUAAUACCUGAUCAGACCACGUCC-CC-GCAU-GGGGAGGUGCUCAAAGGA--------GCAA-----UCCGCUGGAGGAGCGGGCGAUAUCGUAUCAGCUAGUUGGUGGGGUAACGGCCCACCAAGGCGACGACGCGUAGCCGGGCUGAGAGGUCGGCCGGCCACAUUGGGACUGAGACACUGCCCAGACUCCUACGGGGGGCUGCAGUAACGAAUCUUCCGCAAUGCACGCAAGUGUGACGGAGCGACGCCGCGUGUGGGACGA-----------------A------------------------------------------------C-------CC--A-GAGGAAGGCAC-GGCUAAC-UCUGUGCCAGCAGCCGCGGUAAGACAGAGGUGCCGAGCGUUAGGCGGAAUCACUGGGCUUAAAGCGUGUGUAGGCGGGCGAUCAAGUACCUUGUGAAAUCCCACGGCUCAACCGUGGAACCGCUGGGUAUACUGGUUGUCUUGAGCCGGCUAGGGGCGAGCGGAACAGACGGUGGAGCGGUGAAAUGCGUAGAUAUCGUCUGGAACGCC-GAAGGUGAAAACAGCUCGCUGGGGCCGC-GCUGACGCUGAGACACGAAAGCCAGGGGAGCGAACGGGAUUAGAUACCCCGGUAGUCCUGGCCCUAAACGAUGUCCACUAGAUCGUGGCGCC---UCUGAC----GGUGUCAUGGUCGAAGCAAAAGUGCUAAGUGGACCGCCUGGGAAGUACGGUCGCAAGGCUAAAACUCAAAGGAAUUGACGGGGGCUCAC-ACAAGCGGUGGAGCAU---------------------------------------------------------------------------------------------------------------------------------------------------------------------------------------------------------------------------------------------------------------------------------------------------------------------------------------------------------------------------------------------------------------------------------------------------------------------------------------------------------------------------------------------------------------------------------------------------------------------------------------
>13_1_40cm_4_scaffold_252656_16S_1
UGAAGAGUUUGAUCCUGGCUCAGCCUGAACGCUGGCGGCG-UGG-CUAAGACAUGCAAGUCGUACGGGU-GG-------AGCAAU--------CC--ACCAGUGGCGAACGGGUGAGUAAUGUAUCGCUAACGUGCCCCCGAGUCAGGGAUAGCUGCCCGAAAGGACAGGUAAUACCUGAUGAGACCACGAAC-AG-GCAU-CUGUUUGUGCUCAAAGCA--------GCAA-----UGCGCUCAGGGAGCGGGCGAUAUCGUAUCAGCUAGUUGGUGAGGUAACGGCUCACCAAGGCGACGACGCGUAGCCGGACUGAGAGGUUGGCCGGCCACAUUGGGACUGAGACACUGCCCAGACUCCUACGGGGGGCUGCAGUAACGAAUCUUCCGCAAUGCACGAAAGUGUGACGGAGCGACGCCGCGUGUAGGACGAAGCCCUUCGGGGUGUAAACUACUGUCAGGGGUUAGAA-------------AGUUC-----------UGAU-C-AACCCCAGAGGAAGGGAC-GGCUAAC-UCUGUGCCAGCAGCCGCGGUAAGACAGAGGUGCCAAGCGUUAGGCGGAAUCACUGGGCUUAAAGCGUGUGUAGGCGGAUCGUUAAGUACCUUGUGAAAUCCCACGGCUCAACCGUGGAACGGCUGGGUAUACUGGCGGUCUUGAGCCACCUAGGGGCGAGCGGAACAAGCGGUGGAGCGGUGAAAUGCGUAGAUAUCGCUUGGAACGCC-AACGGUGAAAACAGCUCGCUGGGGGUGU-GCUGACGCUGAGACACGAAAGCCAGGGGAGCGAACGGGAUUAGAUACCCCGGUAGUCCUGGCCCUAAACGAUGUCGACUAGAUCGUAGUGCC---UCUGAC----GGUAUUACGGUCGAAGCAAAAGUGCUAAGUCGACCGCCUGGGAAGUACGGUCGCAAGGCUAAAACUCAAAGGAAUUGACGGGGGCUCAC-ACAAGCGGUGGAGCAUGUGGUU---------------------------------------------------------------------------------------------------------------------------------------------------------------------------------------------------------------------------------------------------------------------------------------------------------------------------------------------------------------------------------------------------------------------------------------------------------------------------------------------------------------------------------------------------------------------------------------------------------------------------------
>13_1_20cm_4_scaffold_204127_16S_1
UGAAGAGUUUGAUCCUGGCUCAGCCUGAACGCUGGCGGCG-UGG-UUAAGACAUGCAAGUCGCACGGGAGC--------CGCAAG---------G--CUUAGUGGCGCAAGGGUGAGUAAUGUAUCGCUAACGUACCCCGGAAUCUGGGAUAGCUGCCCGAAAGGGCAGGUAAUACCAGAUGAUAUAUCCUGG-CC-GCAU-GGUUGGGAUCUCAAAGGA--------GCAA-----UCCGCUCUGGGCGCGGGCGAUAUCGUAUCAGCUAGUUGGUGAGGUAACGGCUCACCAAGGCGACGACGCGUAGCCGGACUGAGAGGUCGGUCGGCCACAUCGGGACUGAGACACUGCCCGGACUCCUACGGGGGGCUGCAGUAACGAAUCUUCCCCAAUGGGCGCAAGCCUGAGGGAGCGACGCCGCGUGGAGGAUGAAGUCCUUCGGGAUGUAAACUCCUGUCAGGGGUUACCA------------AGAUAC-----------UGAG-G-AGCCCCAGAGGAAGAGGC-GGCUAAC-UCUGUGCCAGCAGCCGCGGUAAGACAGAGGCCUCGAGCGUUAGGCGGAAUCACUGGGCUUAAAGCGUGUGUAGGCGGAUCGUUAAGUGCCUUGUGAAAUCCCACGGCUUAACUGUGGAACGGCUGGGCAUACUGGCGGUCUUGAGCCAUCUAGGGGCGACUGGAACAAACGGUGGAGCGGUGAAAUGCGUAGAUAUCGUUUGGAACGCC-AAUGGUGAAAACAGGUCGCUGGGGAUGA-GCUGACGCUGAGACACGAAAGCCAGGGGAGCAAACGGGAUUAGAUACCCCGGUAGUCCUGGCCCUAAACGAUGUCCACUAGAUCGCAGGACC---UCUGAC----GGUUUUGCGGUCGAAGCAAAAGUGCUAAGUGGACCGCCUGGGAAGUACGGUCGCAAGGCUAAAACUCAAAGGAAUUGACGGGGGCUCAC-ACAAGCGGUGGAGCAUGUGGUUCAAUUCGAAGCAA--------------------------------------------------------------------------------------------------------------------------------------------------------------------------------------------------------------------------------------------------------------------------------------------------------------------------------------------------------------------------------------------------------------------------------------------------------------------------------------------------------------------------------------------------------------------------------------------------------------------
>13_1_20cm_full_scaffold_80937_16S_1
UGAAGAGUUUGAUCCUGGCUCAGCCUGAACGCUGGCGGCG-UGG-UUAAGACAUGCAAGUCGCACGGAACC--------CGCAAG---------G-GUUUAGUGGCGCAAGGGUGAGUAAUGUAUCGCUAACGUACCCUGGACACUGGGAUAGCUGCCCGAAAGGGCAGGUAAUACCAGAUGAUAUAUCCUGG-CC-GCAU-GGUUGGGAUCUCAAAGGA--------GCAA-----UCCGCUCUGGGCGCGGGCGAUAUCGUAUCAGCUAGUUGGUGAGGUAACGGCUCACCAAGGCGACGACGCGUAGCCGGACUGAGAGGUCGGUCGGCCACA-----------------------------------------------------UCCCAAUGGGCGCAAGCCUGAGGGAGCGACGCCGCGUGGAGGAUGAAGUCCUUCGGGAUGUAAACUCCUGUCAGGGGUUACCAAG-----------AUA------------CUGAG-G-AGCCCCAGAGGAAGAGGC-GGCUAAC-UCUGUGCCAGCAGCCGCGGUAAGACAGAGGCCUCGAGCGUUAGGCGGAAUCACUGGGCUUAAAGCGUGUGUAGGCGGAUCGUUAAGUGCCUUGUGAAAUCCCACGGCUUAACUGUGGAACGGCUGGGCAUACUGGCGGUCUUGAGCCAUCUAGGGGCGACUGGAACAAACGGUGGAGCGGUGAAAUGCGUAGAUAUCGUUUGGAACGCC-AAUGGUGAAAACAGGUCGCUGGGGAUGA-GCUGACGCUGAGACACGAAAGCCAGGGGAGCAAACGGGAUUAGAUACCCCGGUAGUCCUGGCCCUAAACGAUGUCCACUAGAUCGCAGGACC---UCUGAC----GGUUUUGCGGUCGAAGCAAAAGUGCUAAGUGGACCGCCUGGGAAGUACGGUCGCAAGGCUAAAACUCAAAGGAAUUGACGGGGGCUCAC-ACAAGCGGUGGAGCAUG--------------------------------------------------------------------------------------------------------------------------------------------------------------------------------------------------------------------------------------------------------------------------------------------------------------------------------------------------------------------------------------------------------------------------------------------------------------------------------------------------------------------------------------------------------------------------------------------------------------------------------------
>13_1_20cm_2_scaffold_213670_16S_1
UGAAGAGUUUGAUCCUGGCUCAGCCUGAACGCUGGCGGCG-UGG-CUAAGACAUGCAAGUCGCACGGAC-C--------CGCAAG---------G--GUUAGUGGCGAACGGGUGAGUAAUGAAUCGCUAAUGUGCCCCGGACUCUGGGAUAGCUAUCCGAAAGGAUGGGUAAUACCAGAUGACAUAUCCGCA-CC-GCAU-GGUGUGGAUCUCAAAGG---------UCCG------CCGGUCUGGGAGCAGGCGAUUUCGUAUCAGCUAGUUGGUGAGGUAACGGCUCACCAAGGCGACGACGCGUAGCCGGACUGAGAGGUUGGCCGGCCACAUUGGGACUGAGACACUGCCCAGACUCCUACGGGGGGCUGCAGUAACGAAUCUUCCGCAAUGCACGAAAGUGUGACGGAGCGACGCCGCGUGUGGGACGAAGUCCUUCGGGAUGUAAACCACUGUCAGGGGUUACCA-------------AGUUC-----------UGAG-G-AGCCCCAGAGGAAGAGGC-GGCUAAC-UCUGUGCCAGCAGCCGCGGUAAUACAGAGGCCUCGAGCGUUAGGCGGAAUCACUGGGCUUAAAGCGUGUGUAGGCGGAUCGUUAAGUGCCUUGUGAAAUCCCACGGCUUAACCGUGGAACGGCUUGGCAUACUGGCGGUCUUGAGCCAGCUAGGGGCAACCGGAACAAACGGUGGAGCGGUGAAAUGCGUAGAUAUCGUUUGGAACGCC-AAUGGUGAAAACAGGUUGCUGGGGCUGU-GCUGACGCUGAGACACGAAAGCCAGGGGAGCGAACGGGAUUAGAUACCCCGGUAGUCCUGGCCCUAAACGAUGUCGACUAGAUCGUAGUGCC---UCUGAC----GGUAUUACGGUCGAAGCAAAAGUGCUAAGUCGACCGCCUGGGAAGUACGGUCGCAAGGCUAAAACUCAAAGGAAUUGACGGGGGCUCAC-ACAAGCGGUGGAGCAUGUGGUUUAAUUCGAAGCAACGCGCAGAACCUUACCUGGGCUUGACAU-GCCAG--GAUAUCC-CCA-UGAAAGUGG-AGU-AGGCCUUCG--GGACAACUAGUACAGGUGCUGCAUGGCUGUCGUCAGCUCGUGUCGUGAGAUGUCGGGUUAAGUCCCUUAACGAGCGAAACCUUUGCCCUUAGUUACCAGCGG-----GUAUG-----CCGGGGACUCUAAGGGGACUGCCGGUGUCAAACCGGAGGAAGGUGGAGAUGACGUCA-------------------------------------------------------------------------------------------------------------------------------------------------------------------------------------------------------------------------------------------------------------------------------------------------------------------------------------------------------------
>13_1_20cm_3_scaffold_267865_16S_1
-------------CCUGGCUCAGCCUGAACGCUGGCGGCG-UGG-CUAAGACAUGCAAGUCGCACGGAC-C--------CGCAAG---------G--GUUAGUGGCGAACGGGUGAGUAAUGAAUCGCUAAUGUACCCCGGACUCUGGGAUAGCUGCCCGAAAGGGCAGGUAAUACCAGAUGAGACCACGAAC-AG-GCAU-CUGUUUGUGCUCAAAGG---------UCCG------CCGGUCUGGGCGCAGGCGAUUUCGUAUCAGCUAGUUGGUGAGGUAACGGCUCACCAAGGCGACGACGCGUAGCUGGUCUGAGAGGACGGCCAGCCACAUUGGGACUGAGACACUGCCCAGACUCCUACGGGGGGCUGCAGUAACGAAUCUUCCGCAAUGCACGAAAGUGUGACGGAGCGACGCCGCGUGUAGGAUGAAGUCCUUCGGGAUGUAAACUACUGUCAGGGGAAAGAA-------------AGUUC-----------UGAU-CUACCCCA-GAGGAAGAGAC-GGCUAAC-UCUGUGCCAGCAGCCGCGGUAAUACAGAGGUCUCGAGCGUUAGGCGGAAUCACUGGGCUUAAAGCGUGUGUAGGUGGAUCGUUAAGUACCUUGUGAAAUCCCACGGCUUAACCGUGGAACUGCUUGGUAUACUGGCGGUCUUGAGCCACUUAGGGGCUACCGGAACAAAUGGUGGAGCGGUGAAAUGCGUAGAUAUCAUUUGGAACGCC-AAUGGUGAAAACAGGUAGCUGGGAGUGU-GCUGACACUGAGACACGAAAGCCAGGGGAGCAAACGGGAUUAGAUACCCCGGUAGUCCUGGCCGUAAACGAUGUCGACUAGAUCGUGGCGCC---UUCAAC----GGCGUCACGGUCGAAGCAAAAGUGCUAAGUCGACCGCCUGGGAAGUACGGUCGCAAGGCUAAAACUCAAAGAAAUUGACGGGGGCUCAC-ACAAGCGGUGGAGCAUGUGGUUCAAUUCGAAGCAACGCGCAGAACCUUACCUGGGCUUGACAU-GCUUG--GA-UACU-CCA-UGAAAGUGG-AGU-AGGCCUUC--GGGACAACAAGUACAGGUGCUGCAUGGCUGUCGUCAGCUCGUGUCGUGAGAUGUCGGGUUAAGUCCCUUAACGAGCGAAACCUUUGCCCUUAGUUACCAGC---------------------------------------------------------------------------------------------------------------------------------------------------------------------------------------------------------------------------------------------------------------------------------------------------------------------------------------------------------------------------------------------------------------------------------------
>13_1_20cm_full_scaffold_193338_16S_1
UGAAGAGUUUGAUCCUGGCUCAGCCUGAACGCUGGCGGCG-UGG-CUAAGACAUGCAAGUCGUACGGAC-C--------CGCAAG-------GGU--C-CAGUGGCGAACGGGUGAGUAAUGUAUCGCUAACGUACCCCGGACUCUGGGAUAGCUGCCCGAAAGGGCAGGUAAUACCAGAUGAGACCACGAAC-AG-GCAU-CUGUUUGUGCUCAAAGG---------UCCG------CCGGUCUGGGCGCAGGCGAUUUCGUAUCAGCUAGUUGGUGAGGUAACGGCUCACCAAGGCGACGACGCGUAGCUGGUCUGAGAGGACGGCCAGCCACAUUGGGACUGAGACACUGCCCAGACUCCUACGGGGGGCUGCAGUAACGAAUCUUCCGCAAUGCACGAAAGUGUGACGGAGCGACGCCGCGUGUAGGAUGAAGUCCUUCGGGAUGUAAACUACUGUCAGGGGAAAGAA-------------AGUUC-----------UGAU-CUACCCCA-GAGGAAGAGAC-GGCUAAC-UCUGUGCCAGCAGCCGCGGUAAUACAGAGGUCUCGAGCGUUAGGCGGAAUCACUGGGCUUAAAGCGUGUGUAGGCGGAUCCGUAAGUACCUUGUGAAAUCCCACGGCUUAACCGUGGAACUGCUUGGUAUACUGGCGGUCUUGAGCCACUUAGGGGCUACCGGAACAAAUGGUGGAGCGGUGAAAUGCGUAGAUAUCAUUUGGAACGCC-AAUGGUGAAAACAGGUAGCUGGGAGUGU-GCUGACACUGAGACACGAAAGCCAGGGGAGCAAACGGGAUUAGAU-CCCCGGUAGUCCUGGCCGUAAACGAUGUCGACUAGAUCGUGGCGCC---UUCAAC----GGCGUCACGGUCGAAGCAAAAGUGCUAAGUCGACCGCCUGGGAAGUACGGUCGCAAGGCUAAAACUCAAAGAAAUUGACGGGGGCUCAC-ACAAGCGGUGGAGCAUGUGGUUCAAUUCGAAGCAACGCGCAGAACCUUACCUGGGCUUGACAU-GCUAG--GA-UACC-CCA-UGAAAGUGG-GGU-AGGCCUUC--GGGACAACUAGUACAGGUGCUGCAUGGCUGUCGUCAGCUCGUGUCGUGAGAUGUCGGGUUAAGUCCCUUAACGAGCGAAACCUUUGCCCUUAGUUACCAGC---------------------------------------------------------------------------------------------------------------------------------------------------------------------------------------------------------------------------------------------------------------------------------------------------------------------------------------------------------------------------------------------------------------------------------------
>RBG-1
---AGAGUUUGAUCCUGGCUCAGAACGAACGCUGGCGGCG-UGC-UUCAUACAUGCAAGUCGUGCGA-AAUCC---UGGAGCAAUCCG----G-G--G-CAGCGGCAGACGGGUGAGUAACACGUGGGUAAUCUACCUGAAAGUUUGGGAUAAGCCUCCGAAAGGGGGUCUAAUACCGGAUGAAGUUUCUUUA-AG-GCAU-CUUGAAGAAACCAAAGCUAGUC-UUGUUUACAGCUAGCGCUUACAGAUGUACCCGCGCUCCAUUAGUUAGUUGGCGGGAUAACAGCCCACCAAGACUGCGAUGGAUAACCGACCUGAGAGGGUGUACGGUCACACUGGGACUGAGACACGGCCCAGACUCCUACGGGAGGCAGCAGUAGGGAAUAUUGCGCAAUGGCCUAACGGCUGACGCAGCAACGCCGCGUGGAGGAUGAAGUCUUUCGGGAUGUAAACUCCUGUCAGAGGGGAAGAA-AUCUUUUCCGCAAUAAUCGGAAAGGUUUGACGGUACCCUCAGAGGAAGCACC-GGCCAAC-UCCGUGCCAGCAGCCGCGGUAAUACGGGGGGUGCAAGCGUUGUUCGGAAUCACUGGGUGUAAAGGGUGUGUAGGCGGGUCGGUAAGUCGGAUGUGAAAACUCCCAGCUUAACUGGGAGCCGGCAUUCGAAACUGCUGGUCUUGAGUAAGGGAGAGGAAGAUGGAAUUCCCGGUGUAGCGGUGAAAUGCGUAGAUACCGGGAGGAACACC-GGUGGCGAAGGCGGUCUUCUGGCCCUUU-ACUGACGCUGAAACACGAAGGCUAGGGUAGCAAACAGGAUUAGAUACCCUGGUAGUCCUAGCGGUAAACGUUGGAUACUAGGUGUUGGUCUC---UAAGAA----AGGUUCAGUGCCGCAGUUAACACAUUAAGUAUCCCACCUGGGGAGUACGGCCGCAAGGUUGAAACUCAAAGGAAUUGACGGGGGCCCGC-ACAAGCGGUGGAGUAUGUGGUUUAAUUCGACGCAACGCGAAGAACCUUACCNN--CUUGACAU-C-CUG-CUGAAAGC-UCU-AGAGAUAGA-GUCCC--UCGCAA-GG-AGCAGCAGGACAGGUGCUGCAUGGCUGUCGUCAGCUCGUGCCGUGAGGUGUUGGGUUAAGUCCCGCAACGAGCGCAACCCUUAUCCUUAGUUGCAAUCCGCCG--AAA-G----GUGGAGCACUCUAAGGAGACUGCCAGUUAUAAACUGGAGGAAGGUGGGGAUGACGUCAAGUCCGCAUGGCCCUUAUGUC--GGGCUACACACGUACUACAAUGGCCGGCACAGCGGGAUGCCAAACUGCAAAGUGGAGC-AAAUCCCAUAAAGCCGGUCCCAGUUCAGAUUGGAGUCUGCAAUUCGACUCCAUGAAGGUGGAAUCGCUAGUAAUCGCGGAUCAGC-AGGUCGCGGUGAAUACGUUCCCGGGCCUUGUACACACCGCCCGUCAAGCCAUGGAAGCCGGGAGUACCCGAAGUCGUUUAUCCAACCCGCAAGGGAGGAUGGCGCCUAAGGUAAAACCGAUGACUGGGGCUAAGUCGUAACAAGGUAGCCGUAGCGGAAGCUGCGGCU-------------
>JF429043_1_1494_Bacteria_Planctomycetes_Planctomycetacia_Planctomycetales_Planctomycetaceae_Pirellula_uncultured_bacterium
------------UCCUGGCUCAGAAUGAACGUUGGCGGCG-UGG-AUUAGGCAUGCAAGUCGUACGCCU--AU----GUAGCAAUAC-----AU---GAGAGUGGCGUAAGGGAGAGUAAUGCAUGGUU-AGCUACCCUCGGGACUGGGAUAGCGGCGGGAAACUGCCGGUAAUACCAGAUGAC--------A-UC-UUCG-GAU--------CAAACG---------UAA-------CGGCCCGAGGAGGUGACCAUGUCCUAUCAGCUAGUUGGCGGUGUAACGGACCACCAAGGCUAAGACGGGUAUGGGGCGUGAGAGCGUGCCCCCACCCACUGGGACUGAGACACUGCCCAGACACCUACGGGUGGCUGCAGUCGAGAAUCUUCGGCAAUGGGCGCAAGCCUGACCGAGCGACGCCGCGUGCGGGAUGAAGGCCUUCGGGUUGUAAACCGCUGUCGUAGGGGAGGAA-GGUCUGGU---GUAUA---GCCAGGCUUGACCGAUCCUAG-GAGGAAGGGCC-GGCUAAU-CUCGUGCCAGCAGCCGCGGUAAUACGAGAGGCCCAAACGUUAUUCGGAAUUACUGGGCUUAAAGAGUUCGUAGGCGGCAUGAAAAGUAGGGUGUGAAAGCCCUCGGCUCAACCGAGGAAUUGCGCUCUAAACUGUCGUGCUAGAGGAACCUAGAGGUGAGCAGAACAGAUGGUGGAGCGGUGAAAUGCGUUGAUAUCAUCUGGAAUACC-GGAGGCGAAGGCGGCUCACUGGGGGUUU-UCUGACGCUGAGGAACGAAAGCCAGGGUAGCGAACGGGAUUAGAUACCCCGGUAGUCCUGGCCGUAAACGAUGAGCACUAGGCCGGAGCCCU----G-CA-C----GGGUUUCGGCCGUAGCUAAAGUGUUAAGUGCUCCGCCUGGGGAGUAUGGUCGCAAGGCUGAAACUCAAAGGAAUUGACGGGGGCUCAC-ACAAGCGGUGGAGGAUGUGGCUCAAUUCGAGGCUACGCGAAGAACCUUACCUAGUCUUGACAU-G-UUA--AG-AAUCCUCU-UGAAAGAGAGGAG-UG-CCGCAA-GG-AGCUUUUUCACAGGUGCUGCAUGGCUGUCGUCAGCUCGUGUCGUGAGAUGUCGGGUUAAGUCCCUUAACGAGCGAAACCCUUGUCCUUAGUUACCAGCGGG----UCA-----UGCCGGGGACUCUAAGGAGACUGCCGGUGUUAAACCGGAGGAAGGUGGGGAUGACGUCAAGUCCUCAUGGCCUUUAUGACUAGGGCUGCACACGUCCUACAAUGGCGCACACAAAGCGACGCAAACUCGCAAGAGCCAGC-AAAUCGCAAAAAUUGCGCCCCAGUUCGGAUUGCAGGCUGCAACCCGCCUGCAUGAAGCCGGAAUCGCUAGUAAUCGCGGGUCAGC-AUACCGCGGUGAAUGUGUUCCUGAGCCUUGUACACACCGCCCGUCAAGCCACGAAAGUGGGGGGCGCCCAACAGUCCUGUCGCAACC-GCAA-GGAGCAAGGGACCUAAGGCGAACUCCGUGAUUGGGACUAAGUCGUAACAAGGUAGCCGUA----------------------------
>13_1_20cm_3_scaffold_223189_16S_1
--------------------------------------------------------------------------------------------------------------------------------------------------------------------------------------------------------------------------------------------------------------------------------------------------------------------------------------------------------------------------------------------------------------------------------------------------------------------------------------------------------------------------------------------------------------------------------------------------------------------------------------------------------------------------------------------------------------------------------UGGUGGAGCGGUGAAAUGCGUUGAUAUCAUCUGGAAUACC-GGAGGCGAAGGCGGCUCACUGGGGCUUU-UCUGACGCUGAGGAACGAAAGCCAGGGGAGCGAACGGGAUUAGAUACCCCGGUAGUCCUGGCCGUAAACGAUGAGCACUAGGCCGGAGGGC----UG-CA-C----GCCUUUCGGCCGUAGCUAAAGUGUUAAGUGCUCCGCCUGGGGAGUAUGGUCGCAAGGCUGAAACUCAAAGGAAUUGACGGGGGCUCAC-ACAAGCGGUGGAGGAUGUGGCUCAAUUCGAGGCUACGCGAAGAACCUUACCUAGUCUUGACAU-UGUUU--AG-AAUCCCGU-CGAAAGAUGGGAG-UGC-CGCAA-G-GAGCUUUACAACAGGUGCUGCAUGGCUGUCGUCAGCUCGUGUCGUGAGAUGUCGGGUUAAGUCCCUUAACGAGCGAAACCCUUGUCCUUAGUUACCAGCGGG----UCA-----UGCCGGGGACUCUAAGGAGACUGCCGGUGUUAAACCGGAGGAAGGUGGGGAUGACGUCAAGUCCUCAUGGCCUUUAUGACUAGGGCUGCACACGUCCUACAAUGGCGCGCACAAAGCGACGCAAACUCGCAAGAGCCAGC-AAAUCGCAAAAAUCGCGCCCCAGUUCGGAUUGCAGGCUGCAACCCGCCUGCAUGAAGCCGGAAUCGCUAGUAAUCGCGGGUCAGC-AUACCGCGGUGAAUGUGUUCCUGAGCCUUGUACACACCGCCCGUCAAGCCACGAAAGUGGGGGGCGCCCAACAGCGCUGUCGCAACCCGCAAGGGAGCAAGGCACCUAAGGCGAACUCCGUGAUUGGGACUAAGUCGUAACAAGGUAGCCGUAGGGGAACCUGCGGCUGGAUCACCUCCUU
>13_1_20cm_full_scaffold_235741_16S_1
----------------------------------------------------------------------------------------------------------------------------------------------------------------------------------------------------------------------------------------------------GGGGAGGUGACCAUGUCCUAUCAGCUAGUUGGCGGUGUAACGGACCACCAAGGCUAAAACGGGUAUGGGGCGUGAGAGCGUGCCCCCACUCACUGGGACUGAGACACUGCCCAGACACCUACGGGUGGCUGCAGUCGAGAAUCUUCGGCAAUGGGCGCAAGCCUGACCGAGCGACGCCGCGUGCGGGAUGAAGGCCUUCGGGUUGUAAACCGCUGUCGUAGGGGAGGAAG-AUCCUGU---GAAGA---AC-AGGGUUGACCGAUCCUAG-GAGGAAGGGCC-GGCUAAU-CUCGUGCCAGCAGCCGCGGUAAUACGAGAGGCCCAAACGUUAUUCGGAAUUACUGGGCUUAAAGAGUUCGUAGGCGGCGCGGAAAGUGGGGUGUGAAAGCCCUCGGCUCAACCGAGGAAUUGCGCUCCAAACUACCGUGCUUGAGGAAGCUAGAGGUGAGCAGAACAGAUGGUGGAGCGGUGAAAUGCGUUGAUAUCAUCUGGAAUACC-GGAGGCGAAGGCGGCUCACUGGGGCUUU-UCUGACGCUGAGGAACGAAAGCCAGGGUAGCGAACGGGAUUAGAUACCCCGGUAGUCCUGGCCGUAAACGAUGAGCACUAGGCCGGAGGGCU----G-CA-C----GCUUUUCGGCCGUAGCUAAAGUGUUAAGUGCUCCGCCUGGGGAGUAUGGUCGCAAGGCUGAAACUCAAAGGAAUUGACGGGGGCUCAC-ACAAGCGGUGGAGGAUGUGGCUCAAUUCGAGGCUACGCGAAGAACCUUACCUAGUCUUGACAU-G-UUA--AG-AAUCCUCC-UGAAAGGGAGGAG-UG-CCGCAA-GG-AGCUUUUUCACAGGUGCUGCAUGGCUGUCGUCAGCUCGUGUCGUGAGAUGUCGGGUUAAGUCCCUUAACGAGCGAAACCCUUGUCCUUAGUUACCAGCGGG----UCA-----UGCCGGGGACUCUAAGGAGACUGCCGGUGUUAAACCGGAGGAAGGUGGGGAUGACGUCAAGUCCUCAUGGCCUUUAUGACUAGGGCUGCACACGUCCUACAAUG----------------------------------------------------------------------------------------------------------------------------------------------------------------------------------------------------------------------------------------------------------------------------------------------------------------
>FJ716422_1_1491_Bacteria_Planctomycetes_Planctomycetacia_Planctomycetales_Planctomycetaceae_Pir4_lineage_uncultured_bacterium
---AGAGUUUGAUCCUGGCUCAGAACGAACGCUGGCGGCG-UGC-CUAACACAUGCAAGUCGAACGAAA-AGU---CCGUUUCGGCGG----AUG--AGAAGUGGCGAAAGGGAGAGUAACGCGUAGUU-ACGUACCCCGGGGACCGGAAUAGCUGCGGGAAACUGCAGGUAAUGCCGGAUAAU--------G-UC-CCUG-GAC--------CAAAGG-G-------UGA-------CCGCCCUGGGAGCGGACUGCGUUGUACUAGCUAGUUGGUGAGGUAAUGGCUCACCAAGGCGAUGAUGCAUAGCGGGUGUGAGAGCAUGACCCGUCUCACUGGGACUGAGACACUGCCCAGACACCUACGGGUGGCUGCAGUCGAGAAUCUUCGGCAAUGCGCGCAAGCGUGACCGAGCGACGCCGUGUGUGGGAUGAAGGCCUUCGGGUUGUAAACCACUGUCGUAGAGGAGGAAGUUGAUUGGGG-UUCU--CCCCAGUCAUUGACCUAUUCUAG-GAGGAAGGACG-GGCUAAG-UACGUGCCAGCAGCCGCGGUAAUACGUACCGUCCAAACGUUAUUCGGAUUCAUUGGGCUUAAAGGGUGCGUAGGCGGCGCUGUUAGUCGGGUGUGAAAUCCCUCGGCUCAACCGAGGAAUUGCGCCCGAUACUGCAGUGCUCGAGGGAGACAGAGGUAAGCGGAACUGAUGGUGGAGCGGUGAAAUGCGUUGAUAUCAUCAGGAACACC-GGUGGCGAAAGCGGCUUACUGGGUCUCU-UCUGACGCUGAGGUACGAAAGCUGGGGGAGCGAAGGGGAUUAGAUACCCCCGUAGUCCCAGCCGUAAACGAUGAGCACUUGAUCGAGGGCC---CCCCCA-UA---GGCUCCCGGUCGUAGCGAAAGUGUUAAGUGCUCCGCCUGGGGAGUAUGGUCGCAAGGCUGAAACUCAAAGGAAUUGACGGGGGCUCAC-ACAAGCGGUGGAGGAUGUGGCUUAAUUCGAGGCUACGCGAAGAACCUUA-CUAGUCUUGACAU-GCACG--G-CAACC-CGG-UGAAAGCCG-GGC-CCACCUUCG-GGUG-AACGUGCACAGGUGCUGCAUGGCUGUCGUCAGCUCGUGUCGUGAGAUGUCGGGUUAAGUCCCUUAACGAGCGAAACCCUUGUCGCUAGUUGCCAGCGAG----UCA-----UGUCGGGGACUCUAGCGAGACCGCCGGUGUUAAACCGGAGGAAGGCGGGGAUGACGUCAAGUCCUCAUGGCCUUUAUGACUAGGGCUGCACACGUCCUACAAUGCUGCGUACAGAGGGAAGCAAACUCGCGAGAGCAAGC-AAAUCCCAAAAAACGCAGCCCAGUUCGGAUUGCAGGCUGCAACUCGCCUGCAUGAAGCCGGAAUCGCUAGUAAUCGCGGGUCAGC-AUACCGCGGUGAAUGUGUUCCUGAGCCUUGUACACACCGCCCGUCAAGCCACGAAAGUGGGAGGCGCUUAAAGUCGCUACGCUAACC-GUAA-GGAAGCAGGCGCCUAGAGCGAAUUCCGCGAUUGGGACUAAGUCGUAACAAGGUAAC--------------------------------
>13_1_20cm_3_scaffold_154667_16S_1
UGAAGGGUUUGAUUCUGGCUCAGAAUGAACGUUGGCGGCG-UGG-AUUAGGCAUGCAAGUCGAGCGGUA-UCGAAUUUUACGAAUUC-----CGC--GAGAGCGGCGAAAGGGAGAGUAACGCGUAGUU-ACGUACCCCGGGGUCUGGAAUAGCCACGGGAAACUGUGGGUAAUGCCAGAUAAU--------A-UC-UCCG-GAU--------CAAAGG---------UGA-------CCGCCCUGGGAGCGGACUGCGUUGUACUAGCUUGUUGGUAGGGUAAUGGCCUACCAAGGCUAUGAUGCAUAGCGGGUGUGAGAGCAUGACCCGUCUCACUGGGACUGAGACACUGCCCAGACACCUACGGGUGGCUGCAGUCGAGAAUCUUCGGCAAUGGGCGAAAGCCUGACCGAGCGACGCCGCGUGUGGGAUGAAGGCCUUCGGGUUGUAAACCACUGUCGUAGAGGAGGAAAUUGGCCGGGG-UUCU--CCCCGGUCAUUGACCUAUUCUAG-GAGGAAGGACG-GGCUAAG-UACGUGCCAGCAGCCGCGGUAAUACGUACCGUCCAAACGUUAUUCGGAAUUACUGGGCUUAAAGGGUAUGUAGGCGGCGCUGUUAGUCGGGUGUGAAAUCCCUCGGCUCAACCGAGGAAUUGCGCCCGAUACUGCAGUGCUUGAGGGAGACAGAGGUAAGCGGAACUGAUGGUGGAGCGGUGAAAUGCGUUGAUAUCAUCAGGAACACC-GGUGGCGAAAGCGGCUUACUGGGUCUCU-UCUGACGCUGAGGUACGAAAGCUAGGGGAGCGAAGGGGAUUAGAUACCCCCGUAGUCCUAGCCGUAAACGUUGAGCACUUGAUCGAGGGCC---CCCCCA-UA---GGCUCCCGGUCGUAGCGAAAGUGUUAAGUGCUCCGCCUGGGGAGUAUGGUCGCAAGGCUGAAACUCAAAGAAAUUGACGGGGGCUCAC-ACAAGCGGUGGAGGAUGUGGCUUAAUUCGAGGCUACGCGAAAAACCUUACCUAGUCUUGACAU-GCACG--GU-AACU-CCU-GGAAACAGGAGCC-AG-CCUUCG-GG-ACAACGUGCACAGGUGCUGCAUGGCUGUCGUCAGCUCGUGUCGUGAGAUGUCGCGUUAAGUCGCUUAACGAGCGAAACCCUUGUCUCUAGUUGCCAGCGAG----UUA-----UGUCGGGGACUCUAGAGAGACUGCCGGUGUUAAACCGGAGGAAGGUGGGGAUGACGUCAAGUCCUCAUGGCCUUUAUGACUAGGGCUGCACACGUCCUACAAUGG---------------------------------------------------------------------------------------------------------------------------------------------------------------------------------------------------------------------------------------------------------------------------------------------------------------
>13_1_20cm_4_scaffold_75287_16S_1
UGAAGGGUUUGAUCCUGGCUCAGAAUGAACGUUGGCGGCG-UGG-AUUAGGCAUGCAAGUCGAGCGGAG---------GAGCUGUAG-----GGG--UAGAGCGGCGAAAGGGAGAGUAACGCGUAGUU-ACGUACCCCGGGGUCGGGAAUAGCCACGGGAAACUGUGGGUAAUGCCCGAUAAU--------A-UC-UCCG-GAU--------CAAAGG---------UGA-------CCGCCCUGGGAGCGGACUGCGUUGUACUAGCUUGUUGGUAGGGUAAUGGCCUACCAAGGCAAUGAUGCAUAGCGGGUGUGAGAGCAUGACCCGUCUCACUGGGACUGAGACACUGCCCAGACACCUACGGGUGGCUGCAGUCGAGAAUCUUCGGCAAUGGGCGAAAGCCUGACCGAGCGACGCCGUGUGUGGGAUGAAGGCCUUCGGGUUGUAAACCACUGUCGUAGAGGAGGAAAUUGGCCGGGG-UUCU--CCCCGGUCAUUGACCUAUUCUAG-GAGGAAGGACG-GGCUAAG-UACGUGCCAGCAGCCGCGGUAAUACGUACCGUCCAAACGUUAUUCGGAAUUACUGGGCUUAAAGGGUAUGUAGGCGGCGCUGUUAGUCGGGUGUGAAAUCCCUCGGCUCAACCGAGGAAUUGCGCCCGAUACUGCAGUGCUUGAGGGAGACAGAGGUAAGCGGAACUGAUGGUGGAGCGGUGAAAUGCGUUGAUAUCAUCAGGAACACC-GGUGGCGAAAGCGGCUUACUGGGUCUCU-UCUGACGCUGAGGUACGAAAGCCAGGGGAGCGAAGGGGAUUAGAUACCCCCGUAGUCCUGGCCGUAAACGUUGAGCACUUGAUCGAGGGCC---CCCCCA-UA---GGCUCCCGGUCGUAGCGAAAGUGUUAAGUGCUCCGCCUGGGGAGUAUGGUCGCAAGGCUGAAACUCAAAGAAAUUGACGGGGGCUCAC-ACAAGCGGUGGAGGAUGUGGCUUAAUUCGAGGCUACGCGAAAAACCUUA-CUAGUCUUGACAU-GCACG--GU-AACC-CGG-UGAAAGCCG-GGC-CCGCCUUCG-GGUG-AACGUGCACAGGUGCUGCAUGGCUGUCGUCAGCUCGUGUCGUGAGAUGUCGGGUUAAGUCCCUUAACGAGCGAAACCCUUGUCGCUAGUUGCCAGCGAG----UCA-----UGUCGGGGACUCUAGCGAGACCGCCGGUGUUAAACCGGAGGAAGGUGGGGAUGACGUCAAGUCCUCAUGGCCUUUAUGACUAGGGCUGCACACGUCCUACAAUGCUGCGUACAAAGGGAAGCAAGCUCGCGAGAGUAAGC-AAAUCCCAAAAAACGCAGCCGAGUUCGGAUUGCAGGCUGCAACUCGCCUGCAUGAAGCCGGAAUCGCUAGUAAUCGCGGGUCAUC-AUACCGCGGUGAAUGUGUUCCUGAGCCUUGUACACACCGCCCGUCAAGCCACGAAAGUGGGAGGCGCUUAAAGUCGCUACGCGAACCCGCAAGGGACGCAGGCGCCUAGAGCGAAUUCCGCGAUUGGGACUAAGUCGUAACAAGGUAGCCGUAGGGGAACCUGCGGCUGGAUCACCUCCUU
>EF516054_1_1426_Bacteria_Chloroflexi_Ktedonobacteria_Ktedonobacterales_FCPS473_uncultured_bacterium
---------------------------AACGCUAGCGGCG-UGC-UUAACACAUGCAAGUCGAACGCUC-UUG-------GCAUUAGUC---AGA--GGGAGUGGCGGACGGGUGAGUAACACGUGGGUAACCUACCUCAAGGUGAGGAAUACCAACGAGAAAUCGUUGACAAUACCGCAUGAGC-------U-UC-UUCG-GGA-------GCAAAGCUUCU--CUAUUGA---GAGGCGCCUUGAGAUGGGCCUGCGCCUGAUUAGCUAGUUGGUGGGGUAAAAGCUCACCAAGGCGACGAUCAGUAGCUGGUCUGAGAGGACGAUCAGCCACACUGGGAUUGAGA-ACGGCCCAGACUCCUACGGGAGGCAGCAGUGAGGAAUUUUCCGCAAUGGACGCAAGUCUGACGGAGCAACGCCGCGUGCAGGAGGAAGGUCUUCGGAUCGUAAACUGCUUUUAUCGAGGAAGA-------------GAAC------------GGACGGUACUCGAUGAAUAAGCC-C-GGCUAAC-UACGUGCCAGCAGCCGCGGUAAUACGUAGGGGGCGAGCGUUGUCCGGAUUUAUUGGGCGUAAAGGGCCCGCAGGCGGUCCGCCAAGUUUGGGGUGAAAGCUCCUCGCUUAACGAGGAGAGAGCCGCAAAAACUGGUGGACUUGAGAGCGAGAGAGGGACACGGAACUCCGGGUGAAGCAGUGAAAUGCGUAGAUAUCCGGAAGAACACC-AAAGGCGAAGGCAGUGUCCUGGCUCGUA-UCUGACGCUCAGGGGCGAAAGCCAGGGGAGCGAACGGGAUUAGAUACCCCGGUAGUCCUGGCCGUAAACGAUGACCACUCGACGCACGAAG---AUUCGA-CC---CUUUGUGUGUCUGAGCUAACGCGAUAAGUGGUCCGCCUGGGGAGUACGAUCGCAAGAUUAAAACUCAAAGGAAUUGACGGGGACCCGC-ACAAGCAGCGGAGCGUGUGGUUUAAUUCGAAGCAACGCGAAGAACCUUACCAGGGUUUGACAU-G-CCA--GGAAGUC-CAU-CGAAAGGUG-GGU-C--CCUCCG-GG--GUCUGGUCACAGGUGCUGCACGGCUGUCGUCAGCUCGUGCCGUGAGGUGUUGGGUUAAGUCCCGCAACGAGCGCAACCCUUGCCGUUAGUUG------------AAA-U----------UA-ACUAGCAGGACUGCCACCCUUAAGGUGGAGGAAGGUGGGGAUGACGUCAAGUCAGCACGGCCCUGACGUCCUGGGCGACACACACGCUACAAUGGUCGGGACAGAGGGUUGCCAACCCGCGAGGGGGAGC-CAAUCCCAGAAACCCGAUCUCAGUUCGGAUUGGAGGCUGAAACUCGCCUCCAUGAAGAUGGAGUUGCUAGUAACCGUGAGUCAGC-ACAUCACGGUGAAUACGUUCCUGGGUCUUGUACAUACCGCCCGUCACACCACGAAAGUCGGCAACACCUGAAGCCGCUGGGCUAACCCGAAAGGGAGGCAGGCGUCAAGGGCGGGGUCGGUGAUUGGGGUGAAGU----------------------------------------------
>13_1_20cm_full_scaffold_80355_16S_1
----GAGUUUGAUCCUGGCUCAGGACAAACGCUAGCGGCG-UGC-UUAACACAUGCAAGUCGAACGCUC-UCU--GGCA-UUAGUC------AGA--GGGAGUGGCGGACGGGUGAGUAACACGUGGGUAACCUACCUCAAGGUGAGGAAUACCAACGAGAAAUCGUUGACAAUACCGCAUGAGC-------U-UC-UUCG-GGA-------GCAAAGCUUCU--CUAUUGA---GAGGCGCCUUGAGAUGGGCCUGCGCCUGAUUAGCUAGUUGGUGGGGUAAAAGCCUACCAAGGCGACGAUCAGUAGCUGGUCUGAGAGGACGACCAGCCACACUGGGAUUGAGA-ACGGCCCAGACUCCUACGGGAGGCAGCAGUGAGGAAUUUUCCGCAAUGGACGCAAGUCUGACGGAGCAACGCCGCGUG-------------------------------------C---------------------AAC------------GGACGGUACUCGAUGAAUAAGCCCC-GGCUAAC-UACGUGCCAGCAGCCGCGGUAAUACGUAGGGGGCGAGCGUUGUCCGGAUUUAUUGGGCGUAAAGGGCCCGCAGGCGGUCCGCCAAGUUUGGGGUGAAAGCUCCUCGCUUAACGAGGAGAGAGCCGCAAAAACUGGUGGACUUGAGAGCGAGAGAGGGACAUGGAACUCCGGGUGAAGCAGUGAAAUGCGUAGAUAUCCGGAAGAACACC-AAAGGCGAAGGCAGUGUCCUGGCUCGUA-UCUGACGCUCAGGGGCGAAAGCCAGGGGAGCGAACGGGAUUAGAUACCCCGGUAGUCCUGGCCGUAAACGAUGACCACUCGACGCACGAAGAU---UCGA-CC---CUUUGUGUGUCUAAGCUAACGCGAUAAGUGGUCCGCCUGGGGAGUACGAUCGCAAGAUUAAAACUCAAAGGAAUUGACGGGGACCCGC-ACAAGCAGCGGAGCGUGUGGUUUAAUUCGAAGCAACGCGAAGAACCUUACCAGGGUUUGACAU-G-CCA--GGAAGUC-CAU-CGAAAGGUG-GGU-C--CCUUCG-GG--GUCUGGUCACAGGUGCUGCAUGGCUGUCGUCAGCUCGUGCCGUGAGGUGUUGGGUUAAGUCCCGCAACGAGCGCAACCCUUGCCGUUAGUUG------------AAA-U----------UA-ACUAGCAGGACUGCCACCCUUAAGGUGGAGGAAGGUGGGGAUGACGUCAAGUCAGCACGGCCCUUACAUCCUGGGCGACACACACGCUACAAUGGUCGGGACAGAGGGAAGCCAACCCGCGAGGGGGAGC-CAAUCCCAAAAAGCCGAUCUCAGUUCGGAUUGGAGGCUGAAACCCGCCUCCAUGAAGAUGGAGUUGCUAGUAACCGUGAGUCAGC-ACAUCACGGUGAAUACGUUCCCGGGUCUUGUACACACCGCCCGUCACACCACGAAAGUCGGCAACACCUGAAGCCGCUGGGCUAACCCGUGAGGGAGGCAAGCGUCAAGGGCGGGGUCGGUGAUUGGGGUGAAGUCGUAACAAGGUAGCCGUACCGGAAGGUGCGGCUGGAUCACCUCCUU
>13_2_20cm_2_scaffold_4312_16S_1
----GAGUUUGAUCCUGGCUCAGGACAAACGCUAGCGGCG-UGC-UUAACACAUGCAAGUCGAACGCUC-UCU--GGCA-UUAGUC------AGA--GGGAGUGGCGGACGGGUGAGUAACACGUGGGUAACCUACCUCAAGGUGAGGAAUACCAACGAGAAAUCGUUGACAAUACCGCAUGAGC-------U-UC-UUCG-GGA-------GCAAAGCUUCU--CUAUUGA---GAGGCGCCUUGAGAUGGGCCUGCGCCUGAUUAGCUAGUUGGUGGGGUAAAAGCCUACCAAGGCGACGAUCAGUAGCUGGUCUGAGAGGACGACCAGCCACACUGGGAUUGAGA-ACGGCCCAGACUCCUACGGGAGGCAGCAGUGAGGAAUUUUCCGCAAUGGACGAAAGUCUGACGGAGCAACGCCGCGUGCAGGAGGAAGGUCUUCGGAUCGUAAACUGCUUUUAUCGAGGAAGA-------------GAAC------------GGACGGUACUCGAUGAAUAAGCCCC-GGCUAAC-UACGUGCCAGCAGCCGCGGUAAUACGUAGGGGGCGAGCGUUGUCCGGAUUUAUUGGGCGUAAAGGGCCCGCAGGCGGUCCGCCAAGUUUGGGGUGAAAGCUCCUCGCUUAACGAGGAGAGAGCCGCAAAAACUGGUGGACUUGAGAGCGAGAGAGGGACAUGGAACUCCGGGUGAAGCAGUGAAAUGCGUAGAUAUCCGGAAGAACACC-AAAGGCGAAGGCAGUGUCCUGGCUCGUA-UCUGACGCUCAGGGGCGAAAGCCAGGGGAGCGAACGGGAUUAGAUACCCCGGUAGUCCUGGCCGUAAACGAUGACCACUCGACGCACGAAGAU---UCGA-CC---CUUUGUGUGUCUAAGCUAACGCGAUAAGUGGUCCGCCUGGGGAGUACGAUCGCAAGAUUAAAACUCAAAGGAAUUGACGGGGACCCGC-ACAAGCAGCGGAGCGUGUGGUUUAAUUCGAAGCAACGCGAAGAACCUUACCAGGGUUUGACAU-G-CCA--GGAAGUC-CAU-CGAAAGGUG-GGU-C--CCUUCG-GG--GUCUGGUCACAGGUGCUGCAUGGCUGUCGUCAGCUCGUGCCGUGAGGUGUUGGGUUAAGUCCCGCAACGAGCGCAACCCUUGCCGUUAGUUG------------AAA-U----------UA-ACUAGCAGGACUGCCACCCUUAAGGUGGAGGAAGGUGGGGAUGACGUCAAGUCAGCACGGCCCUUACAUCCUGGGCGACACACACGCUACAAUGGUCGGGACAGAGGGAAGCCAACCCGCGAGGGGGAGC-CAAUCCCAAAAAGCCGAUCUCAGUUCGGAUUGGAGGCUGAAACCCGCCUCCAUGAAGAUGGAGUUGCUAGUAACCGUGAGUCAGC-ACAUCACGGUGAAUACGUUCCCGGGUCUUGUACACACCGCCCGUCACACCACGAAAGUCGGCAACACCUGAAGCCGCUGGGCUAACCCGAAAGGGAGGCAGGCGUCGAGGGCGGGGUCGGUGAUUGGGGUGAAGUCGUAACAAGGUAGCCGUACCGGAAGGUGCGGCUGGAUCACCUCCUU
>13_2_20cm_scaffold_64309_16S_1
----GAGUUUGAUCCUGGCUCAGGACAAACGCUAGCGGCG-UGC-UUAACACAUGCAAGUCGAACGCUC-UUG---GCA-UUAGUC------AGA--GGGAGUGGCGGACGGGUGAGUAACACGUGGGUAACCUACCUCAAGGUGAGGAAUACCAACGAGAAAUCGUUGACAAUACCGCAUGAGC-------U-UC-UUCG-GGA-------GCAAAGCUUCU--CUAUUGA---GAGGCGCCUUGAGAUGGGCCUGCGCCUGAUUAGCUAGUUGGUGGGGUAAAAGCCUACCAAGGCGACGAUCAGUAGCUGGUCUGAGAGGACGACCAGCCACACUGGGAUUGAGA-ACGGCCCAGACUCCUACGGGAGGCAGCAGUGAGGAAUUUUCCGCAAUGGACGAAAGUCUGACGGAGCAACGCCGCGUGCAGGACGAAGGUCUUCGGAUCGUAAACUGCUUUUAUCGAGGAAGA-------------GAAC------------GGACGGUACUCGAUGAAUAAGCCCC-GGCUAAC-UACGUGCCAGCAGCCGCGGUAAUACGUAGGGGGCGAGCGUUGUCCGGAUUUAUUGGGCGUAAAGGGCCCGCAGGCGGUCCGCCAAGUUUGGGGUGAAAGCUCCUCGCUUAACGAGGAGAGAGCCGCAAAAACUGGUGGACUUGAGAGCGAGAGAGGGACAUGGAACUCCGGGUGAAGCAGUGAAAUGCGUAGAUAUCCGGAAGAACACC-AAAGGCGAAGGCAGUGUCCUGGCUCGUA-UCUGACGCUCAGGGGCGAAAGCCAGGGGAGCGAACGGGAUUAGAUACCCCGGUAGUCCUGGCCGUAAACGAUGACCACUCGACGCACGAAG---AUUCGA-CC---CUUUGUGUGUCUAAGCUAACGCGAUAAGUGGUCCGCCUGGGGAGUACGAUCGCAAGAUUAAAACUCAAAGGAAUUGACGGGGACCCGC-ACAAGCAGCGGAGCGUGUGGUUUAAUUCGAAGCAACGCGAAGAACCUUACCAGGGUUUGA-------------------------------------------------------------------------------------------------------------------------------------------------------------------------------------------------------------------------------------------------------------------------------------------------------------------------------------------------------------------------------------------------------------------------------------------------------------------------------------------------------------------------------------------------------------------------------------------
>13_1_20cm_4_scaffold_3456_16S_1
----GAGUUUGAUCCUGGCUCAGGACAAACGCUAGCGGCG-UGC-UUAACACAUGCAAGUCGAACGCUC-UUG---GCA-UUAGUC------AGA--GGGAGUGGCGGACGGGUGAGUAACACGUGGGUAACCUACCUCAAGGUGAGGAAUACCAACGAGAAAUCGUUGACAAUACCGCAUGAGC-------U-UC-UUCG-GGA-------GCAAAGCUUCU--CUAUUGA---GAGGCGCCUUGAGAUGGGCCUGCGCCUGAUUAGCUAGUUGGUGGGGUAAAAGCCUACCAAGGCGACGAUCAGUAGCUGGUCUGAGAGGACGACCAGCCACACUGGGAUUGAGA-ACGGCCCAGACUCCUACGGGAGGCAGCAGUGAGGAAUUUUCCGCAAUGGACGAAAGUCUGACGGAGCAACGCCGCGUGCAGGACGAAGGUCUUCGGAUCGUAAACUGCUUUUAUCGAGGAAGA-------------GAAC------------GGACGGUACUCGAUGAAUAAGCCCC-GGCUAAC-UACGUGCCAGCAGCCGCGGUAAUACGUAGGGGGCGAGCGUUGUCCGGAUUUAUUGGGCGUAAAGGGCCCGCAGGCGGUCCGCCAAGUUUGGGGUGAAAGCUCCUCGCUUAACGAGGAGAGAGCCGCAAAAACUGGUGGACUUGAGAGCGAGAGAGGGACAUGGAACUCCGGGUGAAGCAGUGAAAUGCGUAGAUAUCCGGAAGAACACC-AAAGGCGAAGGCAGUGUCCUGGCUCGUA-UCUGACGCUCAGGGGCGAAAGCCAGGGGAGCGAACGGGAUUAGAUACCCCGGUAGUCCUGGCCGUAAACGAUGACCACUCGACGCACGAAG---AUUCGA-CC---CUUUGUGUGUCUAAGCUAACGCGAUAAGUGGUCCGCCUGGGGAGUACGAUCGCAAGAUUAAAACUCAAAGGAAUUGACGGGGACCCGC-ACAAGCAGCGGAGCGUGUGGUUUAAUUCGAAGCAACGCGAAGAACCUUACCAGGGUUUGA-------------------------------------------------------------------------------------------------------------------------------------------------------------------------------------------------------------------------------------------------------------------------------------------------------------------------------------------------------------------------------------------------------------------------------------------------------------------------------------------------------------------------------------------------------------------------------------------
>13_1_20cm_3_scaffold_52172_16S_1
----GAGUUUGAUCCUGGCUCAGGACAAACGCUAGCGGCG-UGC-UUAACACAUGCAAGUCGAACGCUC-UCU--GGCA-UUAGUC------AGA--GGGAGUGGCGGACGGGUGAGUAACACGUGGGUAACCUACCUCAAGGUGAGGAAUACCAACGAGAAAUCGUUGACAAUACCGCAUGAGC-------U-UC-UUCG-GGA-------GCAAAGCUUCU--CUAUUGA---GAGGCGCCUUGAGAUGGGCCUGCGCCUGAUUAGCUAGUUGGUGGGGUAAAAGCCUACCAAGGCGACGAUCAGUAGCUGGUCUGAGAGGACGACCAGCCACACUGGGAUUGAGA-ACGGCCCAGACUCCUACGGGAGGCAGCAGUGAGGAAUUUUCCGCAAUGGACGAAAGUCUGACGGAGCAACGCCGCGUGCAGGACGAAGGUCUUCGGAUCGUAAACUGCUUUUAUCGAGGAAGA-------------GAAC------------GGACGGUACUCGAUGAAUAAGCCCC-GGCUAAC-UACGUGCCAGCAGCCGCGGUAAUACGUAGGGGGCGAGCGUUGUCCGGAUUUAUUGGGCGUAAAGGGCCCGCAGGCGGUCCGCCAAGUUUGGGGUGAAAGCUCCUCGCUUAACGAGGAGAGAGCCGCAAAAACUGGUGGACUUGAGAGCGAGAGAGGGACAUGGAACUCCGGGUGAAGCAGUGAAAUGCGUAGAUAUCCGGAAGAACACC-AAAGGCGAAGGCAGUGUCCUGGCUCGUA-UCUGACGCUCAGGGGCGAAAGCCAGGGGAGCGAACGGGAUUAGAUACCCCGGUAGUCCUGGCCGUAAACGAUGACCACUCGACGCACGAAGAU---UCGA-CC---CUUUGUGUGUCUAAGCUAACGCGAUAAGUGGUCCGCCUGGGGAGUACGAUCGCAAGAUUAAAACUCAAAGGAAUUGACGGGGACCCGC-ACAAGCAGCGGAGCGUGUGGUUUAAUUCGAAGCAACGCGAAGAACCUUACCAGGGUUUGACAU-G-CCA--GGAAGUC-CAU-CGAAAGGUG-GGU-C--CCUUCG-GG--GUCUGGUCACAGGUGCUGCAUGGCUGUCGUCAGCUCGUGCCGUGAGGUGUUGGGUUAAGUCCCGCAACGAGCGCAACCCUUGCCGUUAGUUG------------AAA-U----------UA-ACUAGCAGGACUGCCACCCUUAAGGUGGAGGAAGGUGGGGAUGACGUCAAGUCAGCACGGCCCUUACAUCCUGGGCGACACACACGCUACAAUGGUCGGGACAGAGGGAAGCCAACCCGCGAGGGGGAGC-CAAUCCCAAAAAGCCGAUCUCAGUUCGGAUUGGAGGCUGAAACCCGCCUCCAUGAAGAUGGAGUUGCUAGUAACCGUGAGUCAGC-ACAUCACGGUGAAUACGUUCCCGGGUCUUGUACACACCGCCCGUCACACCACGAAAGUCAGCAACACCUGAAGCCGCUGGGCUAACCCGUGAGGGAGGCAAGCGUCGAGGGCGGGGUCGGUGAUUGGGGUGAAGUCGUAACAAGGUAGCCGUACCGGAAGGUGCGGCUGGAUCACCUCCUU
>13_1_20cm_full_scaffold_368860_16S_1
--------------------------------------------------------------------------------------------------------------------------------------------------------------------------------------------------------------------------------------------------------------------------AGCUUGUUGGUGAGGUAAAGGCUCACCAAGGCGACGAUCGGUAGCUGGUCUGAGAGGAUGAUCAGCCAGACUGGGACUGCGACACGGCCCAGACUCCUACGGGAGGCAGCAGUUAGGAAUCUUGGGCAAUGGGCGAAAGCCUGACCCAGCAACGCCGCGUGGGUGAUGAAGGCCUUCGGGUCGUAAAGCCCUUUUGCACGGGAAGA-------------UAA-------------UGACGGUACCGUGCGAAUAAGCCCC-GGCUAAC-UACGUGCCAGCAGCCGCGGUAAUACGUAGGGGGCAAGCGUUGUCCGGAUUUAUUGGGCGUAAAGGGCACGCAGGCGGUCCAUUAAGUUCAGGGUGACAGUCAUCAGCUUAACUGAUGAAGUGCCUUGAAAACUGGUGGACUUGAGAGCGAGAGAGGGACACGGAACUCCGGGUGGAGCAGUGAAAUGCGUAGAGAUCCGGAAGAACACC-AAAGGCGAAGGCAGUGUCCUGGCUCGUU-UCUGACGCUCAGGUGCGAAAGCGAGGGGAGCGAACGGGAUUAGAUACCCCGGUAGUCCUCGCCGUAAACGAUGACCACUCGACGUGGGAGG---GAUCGA-C----CCCUCCGUGUCAAAGCCAACGCGAUAAGUGGUCCGCCUGGGGAGUACGACCGCAAGGUUAAAACUCAAAGGAAUUGACGGGG-----------------------------------------------AGAACCUUACCAGGGUUUGACAU-GCAUC--UGCACCG-UCC-AGAAAUGGA-CGUGC--CCGCAA-GG--GCGGAUGCACAGGUGCUGCAUGGCUGUCGUCAGCUCGUGCCGUGAGGUGUUGGGUUAAGUCCCAUAACGAGCGCAACCCUUAUCGUUAGUUG------------AAU-U----------UC-UCUAACGAGACUGCCACUA-AAAAGUGGAGGAAGGUGGGGAUGACGUCAAGUCAGCACGGCCCUGACAUCCUGGGCGACACACACGCUACAAUGGUCGGGACAGAGGGAAGCAAACCCGCGAGGGGAAGC-CAAUCUCACAAACCCGAUCUCAGUUCGGAUUGCAGGCUGCAACUCGCCUGCAUGAAGUCGGAGUUGCUAGUAACCGUGGGUCAGC-ACACCACGGUGAAUACGUUCCCGGGUCUUGUACACACCGCCCGUCACACCACGAAAGUCGGCUACACCUGAAG------------------------------------------------------------------------------------------------------------
>ADVG01000001_675080_676545_Bacteria_Chloroflexi_Ktedonobacteria_Ktedonobacterales_Ktedonobacteraceae_Ktedonobacter_Ktedonobacter_racemifer_DSM_44963
----GAGUUUGAUCCUGGCUCAGGAUAAACGCUGGCGGCG-UGC-CUAACACAUGCAAGUCGAACGCCC-UUC-------GCAA--------GAA--GGGAGUGGCGGACGGGUGAGUAACACAUGGGU-ACCUGCCCCGAGGUGAGGAAUACCGGCGAGAAAUCGCCGACAAUACCGCAUAUGU-------U-CC-UCCG-GGA-------ACAAAGCU--------GCAA-----GGCGCCUUGGGAUGGGCCUGUGGCCGAUUAGCUUGUUGGUGAGGUAAGAGCUCACCAAGGCCACGAUCGGUAGCUGGUCUGAGAGGAUGGUCAGCCACACUGGGAUUGAGA-ACGGCCCAGACUCCUACGGGGGGCAGCAGUGAGGAAUUUUCGUCAAUGGGGGCAACCCUGAACGAGCAACGCCGCGUGCAGGAGGACGCUUUUCGGAGUGUAAACUGCUUUUCUGAGGGACGA-------------GUAA------------GGACGGUACCUCAGGAAUAAGCCCC-GGCUAAC-UACGUGCCAGCAGCCGCGGUAAUACGUAGGGGGCAAGCGUUGUCCGGAGUUAUUGGGCGUAAAGCGCACGCAGGCGGUUUCGUACGUCCGGAGUGACAGUUCCCGGCUCAACUGGGAAAGGUCUUCGGAAACGGCGAGACUUGAGGGCUUCAGAGGGACACGGAAUUCCGGGUGGAGUGGUGAAAUGCGUAGAGAUCCGGAGGAACACC-AAUGGCGAAGGCAGUGUCCUGGGAAGCA-UCUGACGCUCAGGUGCGAAAGCUAGGGGAGCGAACAGGAUUAGAUACCCUGGUAGUCCUAGCCGUAAACGAUGACCACUAGGUGUGGGAGG---UAUCGACC----CCUUCCGUGCCGUCGCAAACGCAGUAAGUGGUCCGCCUGGGGAGUACGGUCGCAAGAUUAAAACUCAAAGGAAUUGACGGGGACCCGC-ACAAGCAGCGGAGCGUGUGGUUUAAUUCGAUGCAACGCGAAGAACCUUACCAAGUCUUGACAU-GCAGA--UGCACCA-GCG-GUA-AUGCG-CUGUC--CCUUCG-GG--GCGUUUGCACAGGUGCUGCAUGGCUGUCGUCAGCUCGUGUCGUGAGAUGUUGGGUUAAGUCCCGCAACGAGCGCAACCCCUACUGCCUAUUA------------CAA-C----------UU-CUAGGCGGAACUGCCC---UCAC--GGGAGGAAGGCGGGGAUGACGUCAAGUCAGCACGGCCCUUACGACUUGGGCGACACACACGCUACAAUGGCCAGUACAAAGGGAUGCCAACCCGCGAGGGGGAGC-CAAGCUCAAAAA-CUGGUCUCAGUUCAGAUUGCAGGCUGAAACUCGCCUGCAUGAAGGUGGAGUUGCUAGUAACCGUAGGUCAGC-ACACUACGGUGAAUACGUUCCCGGGUCUUGUACACACCGCCCGUCACACCACGAAAGUCGGCAACACCUGAAGCCGCCAGGCUAACUCUUCGGAGAGGCAGGCGUCGAGGGUGGGGUUGGUGAUUGGGGUGAAGUCGUAACAAGGUAGCUGUACCGGAAGGUGCGGCUG------------
>EU134183_1_1292_Bacteria_Chloroflexi_Ktedonobacteria_Ktedonobacterales_1959-1_uncultured_bacterium
---------------------------AACGCUGGCGGCG-UGC-CUAACACAUGCAAGUCGAACGCGC-UG------GAGCAAGCUC----UGA--GUGAGUGGCGGACGGGUGAGUAACACGUGGGU-ACCUACCCUGUGGUGAGGAAUACCAGCGAGAAAUCGCUGACAAUACCGCAUAGGUUU-------GU-GGAA-CAA-------ACAAAGCCUG------GCAA---CAGGCGCCACAGGAAGGGCCUGCGGCCGAUUAGCUAGUUGGUGGGGUAAGAGCCUACCAAGGCUUCGAUCGGUAGCUGGUCUGAGAGGAUGAUCAGCCACACUGGGAUUGAGA-ACGGCCCAGACUCCUACGGGGGGCAGCAGUGAGGAAUUUUCGUCAAUGGGGGAAACCCUGAACGAGCAACGCCGCGUGCAGGAAGAAGGCCUUCGGGUUGUAAACUGCUUUUCUGUGGGACGA-------------GAAU------------GGACGGUACCACAGGAAUCAGCCCC-GGCUAAC-UACGUGCCAGCAGCCGCGGUAAUACGUAGGGGGCAAGCGUUGUCCGGAGUUACUGGGCGUAAAGGGCACGCAGGCGGUCUGCCAAGUUCGGAGUGACAGUUUCCGGCUUAACUGGGAAAGGUCUCGGAAAACUGGUAGCCUUGAGGGCUUGAGGGGGAGACGGAAUUCCGGGUGGAGCGGUGAAAUGCGUAGAGAUCCGGAGGAACACC-AAAGGCGAAGGCAGUCUCCUGGCAAGUU-ACUGACGCUCAGGUGCGAAAGCUAGGGGAGCGAACAGGAUUAGAUACCCUGGUAGUCCUAGCCGUAAACGAUGACCACUAGGCGUGGGGGG---GAUCGA-CC---CCUUCCGUGCCGGAGCUUACGCAAUAAGUGGUCCGCCUGGGGAGUACGGUCGCAAGAUUAAAACUCAAAGGAAUUGACGGGGACCCGC-ACAAGCAGCGGAGCGUGUGGUUUAAUUCGAUGCAACGCGAAGAACCUUACCAGGGUUUGACAU-GCAAU--UG--CCA-CCU-GUU-AUGGG-GUU-C--CCUUCG-GG--GCGAUUGCACAGGUGCUGCAUGGCUGUCGUCAGCUCGUGUCGUGAGAUGUUGGGUUCAGUCCCACAACGAGCGCAACCCCUGCCGCUAGUU-------------GAG-A----------UU-UCUAGCGGGACCGCCGCGAUCAACGCGGAGGAAGGCGGGGAUGACGUCAAGUCAGCACGGCCCUUACGUCCUGGGCUACACACACGCUACAAUGGUC-GCACAACGGGUAGCCAACCCGCGAGGGGGAGC-UAAUCCCAGAAAAGCGGCCUCAGUUCAGAUUGCAGGCUGCAACUCGCCUGCAUGAAGGAGGAGUUGCUAGUAACCGUGGGUCAGC-ACACUACGGUGA-------------------------------------------------------------------------------------------------------------------------------------------------------------------------
>13_2_20cm_2_scaffold_255294_16S_1
--GCGAGUUUGAUCCUGGCUCAGGAUAAACGCUGGCGGCG-UGC-CUAACACAUGCAAGUCGAACGCGC-UCG-------GGGAAACC----CGA--GUGAGUGGCGGACGGGUGAGUAACACGUGGGU-ACCUACCCUGUGGUGAGGAAUACCGGCGAGAAAUCGCCGACAAUACCGCAUAGGUUUC------CU-GCAG-GAA-------ACAAAGCCCG------GUAA---CGGGCGCCAUGGGAAGGGCCUGCGGCCGAUUAGCUAGUUGGUGGAGUAAAAGCCUACCAAGGCGACGAUCGGUAGCUGGUCUGAGAGGAUGGUCAGCCACACUGGGAUUGAGA-ACGGCCCAGACUCCUACGGGGGGCAGCAGUGAGGAAUUUUCGUCAAUGGGGGAAACCCUGAACGAGCAACGCCGCGUGCAGGAAGACGGCCUUCGGGUUGUAAACUGCUUUUCUCUGGGACGA-------------GAAC------------GGACGGUACCAGAGGAAUCAGCCCC-GGCUAAC-UACGUGCCAGCAGCCGCGGUAAUACGUAGGGGGCAAGCGUUGUCCGGAUUUAUUGGGCGUAAAGCGCACGCAGGCGGUCUGCCAAGUUCGGAGUGACAGUUUCCGGCUUAACUGGGAAAGGUCUUCGAAAACUGGUGGACUUGAGGACUUGAGGGGGAGACGGAAUUCCGGGUGGAGCGGUGAAAUGCGUAGAGAUCCGGAGGAACACCGAA-GGCGAAGGCAGUCUCCUGGCAAGUU-CCUGACGCUCAGGUGCGAAAGCUAGGGGAGCGAACGGGAUUAGAUACCCCGGUAGUCCUAGCCGUAAACGAUGACCACUAGGCGUGGGAGG---GAUCGA-CC---CCUUCCGUGCCGCAGCUUACGCAUUAAGUGGUCCGCCUGGGGAGUACGGUCGCAAGAUUAAAACUCAAAGGAAUUGACGGGGACCCGC-ACAAGCAGCGGAGCGUGUGGUUUAAUUCGAUG-----------------------------------------------------------------------------------------------------------------------------------------------------------------------------------------------------------------------------------------------------------------------------------------------------------------------------------------------------------------------------------------------------------------------------------------------------------------------------------------------------------------------------------------------------------------------------------------------------------------------
>13_1_20cm_full_scaffold_68205_16S_1
--GCGAGUUUGAUCCUGGCUCAGGAUAAACGCUGGCGGCG-UGC-CUAACACAUGCAAGUCGAACGGCC-UGG---GUGCUUCGGCAU----CCA--GGCAGUGGCGGACGGGUGAGUAACACGUGGGUAACCUACCCUUUGGUGAGGAAUACCGCCGAGAAAUCGGCGACAAGACCGCAUAGGCUUC---CC-UG-CGGG-GAA-------GCAAAGCUUCU--CGCGUGAUGAGAGGCGCCAGAGGAUGGGCCUGCGGCCGAUUAGCUGGUUGGUGGGGUAAGCGCUCACCAAGGCGACGAUCGGUAGCUGGUCUGAGAGGACGAGCAGCCACACUGGGAUUGAGA-ACGGCCCAGACUCCUACGGGAGGCAGCAGUGAGGAAUCUUCCACAAUGGGGGCAACCCUGAUGGAGCAACGCCGCGUGCAGGAGGACGGUCUUCGGAUCGUAAACUGCUUUUCUUGGGGACGA-------------GUAA------------GGACGGUACCCGAGGAACAAGCCCC-GGCUAAC-UACGUGCCAGCAGCCGCGGUAAUACGUAGGGGGCGAGUGUUGUCCGGAGUUACUGGGCGUAAAGCGCCCGCAGGCGGUGCUGCGCGUUUGCACUGACAGUGCCCAGCUUAACUGGGCGAGGUGUGCAAAGACGGCAGCACUUGAGGACCAGAGAGGGACAUGGAACUCCAGGUGUAGUGGUGAAAUGCGUAGAUAUCUGGAAGAACACC-AAAGGCGAAGGCAGUGUCCUGGCUGGUA-CCUGACGCUCGGGGGCGAAAGCUAGGGGAGCGAACGGGAUUAGAUACCCCGGUAGUCCUAGCUGUAAACGAUGACCACUAGGUGUGCGGGG---UAUCGA-CC---CCCUGCGUGCCGCAGCUAACGCAGUAAGUGGUCCGCCUGGGGAGUACGGUCGCAAGAUUAAAACUCAAAGGAAUUGACGGGGACCCGC-ACAAGCAGCGGAGCGUGUGGUUUAA------------------------------------------------------------------------------------------------------------------------------------------------------------------------------------------------------------------------------------------------------------------------------------------------------------------------------------------------------------------------------------------------------------------------------------------------------------------------------------------------------------------------------------------------------------------------------------------------------------------------------
>13_1_20cm_full_scaffold_131809_16S_1
--GCGAGUUUGAUCCUGGCUCAGGAUAAACGCUGGCGGCG-UGC-CUAACACAUGCAAGUCGCACGCGC-UUC-------GCAA--------GAA--GCGAGUGGCGGACGGGUGAGUAACACGUGGGA-ACCUACCUUGCGGUGAGGGAUACCGGCGAGAAAUCGCCGACAAGCCCGCAUGUGC-------U-UC-CCUG-GG-----GAAGCAAAGCUCCU--UUUCGGA---GGAGCGCCACAGGAUGGGCCCGCGGCCGAUUAGCUAGUUGGU--GGUAA----------------------------------------------GCCACACUGGGAUUGAGA-ACGGCCCAGACUCCUACGGGGGGCAGCAGUGAGGAAUUUUCCGCAAUGGACGCAAGUCUGACGGAGCAACGCCGCGUGCAGGAAGACGGCCUUCGGGUUGUAAACUGCUUUACUGUGGGAAGA-------------GAAC------------GGACGGUACCACAGCAACAAGCCCC-GGCUAAC-UACGUGCCAGCAGCCGCGGUAAUACGUAGGGGGCGAGCGUUGUCCGGAGUUACUGGGCGUAAAGGGCACGCAGGCGGUUGUGUCAGUUUGCGGGGACAGUGGGUGGCUUAACUGCCCAAGGGUCGCAAAGACGGCACGACUGGAGAGCGAGAGAGGGACCUGGAACUCCGGGUGGAGCGGUGAAAUGCGUAGAGAUCCGGAAGAACACC-ACUGGCGCAGGCAAGGUCCUGGCUCGUA-UCUGACGCUGAGGUGCGAAAGCUAGGGGAGCGAACGGGAUUAGAUACCCCGGUAGUCCUAGCCGUAAACGAUGACCACUAGAUGUGGGAGG---UAUCGACC----CCUUCCGUGUCGCAGUUAACACGUUAAGUGGUCCGCCUGGGGAGUACGGUCGCAAGAUUAAAACUCAAAGGAAUUGACGGGGACCCGC-ACAAGCAGCGGAGCGUGUGGUUUAAUUCGAUG-----------------------------------------------------------------------------------------------------------------------------------------------------------------------------------------------------------------------------------------------------------------------------------------------------------------------------------------------------------------------------------------------------------------------------------------------------------------------------------------------------------------------------------------------------------------------------------------------------------------------
>13_1_20cm_full_scaffold_244150_16S_1
--GCGAGUUUGAUCCUGGCUCAGGAUAAACGCUGGCGGCG-UGC-CUAACACAUGCAAGUCGAACGCUC-UGC-------GCAA--------GCA--GGGAGUGGCGGACGGGUGAGUAACACGUGGGUUAUCUACCAAAAAGUGAGGAAUACCGGCGAGAAAUCGCCGACAAAACCGCAUACGCUC-------GU-GGAA-CGA-------GUAAAG-UC-------GCAA-----GACGCUUUUUGAUGAGCCUGCGCCCGAUUAGCUCGUUGGUGGGGUAAUGGCCUACCAAGGCGACGAUCGGUAGCUGGUCUGAGAGGACGAUCAGCCACACUGGGAUUGAGA-ACGGCCCAGACUCCUACGGGGGGCAGCAGU----------------------------------------------UGCAGGAAGAAGGUUUUCGGAUCGUAAACUGCUUUUCUCUGGGACGA-------------GCAA------------GGACGGUACCAGAGGAAUCAGCCUC-GGCUAAC-UACGUGCCAGCAGCCGCGGUAAUACGUAGGAGGCGAGCGUUGUCCGGAGUUACUGGGCGUAAAGCGCACGCAGGCGGUCUGUCGCGUUGGCACUGACAGUUUCCAGCUUAACUGGAAAAGGCGUGCCAAGACGGACAGACUUGAGGGCUUCAGAGGAAGAGAGAAUUCCGGGUGGAGUGGUGAAAUGCGUAGAGAUCCGGAGGAAUACC-AAAGGCGAAGGCACUCUUCUGGGAAGUU-CCUGACGCUGAUGUGCGAAAGCUAGGGGAGCGAACGGGAUUAGAUACCCCGGUAGUCCUAGCCGUAAACGAUGACCACUAGGUAUACGGGG---UAUCGA-CC---CCCUGUGUGCCGUAGCUAACGCAUUAAGUGGUCCGCCUGGGGAGUACGGUCGCAAGAUUAAAACUCAAAGGAAUUGACGGGGACCCGC-ACAAGCAGCGGAGCGUGUGGUUUAAUUCGAUGCAACGCGAAGAACCUUACCAGGGCUUGACA-----------------------------------------------------------------------------------------------------------------------------------------------------------------------------------------------------------------------------------------------------------------------------------------------------------------------------------------------------------------------------------------------------------------------------------------------------------------------------------------------------------------------------------------------------------------------------------------
>13_1_40cm_2_scaffold_571766_16S_1
--------------------------------------------------------------------------------------------------------------------------------------------------------------------------------------------------------------------------------------------------------------------------------------------------------------------------------------------CACACUGGGAUUGAGA-ACGGCCCAGACUCCUACGGGGGGCAGCAGUGAGGAAUUUUCCGCAAUGGACGCAAGUCUGACGGAGCAACGCCGCGUGCAGGAAGACGGCCUUCGGGUUGUAAACUGCUUUUCCCAGGGAAGA-------------GAAU------------GGACGGUACCUGGGGAAUCAGCCCC-GGCUAAC-UACGUGCCAGCAGCCGCGGUAAUACGUAGGGGGCAAGCGUUGUCCGGAGUUACUGGGCGUAAAGCGCACGCAGGCGGUCGUGCACGUUUGGGGUGACAGCUUCCGGCUUAACUGGAAGAGGACCUCGAAGACGGCGCGACUUGAGGGGUUCAGAGGGACCGAGAAUUCCGGGUGGAGUGGUGAAAUGCGUAGAUAUCCGGAGGAAUACCCAA-GGCGAAGGCAUGGUCCUGGGAACCA-CCUGACGCUCAGGUGCGAAAGCGAGGGGAGCGAACGGGAUUAGAUACCCCGGUAGUCCUCGCCGUAAACGAUGACCACUAGAUGUGCGGGG---UAUCGA-CC---CCCUGCGUGUCGGCGUUAACACUUUAAGUGGUCCGCCUGGGGAGUACGGUCGCAAGAUUAAAACUCAAAGGAAUUGACGGGGACCCGC-ACAAGCAGCGGAGCGUGUGGUUUAAUUCGAAGCAACGCGCAGAACCUUACCAGGGUUUGACAU-GCAGU--CGCACCA-CCG-UGAGAGCGG-UGU-C--CCUUCG-GG--GCGGCUGCACAGGUGCUGCAUGGCUGUCGUCAGCUCGUGCCGUGAGGUGUUGGGUUAAGUCCCGCAACGAGCGCAACCCCUGUCGUCGGUU-------------GCU-U----------UU-UCCGACGAGACUGCCUCGAUCAACGGGGAGGAAGGUGGGGAUGACGUCAAGUCAGCACGGCCCUUACAUCCUAGGCGACACACACGCUACAAUGGUCCAGACAACGAGAAGCCAACCCGCGAGGGGGAGC-CAAUCUCAGAAACUGGGUCUCAGUUCGGAUUGGAGGCUGCAACCCGCCUCCAUGAAGCCGGAGUUGCUAGUAACCGUGGGUCAGC-ACACCACGGUGAAUACGUUCCCGGGUCUUGUACAC--------------------------------------------------------------------------------------------------------------------------------------------------
>13_2_20cm_scaffold_7886_16S_1
--GCGAGUUUGAUCCUGGCUCAGGAUAAACGCUGGCGGCG-UGC-CUAACACAUGCAAGUCGAACGCGC-UCC---CUCCUUCGGGGGG---GGA--GCGAGUGGCGGACGGGUGAGUAAGACGUGGGUCACCUACCUUUCAGUGAGGGAUACCGGCGAGAAAUCGCCGACAAUCCCGCAUACGCUUGGCGCU-CU-GCAA-CGAGUGCCAAGCAAAGCUCU------GCAA---AGGGCGCUGGGAGAUGGGCCCGCGGCCGAUUAGCUGGUUGGUGGGGUAAAAGCUCACCAAGGCGACGAUCGGUAGCUGGUCUGAGAGGACGAUCAGCCACACUGGGAUUGAGA-ACGGCCCAGACUCCUACGGGGGGCAGCAGUGAGGAA--------------------------------------------------AGGUCUUCGGAUCGUAAACUGCUUUUCUCUGGGACGA-------------GGAC------------GGACGGUACCAGAGGAACAAGCCCC-GGCUAAC-UACGUGCCAGCAGCCGCGGUAAUACGUAGGGGGCGAGCGUUGUCCGGAGUUACUGGGCGUAAAGCGCACGCAGGCGGUGCUGCGCGUUUGGGGUUACAGCUCCCGGCUCAACCGGGAGAGCGCCUCGAAGACGGCAGCACUUGAGGGCCAGAGAGGGACACGGAACUCCGGGUGGAGUGGUGAAAUGCGUAGAUAUCCGGAAGAACACC-AAAGGCGAAGGCAGUGUCCUGGCUGGUA-CCUGACGCUCAGGUGCGAAAGCUAGGGGAGCGAACGGGAUUAGAUACCCCGGUAGUCCUAGCCGUAAACGAUGACCACUAGGUGUGCGGGG---UAUCGA-CC---CCCUGCGUGCCGCAGCCAACGCAAUAAGUGGUCCGCCUGGGGAGUACGGUCGCAAGAUUAAAACUCAAAGGAAUUGACGGGGACCCGC-ACAAGCAGCGGAGCGUGUGGUUUAAUUCGAAGCAA--------------------------------------------------------------------------------------------------------------------------------------------------------------------------------------------------------------------------------------------------------------------------------------------------------------------------------------------------------------------------------------------------------------------------------------------------------------------------------------------------------------------------------------------------------------------------------------------------------------------
>13_1_20cm_2_scaffold_127127_16S_1
--GCGAGUUUGAUCCUGGCUCAGGAUAAACGCUGGCGGCG-UGC-CUAACACAUGCAAGUCGUACG-UC-CUG---GUCUUUCGGGA-----CCA--GGGAGUGGCGGACGGGUGAGUAGCACAUGGGUGACCUACCUUCCAGUGAGGAAUACCGGCGAGAAAUCGCCGACAAUGCCGCAUAGGCUC-------UC-GCUC-GAGC-GAGAAGCAAAGCUUC------UUCG---GAGGCGCUGGAAGUUGGGCCCGUGGCCGAUUAGCUGGUUGGUGGGGUAAUGGCUCACCAAGGCUACGAUCGGUAGCUGGUCUGAGAGGACGAUCAGCCACACUGGGAUUGAGA-ACGGCCCAGACUCCUACGGGGGGUAGCAGUGAGGAAUUUUCCGCAAUGGACGCAAGUCUGACGGAGCAACGCCGCGUGCAGGACGAAGGUCUUCGGAUCGUAAACUGCUUUUCUUGGGGAAGA-------------GGAC------------GGACGGUACCCAAGGAAGAAGCCCC-GGCUAAC-UACGUGCCAGCAGCCGCGGUAAUACGUAGGGGGCGAGCGUUGUCCGGAGUUACUGGGCGUAAAGCGCACGCAGGCGGUCCGACGCGUUUGGGGUGACAGCUCUCGGCUCAACCGAGAGAGCGUCUCAAAGACGGUCGGACUUGAGGGCCAGAGAGGGACAUGGAACUCCGGGUGGAGUGGUGAAAUGCGUAGAGAUCCGGAAGAACACC-AAAGGCGAAGGCAGUGUCCUGGCUGGCA-CCUGACGCUCAGGGGCGAAAGCGAGGGGAGCGAACGGGAUUAGAUACCCCGGUAGUCCUCGCCGUAAACGAUGACCACCAGGUGUGGGAGG---GAUCGA-CC---CCUUCCGUGCCGGCGUUAACGCACUAAGUGGUCCGCCUGGGGAGUACGGUCGCAAGAUUAAAACUCAAAGGAAUUGACGGGGACCCGC-ACAAGCAGCGGAGCGUGUGGUUUAAUUCGAAGCAA--------------------------------------------------------------------------------------------------------------------------------------------------------------------------------------------------------------------------------------------------------------------------------------------------------------------------------------------------------------------------------------------------------------------------------------------------------------------------------------------------------------------------------------------------------------------------------------------------------------------
>EF516939_1_1421_Bacteria_Chloroflexi_Ktedonobacteria_Ktedonobacterales_1921-3_uncultured_bacterium
--------------------------------UGGCGGCG-UGC-CUAACACAUGCAAGUCGCACGUCC-UUC---CUUCUUCGGAAG----GGC--GGGAGUGGCGGACGGGUGAGUAACACAUGGGUGACCUGCCUUCCAGUGAGGAAUACCGGCGAGAAAUCGCCGACAAUACCGCAUAGGCUCUCAGGG-UC-ACCU-GC------GAGCAAAGCUCC------GCAA---GGGGCGCUGGAAGAGGGGCCCGUGGCCGAUUAGCUGGUUGGUGGGGUAAAGGCCUACCAAGGCGACGAUCGGUUGCUGGUCUGAGAGGACGAUCAGCCACACUGGGAUUGAGA-ACGGCCCAGACUCCUACGGGGGGCAGCAGUGAGGAAUUUUCCGCAAUGGACGCAAGUCUGACGGAGCAACGCCGCGUGCAGGACGAAGGUCUUCGGAUCGUAAACUGCUUUUCCCAGGGACGA-------------GGAC------------GGACGGUACCUGGGGAACAAGCCCC-GGCUAAC-UACGUGCCAGCAGCCGCGGUAAUACGUAGGGGGCAAGCGUUGUCCGGAUUUAUUGGGCGUAAAGCGCCCGCAGGCGGUCGCGUCAGUUUGGGGUGACAGCUCCUGGCUUAACCGGGAGAGGACCUCGAAGACGGCGUGACUUGAGGGCCAGAGAGGGACAUGGAACUCCGGGUGGAGUGGUGAAAUGCGUAGAGAUCCGGAAGAACACC-AAAGGCGAAGGCAGUGUCCUGGCUGGCA-CCUGACGCUCAGGGGCGAAAGCGAGGGGAGCGAACGGGAUUAGAUACCCCGGUAGUCCUCGCCGUAAACGAUGACCACCAGGUGUGGGAGG---GAUCGACC----CCUUCCGUGCCGGCGUUAACGCACUAAGUGGUCCGCCUGGGGAGUACGGUCGCAAGAUUAAAACUCAAAGGAAUUGACGGGGACCCGC-ACAAGCAGCGGAGCGUGUGGUUUAAUUCGAAGCAACGCGAAGAACCUUACCAGGGCUUGACAU-GCAUU--UGCACCG-UCC-AGAGAUGGA-CGUGC--CCGCAA-GG--GCGGAUGCACAGGUGCUGCAUGGCUGUCGUCAGCUCGUGCCGUGAGGUGUUGGGUUAAGUCCCGCAACGAGCGCAACCCCUGUCGUCGGUUA------------GGAU------------G-UCCGAGGAGACUGCCACGAGUAACGUGGAGGAAGGUGGGGAUGACGUCAAGUCAGCACGGCCCCGACGUCCUGGGCGACACACACGCUACAAUGGCCGCCACAAUGGGUUGCCAACCCGCGAGGGGGAGC-UAAUCCCAGAAAGGCGGUCUCAGUUCAGAUUGCAGGCUGCAACUCGCCUGCAUGAAGUCGGAGUUGCUAGUAACCGGGAGUCAGC-ACAUCCCGGUGAAUACGUUCCCGGGUCUUGUACACACCGCCCGUCACACCACGAAAGUCGGCUACACCUGAAGCCGCUGGGCUAACUCCUACGAGAGGCAGGCGUCGAGGGUGGGGUCGGUGAUUGGGGU---------------------------------------------------
>GQ396936_1_1474_Bacteria_Armatimonadetes_uncultured_bacterium
---AGAGUUUGAUCAUGGCUCAGGACGAACGCUGGCGGCG-UGC-CUAAAACAUGCAAGUCGAACGGAG---------GCUUCGGC-----------CUCAGUGGCGAACGGCGGAGUAAUACAUAAGCAACGUGCCCUAAAGACUGGGAUAGCCCGGGGAAACCCGGAGUAAUACCGGAUGUGGCCCUUACC-UG-GCAU-CAGGAAAGGAUUAAAGG---------UUUU------UCGCUUUGGGAGCGGCUUAUGGCCUAUCAGGUAGUUGGUGAGGUAAAGGCUCACCAAGCCGACGACGGGUAGCGGGUCUGAGAGGAUGACCCGCUCGAGUGGGACUGAGACACGGCCCACACACCUACGGGUGGCAGCAGUUGGGAAUCUUGCACAAUGGGGGAAACCCUGAUGCAGCGACGCCGCGUGGAGGAUGAAGGAUUUAGGUCUGUAAACUCCUUUUAUCGGGAAAGA-------------CUUA------------GGACGGUACCCGAUGAAUAAGCACC-GGCUAAC-UACGUGCCAGCAGCCGCGGUAAGACGUAGGGUGCAAGCGUUGUCCGGAUUUACUGGGCGUAAAGAGCGCGUAGGCGGUCUGUUAAGUGUAGAGUGAAAUCUCCGGGCUCAACCCGGAAACUGCUCUGCAUACUGGCAGACUGGAGGGACUGAGAGGUGAAUGGAAUUCCUGGUGUAGCGGUGAAAUGCGUAGAUAUCAGGAGGAACACC-CAUGGCGAAGGCAGUUCACUGGCAGUCU-CCUGACGCUGAGGCGCGAAAGCGUGGGUAGCAAACAGGAUUAGAUACCCUGGUAGUCCACGCCCUAAACGAUGGAUACUAGGCGUAAGAGG---UAUCGACC----CCUCUUGUGCCGCAGCUAACGCAUUAAGUAUCCCGCCUGGGGAGUACGGCCGCAAGGUUGAAACUCAAAUGAAUUGACGGGGACCCGC-ACAAGCGGUGGAGCAUGUGGAUUAAUUCGAUACUAACCGAAGAACCUUACCCAGGUUUGACAU-C-GAA--GGAAAGC-CGA-UGAAAGUCG-GCCCUC-CCCAAAAGG-GACCUGAAGACAGAUGUUGCAUGGCUGUCGUCAGCUCGUGCCGUGAGGUGUACGGUUAAGUCCGCCAACGAGCGCAACCCUCGUCCUGUGUUACCAGCGA-----GAAAG-----UCGGGAACUCACAGGAGACCGCCGGUG-UAAAUCGGAGGAAGGUGGGGAUGACGUCAAGUCAGCAUGGCUCUUACGCCUGGGGCUUCACACAUGCUACAAUGGGCGCAACAGAGGGCAGCAAUACCGCGAGGUGGAGC-AAAUCCCAAAAAUACGCCCCCAGUUCAGAUUGCAGUCUGCAACUCGACUGCAUGAGGGCGGAAUCGCUAGUAAACGCAGGUCAGCUAUACUGCGUUGAAUACGUUCCCGGGUCUUGUACACACCGCCCGUCAAGUCACCUGAAUUGUCUUCACCCGAAGUACGUGGCCUAACC-GCAA-GGAAGGAGCGUCCUAAGGUGAGGGGGGUAAGGGGGACUAAGUCGUAACAAGGUAACCGU-----------------------------
>13_1_20cm_full_scaffold_196896_16S_1
--------------------------------------------------------------------------------------------------ACAGUGGCGAACGGCGGAGUAAUACAUGAACAACGUGCCCUAAAGACUGGGAUAGUCAGCCGAAAGGCUGGGUAAUACCGGAUGUGGCCCCGAAU-CG-GCAU-CGAUUUGGGAUUAAAAG---------UUUU------UUGCUAUAGGAGCGGUUCAUGGCCUAUCAGGUAGUUGGUGAGGUAACGGCCCACCAAGCCUACGACGGGUAGCGGGUCUGAGAGGACGAUCCGCUCGAGUGGGACUGAGACACGGCCCACACACCUACGGGUGGCAGCAGUUGGGAAUCUUGCACAAUGGGGGAAACCCUGAUGCAGCGACGCCGCGUGGAGGAUGAAGGAUCUAGGUCUGUAAACUCCUUUUGUUGGGAAAGA-------------CUUA------------GGACGGUACCCAACGAAUAAGCACC-GGCUAAC-UACGUGCCAGCAGCCGCGGUAAGACGUAGGGUGCAAGCGUUGUCCGGAUUUACUGGGCGUAAAGAGCGCGUAGGCGGCUCGUUAAGUGUGAAGUGAAAUCUCCGGGCUCAACCCGGAAACCGCUUCGCAUACUGGCGAGCUUGAGGAAUGCAGAGGUUAGUGGAAUUCCUGGUGUAGCGGUGAAAUGCGUUGAUAUCAGGAGGAACACC-CAUGGCGAAGGCAGCUAACUGGGCAUUA-UCUGACGCUGAGGCGCGAAAGCGUGGGUAGCAAACAGGAUUAGAUACCCUGGUAGUCCACGCCCUAAACGAUGGAUACUAGGCGUAAGAGG---UAUCGA-CC---CCUCUUGUGCCGCAGCUAACGCACUAAGUAUCCCGCCUGGGGAGUACGGCCGCAAGGUUGAAACUCAAAUGAAUUGACGGGGACCCGC-ACAAGCGGUGGAGCAUGUGGAUCAAUUCGAUACUAACCGAAGAACCUUACC-AGACUUGACAU-C-GAU--UGUAAGC-CUU-AGAAAUAGG-GCCCUC-CCCAAAAGG-GACAUGAAGACACUUGUUGCAUGGCUGUCGUCAGCUCGUGCCGUGAGGUGUACGGUUAAGUCCGCCAACGAGCGCAACCCUCAUCCCAUGUUGCCAGCGAG----UAAAG-----UCGGGAACUCUUGGGAAACUGCCGGGG-UAACUCGGAGGAAGGUGAGGACGACGUCAAGUCAGCAUGGCCCUUA---CCUGGGCUACAAACAUGCUACAAU-----------------------------------------------------------------------------------------------------------------------------------------------------------------------------------------------------------------------------------------------------------------------------------------------------------------
>13_1_20cm_3_scaffold_272761_16S_1
--------------------------------------------------------------------------------------------------------------------------------------------------------------------------------------------------------------------------------------------------------------------------------------------------------------------------------------------------------------------------CUACGGGUGGCAGCAGUUGGGAAUCUUGCACAAUGGGGGAAACCCUGAUGCAGCGACGCCGCGUGGAGGAUGAAGGAUCUAGGUCUGUAAACUCCUUUUGUUGGGAAAGA-------------CUUA------------GGACGGUACCCAACGAAUAAGCACC-GGCUAAC-UACGUGCCAGCAGCCGCGGUAAGACGUAGGGUGCAAGCGUUGUCCGGAUUUACUGGGCGUAAAGAGCGCGUAGGCGGCUCGUUAAGUGUGAAGUGAAAUCUCCGGGCUCAACCCGGAAACCGCUUCGCAUACUGGCGAGCUUGAGGAAUGCAGAGGUUAGUGGAAUUCCUGGUGUAGCGGUGAAAUGCGUUGAUAUCAGGAGGAACACC-CAUGGCGAAGGCAGCUAACUGGGCAUUA-UCUGACGCUGAGGCGCGAAAGCGUGGGUAGCAAACAGGAUUAGAUACCCUGGUAGUCCACGCCCUAAACGAUGGAUACUAGGCGUAAGAGG---UAUCGA-CC---CCUCUUGUGCCGCAGCUAACGCACUAAGUAUCCCGCCUGGGGAGUACGGCCGCAAGGUUGAAACUCAAAUGAAUUGACGGGGACCCGC-ACAAGCGGUGGAGCAUGUGGAUUAAUUCGAUACUAACCGAAGAACCUUACCCAGGUUUGACAU-C-GAG--GGAAAGC-CUA-UGAAAGUAG-GCCCUCCUCACAA-GG--ACCCGAAGACAGAUGUUGCAUGGCUGUCGUCAGCUCGUGCCGUGAGGUGUACGGUUAAGUCCGCCAACGAGCGCAACCCUCGUCCAGUGUUACCAGCGA----UUAAAG-----UCGGGAACUCACUGGAGACCGCCGGUG-UAAGCCGGAGGAAGGUGGGGAUGACGUCAAGUCAGCAUGGCUCUUACGCCUGGGGCUUCACACAUGCUACAAUGGGCGCAACAGAGGGCAGCAAUACCGCGAGGUGGAGC-CAAUCCCAAAAAUACGCCCCCAGUUCAGAUUGUAGUCUGCAACUCGACUACAUGAAGUCGGAAUCGCUAGUAAACGCAGGUCAGCUAUACUGCGUUGAAUACGUUCCCGGGUCUUGUACACACCGCCCGUCAAGUCACCUGAAUUGUCUUCACCCGAA-------------------------------------------------------------------------------------------------------------
>EU335276_1_1525_Bacteria_Acidobacteria_Acidobacteria_Subgroup_4_RB41_uncultured_bacterium
---AGAGUUUGAUCAUGGCUCAGAAUCAACGCUGGCGGCG-UGC-CUCAGACAUGCAAGUCGAACGCGAAAGU---UUCCUUCGGGGA----ACAAG-AGAGUGGCGCACGGGUGAGUAACACGUAGGUAAUCUACCUUUGGAUGGGGAAUAACAACCGGAAACGGUUGCUAAUACCGCAUAAUGCAGCGGCA-CC-UAAU-GGUGC-GUUGUUAAAGCGGGGGAUC-GAAAGACCUCGCGUCUGAAGAGGAGCCUGCGGCGGAUUAGCUAGUUGGUAAGGUAACGGCUUACCAAGGCCACGAUCCGUAGCCGGCCUGAGAGGGCGGUCGGCCACACUGACACUGACAUACGGGUCAGACUCCUACGGGAGGCAGCAGUCGGGAAUUUUGGGCAAUGGGCGCAAGCCUGACCCAGCAACGCCGCGUGAAGGAUGAAAUCCCCCGGGAUGUAAACUUCGC-AGAACGGGAAGAAUAAGUAGGGG-CCAAUA--CCCUCAUGAUGACGGUACCGUU-U-GUAAGCUCC-GGCUAAC-UCCGUGCCAGCAGCCGCGGUAAUACGGGGGGAGCAAGCGUUGUUCGGAUUUACUGGGCGUAAAGGGCGCGUAGGCGGUCGCACAAGUCAGUUGUGAAAUCUCCGAGCUUAACUCGGAAAGGUCAACUGAUACUGUGCGACUAGAGUGCAGAAGGGGCAACUGGAAUUCUUGGUGUAGCGGUGAAAUGCGUAGAUAUCAAGAGGAACACC-UGCGGCGAAGGCGGGUUGCUGGGCUGAC-ACUGACGCUGAAGCGCGAAAGCCAGGGGAGCGAACGGGAUUAGAUACCCCGGUAGUCCUGGCCUUAGACGAUGGGUACUAGGCUG-UGGGCUU---GACA-UG---GGCUCCCAGCCGAAGCAAAAGUGUUAAGUACCCCGCCUGGGGAGUAUGGUCGCAAGGCUGAAACUCAAAGGAAUUGACGGGGGCUCAC-ACAAGCGGUGGAGCAUGUGGCUUAAUUCGAGGCUACGCGAAGAACCUUACCUGGGCUUGACAU-G--UG--GGUUAGCUGCC-GGAAACGGCAGCG-C--CCGCAA-GG--GGACCCCUACAGGUGCUGCAUGGCUGUCGUCAGCUCGUGUCGUGAGAUGUCGGGUUAAGUCCCAUAACGAGCGAAACCCUUGUCUCCAGUUGCCAGCGGG----UCA-A-----CCGGGGACUCUGGAGAGACUGCCGGUGUUAAACCGGAGGAAGGCGGGGAUGACGUCAAGUCCUCAUGGCCUUUAUGCCCAGGGCUGCACACGUGCUACAAUGGCGUGAACAAAGGGACGCAAAGUCGCGAGACCCAGC-AAAUCCCAAAAAACACGCCCCAGUUCAGAUCGGAGGCUGCAACUCGCCUCCGUGAAGUUGGAAUCGCUAGUAAUCGCGGGUCAGCAACACCGCGGUGAAUGUGUUCCUGAGCCUUGUACACACCGCCCGUCAAGCCACGAAAGGGAGGGGCGCCCGAAGACG---------CC-UCAC-GG-------CGGCUACGGCGAACUUCCUGAUUGGGACUAAGUCGUAACAAGGUAACCGU-----------------------------
>13_1_40cm_3_scaffold_285222_16S_1
-----------------------------------------------------------------------------------------------------------------------------------------------------------------------------------------------------------------------------------------------------------------------------------------------------------------------------------------------------------------------------CGGGAGGCAGCAGUCGGGAAUUUUGGGCAAUGGGCGAAAGCCUGACCCAGCAACGCCGCGUGAAGGAUGAAAUCCCUCGGGAUGUAAACUUCGC-AGAACGGGAAGAAUAAGCGAGCG-CUAACAC-CGUUCGCGAUGACGGUACCGUU-U-GUAAGCUCC-GGCUAAC-UCCGUGCCAGCAGCCGCGGUAAUACGGGGGGAGCAAGCGUUGUUCGGAUUUACUGGGCGUAAAGGGCGCGUAGGCGGCCGUGCAAGUCAGUUGUGAAAUCUCCGGGCUUAACUCGGAACGGUCAACUGAUACUGCUCGGCUAGAGUGCGGAAGGGGCAACUGGAAUUCUUGGUGUAGCGGUGAAAUGCGUAGAUAUCAAGAGGAACACC-UGCGGCGAAGGCGGGUUGCUGGGCCGAC-ACUGACGCUGAGGCGCGAAAGCCAGGGGAGCGAACGGGAUUAGAUACCCCGGUAGUCCUGGCCCUAAACGAUGGGUACUAGGUAGUGGACU-----GACAU-----GGUUCACUGCCGAAGCAAAAGUGUUAAGUACCCCGCCUGGGGAGUAUGGUCGCAAGGCUGAAACUCAAAGGAAUUGACGGGGGCUCAC-ACAAGCGGUGGAGCAUGUGGCUUAAUUCGAGGCUACGCGAAGAACCUUACCUGGACUUG-ACA-U-GUG--CGAAAGC-GCU-AGAAGUAGC-GCCG-----GC-------GACCUAGUACAGGUGCUGCAUGGCUGUCGUCAGCUCGUGUCGUGAGAUGUCGGGUUAAGUCCCAUAACGAGCGAAACCCUUGUUUCCAGUUGCCAGCGGG----UCA-U---G-CCGGGGACUCUGGAAAGACUGCCGGUGUUAAACCGGAGGAAGGUGGGGAUGACGUCAAGUCCUCAUGGCCUUUAUGCCCAGGGCUGCACACGUGCUACAAUGGCAUGCACAGAGGGAAGCAAAUGCGCGAGCAGGAGC-CAAUCCCAAAAAACAUGCCCCAGUUCAGAUCGAAGGCUGCAACUCGCCUUCGUGAAGUUGGAAUCGCUAGUAAUCGCAGGUCAGCAACACUGCGGUGAAUGUGUUCCUGAGCCUUGUACACACCGCCCGUCAAGCCACGAAA-----------------------------------------------------------------------------------------------------------------------------
>EF516442_1_1479_Bacteria_Acidobacteria_Acidobacteria_Subgroup_4_RB41_uncultured_bacterium
----------------------------ACGCUGGCGGCG-UGC-CUCAGACAUGCAAGUCGAACGCGAAAGG---GGGCUUCGGUCC----CUGAG-AGAGUGGCGUCCGGGUGAGUAACACGUAGGUAAUCUACCUUUGGGUGGGGAAUAACAGUCGGAAACGGCUGCUAAUACCGCAUAAUGCAGCGGCU-CG-GAAU-CGAGC-GUUGUUAAAGCGGGGGAUC-GCAAGACCUCGUGCCUGAAGAGGAGCCUGCGGCAGAUUAGCUAGUUGGUGAGGUAAAGGCUCACCAAGGCGACGAUCUGUAGCCGGCCUGAGAGGGCGGUCGGCCACACUGACACUGACAUACGGGUCAGACUCCUACGGGAGGCAGCAGUCGGGAAUUUUGGGCAAUGGGCGAAAGCCUGACCCAGCAACGCCGCGUGAAGGAUGAAAUCUUUCGGGAUGUAAACUUCGC-AGAAUGGGAAGAAUAAGUGUGGG-CUAAUAU-CGCACAUGAUGACGGUACCAUU-U-GUAAGCUCC-GGCUAAC-UCCGUGCCAGCAGCCGCGGUAAUACGGGGGGAGCAAGCGUUGUUCGGAUUUACUGGGCGUAAAGGGCGCGUAGGCGGCCAAACAAGUCAGUUGUGAAAUCUCCGGGCUUAACUCGGAAAGGUCAACUGAUACUGUUAGGCUAGAGUGCAGAAGGGGCAACUGGAAUUCUCGGUGUAGCGGUGAAAUGCGUAGAUAUCGAGAGGAACACC-UGCGGCGAAGGCGGGUUGCUGGGCUGAC-ACUGACGCUGAGGCGCGAAAGCUAGGGGAGCGAACGGGAUUAGAUACCCCGGUAGUCCUAGCCUUAAACGAUGGAUGCUUGGUGUCUCGGGU---AUUG-----AUCCCGGGGUGCCGUCGCUAACGCAUUAAGCAUCCCGCCUGGGGAGUACGGUCGCAAGACUGAAACUCAAAGGAAUUGACGGGGACCCGC-ACAAGCGGUGGAGCAUGUGGUUUAAUUCGACGCAACGCGAAGAACCUUACCUGGGCUAGAAUG-C-CUC--UGACCGG-CUG-GGAGA-CCA-GCCUU--C-GAAA--G--GCAGAGUGCAAGGUGCUGCAUGGCUGUCGUCAGCUCGUGUCGUGAGAUGUUGGGUUAAGUCCCGCAACGAGCGCAACCCUUAUCAACAGUUGCCAGCGGG----UAA-A---G-CCGGGAACUCUGUUGAGACUGCCGUUGACAAAACGGAGGAAGGUGGGGAUGACGUCAAGUCCUCAUGGCCUUUAUGUCCAGGGCUACACACGUGCUACAAUGGCAGGUACAAACCGCUGCAAACCAGCGAUGGGGAGC-CAAUCGGAAAAAGCCUGUCUCAGUUCGGAUUGGGGUCUGCAACUCGACCCCAUGAAGUCGGAGUCGCUAGUAAUCGCGAAUCAGC-ACGUCGCGGUGAAUACGUUCCCGGGCCUUGUACACACCGCCCGUCACGUCACGAAAGUCGGCAACACCCGAAGCCGGUGGCCUAACCCGUAAGGGAGGGAGCCGUCGAAGGUGGGGCCAGCGAUGG-------------------------------------------------------
>13_1_20cm_full_scaffold_227728_16S_1
---------------------------------------------------------------------------------------------------------------------------------------------------------------------------------------------------------------------------------------------------------------------------------------------------------------------------------------------------------------------------------------------------------------------------------------------------------------------------------------------------------------------------------------------C-GGCUAAC-UACGUGCCAGCAGCCGCGGUAAUACGUAGGGACCAAGCGUUGUUCGGAUUUACUGGGCGUAAAGGGCGCGUAGGCGGCAAUUCAAGUCAUCUGUGAAAUCUCCGGGCUUAACUCGGAACGGUCAGGUGAUACUGCUUUGCUAGAGUGCGGAAGGGGCAAUCGGAAUUCUCGGUGUAGCGGUGAAAUGCGUAGAUAUCGAGAGGAACACC-AGAGGUGAAGACGGGUUGCUGGGCCGAC-ACUGACGCUGACGCGCGAAAGCCAGGGGAGCAAACGGGAUUAGAUACCCCGGUAGUCCUGGCCCUAAACGAUGAAUACUUGGUGUCUGGAGUU---AUUA----GGCUCCGGGUGCCGUCGCUAACGUUUUUAGUAUUCCGCCUGGGGAGUACGCUCGCAAGAGUGAAACUCAAAGGAAUUGACGGGGACCCGC-ACAAGCGGUGGAGCAUGUGGUUUAAUUCGACGCAACGCGAAGAACCUUACCUAGGCUAGAAUG-U-GAG--GGA-----------A----------------GAAA-GG--ACCCAAAACAAGGUGCUGCAUGGCUGUCGUCAGCUCGUGUCGUGAGAUGUUGGGUUAAGUCCCGCAACGAGCGCAACCCCUAUUGAUAGUUGCUAACAU-----UAA-G-----UUGAGAACUCUAUCAAGACUGCCGUUGAUAAAACGGAGGAAGGUGGGGAUGAUGUCAAGUCAUCAUGGCCUUUAUGCUUAGGGCUACACACGUGCUACAAUGGCCGGUACAAAACGUCGCGAUCCCGCAAGGGGGAGC-UAAUCGCA-AAAACCGGUCUCAGUUCGGAUUGAAGUCUGCAACUCGACUUCAUGAAGUUGGAAUCGCUAGUAAUCGCGGAUCAGA-ACGCCGCGGUGAAUACGUUCCCGGGUCUUGUACACACCGCCCGUCACAUCACGAAAGUAGGUUGUACUAGAAGUGGCCGGGCCAACCCUCACGGGAGGCAGGUUACCACGGUAUGAUUUAUGAUUGGGGUGAAGUCGUAACAAGGUAGCUGUAGGAGAACCUGUGGCUGGAUCACCUCCUU
>13_1_20cm_3_scaffold_94977_16S_1
-------------------------------------------------------------------------------------------------------------------------------------------------------------------------------------------------------------------------------------------------------------------------------------------------------------------------------------------------------------------CAGACUCCUACGGGAGGCAGCAGUCGGGAAUUUUGGGCAAUGGGCGAAAGCCUGACCCAGCAACGCCGCGUGAAGGAUGAAGUAUUUCGGUAUGUAAACUUCGAAAGAAUGGGAAGA------------AUCA-A-----------UGACGGUACCAUU-U-AUAAGGUCC-GGCUAAC-UACGUGCCAGCAGCCGCGGUAAUACGUAGGGACCAAGCGUUGUUCGGAUUUACUGGGCGUAAAGGGCGCGUAGGCGGCAUGACAAGUCACUUGUGAAAUCUCCGGGCUUAACCCGGAACUG-CAAGUGAUACUGUCGCGCUAGAGUGCGGAAGGGGCAAUCGGAAUUCUCGGUGUAGCGGUGAAAUGCGUAGAUAUCGAGAGGAACACC-UGAGGUGAAGACGGGUUGCUGGGCCGAC-ACUGACGCUGAGGCGCGAAAGCCAGGGGAGCAAACGGGAUUAGAUACCCCGGUAGUCCUGGCCCUAAACGAUGAAUACUUGGUGUCUGGAGUU----UAA----UGCUCCGGGUGCCGUCGCUAACGUUUUUAGUAUUCCGCCUGGGGAGUACGCUCGCAAGAGUGAAACUCAAAGGAAUUGACGGGGACCCGC-ACAAGCGGUGGAGCAUGUGGUUUAAUUCGACGCAACGCGAAGAACCUUACCUAGGCUAGAAUG-U-GAG--GGA-GGA-AGG-GUAAUC----CCCGU--CC-G----G--GCCCAAAACAAGGUGCUGCAUGGCUGUCGUCAGCUCGUGUCGUGAGAUGUUGGGUUAAGUCCCGCAACGAGCGCAACCCCUAUUGAUAGUUGCUAACAU-----UAA-G-----UUGAGAACUCUAUCAAGACUGCUGUUGAUAAAACGGAGGAAGGUGGGGAUGAUGUCAAGUCAUCAUGGCCUUUAUGCUUAGGGCUACACACGUGCUACAAUGGCCGGUACAAAACGUCGCGAUCCCGCAAGGGGAAGC-UAAUCGC-AAAAACCGGUCUCAGUUCGGAUUGGAGUCUGCAACUCGACUCCAUGAAGUUGGAAUCGCUAGUAAUCGCAAAUCAGC-AUGUUGCGGUGAAUACGUUCCCGGGUCUUGUACACACCGCCCGUCACAUCACGAAAGUAGGUUGUACUAGAAGUGGCCGGGCCAACCCGCAAGGGAGGCAGGUUACCACGGUAUGAUUUAUGAUUGGGGUGAAGUCGUAACAAGGUAGCUGUAGGAGAACCUGUGGCUGGAUCACCUCCUU
>FJ444710_1_1483_Bacteria_Acidobacteria_Acidobacteria_Subgroup_4_Unknown_Family_Blastocatella_uncultured_bacterium
---AGAGUUUGAUCCUGGCUCAGAAUCAACGCUGGCGGCG-UGC-CUCAGACAUGCAAGUCGAACGA-A-AGC---UCCCUUCGGGGA----GUG--C-GAGUGGCGCACGGGUGAGUAACACGUAAGUAAUCUACCCUCGAGUGGGGAAUAACGUCCGGAAACGGACGCUAAUACCGCAUAAUGCAGCGGCA-CC-GCAA-GGUGC-GUUGUUAAAGA---------UUUA------UCGCUUGAGGAGGAGCUUGCGGCAGAUUAGCUUGUUGGUAAGGUAAUGGCUUACCAAGGCUACGAUCUGUAACCGGUCUAAGAGGACGGUCGGUCACACUGACACUGAGUAACGGGUCAGACUCCUACGGGAGGCAGCAGUCGGGAAUUUUGGGCAAUGGGCGAAAGCCUGACCCAGCAACGCCGCGUGAAGGAUGAAGUAUUUCGGUAUGUAAACUUCGAAAGAAUGGGAAGA------------AUCA-A-----------UGACGGUACCAUU-U-AUAAGGUCC-GGCUAAC-UACGUGCCAGCAGCCGCGGUAAUACGUAGGGACCAAGCGUUGUUCGGAUUUACUGGGCGUAAAGGGCGCGUAGGCGGCGUGACAAGUCACUUGUGAAAUCUCUGGGCUUAACCCAGAACGGCCAAGUGAAACUGUUGUGCUAGAGUGCGGAAGGGGCAAUCGGAAUUCUCGGUGUAGCGGUGAAAUGCGUAGAUAUCGAGAGGAACACC-UGAGGUGAAGACGGGUUGCUGGGCCGAC-ACUGACGCUGAGGCGCGAAAGCCAGGGGAGCAAACGGGAUUAGAUACCCCGGUAGUCCUGGCCCUAAACGAUGAAUACUUGGUGUCUGGAGUU--AUUA-----GGCUCCGGGUGCCGUCGCUAACGUUUUUAGUAUUCCGCCUGGGGAGUACGCUCGCAAGAGUGAAACUCAAAGGAAUUGACGGGGACCCGC-ACAAGCGGUGGAGCAUGUGGUUUAAUUCGACGCAACGCGAAGAACCUUACCUAGGCUAGAAUG-U-GAG--GGAAG---------AAAUGG--------------------ACCCAAAACAAGGUGCUGCAUGGCUGUCGCCAGCUCGUGUCGUGAGAUGUUGGGUUAAGUCCCGCAACGAGCGCAACCCCUAUUGAUAGUUGCUAACAU-----UAA-G-----UUGAGAACUCUAUCAAGACUGCUGUUGAUAAAACGGAGGAAGGUGGGGAUGAUGUCAAGUCAUCAUGGCCUUUAUGCUUAGGGCUACACACGUGCUACAAUGGCCGGUACAAAACGUCGCGAUCCCGCAAGGGGAAGC-UAAUCGC-AAAAACCGGUCUCAGUUCGGAUUGGAGUCUGCAACUCGACUCCAUGAAGUUGGAAUCGCUAGUAAUCGCAAAUCAGC-AUGUUGCGGUGAAUACGUUCCCGGGUCUUGUACACACCGCCCGUCACAUCACGAAAGUAGGUUGUACUAGAAGUAGCCGGGCCAACCCGCAAGGGAGGCAGGUUACCACGGUAUGAUUUAUGAUUGGGGUGAAGUCGUAACAAGGUAAC--------------------------------
>13_2_20cm_2_scaffold_250390_16S_1
--GAGAGUUUGAUCCUGGCUCAGAAUCAACGCUGGCGGCG-UGC-CUCAGACAUGCAAGUCGAACGCGAAAGU---CCCCUUCGGGGG----GCAAG-AGAGUGGCGCACGGGUGAGUAACACGUAGGUAAUCUACCUUCGGGUGUGGAAUAACAACCGGAAACGGUUGCUAAUACCGCAUAAUGCAGCGGCA-CC-UAAU-GGUGC-GUUGUUAAAGCGGGGGAUC-GCAAGACCUCGCGCCUGAAGAGGAGCCCGCGGCGGAUUAGCUUGUUGGCAGGGUAACGGCCUACCAAGGCUUCGAUCCGUAGCCGGCCUGAGAGGGCGGUCGGCCACACUGGCACUGACACACGGGCCAGACUCCUACGGGAGGCAGCAGUCGGGAAUUUUGGGCAAUGGGCGCAAGCCUGACCCAGCAACGCCGCGUGAAGGAUGAAAUUUUUCGGAAUGUAAACUUCGC-AGAGUGGGAAGAAUAAGUAGGGG-ACAAUAC-CCCCUAUGAUGACGGUACCAUU-U-GUAAGCUCC-GGCUAAC-UUCGUGCCAGCAGCCGCGGUAAUACGAGGGGAGCAAGCGUUGUUCGGAUUUACUGGGCGUAAAGGGCGCGUAGGCGGCGUGACAAGUCACUUGUGAAAUCUCCGGGCUUAACUCGGAACGGUCAAGUGAUACUGUCGUGCUAGAGUACAGAAGGGGCAACUGGAAUUCUCGGUGUAGCGGUGAAAUGCGUAGAUAUCGAGAGGAACACC-UGCGGCGAAGGCGGGUUGCUGGGCUGAU-ACUGACGCUGAGGCGCGAAAGCCAGGGGAGCGAACGGGAUUAGAUACCCCGGUAGUCCUGGCCUUAAACGAUGAAUGCUUGGUGUCUCGGGUU--AUAUA-----UCCCGGGGUGCCGUCGCUAACGCUUUUAGCAUUCCGCCUGGGGAGUACGGUCGCAAGACUGAAACUCAAAGGAAUUGACGGGGACCCGC-ACAAGCGGUGGAGCAUGUGGUUUAAUUCGACGCAAC-------------------------------------------------------------------------------------------------------------------------------------------------------------------------------------------------------------------------------------------------------------------------------------------------------------------------------------------------------------------------------------------------------------------------------------------------------------------------------------------------------------------------------------------------------------------------------------------------------------------
>13_2_20cm_scaffold_118852_16S_1
--GAGAGUUUGAUCCUGGCUCAGAAUCAACGCUGGCGGCG-UGC-CUCAGACAUGCAAGUCGAACGCGAAAUC--CCGACAUCGGGA------AA--GAGAGUGGCGCACGGGUGAGUAACACGUAGGUAAUCUACCUUUGGAUGGGGAAUAACAAUCGGAAACGGUUGCUAAUACCGCAUAAUGCAGCGGCA-CC-UAAU-GGUGC-GUUGUUAAAGCGGGGGAUC-GAAAGACCUCGCGUCUGAAGAGGAGCCUGCGGCGGAUUAGCUAGUUGGUAAGGUAACGGCUUACCAAGGCGACGAUCCGUAGCCGGCCUGAGAGGGCGGUCGGCCACACUGACACUGACAUACGGGUCAGACUCCUACGGGAGGCAGCAGUCGGGAAUUUUGGGCAAUGGGCGAAAGCCUGACCCAGCAACGCCGCGUGAAGGAUGAAAUCCCUCGGGAUGUAAACUUCGC-AGAAUGGGAAGAAUUAGUAGGGG-ACAAUAC-CCCCUAUGAUGACGGUACCAUU-U-GUAAGCUCC-GGCUAAC-UCCGUGCCAGCAGCCGCGGUAAUACGGGGGGAGCAAGCGUUGUUCGGAUUUACUGGGCGUAAAGGGCGCGUAGGCGGUCGCACAAGUCAGUUGUGAAAUCUCCGGGCUUAACUCGGAAAGGUCAACUGAUACUGUGCGACUAGAGUGCAGAAGGGGCAACUGGAAUUCUCGGUGUAGCGGUGAAAUGCGUAGAUAUCGAGAGGAACACC-UGCGGCGAAGGCGGGUUGCUGGGCUGAC-ACUGACGCUGAUGCGCGAAAGCCAGGGGAGCGAACGGGAUUAGAUACCCCGGUAGUCCUGGCCUUAAACGAUGGAUGCUUGGUGUCUGGGGUU--UUAUA-----UCCCCGGGUGCCGUAGCUAACGCGUUAAGCAUCCCGCCUGGGGAGUACGGUCGCAAGACUGAAACUCAAAGGAAUUGACGGGGACCCGC-ACAAGCGGUGGAGCAUGUGGUUCAAUUCGACGCAACGCGAAGAACCUUACCAGGGCUAGAAUG-C-CUC--UGACAAC-CCC-AGAGAUGGG-GC-----CU-CA---G--GCAGAGUGCAAGGUGCUGCAUGGCUGUCGUCAGCUCGUGUCGUGAGAUGUUGGGUUAAGUCCCGCAACGAGCGCAACCCUUAUCUUUAGUUGCUAGCGGU----UCG-----G-CCGAGCACUCUAGAGAGACUGCCGUUGACAAAACGGAGGAAGGUGGGGAUGACGUCAAGUCCUCAUGGCCUUUAUGUCCUGGGCUACACACGUGCUACAAUGGCCGGUACAAAGCGCUGCAAACUCGCGAGAGGGAGC-CAAUCGCAAAAAGCCGGUCUCAGUUCGGAUUGGAGUCUGCAACUCGACUCCAUGAAGCUGGAAUCGCUAGUAAUCGCAGAUCAGC-ACGCUGCGGUGAAUACGUUCCCGGGUCUUGUACACACCGCCCGUCACAUCACGAAAGUGGGUUGUACUAGAAGUCGUCGCGCCAACCCGUAAGGGAGGCAGACGCCCACGGUAUGAUCCAUGAUUGGGGUGAAGUCGUAACAAGGUAGCUGUAGGAGAACCUGUGGCUGGAUCACCUCCUU
>FR749816_1_1476_Bacteria_Chloroflexi_JG37-AG-4_uncultured_bacterium
---AGAGUUUGAUCCUGGCUCAGGAUUAACGCUGGCGGCG-UGC-CUGACACAUGCAAGUCGAACGAGU--CUGUUGCCCGCAAGGGUGGC-UAG--GCUAGUGGCGGACGGGUGAGUAACACGUGGGCAACCUGCCUGAGAGCGCGGAAUAACCCUGCGAAAGCAGAGCUAAUACCGCAUGUGGUUGUUGGU-UG-GCAU-CUUCUAACAACUAAAGUC--------GCAA-----GACGCUCUCAGAUGGGCCCGCGGCCUAUUAGCUAGUUGGUGAGGUAACGGCCCACCAAGGCAUUGAUGGGUAGCUGGUCUGAGAGGACGGACAGCCACACUGGGACUGAGACACGGCCCAGACUCCUACGGGAGGCAGCAGUGAGGAAUUUUCCGCAAUGGGCGAAAGCCUGACGGAGCAACGCCGCGUGAGGGAUGAAGUCUUUAGGGAUGUAAACCUCUGUUGGGAGGGACGA-------------AGAUC-----------UGACGGUACCUCCUGAGGAAGCCCC-GGCUAAC-UACGUGCCAGCAGCCGCGGUAAUACGUAGGGGGCAAGCGUUAUCCGGAUUUACUGGGCGUAAAGAGCGCGUAGGCGGUUCUGUAAGUUGGUUGUGAAAGUUCGAGGCUUAACCUCGAAACUGCGUCCAAUACUGCAGGGCUGGAGUGCAAGAGAGGCAAGUGGAAUUCCAGGUGUAGUAGUGAAAUGCGUAGAUAUCUGGAGGAACACC-AGUGGCGAAGGCGGCUUGCUAGCUUGUA-ACUGACGCUGAGGCGCGAAAGCUAGGGGAGCGAACGGGACUAGAUACCCCGGUAGUCCUAGCCCUAAACAAUGUUCACUAGGUGUUGGUGG---UAUUGAC----GCCAUCAGUGCCGCAGCUAACGCAUUAAGUGAACCGCCUGGGGAGUACGGCCGCAAGGUUGAAACUCAAAGGAAUUGACGGGGGCCCGC-ACAAGCAGCGGAGCAUGUGGUUUAAUUCGAUGCAACCCGAAGAACCUUACCGGGGUUUGACAU-GCAGU--GGAAAGC-CGU-AGAGAUACG-GUCCUC-CCGCAA-GG-GAUCGCUGCACAGGUGGUGCAUGGCUGUCGUCAGCUCGUGCCGUGAGGUGUUGGGUUAAGUCCCGCAACGAGCGCAACCCCUGUGGUUAGUUA------------AAU-U----------UU-UCUAACCAGACUGCUGGGAGAAACCCAGAGGAAGGUGGGGAUGACGUCAAGUCAUCAUGCCCUUUAUGCCCCGGGCUACACACAUGCUACAAUGGCCGGUACAACGGGUUGCCACACCGCGAGGUGGAGC-UAAUCCCUUAAAACCGGUCUCAGUUCAGAUUGCAGGCUGCAACUCGCCUGCAUGAAGACGGAGUUGCUAGUAACCGCAGGUCAGC-AUACUGCGGUGAAUAUGUUCCCGGGCCUUGUACACACCGCCCGUCACACCACUUGAGUUUGGUGCACCUGAAGUCACUUGCUGAACCCGAAAGGGACGGCGGUGCCCAAGGUGUGCCCAGCAAGAGGGGUGAAGUCGUAACAAGGUAAC--------------------------------
>13_1_20cm_3_scaffold_194855_16S_1
----------------------------------------------------------------------------------------------------AGUGGCGGACGGGUGAGUAACACGUGGGCAACCUGCCUGAGAGUGCAGAAUAACCCUGCGAAAGCAGAGCUAAUACUGCAUGUGGUUGUCGGA-UG-GCAU-CAUCUGACAACUAAAGUC--------GCAA-----GACGCUCUCAGAUGGGCCCGCGGCCUAUUAGCUAGUUGGUGAGGUAACGGCCCACCAAGGCUGUGAUGGGUAGCUGGUCUGAGAGGACGGACAGCCACACUGGGACUGAGACACGGCCCAGACUCCUACGGGAGGCAGCAGUGAGGAAUUUUCCGCAAUGGGCGAAAGCCUGACGGAGCAACGCCGCGUGAGGGAUGAAGUCUCUAGGGAUGUAAACCUCUGUUGGGUGGGACGA-------------AGAUC-----------UGACGGUACCACCUGAGGAAGCCCC-GGCUAAC-UACGUGCCAGCAGCCGCGGUAAUACGUAGGGGGCAAGCGUUAUCCGGAUUUACUGGGCGUAAAGAGCGCGUAGGCGGUUCCGUAAGUUGGUUGUGAAAGUUCGAGGCUCAACCUCGAAACUGCGUCCAAUACUGCGGGGCUGGAGUGCAAGAGAGGCAAGUGGAAUUUGCGGUGUAGUAGUGAAAUGCGUAGAUAUCGCAAGGAACACC-AGUGGCGAAGGCGGCUUGCUAGCUUGUA-ACUGACGCUGAGGCGCGAAAGCUAGGGGAGCGAACGGGAUUAGAUACCCCGGUAGUCCUAGCCCUAAACAAUGUUCACUAGGUGUUGGUGG---UAUUGAC----GCCAUCAGUGCCGCAGCUAACGCAUUAAGUGAACCGCCUGGGGAGUACGGCCGCAAGGUUGAAACUCAAAGGAAUUGACGGGGGCCCGC-ACAAGCAGCGGAGCAUGUGGUUUAAUUCGAUGCAACCCGAAGAACCUUACCGGGGUUUGACAU-GCAGU--GGAAAGC-CGU-AGAGAUACG-GUCCUC-CCGCAA-GG-GAUCGCUGCACAGGUGGUGCAUGGCUGUCGUCAGCUCGUGCCGUGAGGUGUUGGGUUAAGUCCCGCAACGAGCGCAACCCCUGUGGUUAGUUA------------AAU-U----------UU-UCUAACCAGACUGCUGGGAGAAACCCAGAGGAAGGUGGGGAUGACGUCAAGUCAUCAUGCCCUUUAUGCCCCGGGCUACACACAUGCUACAAUGGCCGGUACAACGGGUUGCCACACCGCGAGGUGGAGC-UAAUCCCUUAAAACCGGUCUCAGUUCAGAUUGCAGGCUGCAACUCGCCUGCAUGAAGACGGAGUUGCUAGUAACCGCAGGUCAGC-AUACUGCGGUGAAUAUGUUCCCGGGCCUUGUACACACCGCCCGUCACACCA----------------------------------------------------------------------------------------------------------------------------------
>13_1_20cm_4_scaffold_80838_16S_1
-GGAGAGUUUGAUCCUGGCUCAGGAUUAACGCUGGCGGCG-UGC-CUGACACAUGCAAGUCGAACG-GG-UCUGCUGCCCGCAAGGGUGGC-AGG--CU-AGUGGCGGACGGGUGAGUAACACGUGGGCAACCUGCCUGAGAGUGCAGAAUAACCCUGCGAAAGCAGAGCUAAUACUGCAUGUGGUUGUCGGA-UG-GCAU-CAUCUGACAACUAAAGUC--------GCAA-----GACGCUCUCAGAUGGGCCCGCGGCCUAUUAGCUAGUUGGUGAGGUAACGGCCCACCAAGGCUAUGAUGGGUAGCUGGUCUGAGAGGACGGACAGCCACACUGGGACUGAGACACGGCCCAGACUCCUACGGGAGGCAGCAGUGAGGAAUUUUCCGCAAUGGGCGAAAGCCUGACGGAGCAACGCCGCGUGAGGGAUGAAGUCUCUAGGGAUGUAAACCUCUGUUGGGUGGGACGA------------AGAUC------------UGACGGUACCACCUGAGGAAGCCCC-GGCUAAC-UACGUGCCAGCAGCCGCGGUAAUACGUAGGGGGCAAGCGUUAUCCGGAUUUACUGGGCGUAAAGAGCGCGUAGGCGGUUCCGUAAGUUGGUUGUGAAAGUUCGAGGCUCAACCUCGAAACUGCGUCCAAUACUGCGGGGCUGGAGUGCAAGAGAGGCAAGUGGAAUUUGCGGUGUAGUAGUGAAAUGCGUAGAUAUCGCAAGGAACACC-AGUGGCGAAGGCGGCUUGCUAGCUUGUA-ACUGACGCUGAGGCGCGAAAGCUAGGGGAGCGAACGGGAUUAGAUACCCCGGUAGUCCUAGCCCUAAACAAUGUUCACUAGGUGUUGGUGG---UAUUGAC----GCCAUCAGUGCCGCAGCUAACGCAUUAAGUGAACCGCCUGGGGAGUACGGCCGCAAGGUUGAAACUCAAAGGAAUUGACGGGGGCCCGC-ACAAGCAGCGGAGCAUGUGGUUUAAUUCGAUGCAACCCGAAGAACCUUACCGGGGUUUGACAU-GCAGU--GGAAAGC-CGU-AGAGAUACG-GUCCUC-CCGCAA-GG-GAUCGCUGCACAGGUGGUGCAUGGCUGUCGUCAGCUCGUGCCGUGAGGUGUUGGGUUAAGUCCCGCAACGAGCGCAACCCCUGUGGUUAGUUA------------AAU-U----------UU-UCUAACCAGACUGCUGGGAGAAACCCAGAGGAAGGUGGGGAUGACGUCAAGUCAUCAUGCCCUUUAUGCCCCGGGCUACACACAUGCUACAAUGGCCGGUACAACGGGUUGCCACACCGCGAGGUGGAGC-UAAUCCCUUAAAACCGGUCUCAGUUCAGAUUGCAGGCUGCAACUCGCCUGCAUGAAGACGGAGUUGCUAGUAACCGCAGGUCAGC-AUACUGCGGUGAAUAUGUUCCCGGGCCUUGUACACACCGCCCGUCACACCACUUGAGUUUGGUGCACCUGAAGUCACUUGCUGAACCCGAAAGGGACGGCGGUGCCCAAGGUGUGCCCAGCAAGAGGGGUGAAGUCGUAACAAGGUAGCCGUACCGGAAGGUGCGGCUGGAUCACCUCCUU
>13_1_40cm_2_scaffold_53163_16S_1
-GGAGAGUUUGAUCCUGGCUCAGGAUUAACGCUGGCGGCG-UGC-CUGACACAUGCAAGUCGAACGGGU-CUAGCUGCCCGCAAGGGUGGC-UAG--GCUAGUGGCGGACGGGUGAGUAACACGUGGGCAACCUGCCUGAGAGUGCAGAAUAACCCUGCGAAAGCAGAGCUAAUACUGCAUGUGGUUGUCGGA-UG-GCAU-CAUCUGACAACUAAAGUC--------GCAA-----GACGCUCUCAGAUGGGCCCGCGGCCUAUUAGCUAGUUGGUGAGGUAACGGCCCACCAAGGCAGUGAUGGGUAGCUGGUCUGAGAGGACGGACAGCCACACUGGGACUGAGACACGGCCCAGACUCCUACGGGAGGCAGCAGUGAGGAAUUUUCCGCAAUGGGCGAAAGCCUGACGGAGCAACGCCGCGUGAGGGAUGAAGUCUCUAGGGAUGUAAACCUCUGUUGGGAGGGACGA------------AGAUC------------UGACGGUACCUCCUGAGGAAGCCCC-GGCUAAC-UACGUGCCAGCAGCCGCGGUAAUACGUAGGGGGCAAGCGUUAUCCGGAUUUACUGGGCGUAAAGAGCGCGUAGGCGGUUCCGUAAGUUGGUUGUGAAAGUUCGAGGCUCAACCUCGAAACUGCGUCCAAUACUGCGGGGCUGGAGUGCAAGAGAGGCAAGUGGAAUUUGCGGUGUAGUAGUGAAAUGCGUAGAUAUCGCAAGGAACACC-AGUGGCGAAGGCGGCUUGCUAGCUUGUA-ACUGACGCUGAGGCGCGAAAGCUAGGGGAGCGAACGGGAUUAGAUACCCCGGUAGUCCUAGCCCUAAACAAUGUUCACUAGGUGUUGGUGG---UAUUGAC----GCCAUCAGUGCCGCAGCUAACGCAUUAAGUGAACCGCCUGGGGAGUACGGCCGCAAGGUUGAAACUCAAAGGAAUUGACGGGGGCCCGC-ACAAGCAGCGGAGCAUGUGGUUUAAUUCGAUGCAACCCGAAGAACCUUACCGGGGUUUGACAU-GCAGU--GGAAAGC-CGU-AGAGAUACG-GUCCUC-CCGCAA-GG-GAUCGCUGCACAGGUGGUGCAUGGCUGUCGUCAGCUCGUGCCGUGAGGUGUUGGGUUAAGUCCCGCAACGAGCGCAACCCCUGUGGUUAGUUA------------AAU-C----------UU-UCUAACCAGACUGCUGGGAGAAACCCAGAGGAAGGUGGGGAUGACGUCAAGUCAUCAUGCCCUUUAUGCCCCGGGCUACACACAUGCUACAAUGGCCGGUACA-------------------------------------------------------------------------------------------------------------------------------------------------------------------------------------------------------------------------------------------------------------------------------------------------------
>13_2_20cm_scaffold_157659_16S_1
-----------------------------------------------------------------------------------------------------------------------------------------------------------------------------------------------------------------------------------------------------------------------------------------------------------------------------------------------------------------------------CGGGAGGCAGCAGUGAGGAAUUUUCCGCAAUGGGCGAAAGCCUGACGGAGCAACGCCGCGUGAGGGAUGAAGUCUCUAGGGAUGUAAACCUCUGUUGGGAGGGACGA-------------AGAUC-----------UGACGGUACCUCCUGAGGAAGCCCC-GGCUAAC-UACGUGCCAGCAGCCGCGGUAAUACGUAGGGGGCAAGCGUUAUCCGGAUUUACUGGGCGUAAAGAGCGCGUAGGCGGUUCCGUAAGUUGGUUGUGAAAGUUCGAGGCUCAACCUCGAAACUGCGUCCAAUACUGCGGGGCUGGAGUGCAAGAGAGGCAAGUGGAAUUUGCGGUGUAGUAGUGAAAUGCGUAGAUAUCGCAAGGAACACC-AGUGGCGAAGGCGGCUUGCUAGCUUGUA-ACUGACGCUGAGGCGCGAAAGCUAGGGGAGCGAACGGGAUUAGAUACCCCGGUAGUCCUAGCCCUAAACAAUGUUCACUAGGUGUUGGUGG---UAUUGAC----GCCAUCAGUGCCGCAGCUAACGCAUUAAGUGAACCGCCUGGGGAGUACGGCCGCAAGGUUGAAACUCAAAGGAAUUGACGGGGGCCCGC-ACAAGCAGCGGAGCAUGUGGUUUAAUUCGAUGCAACCCGAAGAACCUUACCGGGGUUUGACAU-GCAGU--GGAAAGC-CGU-AGAGAUACG-GUCCUC-CCGCAA-GG-GAUCGCUGCACAGGUGGUGCAUGGCUGUCGUCAGCUCGUGCCGUGAGGUGUUGGGUUAAGUCCCGCAACGAGCGCAACCCCUGUGGUUAGUUA------------AAU-U----------UU-UCUAACCAGACUGCUGGGAGAAACCCAGAGGAAGGUGGGGAUGACGUCAAGUCAUCAUGCCCUUUAUGCCCCGGGCUACACACAUGCUACAAUGGCCGGUACAACGGGUUGCCACACCGCGAGGUGGAGC-UAAUCCCUUAAAACCGGUCUCAGUUCAGAUUGCAGGCUGCAACUCGCCUGCAUGAAGACGGAGUUGCUAGUAACCGCAGGUCAGC-AUACUGCGGUGAAUAUGUUCCCGGGCCUUGUACACACCGCCCGUCACACCACUUGAGUUUGGUGCACCUGAAGUCACUUGCUGAACCCGAAAGGGACGGCGGUGCCCAAGGUGUGCCCAGCAAGAGGGGUGAAGUCGUAACAAGGUAGCCGUACCGGAAGGUGCGGCUGGAUCACCUCCUU
>EU276467_1_1489_Bacteria_Acidobacteria_Acidobacteria_Subgroup_4_11-24_uncultured_Acidobacteriales_bacterium
------------------------------------------GC-CUAACACAUGCAAGUCGAACGCGAAAG----CCCCUUCGGGG-----GUAAGUAGAGUGGCGUCCGGGUGAGUAACACGUAGGUAAUCUACCUCUGGGUGGGGAAUAACGUCUCGAAAGAGACGCUAAUACCGCAUAAUGCAGCGGCA-CC-UAAU-GGUGUG-UUGUUAAAGCGGGGGACC-UUCGGGCCUCGCGCCUAGAGAGGAGCCUGCGGCAGAUUAGCUAGUUGGUGAGGUAAUGGCUCACCAAGGCGACGAUCUGUAGCUGGUCUGAGAGGACGGCCAGCCACACUGGCACUGACACACGGGCCAGACUCCUACGGGAGGCAGCAGUGGGGAAUUUUGGGCAAUGGGCGCAAGCCUGACCCAGCAACGCCGCGUGAGGGAGGAAAUCCUUCGGGAUGUAAACCUCACAAGCAAGGGAAGAG-CGCGCAGGGGUGAAUAUCCCCUGCGUCCGACGGUACCUUGC--GUAAGCCAC-GGCUAAC-UACGUGCCAGCAGCCGCGGUAAUACGUAGGUGGCAAGCGUUGUUCGGAAUUAUUGGGCGUAAAGGGCGCGUAGGCGGUCUUGUAAGUCAGCUGUGAAAGCCCGGGGCUCAACCCCGGAGGGUCGGCUGAUACUGCAGGACUGGAGUACGGAAGAGGUAGCUGGAAUUCCCGGUGUAGCGGUGAAAUGCGUAGAUAUCGGGAGGAACACC-UGAGGCGAAGGCGGGCUACUGGGCCGAU-ACUGACGCUGAGGCGCGAAAGCCAGGGGAGCAAACGGGAUUAGAUACCCCGGUAGUCCUGGCCCUAAACGAUGGAUACUUGGUGUGUCGGGUC---UUCAA----UCCCGGCGUGCCGGAGCUAACGCGUUAAGUAUCCCGCCUGGGGAGUACGGUCGCAAGGCUGAAACUCAAAGGAAUUGACGGGGACCCGC-ACAAGCGGUGGAGCAUGUGGUUUAAUUCGACGCAACGCGAAGAACCCUACCUGGG-UUAAAUC-CCAGU--UGCAAGG-CGU-AGAGAUACG-UCC-CC-CUGCAA-AG--GCGGCUGGGAAGGUGCUGCAUGGCUGUCGUCAGCUCGUGUCGUGAGAUGUUGGGUUAAGUCCCGCAACGAGCGCAACCCUUACCACUAGUUGCCAGCGAU----UCG-G-----UCGGGCACUCUAGCGGAACUGCCGGUGAUAAACCGGAGGAAGGUGGGGAUGACGUCAAGUCAUCAUGGCCUCUAUGUCCAGGGCUACACACGUGCUACAAUGGCAGGUACAAACCGUAGCAAACCCGCGAGGGGGAGC-CAAUCGGAAAAAGCCUGUCUCAGUUCGGAUUGCAGUCUGCAACUCGACUGCAUGAAGUUGGAAUCGCUAGUAAUCGCAGAUCAGC-ACGCUGCGGUGAAUACGUUCCCGGGUCUUGUACACACCGCCCGUCACAUCACGAAAGUGGGCUGUACUAGAAGUGGCCGGGCCAACCCGCAAGGGGGGCAGGUUACGACGGUAUGGUUCAUGAUUGGGGUGAAGUCGUAACAAGGUAGCUGUAGGAGAA----------------------
>13_1_40cm_2_scaffold_268618_16S_1
-UGAGAGUUUGAUCCUGGCUCAGAAUCAACGCUGGCGGCG-UGC-CUAACACAUGCAAGUCGAACGCGAAAG----CCCCUUCGGGG-----GUAAGUAGAGUGGCGUCCGGGUGAGUAACACGUGGGUAAUCUGCCUCCGGGUGGGGAAUAACCAGUCGAAAGAUUGGCUAAUACCGCAUAAUGCAGCGGCA-CC-UAAU-GGU--------GA--------------UG-------UUG-UUAAAGAGGGGGAC----CC--UU----------CGGGGCCUCGGCUCACCAAGGCUUCGAUCUGUAGCUGGUCUGAGAGGACGGCCAGCCACACUGGCACUGACACACGGGCCAGACUCCUACGGGAGGCAGCAGUGGGGAAUUUUGGGCAAUGGGCGAAAGCCUGACCCAGCAACGCCGCGUGAGGGAGGAAAUCCUUCGGGAUGUAAACCUCACAAGCAAGGGAAGAG-AGCUGCGGGCUGAAUAAUCCCGCGGUGCGACGGUACCUUGC--GUAAGCCAC-GGCUAAC-UACGUGCCAGCAGCCGCGGUAAUACGUAGGUGGCAAGCGUUGUUCGGAAUUAUUGGGCGUAAAGGGCGCGUAGGCGGCUUGUUAAGUCGGCUGUGAAAGCCCGGGGCUCAACCCCGGAGGGUCAGCCGAUACUGGCAGGCUAGAGUACGGAAGAGGUAGCUGGAAUUCCCGGUGUAGCGGUGAAAUGCGUAGAUAUCGGGAGGAACACC-UGAGGCGAAGGCGGGCUACUGGGCCGAU-ACUGACGCUGAUGCGCGAAAGCCAGGGGAGCGAACGGGAUUAGAUACCCCGGUAGUCCUGGCCCUAAACGAUGGACACUUGGUGUGUCGGGUU---UCCA-----UCCCGAUGUGCCGGAGCUAACGCGUUAAGUGUCCCGCCUGGGGAGUACGGUCGCAAGGCUGAAACUCAAAGGAAUUGACGGGGACCCGC-ACAAGCGGUGGAGCAUGUGGUUUAAUUCGACGCAACGCGAAGAACCUUACCUGGG-UUAAAUC-A-GGG--UGCAAGG-CUG-AGAGAUCAG-UCC-C--CCGCAA-GG---CGCUCUUGAAGGUGCUGCAUGGCUGUCGUCAGCUCGUGUCGUGAGAUGUUGGGUUAAGUCCCGCAACGAGCGCAACCCUUACCACUAGUUGCCAGCAUU----U-A-G-----UUGGGCACUCUAGCGGAACUGCCGGUGAUAAACCGGAGGAAGGUGGGGAUGACGUCAAGUCAUCAUGGCCUCUAUGUCCAGGGCUACACACGUGCUACAAUGGCCGGUACAAACCGCUGCGAACUCGCGAGAGGGAGC-CAAUCGGAAAAAGCCGGUCUCAGUUCGGAUUGGAGUCUGCAACUCGACUCCAUGAAGUUGGAAUCGCUAGUAAUCGCAGAUCAGC-ACGCUGCGGUGAAUACGUUCCCGGGUCUUGUACACACCGCCCGUCACAUCACGAAAGUGGGUUGUACUAGAA-------------------------------------------------------------------------------------------------------------
>13_1_20cm_2_scaffold_222016_16S_1
--------------------------------------------------------------------------------------------------------------------------------------------------------------------------------------------------------------------------------------------------------------------------------------------------------------AUCUGUAGCUGGUCUGAGAGGACGGCCAGCCACACUGGCACUGACACACGGGCCAGACUCCUACGGGAGGCAGCAGUGGGGAAUUUUGGGCAAUGGGCGAAAGCCUGACCCAGCAACGCCGCGUGAGGGAGGAAAUCCUUCGGGAUGUAAACCUCACAAGCAAGGGAAGAG-AGCUGCGGGCUGAAUAAUCCCGUAGUGCGACGGUACCUUGC--GUAAGCCAC-GGCUAAC-UACGUGCCAGCAGCCGCGGUAAUACGUAGGUGGCAAGCGUUGUUCGGAAUUAUUGGGCGUAAAGGGCGCGUAGGCGGCUUGUUAAGUCGGCUGUGAAAGCCCGGGGCUCAACCCCGGAGGGUCAGCCGAUACUGGCAGGCUAGAGUACGGAAGAGGUAGCUGGAAUUCCCGGUGUAGCGGUGAAAUGCGUAGAUAUCGGGAGGAACACC-UGAGGCGAAGGCGGGCUACUGGGCCGAU-ACUGACGCUGAUGCGCGAAAGCCAGGGGAGCGAACGGGAUUAGAUACCCCGGUAGUCCUGGCCCUAAACGAUGGACACUUGGUGUGUCGGGUU---UCCA-----UCCCGAUGUGCCGGAGCUAACGCGUUAAGUGUCCCGCCUGGGGAGUACGGUCGCAAGGCUGAAACUCAAAGGAAUUGACGGGGACCCGC-ACAAGCGGUGGAGCAUGUGGUUUAAUUCGACGCAACGCGAAGAACCUUACCUGGG-UUAAAUC-CCAGU--UGUAAGC-CUC-AGAGAUGAG-GCCCUC-CCGCAA-GG-GACGGCUGGGAAGGUGCUGCAUGGCUGUCGUCAGCUCGUGUCGUGAGAUGUUGGGUUAAGUCCCGCAACGAGCGCAACCCUUACCACUAGUUGCCAGCAUU----U-A-G-----UUGGGCACUCUAGCGGAACUGCCGGUGAUAAACCGGAGGAAGGUGGGGAUGACGUCAAGUCAUCAUGGCCUCUAUGUCCAGGGCUACACACGUGCUACAAUGGCCGGUACAAACCGCUGCGAACUCGCGAGAGGGAGC-CAAUCGGAAAAAGCCGGUCUCAGUUCGGAUUGGAGUCUGCAACUCGACUCCAUGAAGUUGGAAUCGCUAGUAAUCGCAGAUCAGC-ACGCUGCGGUGAAUACGUUCCCGGGUCUUGUACACACCGCCCGUCACAUCACGAAAGUGGGUUGUACUAGAA-------------------------------------------------------------------------------------------------------------
>13_1_40cm_3_scaffold_323928_16S_1
[truncated: 386,567 more chars]
