# Supplementary material for: Proteogenomic analyses indicate bacterial methylotrophy and archaeal heterotrophy are prevalent below the grass root zone
Source: PeerJ. 2016 Nov 8;4:e2687. doi: 10.7717/peerj.2687 (PMC5103831; doi:10.7717/peerj.2687)
Supplement: Supplemental Information 2 [file peerj-04-2687-s015.fa]

>xoxF_296445419_15746_Methylosinus_trichosporium_OB3b
--M--------------SRWPF---SRRSDFLREQPSTDSRPRSLIGLVAAFALSSGALSADAQAQTAAEWTTAGGTSQGTRYSKLAEITPANVGSLVEEFSYPTGTKGSHQGSPLVVGSVMYVVTPFPNKLIALDLTRPGMAL--WTFDPRPAGFA-RGLTCCDIVNRGAAY------AKGLVVYTLLDGNVVAVDAKTGKQVWRKKVADPWTGETLNTAPIIVRDKVIFGSSGSEMGIRGSVRALDLATGALVWQAYSTGPDAEVKIDSSFHPFYAKDQ------------------------------G-VDRGATTW-----PGSLWRNGGASSWTWVTYDPALDLIFYGTSQPGTFNPDMR--P-G------ENKWAATIFARKPETGQAAWAYQTVPHDNWDYDATSENTVVD-LTIGGVKRQVIVNFHKNGFNYILDRATGELVSAKPFANL-NWATGVSLTT-----GLPSVVAAKRTHE---GVATNDICPSAFGAKDWEYSTYSPKTKLFYFGAMNLCMNYEALKVNFIASTPIVGASLAMYP--GP---GGN------MGEFVAFDPVAGKRAWTIAEPLPVFGGALSTASGVVFYGTLDRKFKAVDAKT-GQLLLSKDLECGVASAPITFSGPDGKQRVAITTGLGGFAGGPCPAGAVFGEDSVASPSGRAAI-EFGATAAPAAPSTATSGYVHVYKLP-------------------
>xoxF1_21240774_766315_Xanthomonas_axonopodis_pv._citri_str._306
--M---LALSAVLSGCKKDTPT---ETAAPATAATPAAAP----AAAPAAAAVVD-TDSEFTANASNADNWGGVGRDFALTRHSPLAEINRDNVKNLKMSWEMKTDATRGHEGQPLVIGSIMYMVSAYPNNVFAIDLAADDGGKVLWKYTPQQDERS-VAVACCDTVNRGASY------ADGKLVFGSLSGDVIALDAKTGKEVWKQKLAHPDKGETITMAPIIADGKVVAGISGNEFGVLGRVAAYNLDDGKQAWSCDAAGTDKAICLGPDFNKAN--PQHGQL--------------------------G--DLGVKTF-----PNDEWKRGGGAAWGWYSYDPKLKLVYYGTGNPGLWSPSYR--C-GKT-ECNDNKWSMTLFARKIDTGEAVWGYQKTPFDQWDYDGINEPILVD-LSIDGKQVPSVVQFDRNGFAYVLDRRDGTLLRAHKFVPA-NWAERIDMKT-----GRPVKVAAHSPLE---RGKKVQAFPSAMGGKDQQPCSVDPANAVFFCGTNNWHMELEPQERGNTMGLPYVFANVMMKP-NEP----GA------LGIVKAFDVVEGKSKWEIKEKYPVWSGTLVTDGGLVFYGTLDGWFRAVDKDT-GKKLWETKLPSGIIGNPIAYKA-NGHQYVAVFSGIGGWIGLPVT-AGL------DPSDPYGALGAAGLAFGAGFDKIPLGGMVHSFRIDGAGKTVTATATATATAGGG
>xoxF1_188989396_808300_Xanthomonas_campestris_pv._campestris_str._B100
--M---LALSAVLAGCKKDTPA---EPAAPA----QTAAP----AAAAPAAAVVD-TDGEFTTNASNPDNWGGVGRDFALTRHSPLAEINRDNVKNLKMSWEMKTDATRGHEGQPLVIGSIMYMVSAYPNNVYAIDLASDDGGKVLWKYTPQQDERS-VAVACCDTVNRGASY------ADGKLVFGSLSGDVIALDAKTGKEVWKQKLGHPDKGETITMAPIIADGKVIAGISGNEFGVLGRVAAYNLADGKQAWSCDAAGTDKSICLGADFNKAN--PQHGQL--------------------------G--DLGVKTF-----PNDEWKRGGGAAWGWYSYDPKLKLLYYGTGNPGLWSPSYR--C-G---ECNDNKWSMTLFARKIDTGEAVWGYQKTPFDQWDYDGINEPILVD-LTIDGKEVPSVVQFDRNGFAYVLDRRDGTLLRAHKFVPA-NWAERIDMKT-----GRPVKVAAHSPLE---RGKKVQAFPSAMGGKDQQPCSVDPANAVFFCGTNNWHMELEPQERGNTMGLPYVFANVMMKP-NEP----GA------LGIVKAFDVVEGKSKWEIKEKFPVWSGTLVTDGGLVFYGTLDGWFRAVDKDT-GKKLWEMKLPSGIIGNPIAYKA-NGHQYVAVFSGIGGWIGLPVA-AGL------DPADPYGALGAAGLAFGAGFDKIPLGGMVHTFRIDGAGKTVTASATATAAAGGG
>xoxF1_325922712_4011_Xanthomonas_gardneri_ATCC_19865
--M--------------LALSA---ALSGCKKDAATETAAPAPAAAPAAAPPAAAVTDGEFTTNASNPDNWGGIGRDFALTRHSPLAEINRDNVKNLKMSWEMKTDATRGHEGQPLVIGSIMYMVSAYPNNVFAIDLQDGGKVL--WKYTPQQDERS-VAVACCDTVNRGASY------ADGKLVFGSLSGDVIALDAKTGKEVWKQKLGHPDKGETITMAPIIADGKVIAGISGNEFGVLGRVAAYSLADGKQVWSCDAAGTDKSICLGADFNKAN--PQ----HG------------------------QLGDLGVKTF-----PNDEWKRGGGAAWGWYSYDPKLKLLYYGTGNPGLWSPSYR--C-G-----KDNKWSMTLFARKIDTGEAVWGYQKTPFDQWDYDGINEPILVD-LTIDGKEVPSVVQFDRNGFAYVLDRRDGTLLRAHKFVPA-NWAERIDMKT-----GRPVKVAAHSPLD---RGKKVQAFPSAMGGKDQQPCSVDPANAVFFCGTNNWHMELEPQERGNTMGLPYVFANVMMKP-NEP----GA------LGIVKAFDVVEGKSKWEIKEKFPVWSGTLVTDGGLVFYGTLDGWFRAVDKDT-GKKLWEMKLPSGIIGNPIAYKA-NGHQYVAVFSGIGGWIGLPVA-AGL------DPADPYGALGAAGLAFGAGFDKIPLGGMVHTFRIDGAGKTVTASATATAAAGGG
>xoxF1_392373140_109718_Candidatus_Methylomirabilis_oxyfera
--M--------------GKPLSGSTMAGMIA----GALMLAIASGSAL--------ANEEIVRASKNPDLWPAPGRDLAMTRHSPLKDINTANVGKLQMMWSQSTGALRGHQGQPIVVTPMMFFVSPWPNIVQALDLSDPDHPKQVWNYKTDRDELA-VTRACCDTINRGLNY------ADGKVVFHTLDGYVIALDAKTGKEIWTVKHAWSDKGETITGPTLIAENKVIIGFGGDEFAARGRVTAYDLKTGKQVWNCHSTGSDKDVCLTPETNKAN--PHYGTY--------------------------G-KNLGMITY-----PNDEWKIGGGAPWEWFTYDPELRLVYVPTGNPGHWSPSYR--C-GETGKCNDNKWAMTIFARKIDTGEAVWAYQMTTFDQWDYDGVNEPVLVD-MKVDGKMRKTLVHFDRNGFAYVLDRADGTLLRAHKFFPL-NWAEKVDLKT-----GRPVKIKEHSPFA---RHVSTQVCPSSLGAKNQQPIAIDPKEHIAYVATNWWCMEYEPQERTHTQGMLYVFANVFTYP--IE---KGV------ASKVQKFNVLTGETEWAIPDAYPDWGGMLTTDGDLLFYGSLSGDFRAVDRKS-GKVLWSRKLGSGIIGNPITYKI-KGKQYVSVLAGIGGWIGLPVT-AEL------DFDDKYGAIGATAMAKLTGLDKIPQGGVLYTFRID-------------------
>xoxF1_217976200_3462095_Methylocella_silvestris_BL2
--M-----------NLRKSLPWRAAFAGLAM-----ASLS----GAAW--------SDEEIIKNSKNPDLWPGMGQNLGLQRHSELKDINKDNVSNLQMSWSQSSGALRGHEGQPVVVKPMMFFVSAWPNIVQALDLSDPDNPVQVWSYNTDRDVSA-VPRACCDVVNRGVNY------ADGKLLFNTLDGFLIALDAKTGQELWVVKHAFPEHGETVTSAPLIAKDKVIVGFGGDEFAARGRLEAYDLATGDLAWRCQSNGTDKDVCLTPDTNKAH--PEHGTY--------------------------G-HDIGLSSY-----PGDEWKRGGGSPWAWYSYDPELGLVYASTGNPGNWSPTTR--C-G-----ADNKWSMTIFARKVDTGEVVWAYQMTPFDQWDYDGVNENILVDMPNVDGKPVKALVHFDRNGFAYVLDRTDGNLLRAHKFVTV-NWAEKVDLKT-----GRPVKVPEHSPFK--IGVNTQA-CPSAMGGKDQQPASVDPKDTNFYVPTNNWCMEDEPQARTHTQGTVYVFANVYMYP-EKP----GV------TGKLKKFDVLTGKTAWEVPDAYPNWSGTLNTAGGLVFYGSLNGDFRAVDRDN-GKVLWQRKLGSGIIGNPIAYKI-KGHEYISVFAGIGGWIGLPAV-AGL------DLEDKFGAIGSTALTKVIGLNKIPQGGALYTFRVPDKEATAH------------
>xoxF1_487404835_3055598_Methyloferula_stellata_AR4
--M---IGHAAAATLVLAATTV---FAQAES----SSAAT----SNMGPTATSMTVSDAEVMKNSKNPDLWPAMGQNLGLDRHSDLKEINKESVGNLQMAWSQSTGALRGHEGQPVVVKPMMFFVSAWPNIVQALDLSDDNPVQV-WSYKTDRDLSA-VPRACCDTVERGVNY------ADGKVLFNTLDGYLIALDAKTGKEDWVVKHAYPEHGETVTSAPLIADDKVIVGFGGDEFAARGRLEAYNLADGKLVWRCQSNGTDKDVCMTPDTNKAN--PQHGTY--------------------------G-HDIGMSSY-----PGDEWKRGGGSPWAWYSYDPELKLVYASTGNPGNWSPTTR--C-GED-ACNDNKWSMTIFARKVDTGEVVWAYQMTPFDQWDYDGVNENILVDMPNVDGKPRKTLVHFDRNGFAYVLDRSDGTLLRANKFVTV-NWAEKVDLKT-----GRPVKVPEHSPFK--IGVNTQA-CPSAMGGKDQQPGSVDPKDTKFYMPTNNWCMEDEPQARTHTQGTVYVFANVYMYP-EKP----GV------MGKLKKFDVLTGKTDWEIPDAYPNWGGTLNTDGGLVFYGSLNGDFRAVDREN-GKVLWQRKLGSGILGNPITYKV-KGHQYVSVFAGIGGWIGLPAV-AGL------DLDDKFGAIGSTALTKVGGFNKIPQGGTLYTFRIPEKSAQK-------------
>mxaF_253997713_771988_Methylovorus_glucosetrophus_SIP3-4
--M--------------KARIT---ATGFAVAGLALSAMLP---SVAA--------AADSLEALGANPNNWTMQTGDYTGQHYSRLSQITTGNVKNLKAAWSFSTGLLHGHEGAPLVIGDMMYINTPFPNNTFALNLAE-PEKIV-WQHKPKQDASV-KAVACCDIVNRGLAY------DDGRIFKTQLDGHLVALDAKTGKELWKMENCDPAVGSTITQAPFAVKGKVLVGCSGAELGVRGYVTAYDQKTGELVWRSFATGPDNELNLAKDFNKDN--PHY-----------------------------GQMGLGTKTW-----EGEAWKIGGGTNWGWYAYDPKLNLFYYGSGNPAPWNETMR--P-G------DNKWTMTIWARDVDTGAAKWGYQKTPHDEWDFAGVNQMILTD-QPVGGKSQPLLTHVDRNGIMYTLNRQTGSIVQAAKVDPAVNVFKKVDLKT-----GLPLRDPEFSTRM---DHKGTNICPSAMGFHNQGLDAYDPDSRTFYFGLNHICMDWEPFMLPYRAGQFFVGATLAMYP--GP---NGPTKKE--MGQVRAMDGVTGEVKWTKWEKFSVWGGTLATKGGLVFYNTLDGNIKALDKTN-GKEIWKFKMPSGAIGAPMSYAY-KGKQYIATNYGVGGWPGVGLV-FDL--T---DPSAGLGAVGAF--KELQSYTQM--GGGVMVFGL--------------------
>mxaF_91774356_2185147_Methylobacillus_flagellatus_KT
--M--------------KGRVS---HVGISAA---VSSLL----VLATVQG---AQANQEVLNLQKNADNWALQTGNYTGQHNSTLSQINKSNVKNLKAAWSFSTGVLHGHEGAPLVIGDMMYVHSAFPNNTFAINLNDPGVIA--WQHKPKQIASV-KAVACCDIVNRGLAY------GDGKIVKTQLDGRLVALDAKSGKIVWEIEVCDPKVGATLTQAPFVAKNSVLVGCSGAELGVRGAVNSFNLKTGELQWRAFATGPDEEVRLAKNFNSDN--PHY-----------------------------GQFGLGLKTW-----EGDAWKIGGGTNWGWYAYDPKLNLFYYGSGNPAPWNETMR--P-G------DNKWTMTIWARDLDTGEAKWGYQKTPHDEWDFAGVNQMILSD-HKVDGKVTPLLTHIDRNGIMYTLNRDNGNLIQAAKVDPAVNVFKKVDLKT-----GTPVRDPEFSTRM---DHKSTNVCPSAMGFHNQGLDALDLDEPIVYAGLNHICMDWEPFMLPYRAGQFFVGATLAMYP--GP---SGPTKKE--MGQVRAMDIVTGKYKWTKWEKFAVWGGTLATKGGLVVYNTLDGYIKALDKDN-GKDLWKFKMPSGGIGAPMTYQF-KGKQYIGSMYGVGGWPGVGLV-FDL--T---DPSAGLGAVGAF--KELQNHTQM--GGGLMVFSL--------------------
>mxaF_484077085_50605_Methylophilus_methylotrophus_DSM_46235__ATCC_53528
--M---------------KLKSSRAVVGALV-----GGLFASISGLAV--------ADADLDKALNTPGAWPVATGGYYSQHNSPLAQINKSNVKNVKAAWSFSTGVLNGHEGAPLVIGDMMYIHSAFPNNTYALNLND-PGKIV-WQHKPKQDAST-KAVMCCDVVDRGLAY------GAGQIVKKQANGHLLALDAKTGKINWEVEVCDPKVGQTLTQAPFVAKDTVLMGCSGAELGVRGAVNAYDLKTGELKWRAFATGSDESIRLAKDFNKDN--PHY-----------------------------GQFGLGLKTW-----EGDAWKIGGGTNWGWYAYDPKLNLFYYGSGNPAPWNETMR--P-G------DNKWTMTIWGRDLDTGMAKWGYQKTPHDEWDFAGVNQMVLTD-QPVNGKMTPLLSHIDRNGILYTLNRENGNLIVAEKVDPAVNVFKKVDLKS-----GTPVRDPEFATRM---DHKGTNICPSAMGFHNQGVDSYDPESRTLYAGLNHICMDWEPFMLPYRAGQFFVGATLAMYP--GP---NGPTKKE--MGQIRAFDLTTGRAKWTKWEKFAAWGGTLYTKGGLVWYATLDGYLKALDNKD-GKELWNFKMPSGGIGSPMTYSF-KGKQYIGSMYGVGGWPGVGLV-FDL--T---DPSAGLGAVGAF--KELQNHTQM--GGGLMVFSL--------------------
>mxaF_254490993_85116_Methylophaga_thiooxydans_DMS010
--M-----------RETQHNRWSTVGTALAV-----SSAIGMMSGMAV--------ANEKLVELQQSNENWVMQGKDFSGTHYSTATQINKKNVKRLRPSWSFSTGVLNGHEGAPLVIDGTMFIHTPFPNNTFAVDLDE-PGVIK-WEHKPKQDPAA-RAVACCDVVNRGLAYWPGDDKTPAMIVKSQLDGHVVALNAETGEVHWKVENADISVGQTETAAPFVAKDLVIQGSSGAELGVRGYVTAYDIHTGEMAWRWYATGPDSDIGLQKDFNSDN--PHY-----------------------------GQKNLGVSTW-----EDKAWKIGGGTNWGWYAYDPDLDMFYYGSGNPAPWNETMR--P-G------DNKWTMTIWGRDLETGLAKFGYQKTPHDEWDYAGVNVMMLSEQKDKNGKMRKLLTHPDRNGIVYTLDRETGDLVSANKMDDTANWVKKVDLET-----GLPIRDPEYGTRM---GHRSRDICPSAMGFHNQGFDSYDPKRELFYLGINHLCMDWEPFMLPYRAGQFFVGANVWTYP--GP---KGDRQNGVGSGQVKAYNAITGDFAWEKMEKFSIWGGTMATAGGLVVYGTLDGFIKARDADN-GELLWKFKLPSGAIGHPMTYTH-EGTQYVAINYGVGGWPAVGLV-FDL--N---DPSAGLGAVGAF--KELARNTQM--GGGVMVFALDGKSPYDDLSLGEFSK----
>mxaF_472232375_2382_Methylophaga_lonarensis_MPL
--M----------RERNIGKLS---KKGTAVL---LGSVL----GLVSSGA---VLANNTLVELSKSESNWVMQGKNYSADHFSTQTQINKDNVKDLRAAWSFSTGVLSGHEGAPLVIGDMMYIHSPFPNITFAINLNDPGRIV--WEHKPQQDPAA-RAVACCDVVNRGLAYWPGDDKLPAMIVKSQLDGHVVALNAETGAVHWKVETADISVGQTQTQAPFVIKDLVIQGSSGAELGVRGYLSAFDIHTGEMVWRWYATGPDDEIGLANDFNKHN--PHY-----------------------------GQKGLGLSTW-----EGDAWKIGGGTNWGWYAYDPDLEMFYYGSGNPAPWNETMR--P-G------DNKWTMTIWGRDADTGLAKFGYQKTPHDEWDYAGVNVMMLSEQKDKDGKMRRLLTHPDRNGIIYTLDRETGDLVSADKMDDTANWVKHVDMQT-----GLPVRDPEYSTRM---GHRSRDICPSAMGFHNQGMDSYDPDRQLFFLGLNHLCMDWEPFMLPYRAGQFFVGANVWSYP--GP---KGDRQQGIGSGQIKAYNAITGEFAWEKMEKFSIWGGTMATAGGLVFYGTLDGFIKARDSDN-GDLLWKFKLPSGAIGHPMTYTH-KGTQYVAINYGVGGWPAVGLV-FDL--N---DPSAGLGAVGAF--SELARYTQM--GGGLMVFSLDGRSPYNDLSLGEYEM----
>mxaF_386270271_2125443_Methylophaga_frappieri
--M----------RENTLNRLV---KVGSALV---AGSVI----GLGGTTA---AVANDKLVELQKDEANWVMQGKNYSANHYSSSKQINKKNVTDLAPAWTFSTGLLNGHEGAPLVVGDMLYIHTPFPNNTFAINLNNPGQIV--WEHKPKQDPAA-RAVACCDVVNRGLAYWPGDSKTPAMIVKSQLDGHVVALNAETGEVHWKVENGDISVGQTQTQAPFVAKDLVIQGSSGAELGVRGYVTAFDIHTGEMAWRWYATGPDSEIGLANNFNSEN--PHY-----------------------------GQKNLGTQTW-----EDDAWKIGGGTNWGWYAYDPDLEMFYYGSGNPAPWNETMR--P-G------DNKWTMTIWGRDVNTGLAKFGYQKTPHDEWDYAGVNVMMLSEQEDKDGKMRKLLTHPDRNGIVYTLDRETGDLVSADKMDDTANWVKKVDLET-----GLPIRDPEFSTRM---GHRSRDICPSAMGFHNQGMDSYDPERELFYLGINHLCMDWEPFMLPYRAGQFFVGANVWSYP--GP---KGDRANGIGSGQVKAYNAISGDFAWEKMEKFSVWGGTMATAGGLVFYGTLDGFIKARDADN-GDLLWKFKLPSGAIGHPMTYTH-DGIQYVAINYGVGGWPAVGLV-FDL--N---DPSAGLGAVGAF--KELARTTQM--GGGFMVFSLDGESPYTKDLSVGEYEM---
>mxaF_387125902_548395_Methylophaga_sp._JAM1
--M----------REKKLSRLT---KTGSAAL---VSSVI----GMMTVGA---AFANDKLVELQKDEANWVMQGKNYSADHYSSSKQINKKNVSKLAPSWTFSTGVLSGHEGAPLVIGDMMYIHSPFPNNTFAINLNDPGTIV--WEHKPKQDPAA-RAVACCDVVNRGLAYWPGDDKTPAMIVKSQLDGHVVALNAETGELHWQVENGDISVGQTQTQAPFVVKDLVIQGSSGAELGVRGYVTAFDIHTGEMAWRWYATGPDSEIGLAKDFNSEN--PHY-----------------------------GQKDLGLKTW-----EDEAWKIGGGTNWGWYAYDPDLEMFYYGSGNPAPWNETMR--P-G------DNKWTMTIWGRDADTGLAKFGYQKTPHDEWDYAGVNVMMLSEQKDKSGKMRKLLTHPDRNGIIYTLDRETGDLVSADKMDDTANWVKKVDLET-----GLPIRDPEFSTRM---GHRSRDICPSAMGFHNQGMDSYDPERQNFYLGINHLCMDWEPFMLPYRAGQFFVGANVWSYP--GP---KGDRQRGIGSGQVKAYNAITGEFAWEKMEKFSIWGGTMATAGGLVFYGTLDGFIKARDADN-GDLLWKFKLPSGAIGHPMTYTK-DGVQYVAINYGVGGWPAVGLV-FDL--N---DPSAGLGAVGAF--KELARNTQM--GGGLMVFALDGKGPYDDLSVGEYEM----
>mxaF_119385557_168731_Paracoccus_denitrificans_PD1222
--M----------NRNTPKARG---ASSLAMA---VAMGL----AVLTTAP---ATANDQLVELAKDPANWVMTGRDYNAQNYSEMTDINKENVKQLRPAWSFSTGVLHGHEGTPLVVGDRMFIHTPFPNTTFALDLNEPGKIL--WQNKPKQNPTA-RTVACCDVVNRGLAYWPGDDQVKPLIFRTQLDGHIVAMDAETGETRWIMENSDIKVGSTLTIAPYVIKDLVLVGSSGAELGVRGYVTAYDVKSGEMRWRAFATGPDEELLLAEDFNAPN--PHY-----------------------------GQKNLGLETW-----EGDAWKIGGGTNWGWYAYDPEVDLFYYGSGNPAPWNETMR--P-G------DNKWTMAIWGREATTGEAKFAYQKTPHDEWDYAGVNVMMLSEQEDKQGQMRKLLTHPDRNGIVYTLDRTNGDLISADKMDDTVNWVKEVQLDT-----GLPVRDPEFGTRM---DHKARDICPSAMGYHNQGHDSYDPERKVFMLGINHICMDWEPFMLPYRAGQFFVGATLTMYP--GP---KGDRQNALGLGQIKAYDAISGEMKWEKMERFSVWGGTMATAGGLTFYGTLDGFIKARDSDT-GDLLWKFKLPSGVIGHPMTYKH-DGRQYVAIMYGVGGWPGVGLV-FDL--A---DPTAGLGSVGAF--KRLQEFTQM--GGGVMVFSLDGESPYSDPNVGEYAPGEPT
>mxaF_487404835_3067797_Methyloferula_stellata_AR4
--V---------------SLVAAAAALQLSA-------------PVAM--------ANDKLIELSKSNENWVMPARTYDADNYSPDTQINTTNVKQLKVAWSFSTGVLNGHEGAPLVVGGKIYINSPFPNNVFALDLDN-PGKIL-WQYKPKQNPAA-RSVACCDLVNRGLAYWPGDGKTPPLIFNNQLDGNVVALNAETGEFYWQVENSDIHVGSTLTIAPYVVKDEVLVGSSGAELGVRGYITAYDVRTGEQKWRAYATGPDKEMLLGKDFNIHN--PQY-----------------------------GQAGLGLATW-----EGDAWKIGGGTNWGWYAYDPGTNLVYFGTGNPSPWNATMR--P-G------DNKWTMTIFGRDVDSGEAKFGYQKTPHDEWDYAGVNNMLLSDEKDKDGKVHKLLTHPDRNGFIYTLDREKGDLFTVGKIDDTMNEFKDVDFKT-----GQPIRDPEYGTRM---DHQAKDVCPSAMGYHDQAHDSYDPTKQLFFIAANHICMDWEPFMLPYRAGQFFVGATLSMYP--GP---KGDRQNYLGLGQVKAYDALTKSFKWQVMERFAAWGGTMATAGNLVFYGTLDGYIKARNSET-GELLWKFKMPSGAIGYPITYEH-KGVQYVAIYYGVGGWPGVGLV-FDL--Q---DPTAGLGAVGAF--KNLQKWTQQ--GGGLLVFSLNGQGPYDDVNLDEYDTKVIR
>mxaF_114326664_395292_Granulibacter_bethesdensis_CGDNIH1
--M--------------RKSKTGLLASASLCAVLGVAAGA----TSAM--------AEDKLIELSKSNENWLMPGRTYEAQNYSPLKQITTKNVKDLKVAWTFSDGVLNGHEGAPLVVNNTMYVTGPFPNRTFALGLDN-PGRII-WENNPKQSANA-RSVACCDVVNRGMAYWPGDSKTPALIFKNLLDGRLTAMNAKTGDVVWQMENGDIKVGQTETQAPYVVKDLVITGSSGAELGVRGFITAYDVHTGAQKWRAYETGPDSDLLLAKDFNIHN--PQY-----------------------------GQFGLGTETW-----QEETWKIGGGTNWGWYAYDPGTNLIYYGSGNPAPWNATMR--P-G------DNKWTMTIFGRDADTGEAKFGYQKTPHDEWDYAGVNVMMLSEQKDKDGKLRKLLTHPDRNGIVYTLDRTNGDLVSANKIDDTVNWVKHVDLKT-----GIPVRDPEYATYM---DHKGRDICPSAMGYHNQGFDSYSPEKQQFFLGVNHICMDWEPFMLPYRAGQFFVGATLNMYP--GP---KGNRQTYEGLGQIKSYNAITGQFKWQKMERFAVWGGTMATAGNLVFYGTLDGFIKARNQDT-GELLWKFKLPSGVIGYPITYEH-KGTQYVAIYYGVGGWPGVGMV-FDL--N---DPSAGLGAVGAF--KELAHYTQQ--GGGVFVFSLGGKGPYDDPKVGEYAN----
>mxaF_298290017_4427337_Starkeya_novella_DSM_506
--M--------------SRLHSSASALTVVA-----ALAAAVSLGATAPAV-----ANDKLVELSKNTDNWPMTGKNYSANNYSEANQITKQNVKQLRPAWSFSTGVLSGHEGTPLVVDNVMYIHSPFPNTTFAVGLDD-PGKIL-WQHKPKQNPTA-RAVACCDVVNRGLAYWPGNGTVGPLIIKTQLDGHVVALNAKTGEEYWKLENSDIKVGSTLTIAPYVVKDTVLIGSSGAELGVRGYVTAYDIATGAQKWRAYATGPDDQVMLGADFNSAN--PHY-----------------------------GQKGLGQATW-----EGEAWKIGGGTNWGWYAFDPGTNLFYYGSGNPAPWNETMR--P-G------DNKWTMTIWGRDIDTGEAKFGYQKTPHDEWDYAGVNVMMLSEQQDKTGKMRKLLTHPDRNGIVYTLDRENGDLISADKIDDTVNWVKQVDLKT-----GLPQRDPEYATRM---DHKGRDICPSAMGYHNQGHDSYDPERKSFFMGINHICMDWEPFMLPYRAGQFFVGATLWMYP--GP---KGDRQTYEGLGQVKAYDAINNKYKWQVMERFSAWGGTLATAGGVMFYGTLDGFIKARDSDT-GELLWKFKLPSGVIGHPMTYTH-KGKQYVAIYYGVGGWPGVGLV-FDL--N---DPTAGLGSVGAF--KQLQHYTQM--GGGVMVFSLNGDGPYDDPNVGEYSTNVIQ
>mxaF_300021538_1348139_Hyphomicrobium_denitrificans_ATCC_51888
--M--------------KRLASTSMLMSASC----MALAAAVHMGAATSAL-----ANDKLIELSNSNENWVMPGKNYDSNNYSTSTQINVDNVKQLKHAWSFSTGELHGHEGAPLVIGDVMYVHSSFPNKTFALDLND-PGHIL-WQHSPKQDPAA-RSVACCDLVNRGLAYWPGDDKTPSLIIKTQLDGHLVALNAKTGEEFWKVENGDIKVGQTLTQAPYVVHDLAIVGSSGAELGVRGHVTAYNVRTGEQAWRYYATGPDAEIGLADDFNSAN--PHY-----------------------------GQKGLGTATW-----EGDAWKIGGGTNWGWYAYDPAANLIYYGSGNPAPWNETMR--P-G------DNKWTMTITARDADTGKMKFGYQKTPHDEWDFAGVNVIMLSEQTDKTGKKRKLLTHPDRNGIVYTLDRENGDLISADKLDDTVNVFKTVDLKT-----GLPVRDPEYGTRM---DHKGTDICPSAMGYHNQGHDSYDPQKQLFFMGINHICMDWEPFMLPYRAGQFFVGATLWMYP--GP---KGDRQNYLGLGQIKAYNAITNEYKWQHMERFSVWGGTLATAGNLVFYGTLDGFLKARNSDT-GQLVWKHKLPSGVIGYPMTYEH-KGVQYIAVMSGVGGWPGVGLV-FDL--Q---DPTAGLGAVGAF--KNLQNYTQM--GGSLEVFSLDGKNPYDDVNVGEYEKG---
>mxaF_483769747_904579_Methylocystis_rosea_SV97
--M--------------RKLLNSVSLLSVLI-----AAPM----VTMSAAT-----AEDKLEALTKSEDNWAMQGKNYSSNHYSTLTQVNADNVKNLKVAWSFSTGLLSGHEGSPIVIDGKMYIHTSFPNNTFALNLDD-PTRIL-WQHKPKQNAAA-RAVACCDIVNRGLAYWPGDGKAPALIVKTLLDGHVVALNASTGEEYWKIENSDFKVGSTLTVAPHIYKDIVLIGSSGAELGVRGYMTAYDVRTGEQKWRAYATGPDSDVLIGDDFNKAN--PHY-----------------------------GQKGLGTATW-----EGDAWKIGGGTNWGWFAYDSGTNLVYYGSGNPAPWNETMR--P-G------DNKWTMTIWGRDLNTGEAKFGYQKTPHDEWDYAGINFMMLSEQKDKDGKLRKLLTHPDRNGIVYTLDRTDGTLVSADKIDDTVNVFKKVDLKS-----GLPVRDPEYGTRM---DHLAKDICPSAMGYHNQGLDSYDPNKELFFLGVNHICMDWEPFMLPYRAGQFFVGATLNMFP--GP---KGDRQKAEGLGQIKAYNAITGKFKWEKMERFAVWGGTAATAGNVVFYGTLDGFIKARHSDT-GELLWKFKLPSGVIGHPIVYQH-NGVEYLAIMYGVGGWPGVGLV-FDL--Q---DPTAGLGAVGAF--KQLANYTQM--GGGVMVFSLDGKGPYDDLSVGEYKAN---
>mxaF_402770565_2667958_Methylocystis_sp._SC2
--M--------------RKLLNSVSLLSVLI-----AAPI----VTMSAAT-----AEDKLEALTKSEDNWAMQGKNYSSNHYSTLTQVNADNVKNLKVAWSFSTGLLSGHEGSPIVVDGKMYVHTSFPNNTFALSLDD-PTRIL-WQHKPKQNAAA-RAVACCDIVNRGLAYWPGDGKAPALIVKTLLDGHVVALNANTGEEYWKIENSDFKVGSTLTVAPHIYKDIVLIGSSGAELGVRGYMTAYDVRTGEQKWRAYATGPDSDVLIGDDFNKAN--PHY-----------------------------GQKGLGTATW-----EGDAWKIGGGTNWGWFAYDSGTNLVYYGSGNPAPWNETMR--P-G------DNKWTMTIWGRDLNTGEAKFGYQKTPHDEWDYAGINFMMLSEQKDKDGKLRKLLTHPDRNGIVYTLDRTDGTLVSADKIDDTVNVFKKVDLKS-----GLPVRDPEYGTRM---DHLAKDICPSAMGYHNQGLDSYDPNKELFFLGVNHICMDWEPFMLPYRAGQFFVGATLNMFP--GP---KGDRQKGEGLGQIKAYNAITGKFKWEKMERFAVWGGTAATAGNVVFYGTLDGFIKARHSDT-GELLWKFKLPSGVIGHPIVYQH-KGVEYLAIMYGVGGWPGVGLV-FDL--Q---DPTAGLGAVGAF--KQLANYTQM--GGGVMVFSLDGKGPYDDLSVGEYKAN---
>mxaF_296446533_13071_Methylosinus_trichosporium_OB3b
--M--------------RKLLNSVSLVSVLL-----AAPF----ALSAPAR-----AEDKLEALTKSEDNWVMQGKNYSANHYSALTQINTDNVKNLKVSWSFSTGLLSGHEGSPIVVDGKMYIHTSFPNNTFALNLDD-PTRIL-WQDKPKQNAAA-RAVACCDIVNRGLAYWPTDGFTPSLIIKTLLDGNVVALNAETGALVWKIENSDYKVGSTLTVAPHVYKNIVLIGSSGAELGVRGYMTAYDVRTGEQKWRAYATGPDSDVLIGDDFNKAN--PHY-----------------------------GQKGLGTATW-----EGDAWKIGGGTNWGWFAYDPDTNLVYYGSGNPAPWNETMR--P-G------DNKWTMTIWGRDLETGEAKFGYQKTPHDEWDYAGINFMMLSEQKDKEGKLRKLLTHPDRNGIVYTLDRTDGTLVSADKIDDTVNVFKKVDLKS-----GLPVRDPEYGTRM---DHLAKDVCPSAMGYHNQGLDSYDPTKELFFLGVNHICMDWEPFMLPYRAGQFFVGATLNMFP--GP---KGDRQKGEGLGQIKAYNAITGKFKWEKMERFAVWGGTAATAGNVVFYGTLDGFIKARNSDT-GDLLWKFKLPSGVIGHPIVYQH-KGVEYVAILYGVGGWPGVGLV-FDL--Q---DPTAGLGAVGAF--KQLANYTQM--GGGVMVFSLNGNGPYDDVNLGEYKAN---
>mxaF_484085293_16058_Methylocystis_parvus_OBBP
--M--------------RKFLNSVSLLSVLI-----AAPV----AMATMAQ-----AEDKLEALTKSEDNWAMQGKNYSANHYSTLTQINSDNVKNLKVSWSFSTGLLSGHEGAPIVVDGKMYVHTSFPNNTFALDLSD-PTRIL-WQHKPKQNAAA-RAVACCDIVNRGLAYWPGDGKTPSLVVKTLLDGNVVALNAETGQEYWKVENSDFKVGSTLTVAPHIYKDVVLIGSSGAELGVRGYMTAYDVRTGEQKWRAYATGPDSEVLIGDDFNKAN--PHY-----------------------------GQKGLGTSTW-----EGDAWKIGGGTNWGWFAYDPGTNLVYYGSGNPAPWNETMR--P-G------DNKWTMTIWGRDLETGQAKFGYQKTPHDEWDYAGINFMMLSEQKDKEGKLRKLLTHPDRNGIVYTLDRTDGTLVSADKIDDTVNVFKKIDLKS-----GLPVRDPEYGTRM---DHLAKDVCPSAMGYHNQGLDSYDPTKELFFLGVNHICMDWEPFMLPYRAGQFFVGATLNMYP--GP---KGDRQKAEGLGQIKAYNAITGQFKWEKMERFAVWGGTAATAGNVVFYGTLDGFIKARNSDT-GDLLWKFKLPSGVIGHPIVYQH-KGVEYVAILYGVGGWPGVGLV-FDL--Q---DPTAGLGAVGAF--KQLANYTQM--GGGVMVFSLNGQGPYDDLNLGEYKAN---
>mxaF_374998023_958650_Azospirillum_lipoferum_4B
--M--------------NRFLTSLPIVALTA-----TITAGGQIGAVTPAL-----ANEKLVQLSESEQNWVMPGKNYNSDNFSKLTQINSDNVKQLRAAWSFSTGVLNGHEGAPLVVDGKMYVHGAFPNSTFALDLKD-PSRIL-WQHKPKQDPVA-RSVACCDIVNRGLAYWPGDGRVPPLILKTQLDGHVVALNANSGEEYWKIENSDIRVGSTLTIAPYVVKDLVIIGSSGAELGVRGYVTAYDVKTGSMAWRAFATGSDEAMLIGDDFNASN--PHY-----------------------------GQKGLGLQTW-----EGDAWKIGGGTNWGWYAYDPGVDLLYYGTGNPAPWNETMR--P-G------DNKWTMTIFARDASTGKAKFGYQKTPHDEWDYAGVNVMMLSEQKDKSGKTRKLLTHPDRNGIVYTLDRTNGELVSADKIDDTVNVFTHVDLKT-----GVPVRNPEYSTRM---DHTSRDICPSAMGYHNQGHDSYDPNKQLFFMGINHICMDWEPFMLPYRAGQFFVGATLNMYP--GP---KGDRQGYEGLGQIKAYNSITGDFKWEKMERFAVWGGTLATAGNLVFYGTLDGFIKARHSDT-GELLWKFKLPSGVIGYPITYEH-AGTQYVAIMYGVGGWPGVGLV-FDL--Q---DPTAGLGAVGAF--KNLQHYTQM--GGGVMVFSLNGQSPFDNVSVGEYGG----
>mxaF_115522030_3501871_Rhodopseudomonas_palustris_BisA53
--M--------------RSARFASLLAVSAL------ALSIPSGNAAL--------ANDKLVELAKSDKNWVMPGKNYNSDNFSPMTQINDSNVKGLKAAWSFSTGLLHGHEGAPLVVDGVMYVHTSFPNYTFALDLKD-PGRIL-WQHKPKQDPAA-RSVACCDLVNRGLAYWPGEGNTPALILKTQLDGNVVALNAKTGDEFWKVENSDIKVGSTLTIAPYVVKDLVLIGSSGAELGVRGYVTAYDVKTGAQRWRYYATGPDEDVGLAEDFNKAN--PHY-----------------------------GQKGLGTATW-----EGDAWKIGGGTNWGWYAYDPGTDMFYYGSGNPAPWNETMR--P-G------DNKWTMTIWGRDASTGKAKFGYQKTPHDEWDYAGVNVMMLSDQKDKNGKARKLLTHPDRNGIVYTLDRENGELISADKIDDTVNVFTQVDLKS-----GIPIRVPEKGTRM---DHKARDVCPSAMGYHNQGHDSYDPDRQLFFMGINHICMDWEPFMLPYRAGQFFVGATLSMFP--GP---KGDRQNSLGLGQIKAYNAITGKYKWEKMEKFAVWGGTLSTKGNLVFYTTLDGFLKARHADT-GELLWKFKLPSGGIGYPMTYEH-DGVQYVAVMYGVGGWPGVGLV-FDL--Q---DPTAGLGAVGAF--KELQNYTQM--GGGVMVFSLDGKGPYDDVKVGEFETN---
>mxaF_217976200_524093_Methylocella_silvestris_BL2
--M--------------RTLLTSVSVATLVA------ISQFGFAPIAS--------ANDKLNQLSQSDDNWVMPGKDYKSDNFSKLTQINASNVKQLKPAWSFSTGVLNGHEGAPLVVDGKMFISSPFPNTTFALDLDE-PGVIL-WEDKPKQNPAA-RAVACCDVVNRGLAYWPGDGKTPSLILKTQLDGHVVALNAATGEVYWKVENSDIKVGSTLTIAPYVVKDIVLVGSSGAELGVRGYVTGYDVKTGEQKWRAYATGPDSDLLLADDFNIKN--PHY-----------------------------GQKGLGTSTW-----EGDAWKIGGGTNWGWYAFDPDTNMTYFGTGNPAPWNETMR--P-G------DNKWTMTIFGRDVDTGKAHFGYQKTPHDEWDFAGVNVMMLSDQKDKDGKLRKLLTHPDRNGIVYTLDRTNGDLVSANKIDDTVNVFKQVDLKS-----GTPVRDPEFGTRM---DHLAREVCPSAMGYHNQGHDSYDANKQLFYMGINHICMDWEPFMLPYRAGQFFVGATLNMYP--GP---KGDRQNYEGLGQIKAYNAITGKFKWEKMEKFAVWGGTMSTAGDLVFYGTLDGFIKARNTDT-GELLWKFKLPSGSIGYPITYTH-KGIQYVAINYGVGGWPGVGLV-FDL--Q---DPTAGLGAVGAF--KKLAHYTQM--GGGTMVFSLDGKGPYDDVNLGEFASSK--
>mxaF_220914669_266290_Methylobacterium_nodulans_ORS_2060
--M--------------LGKIVVRCRTGVSV-----AALAALLPLAGPSAL-----ANDKLVELSKSDGNWVMPGKNYDSDNYSKLKQINAENVKNLKVSWQFSTGLLNGHEGAPLVVDGTMYVHTSFPNNTFALGLDD-PGKIL-WQDKPKQNPAA-RSVACCDLVNRGLAYWPGDGKTPSLILKTLLDGHVVALNAQTGETVWKIENSDIRVGSTLTIAPYVVKDKVIIGSSGAELGVRGYLTAYDVRTGEQKWRAYATGPDSDLLLAKDFNIHN--AHY-----------------------------GQKGLGTSTW-----EGDAWKIGGGTNWGWYAYDPGTNLIYFGTGNPAPWNETMR--P-G------DNKWTMTIFARDVDTGEAKFGYQKTPHDEWDYAGVNVMMLSTQKDRSGKERKLLTHPDRNGIVYTLDRTNGDLISAHKIDDTVNVFKTVDLKS-----GLPVRDPEYGTRM---DHLAKDICPSAMGYHNQGHDSYDPERKLFYMGINHICMDWEPFMLPYRAGQFFVGATLNMYP--GP---KGDRQNAEGLGQIKAYDAITGKFKWEKMERFAVWGGTLATAGNVVFYGTLDGFIKARHSDT-GELLWKAKLPSGAIGYPVTYTH-KGTQYVAIYYGVGGWPGVGLV-FDL--Q---DPTAGLGAVGAF--KKLANYTQM--GGGVTVFSLDGKGPYDDPNTGEYVAAN--
>mxaF_188579286_4946075_Methylobacterium_populi_BJ001
--M--------------SRFVTSVSALAMLA------LAPAALSSAAY--------ANDKLVELSKSDENWVMPGKNYDSNNYSELKQINKSNVKQLRPAWTFSTGLLNGHEGAPLVVDGKMYIHTSFPNNTFALGLDD-PGTIL-WQDKPKQNPAA-RAVACCDLVNRGLAYWPGDGKTPALILKTQLDGNVAALNAETGETVWKVENSDIKVGSTLTIAPYVVKDKVIIGSSGAELGVRGYLTAYDVKTGAQVWRAYATGPDKDLLLADDFNVKN--AHY-----------------------------GQKGLGTATW-----EGDAWKIGGGTNWGWYAYDPGTNLIYFGTGNPAPWNETMR--P-G------DNKWTMTIFGRDADTGEAKFGYQKTPHDEWDYAGVNVMMLSDQKDKDGKSRKLLTHPDRNGIVYTLDRTDGSLVSANKLDDTVNVFKSVDLKT-----GQPVRDPEYGTRM---DHLAKDICPSAMGYHNQGHDSYDPKRELFFMGINHICMDWEPFMLPYRAGQFFVGATLNMYP--GP---KGDRQNYEGLGQIKAYNAITGDYKWEKMERFAVWGGTMATAGDLVFYGTLDGYLKARDSDT-GDLLWKFKIPSGAIGYPMTYTH-KGTQYVAIYYGVGGWPGVGLV-FDL--A---DPTAGLGAVGAF--KKLANYTQM--GGGVVVFSLDGKGPYDDPNVGEWKSAAK-
>mxaF_240136783_4653510_Methylobacterium_extorquens_AM1
--M--------------------------LA-----LAPA----ALSSGAY-----ANDKLVELSKSDDNWVMPGKNYDSNNFSDLKQINKGNVKQLRPAWTFSTGLLNGHEGAPLVVDGKMYIHTSFPNNTFALGLDD-PGTIL-WQDKPKQNPAA-RAVACCDLVNRGLAYWPGDGKTPALILKTQLDGNVAALNAETGETVWKVENSDIKVGSTLTIAPYVVKDKVIIGSSGAELGVRGYLTAYDVKTGEQVWRAYATGPDKDLLLASDFNIKN--PHY-----------------------------GQKGLGTGTW-----EGDAWKIGGGTNWGWYAYDPGTNLIYFGTGNPAPWNETMR--P-G------DNKWTMTIFGRDADTGEAKFGYQKTPHDEWDYAGVNVMMLSEQKDKDGKARKLLTHPDRNGIVYTLDRTDGALVSANKLDDTVNVFKSVDLKT-----GQPVRDPEYGTRM---DHLAKDICPSAMGYHNQGHDSYDPKRELFFMGINHICMDWEPFMLPYRAGQFFVGATLNMYP--GP---KGDRQNYEGLGQIKAYNAITGDYKWEKMERFAVWGGTMATAGDLVFYGTLDGYLKARDSDT-GDLLWKFKIPSGAIGYPMTYTH-KGTQYVAIYYGVGGWPGVGLV-FDL--A---DPTAGLGAVGAF--KKLANYTQM--GGGVVVFSLDGKGPYDDPNVGEWKSAAK-
>mxaF_218520385_4787248_Methylobacterium_extorquens_CM4
--M--------------SRFVTSVSALAMLA-----LAPA----ALSSGAY-----ANDKLVELSKSDDNWVMPGKNYDSNNFSDLKQINKGNVKQLRPAWTFSTGLLNGHEGAPLVVDGKMYIHTSFPNNTFALGLDD-PGTIL-WQDKPKQNPAA-RAVACCDLVNRGLAYWPGDGKTPALILKTQLDGNVAALNAETGETVWKVENSDIKVGSTLTIAPYVVKDKVIIGSSGAELGVRGYLTAYDVKTGEQVWRAYATGPDKDLLLASDFNIKN--PHY-----------------------------GQKGLGTGTW-----EGDAWKIGGGTNWGWYAYDPGTNLIYFGTGNPAPWNETMR--P-G------DNKWTMTIFGRDADTGEAKFGYQKTPHDEWDYAGVNVMMLSEQKDKDGKARKLLTHPDRNGIVYTLDRTDGALVSANKLDDTVNVFKSVDLKT-----GQPVRDPEYGTRM---DHLAKDICPSAMGYHNQGHDSYDPKRELFFMGINHICMDWEPFMLPYRAGQFFVGATLNMYP--GP---KGDRQNYEGLGQIKAYNAITGDYKWEKMERFAVWGGTMATAGDLVFYGTLDGYLKARDSDT-GDLLWKFKIPSGAIGYPMTYTH-KGTQYVAIYYGVGGWPGVGLV-FDL--A---DPTAGLGAVGAF--KKLANYTQM--GGGVVVFSLDGKGPYDDPNVGEWKSAAK-
>mxaF_473432990_147447_Methylobacterium_mesophilicum_SR1.6/6
--M--------------RTRRLARSVSTLAI----LAMAPVAMAGMAA--------ANDKLEQLSKSDDNWVMPGKNYDSNNYSDLTQINKDNVKQLKPAWTFSTGLLNGHEGAPLVVDGKMYIHTSFPNNTFAIGLDD-PGHIL-WQDKPKQNPAA-RSVACCDLVNRGLAYWPGDGKTPPLILKTQLDGNVAALNAQNGETVWKVENSDIKVGSTLTIAPYVVKDKVIIGSSGAELGVRGYLTAYDVKTGAQVWRAYATGPDQDLLLADDFNVKN--AHY-----------------------------GQKGLGTATW-----EGDAWKIGGGTNWGWYAYDPGTNMIYFGTGNPAPWNETMR--P-G------DNKWTMTIFGRDADTGKAHFGYQKTPHDEWDYAGVNVMMLSEQKDKDGKMRKLLTHPDRNGIVYTLDRTDGSLVSANKIDDTVNVFKSVDLKS-----GTPVRDPEYGTRM---DHLAKDICPSAMGYHNQGHDSYDPKRQAFFMGINHICMDWEPFMLPYRAGQFFVGATLNMYP--GP---KGDRQNYEGLGQIKSYNAITGKFNWEKMERFAVWGGTTATAGNIVLYGTLDGFIKARDSDN-GDLLWKFKLPSGAIGYPITYSH-KGTQYVAIYYGVGGWPGVGLV-FDL--Q---DPTAGLGAVGAF--KKLANYTQM--GGGVVVFSLDGKGPYDDPSVGEYQQAAAK
>mxaF_170652972_4458306_Methylobacterium_radiotolerans_JCM_2831
--M--------------IRLRNSVSALAIMA-----LAPV----AMAGVAQ-----ANDKLIEKSKSDENWVMPGKNYDSNNYSDLTQINKSNVKQLKPAWTFSTGLLNGHEGAPLVVDGVMYIHTSFPNNTFALGLDD-PGKIL-WQDKPKQNPAA-RSVACCDLVNRGLAYWPGDGKTPALILKTQLDGNVAALNAQTGETVWKVENSDIKVGSTLTIAPYVVKDKVIIGSSGAELGVRGYLTAYDVKTGAQVWRAYATGPDEDLLLAKDFNIHN--AHY-----------------------------GQKGLGTATW-----EGDAWKIGGGTNWGWYAYDPGTNLIYFGTGNPAPWNETMR--P-G------DNKWTMTIFGRDADTGEAKFGYQKTPHDEWDYAGVNVMMLSDQKDKDGKMRKLLTHPDRNGIVYTLDRTDGTLVSANKIDDTVNVFKSVDLKT-----GTPVRDPEYGTRM---DHLAKDICPSAMGYHNQGHDSYDPKRQAFYMGINHICMDWEPFMLPYRAGQFFVGATLNMYP--GP---KGDRQNYEGLGQIKSYNAITGKFNWEKMERFAVWGGTTATAGDLVLYGTLDGFIKARDSDN-GDLLWKFKLPSGAIGYPITYTH-KGTQYVAIYYGVGGWPGVGLV-FDL--A---DPTAGLGAVGAF--KKLANYTQM--GGGVMVFSLDGKGPYDDPNVGEYAQHAAK
>mxaF_121607004_2043782_Verminephrobacter_eiseniae_EF01-2
--M---QKGRLSGNANAASPRL---ATVACALRLMLAGGM----LAGLSQT---ALANDELIRLAQDHKQWAQQGKDYDHSHYSGLTQINRKNVKDLKAAWTFSTGVLHGHEGGPLVVGGIMYVHTPFPNITYAIDLNDPNKIL--WEHKPKQDASV-RAVACCDVVNRGLAY------GDGKIFKTQLDGRVVALDAKTGKVIWEMENSDPSVGSTLTQAPLVVEDLVIIGSSGAELGVRGYVTAYRMKDGEQVWRAYATGPDSDLLLADNFNATN--PHY-----------------------------GQKGLGTSTW-----EGDAWKIGGGTNWGWYAYDPSLKQLFYGSGNPAPWNETMR--P-G------DNKWTMSIWSRDVKTGKAKFAFQKTPHDEWDYAGVNWIGLSE-QVVDGKKQKLLTHPDRNGIVYTLNRESGNLVRADKIDPTVNVFKGYDMKK-----GVPIRDPEYSTRM---DHQAKGICPSAMGYHNQGHDSYDKKRELMMFGTNMICMDWEPFMLPYRAGQFFVGATLNMYA--TP-GNNGN------MGQVKAYDVKTSKFKWTKDEKFAVWGGTTTTAGDLVFYGTLDGFIKARDADT-GDLLWQFKLPSGVIGHPVTYEH-RGKQYVAIYYGVGGWPGVGLV-FDL--T---DPTAGLGAVGAF--KELQKYTKM--GGGMMVFSL--------------------
>mxaF_570956116_1570355_Methyloversatilis_sp._FAM1_unannotated_mdh_only
--MSSLSLKRATGQTGLQKKRL---SRAVATA---IAGFA----LASASGA---ALANAELIKLSQDDRQWVMQGKDYDHSHYSGLKQINRSNVKNLKAAWTFSTGVLHGHEGGPLVVNGIMYIHTPFPNITYAIDLDNPNKIL--WEHKPKQDASV-RAVACCDVVNRGLAY------GDGKIFKTQLDGHIVALDAKTGKELWKMENSDPKVGSTLTQAPMVVEDMVIVGSSGAELGVRGYVTAYRIKDGKQVWRAYATGPDEDILLADDFNMAN--PHY-----------------------------GQKGLGTSTW-----EGDAWKIGGGTNWGWYAYDPELKLMYYGSGNPAPWNETMR--P-G------DNKWTMAIWGRDVKTGKAKFAFQKTPHDEWDYAGVNWIGLSD-QVVDGKKQKLLTHPDRNGIVYTLNRENGNLVRADKIDPSVNVFKGYDMKK-----GVPIRDPEYSTRM---DHLAKGICPSAMGYHNQGHDSIDKKRELVMLGTNMICMDWEPFMLPYRAGQFFVGATLNMYA--TP-GNNGN------MGQVKAYDVKTSKFKWVKDEKFSVWGGTTSTAGDLVFYGTLDGLIKAVDADN-GKTLWEFKLPSGVIGHPVTYEH-KGKQYVAIYYGVGGWPGVGLV-FDL--T---DPTAGLGAVGAF--KELQQYTKM--GGGVMVFSL--------------------
>mxaF_487404535_1466208_Methyloversatilis_sp._RZ18-153
--M---SLKRATGRTGLHKKRLSRAVATAIA-----GFALASASGAAL--------ANAELIKLSQDDRQWVMQGKDYDHSHYSGLKQINRSNVKNLKAAWTFSTGVLHGHEGGPLVVNGIMYIHTPFPNITYAIDLDN-PNKIL-WEHKPKQDASV-RAVACCDVVNRGLAY------GDGKIFKTQLDGHIVALDAKTGKELWKMENSDPKVGSTLTQAPMVVEDMVIVGSSGAELGVRGYVTAYRIKDGKQVWRAYATGPDEDILLADDFNMAN--PHY-----------------------------GQKGLGTSTW-----EGDAWKIGGGTNWGWYAYDPELKLMYYGSGNPAPWNETMR--P-G------DNKWTMAIWGRDVKTGKAKFAFQKTPHDEWDYAGVNWIGLSD-QVVDGKKQKLLTHPDRNGIVYTLNRENGNLVRADKIDPSVNVFKGYDMKK-----GVPIRDPEYSTRM---DHLAKGICPSAMGYHNQGHDSIDKKRELVMLGTNMICMDWEPFMLPYRAGQFFVGATLNMYA--TP-GNNGN------MGQVKAYDVKTSKFKWVKDEKFSVWGGTTSTAGDLVFYGTLDGMIKAVDADN-GKTLWEFKLPSGVIGHPVTYEH-KGKQYVAIYYGVGGWPGVGLV-FDL--T---DPTAGLGAVGAF--KELQQYTKM--GGGVMVFSL--------------------
>mxaF_392373140_98449_Candidatus_Methylomirabilis_oxyfera
--M---------------RLHMRGARGMLLV-----GGMLLHLTMTSSVAS-----ANEELIRLAKDERNWVMQTKDYTVQRFSKLDQIDTSNVKNLQPAWSFSTGVLHGHEGGPLVVNGIMYVHSAYPNNVYAIDLEH-PEKIM-WEYRPKQNPAA-RAVACCDLVNRGLAY------GDGKLILSTLDGQLIAMDAKTGKVIWNVETADVSVGQTQTQAPFVVKDKVIIGSAGAELGVRGYVTAFNLKDGKKVWRAFATGPDKDILLDKDFNKQN--PHY-----------------------------GRFGLGLKTW-----EGDAWKIGGGTNWGWYAYDPKLDLIYYGSGNPAPWNETMR--P-G------DNKWTMTMWGRNPDTGLAKYGYQKTPHDEWDYAGINYMMLTD-QVINGKMTPLVTHPDRNGIIYTLNRETGSLVAADKIDPSVNWTRKVDLKT-----GIAIRDPEFSTRM---DHKARGICPSAMGYHNQGLDSYDPRSEIFFMGVNHICMDWEPFMLPYRAGQFFVGATLSMYP--GP---KGY------LGEVKAYDVKTNSMKWEKAEKFSVWGGTMATAGNLVFYGTLDGWFKALDSGS-GEELWKFKLPSGVIGHPITYEH-NGKQYVAILYGVGGWPGVGLV-FDL--N---DPTAGLGSVGAF--KELAKYTKM--GGGLMVFALPEGR----------------
>mxaF_551330062_564474_Methylohalobius_crimeensis_10Ki
--M------------KIKQSLSLSGAVGVAL-----LSGA----TALQ--------ANEGLVRLSQDDSNWVMPTKDYSATHYSKLDQINTANVKNLKVAWSFSTGVLHGHEGGPLVVNDIMYINTPFPNTVYALDLDD-PNKVL-WEYKPKQSPAA-RAVACCDVVNRGVAYAPAEAGKPAKIFLGQLDGNLVALDAKSGEEVWKMEVCDIRVGATITQAPFVVKDKVLVGCSGAELGVRGYVSAFNIHDGKMEWRAYATGPDEDILLSEKFNEQT--PQY-----------------------------GRFGLGLKTW-----EGDAWKIGGGTNWGWYAYDPKLDRIYYGSGNPAPWNETMR--P-G------DNKWTMTIWSRDPDTGEAYFGYQKTPHDEWDYAGVNWMALTE-QRVNGKKVPLLTHPDRNGIIYSLNRDTGELVRADKLDDTVNWVKYVDLKT-----GQPVRDPEYSTRM---DHQAKNICPSAMGYHNQGVDSYDPEKGLFFLGLNHICMDWEPFMLPYRAGQFFVGATLNMYP--GP---KGV------MGFVRAYDAKTGEYKWTVPEKFSVWGGTLATKGDLVFYGTLDGWIKALDSRS-GDELWKFKLPSGVIGHPVTYEH-NGKQYLAIYYGVGGWPGVGLV-FDL--K---DPSAGLGAVGAF--KELAHYTKM--GGGVMVFALDET-----------------
>mxaF_344943686_333299_Methylobacter_tundripaludum_SV96
--M---------------RISK-FTRAAVAS-----AVCSGALLTVSMPTQ-----ANKALARLSKEDTNWVMQTKDYSASHFSDMTQINAHNVQHLQPVWSFSTGVLNGHEGGPLVIDGIMYVHTPFPNNIFAIDLDE-PDKIL-WEHKPKQNPAA-RAVACCDVVNRGLAYAPAGDDYPATIFQNQLDGHIVALNAKTGELLWKMENSDIAMGSTLTVAPFVAKDKVIVGSSGAELGVRGYATAYNIKDGKQAWRVYATGPDADIKLAKDFNSAN--PHY-----------------------------GQFGLGLKTW-----EGDAWKIGGGTNWGWYAFDPDLDMLYYGSGNPAPWNETMR--P-G------DNKWTMTIWGRDINTGEAKFGYQKTPHDEWDYAGVNYMGLSE-QLVDGKMTKLLTHPDRNGLVYTLNRENGDLVNAFKIDDTVNWVKKVDLKT-----GLPVRDPEFSTHM---DHEAKGICPSAMGYHNQGIESYDPNKKLFFMGTNHICMDWEPFMLPYRAGQFFVGATLNMYP--GP---KGT------LGQVKAMNSVTGKFEWEIKEKFAVWGGTTATAGDLVFYGTLDGYIKALDSRN-GKELWKFKVPSGVIGHPITFGH-KGKQYVAIYYGVGGWPGVGLV-FDL--Q---DPTAGLGAVGAF--KELAHYTQQ--GGGVMVFALGY------------------
>mxaF_380881995_2807341_Methylomicrobium_album_BG8
--M--------------RISKITRTAVSLAC-----GGAFLAAALPAE--------ANKELDRLSKEDTNWVMQTKDYGATHFSKMTQINTRNVHHLKPVWSFSTGVLNGHEGGPLVVDGIMYVHTPYPNNVYAIDLNN-PDKIL-WQYKPKQNPAA-RAVACCDVVNRGVAYAPAGPDYPATIFLNQLDGNVVALHAKTGELLWKMENSDIAMGSTLTIAPFVAKDKVIVGSSGAELGVRGYATAYYIKDGKQAWRVYATGPDEDIKLAKDFNSHN--PHY-----------------------------GQFGLGLKTW-----EGDAWKIGGGTNWGWYAFDPDLDMLYYGSGNPAPWNETMR--P-G------DNKWTMTIWGRDIDTGEAKFGYQKTPHDEWDYAGVNYMGLSE-QMVDGKMTKLLTHPDRNGLVYTLNRENGDLVNAFKIDDTVNWVKKVDLKT-----GLPVRDPEYSTHM---DHQAKGICPSAMGYHNQGIESYDPEKQLFFMGINHICMDWEPFMLPYRAGQFFVGATLNMYP--GP---KGT------LGQVKAMNSVTGKFDWEVQEKFAVWGGTMATAGDLVFYGTLDGYIKALDSRN-GKELWKFKLPSGVIGHPITYGH-DGKQYVAIYYGVGGWPGVGLV-FDL--Q---DPTAGLGAVGAF--KELAHYTQQ--GGGVMVFALDN------------------
>mxaF_483771127_4325873_Methylosarcina_fibrata_AML-C10
--M---------------RISK-LTRTAVLS-----AIYGGALLSVSLPAQ-----ANKELDRLSEQDTNWVMQTKDYKASHFSKMTQINSHNVHHLQPVWSFSTGVLNGHEGGPLVVDGIMYVHTPYPNNVFAIDLDH-PDKIL-WQYKPKQNPAA-RAVACCDVVNRGLAYAPAGADYPATIFLNQLDGHVVALNAKTGELLWKMENSDIAMGSTLTVAPFVAKDLVIVGSSGAELGVRGYATAYNIKDGKQAWRVYATGPDEDIKLAKDFNQAN--PHY-----------------------------GQFGLGLKTW-----EGDAWKIGGGTNWGWYAFDPDLEMLYYGSGNPAPWNETMR--P-G------DNKWTMTIWGRDINTGEAKFGYQKTPHDEWDYAGVNYMGLSE-QMVNGKMTKLLTHPDRNGIVYTLNRENGDLVNAFKIDDTVNWVKKVDLKT-----GQPIRDPEYSTHM---DHEAKGICPSAMGYHNQGIESYDPEKNLFFMGVNHICMDWEPFMLPYRAGQFFVGATLNMYP--GP---KGT------LGQVKAMNSVTGKFEWEIPEKFAVWGGTLATAGDLVFYGTLDGYIKALDSRD-GKELWKFKLPSGVIGHPITYGH-NGKQYVAIYYGVGGWPGVGLV-FDL--Q---DPTAGLGAVGAF--KELAHYTQQ--GGGVMVFALGNG-----------------
>mxaF_333981747_4756273_Methylomonas_methanica_MC09
--M---------------QQLD-LRTVGKTA-----ALVAGGILSVAQPAS-----ANKELEQLSKQNTNWVMQTKDYGSTHFSEMIDINANNVKNLKVAWSFSTGVLNGHEGGPLVVDGIMYVHTPYPNNVFAISLDE-PDKIL-WQFKPKQNPAA-RAVACCDVVNRGLAYAPAGKDYPATIFLNQLDGHVVALNAKTGELRWKMENSDIAMGSTLTVAPFVAKDKVIVGSSGAELGVRGYATAYNVKDGKQEWRVYATGPDEDIKLAKDFNSAN--PHY-----------------------------GQFGLGLKTW-----EGDAWKIGGGTNWGWYAYDSDLEMLYYGSGNPAPWNETMR--P-G------DNKWTMTIWGRDIDSGEAKFGYQKTPHDEWDYAGVNYMGLSE-QMVNGKKTKLLTHPDRNGIVYTLNRENGDLVNAFKIDDTVNWVKKVDLKT-----GLPVRDPEYSTHM---DHQATGICPSAMGYHNQGIESYDPNKQLFFMGVNHICMDWEPFMLPYRAGQFFVGATLNMYP--GP---KGT------LGQVKAMNAVTGKMEWEVQEKFAVWGGTMATAGDLVFYGTLDGYIKARHSKT-GEELWKFKLPSGVIGHPITYKH-NNKQYVAIYYGVGGWPGVGLV-FDL--A---DPTAGLGAVGAF--KELAHYTQM--GGGVMVFSL--------------------
>mxaF_486325736_1963821_Methylovulum_miyakonense_HT12
--M---------------RILK-MAGYAGRT-----ALAAGILLALAQPAQ-----ANKELDKLSRQNTSWVMQTKDYSATHFSELYDINITNVKNLKPVWSFSTGVLNGHEGGPLVVNGIMYVHTPYPNNIFAIDLNE-PGKIL-WEFKPKQNPAA-RAVACCDVVNRGLAYAPEGNGYPATIFQNQLDGHIVALNAKTGELLWKMENSDIAMGSTLTVAPFVVKDKVIVGSSGAELGVRGYATAYNIKDGKQAWRVYATGPDEDIKLAKDFNKAN--PHY-----------------------------GQFGLGLKTW-----EGDAWKIGGGTNWGWYAFDPDLDMLYYGSGNPAPWNETMR--P-G------DNKWTMTIWGRDVNTGEAKFGYQKTPHDEWDYAGVNYMGLSE-QVVDGKKTKLLTHPDRNGLVYTLNRENGDLVNAFKIDDTVNWVKKVDLKT-----GLPVRDPEYSTHM---DHEAKGICPSAMGYHNQGIESYDPAKKLFFMGINHICMDWEPFMLPYRAGQFFVGATLNMYP--GP---KGT------LGQVKAMNSVTGEFEWEVKEKFAVWGGTTATAGDLVFYGTLDGYIKALNSKT-GEELWKFKLPSGVIGHPITYLH-NGKQYVAIYYGVGGWPGVGLV-FDL--K---DPTAGLGAVGAF--KELAHYTQM--GGGVMVFAL--------------------
>mxaF_487735769_1184980_Methylobacter_marinus_A45
--M--------------RISKFARHVGTTTA------LASGILLALSQPAQ-----ANKELDQMSRQNTNWVMQTKDYSSTHYSELYDINITNVKNLKPAWSFSTGVLNGHEGGPLVVDGIMYVHTPYPNNVFAIDLND-PDKIL-WEYKPKQNPAA-RAVACCDVVNRGLAYAPQGKNYPATIFLNQLDGHIVALNAKTGEQLWKMENSDIAMGSTLTVAPFVAEDKVIVGTSGAELGVRGYATAYNIKDGKQAWRVFATGPDEDIKLSKDFNSAN--PHY-----------------------------GQFGLGLKTW-----EGDAWKIGGGTNWGWYAYDPDLRMLYYGSGNPAPWNETMR--P-G------DNKWTMTIWGRDIDTGEAKFGYQKTPHDEWDYAGVNYMGLSE-QMVNGKMTKLLTHPDRNGLVYTLNRENGDLVNAFKIDNTVNWVKHVDLKT-----GLPVRDPEYSTHM---DHEAKGICPSAMGYHNQGIESYDPNRQLFFMGVNHICMDWEPFMLPYRAGQFFVGATLNMYP--GP---KGT------LGQVKAMNAVTGEFEWEVQEKFAVWGGTTATAGDLVFYGTLDGYIKALNSKT-GEELWKFKLPSGVIGHPITYKH-DGKQYVAIYYGVGGWPGVGLV-FDL--K---DPTAGLGAVGAF--KELAHYTQM--GGGVMVFSL--------------------
>mxaF_357403388_3970362_Methylomicrobium_alcaliphilum_20Z
--M---------------QHHK-KRELWGAA-----ALVSSVLLAASQPAQ-----ANQALDKLSKQNTNWVMQTKDYSSTHYSELYDINITNVQNLKPAWSFSTGVLNGHEGGPLVVDGIMYVHSPYPNNVFAIDLNN-PDKIL-WQFKPKQNPAA-RAVACCDVVNRGLAYAPQGKDYPATIFLNQLDGHVVALNAKTGELLWKMENSDIAMGSTLTVAPFVAEDKVIVGTSGAELGVRGYATAYNIKDGKQAWRVYATGPDEDIKLSKDFNKAN--PHY-----------------------------GQFGLGLKTW-----EGDAWKIGGGTNWGWYAYDPDLRMLYYGSGNPAPWNETMR--P-G------DNKWTMTIWGRDIETGEAKFGYQKTPHDEWDYAGVNYMGLSE-QKVNGKMTKLLTHPDRNGIVYTLNRENGDLVNAFKIDNTVNWVKHVDLKT-----GLPVRDPEYSTRM---DHEAKGICPSAMGYHNQGIESYDPNKQLFFMGVNHICMDWEPFMLPYRAGQFFVGATLNMYP--GP---KGT------LGQVKAMNGVTGEFEWEVQEKFAVWGGTTATAGDLVFYGTLDGYIKALNSKT-GEELWKFKLPSGVIGHPITYKH-EGKQYVAIYYGVGGWPGVGLV-FDL--K---DPSAGLGAVGAF--KELAHHTQM--GGGVMVFSL--------------------
>mxaF_484144909_4344360_Methylomicrobium_buryatense_5G
--M--------------QHHKKRELWGAAAL-------VSGVLLAASQPAQ-----ANQALDKLSKQNTNWVMQTKDYSSTHYSELYDINITNVQNLKPAWSFSTGVLNGHEGGPLVVDGIMYVHSPYPNNVFAIDLNN-PDKIL-WQFKPKQNPAA-RAVACCDVVNRGLAYAPQGKDYPATIFLNQLDGHVVALNAKTGELLWKMENSDIAMGSTLTVAPFVAEDKVIVGTSGAELGVRGYATAYNIKDGKQAWRVYATGPDEDIKLSKDFNKAN--PHY-----------------------------GQFGLGLKTW-----EGDAWKIGGGTNWGWYAYDPDLRMLYYGSGNPAPWNETMR--P-G------DNKWTMTIWGRDIDSGEAKFGYQKTPHDEWDYAGVNYMGLSE-QKVNGKMTKLLTHPDRNGIVYTLNRENGDLVSAFKIDNTVNWVKHVDLKT-----GLPVRDPEYSTRM---DHEAKGICPSAMGYHNQGIESYDPNKQLFFMGINHICMDWEPFMLPYRAGQFFVGATLNMYP--GP---KGT------LGQVKAMNAVTGEFEWEVQEKFAVWGGTTATAGDLVFYGTLDGYIKALNSKT-GEELWKFKLPSGVIGHPITYKH-EGKQYVAIYYGVGGWPGVGLV-FDL--K---DPSAGLGAVGAF--KELAHHTQM--GGGVMVFSL--------------------
>mxaF_539276029_436094_Methylocaldum_szegediense_O-12_unannotated_mdh_only
--M--------------QKRKLAVAVSGALM-----AGGLMAVSGTGS--------ANDALIELSKDDRNWVMQTKDYSATHYSKLTQINVDNVHHLKVAWTFSTGVLHGHEGGPLVVDGIMYVHTPFPNNVFALDLND-PGKII-WQYKPKQNPAA-RAVACCDVVNRGLAYVPAGDHGPAKIFLNQLDGHIVALNAKTGEEIWKMENSDISVGSTLTVAPFVVKDKVLVGSSGAELGVRGYVTAYNIKDGKMEWRAYATGPDEDLLLDKSFNIHN--PHY-----------------------------GQFGLGLSTW-----EGDAWKIGGGTNWGWYAYDPKLDLVYYGSGNPAPWNETMR--P-G------DNKWTMTIWARDPDTGLAKFGYQKTPHDEWDYAGVNYMGLSE-QEVDGKITPLLTHPDRNGIVYTLNRETGELVNAFKIDETVNWVKKVDLKT-----GLPIRDPEYGTRM---DHVTKGICPSAMGYHNQGIESYDPDKKLFFMGVNHICMDWEPFMLPYRAGQFFVGATLNMYP--GP---KGT------LGQVKAMNSVTGQIVWEIPEKFAVWGGTLATAGNLVFYGTLDGYIKALDSRD-GKEVWKFKLPSGVIGHPITYMH-NGRQYVAIYSGVGGWPGVGLV-FDL--K---DPTAGLGAVGAF--KELANHTQM--GGAVFVFSL--------------------
>mxaF_77128441_825083_Methylococcus_capsulatus_str._Bath
--M--------------QICKLASGCGGSML-----AMAAVLAAQSTH--------ANSELDRLSKDDRNWVMQTKDYSATHFSRLTEINSHNVKNLKVAWTLSTGTLHGHEGAPLVVDGIMYIHTPFPNNVYAVDLND-TRKML-WQYKPKQNPAA-RAVACCDVVNRGLAYVPAGEHGPAKIFLNQLDGHIVALNAKTGEEIWKMENSDIAMGSTLTGAPFVVKDKVLVGSAGAELGVRGYVTAYNIKDGKQEWRAYATGPDEDLLLDKDFNKDN--PHY-----------------------------GQFGLGLSTW-----EGDAWKIGGGTNWGWYAYDPKLDMIYYGSGNPAPWNETMR--P-G------DNKWTMTIWGRDADTGRAKFGYQKTPHDEWDYAGVNYMGLSE-QEVDGKLTPLLTHPDRNGLVYTLNRETGALVNAFKIDDTVNWVKKVDLKT-----GLPIRDPEYSTRM---DHNAKGICPSAMGYHNQGIESYDPDKKLFFMGVNHICMDWEPFMLPYRAGQFFVGATLNMYP--GP---KGM------LGQVKAMNAVTGKMEWEVPEKFAVWGGTLATAGDLVFYGTLDGFIKARDTRT-GELKWQFQLPSGVIGHPITYQH-NGKQYIAIYSGVGGWPGVGLV-FDL--K---DPTAGLGAVGAF--RELAHYTQM--GGSVFVFSL--------------------
>xoxF3_365900067_7558_Bradyrhizobium_sp._STM_3843
ALA--------------RRTSLAISLVAIAS----AISPLHPCDAQQSSAA-----GTSDLAERMKDPAQWPMPARDYANTRFSDLDQINISNASQLQLAWTFSVGADRGQEAAPIIVDGTMYVVGPYPNRVFALDA--TSGELK-WSYAPKPEPAA-AGVACCDVVNRGLAF------DSGKVFLNTLDDHTVAIDAKTGKELWHTKLGEINRGETITMAPVVAKGKVLVGNSGGELGVRGWVTALDENTGAVAWRAYATGPDKDVLIGDDFKPFY--ASLK----------------------------G-KDLGVKTW-----PADRWQNGGGTMWGWISYDPALNMIYYGTANPSPWNANQR--S-G------DNLWSTTIFARDIDTGHAKWAYQVNPHDLFDHDEINENVLVD-LDINGAPRKVLIHPGRNGYMYVIDRTSGEVLSADAYEFV-NAYKGVDLKS-----GKIIPNEEKTPVL---GKTIENICPSAPGAKDWQPTAWSPRTKLLYVPHQHLCMDFKASEVGYIAGTPFVGADVDMYA--GP---GGY------RGEFMAWDPVARKKVWEIHEKLPVWSGALVTAGDVAFYGTMDRLFKAVNAKT-GEVLWQFRAGSGFIGQPVSYRGTDGQQYIAILSGVGGWPGVVAN-AEVDPR---VRNSALGFTGAT--QDLPFYTTG--GSELLVFRLPGTAGANPQGTTNAPSH---
>xoxF3_483769747_3412072_Methylocystis_rosea_SV97
DVA-----NAGQSHVAFALIKVQLFACPLFCGKLRRAGARRFGLFISLFAPIAAA-AQPSLSDLVADEKNWPIASRDYANTRFSTLDQINAENVSQLNLAWSFSVGVDRGQEAAPLVIDGVLYVAAPYPNQVFALDA--ATGELK-WSYAPKPDIAA-KGVACCDVVTRGLAY------DNGKIFLNTLDNHMVALDARTGVELWVTKLGDINLGETITMAPLAIKGKVLAGNSGGEMGVRGWLTAVDQNTGKIVWRAHSTGPDSEVLIGPEFKPFY--DWMK----------------------------G-QDRGVDTW-----PPDRWKTGGGTVWGWLSYDSNLNLVYYGTANPGPWNSNQR--P-G------DNLWTSTIFARDADTGMAKWAYQVSPHDLWDHDEINENVLVD-LEINGALRKALIHPGRNGYMYVMDRETGEVLSADPYDTV-TVYKGVDLKT-----GRIEPNHALEPEL---NKTIENVCPAPPGAKDWQPTAWSPRTKLLYVPHQHLCANFKTSEVSYIAGTPFVGATVDMYA--GP---GGH------RGEFMAWDPVKRTKVWSITENQLVWSGALVTAGDVAFYGTMDRMFKAVDARS-GKLLWQIRAPSGLIGQPVTFVGNDDVQYVAILSGVGGWPGVVAN-AEVDPR---VRNGALGFTGAS--QDLPLYTVG--GGTLLVFSLGKEATQRPAEAPATPGDHP-
>xoxF3_402770565_3125520_Methylocystis_sp._SC2
-MS---------PLCSLRATFR---LHPCSCAAWRLSWFFSVALWLFAPTT---TSAQPDLSDLVANEKNWPIASRDYANTRYSALDQINAENVSQLKLAWSFSVGVDRGQEAAPLVVDGVLYVAAPYPNQVFALDA--ASGELK-WSYAPKPDVAA-KGVACCDVVTRGLAY------DNGKIFLNTLDNHMVALDARTGVELWVTKLGDINLGETITMAPLAVKGKVLAGNSGGELGVRGWLTAVDQNTGKIVWRAHSTGPDSEVLIGADFRPFYDWMK------------------------------G-KDRGVDTW-----PRDRWKTGGGTVWGWLSYDPSVNLIYYGTANPGPWNSNQR--P-G------DNLWTSTIFARDADTGMAKWAYQVSPHDLWDHDEVNENVLVD-LEISGAKRKALIHPGRNGYMYVMDRETGEVLSAEPYDTI-TVYEGVDLKT-----GRIKPNHALEPVL---NKTIENICPAPPGAKDWQPTAWSPRTKLLYVPHQHLCANFKTSDVSYIAGTPFVGATVDMYA--GP---GGH------RGEFMAWDPVKRAKVWSITENQLVWSGALVTAGDVAFYGTMDRMFKAVDARS-GKLLWQIRAPSGLIGQPVTFVGNDGVQYVAILSGVGGWPGVVAN-AEVDPR---VRNGALGFTGAS--QDLPLYTVG--GGTLLVFSLSKEATQRPAEAPAAPGGRP-
>xoxF3_116619145_8684169_Candidatus_Solibacter_usitatus_Ellin6076
--M--------------RVKHSLSCWLLLTY------------WALAQ--------PQGQKIQDQPDDGQWTMPAKNYASTRFSTLTEVNTGTVKNLKLAWTFSTGLTRGHEAAPLVINNTMYIVTPWPNILYALDLTKAGAPVK-WSYKPKPSPSS-QGVACCDVVNRGAAY------YNGRIYYNTLDMHTVAIDAATGKEIWNTVLGDINKGESMTMAPLVVKGIVIVGNSGGEFGVRGWLAGLDAKDGKIAWRAYAAGPDKDVLIGPSFRPFY--AAD-----------------------------RAPDLGVKTW-----SGDAWKIGGGSSWSWISFDPDLDLIYYGTANPGPWNADQR--P-G------DNKWTCTIFARRPETGEAVWAYQMNPHDDHDYDGVNENILAD-LTINGKLRKVLIHPDRNARMYVIDRATGEVISAETYAYQ-NTSEGVDLKT-----GRIKINPAKSTGL----KTVRDICPAPPGGKDWQPSAFSPQTGWLYVPHNNLCYEAQSVEANYIAGTPYVGQNVRMYA--GP---GGH------RGEFSAWDPVSAKTVWTVKEMFPAWSGALVTAGNVVFYGTMDGWFRALDAKT-GTKLWEFKVGSGIISQPITYKGPDGKQYIAVLSGVGGWAGAIVA-GTLNPV---DGTGALGFLSAM--ADLPNYTNT--GGMLYVFALP-------------------
>xoxF3_539276029_200516_Methylocaldum_szegediense_O-12_unannotated_mdh_only
--M--------------IRSKI---LWLVFVCSGKLADAP----------------ASDEIVRLSRDDSQWVMAAKNYANTRFSGLDQINTDNVKRLRVAWTFSTGVLNGHEAAPLVIKDTMYVVTPWPNILYALDLKQ-AGAIK-WVYRPNPSRAA-QGVACCDVVNRGAAY------AEGKIFFNTLDNHTVAVDATTGKEVWKTKLGEIARGETMTMAPIVVKNKVLVGNSGGEMGVRGWITALDTRSGRILWRAYSTGPDEDVLIGPDFKPPY--VS------------------------------G-QNLGATTW----PSEKAWQIGGGTVWGWISYDPEADLIYYGTSNAGPWNAVQR--P-G------ENKWTSSVFARDPDTGMARWAYQWNPHDLYDYDGVNENVLLD-LNIDGQDRKVLVHADRNGYMYVLDRLTGEIISAEPFVYT-NTVKRVDLKT-----GQPELNEAKSPQL---GKFVKDICPAPPGGKDWQPMAYSPRTGHLYVPHNNLCFDMKTMEVGYIAGTPYIGAEVAMKP--GP---GGN------RGFFTAWDPVRNQKVWEIKEDFPAWSGALATAGDVVFYGTMDRWFKAVDAKT-GQELWKFRTGSGVIGQPVTYRGPDDKQYVAVLAGVGGWAGAVVA-GQLDTR---VPYGALGFVGAT--KDLPEVTGE--GGTLYVFALPEESP---------------
>13_1_20cm_4_scaffold_54984_1
--V---------------RFIV---LYVGVS-----ACLC----ACAG----GQAAAQESTYSAPPDDGQWVRPAKDFASTRYSTLDQINTGNVKDLKLAFTFSTGQERGHEAAPIVVNNTMDIITPWPNELYALDLTKAGAPVK-WEYQPKPTRAA-QGVACCDVVNRGVVY------DSGKIFLNTLDDQTVAVDANTGRELWKVRLGDINKGETITMAPLVVKGKVLVGNSGGELGVRGWLTALDENTGKIIWKAYATGPDKEVLIGARFKPFYAQDR------------------------------G-QDLGIKSW-----PPDAWKIGGGTVWAWISYDPETNLIFYGTANPGPWNAEER--P-G------ENKWTSGVFARDADSGEAVWFYQWSPHDLYDYDGVNENILLD-LPIKGQTRKVLVHPDRNGYVYVLDRKTGEVLSANPFSPI-TTSTGVDLKT-----GLLNYVEEKRPTT---GTVIRNICPASPGAKDWQPSSFSPRTGLVYIPHNNLCQDEEDVAANYIAGTPYVGANVRMYP--GP---GGH------GGELTAWDPVQGKAVWVIKDHFPVWSGTVTTAGDVVFFGTMDGWFKAADVHS-GQILWQFKTGSGIIGQPVSYKGPDGRQYIAVLSGVGGWAGAVVA-GGLDTR---DPTIALGFGNAV--KDLAEHTTK--GGMLYVFSLP*------------------
>xoxF3_91774356_1562324_Methylobacillus_flagellatus_KT
--V--------------HQYKDFFLYSILLLGFLTAACSQDSAPPNPDSSPPSVA-GNYPHNNSSDEDGQWTMPAKNYASTRYSGLSQINRDNVKDLKLAWTFSTGLTPGHEAAPVFVDDTLYVVTPYPNTVYALAL---DGSKK-WEYKPDTHQES-QGMACCDVVNRGLVH------VNGKLFFNTLDNHAIALEADTGKELWKTKVGDLQRGETMTMAPLVVKGKMLVGNSGGEMGVRGWLKALDTETGELLWTAYSTGPDKDVLIGEEFRPFYAQDQ------------------------------G-KDLGASSW-----PPEMWKIGGGTVWGWLSYDPELDLVYYGTGNPGPWNPDFR--P-G------DNKWTLTVFARRPDDGSAIWAYQIEPHDLYDYDGVNESLLID-MPFNGEQRKVLVRPERNGHVYVMDRTSGEVLSANTYVPV-NVTDGVDLKT-----GQMRKVKDKQPGT---NRTVHNICPAAPGGKDWQPSAYSPRTGLIYMPHNNLCMDMHGTQANYIAGTPYVGSDVKMFA--GP---GGH------RGAYTAWDPVAGSKVWSIKEEFPVWSGTVATAGDIVFYGTMDRWFKALDAKT-GELLWKYRVGSGIVGQPVTFQDKDGKQYVAIFSGVGGWSGAIVS-GGLDAR---DGTAALGFVNAM--KDLPQHTDK--GGQLYVFSL--------------------
>xoxF3_487735769_4733737_Methylobacter_marinus_A45
--M--------------TTYRTADIASPTAASLALLFILL----VLVVSGILPIKQDPKPHSGAADEESLWRMPARDYASTRYSTLDQINTETVKNLQLAWTFSTGQTNGHEAAPLVVDGIMYVVTPYPNIVYALDLAK-GGALK-WKYNPLPQPAA-QGVACCDVVNRGAVY------ADGKILFNTLDNHAVALDAKTGRELWKTKLGDINLGETITMAPLVVKGKMLVGNSGGEMGVRGWLKAVDIDTGKVAWTAYSTGPDQDVLIGPDFKPFYAKDQ------------------------------G-ADLGVSSW-----PPDMWQIGGGAVWGWISYDPELNLIYYGTGNPGPWNPDLR--P-G------DNKWTLTLFARNPDNGQAAWAYQIEGHDLYDYDGVNELILLD-LPVNGQMRKALIRPERNGHMYVMDRATGEVLSAETYAHV-NVTRGVDLRT-----GKPRKVPEKATGL---GKTVHNICPAAPGAKDWQPSAYSDRTGLLYLPHNNLCMDMRGTEANYIAGTPFVGAEVKMFA--GP---GGH------RGEFSAWDPVAAKKLWRIKELFPVWSGAVATAGDVVFYGTMDRWFKAVHART-GELLWQFRTSSGIIGQPVTYLGPDGRQYVAVLAGVGGWSGAIVA-GDLDAR---DGTAALGFVNAM--KDLPNHTNK--GGDLYVFALP-------------------
>xoxF3_150032810_19199_Sinorhizobium_medicae_WSM419
--M--------------RSFLLQCCFLAAVLILSPSMSRSQPQDGRTR--------PAAPAFAVSRDDADWPIPAKNTAGTRYSELSEINTQNVKQLQVSFTFSTGVNKGHEGPPLVVGGLMFIVSPYPNIVYALDLTRPGAPLK-WQYNPEPDASA-QGVACCDVVNRGPTY------SDGRLFFTTLDAHVVALDAGTGREIWNVKLGEINRGETMTMAPLVVKDKVIAGISGGEYGVRGWIQALDAADGKTVWKAYSTGPDRDVKIGSDFKPFYEEDR------------------------------G-KDLGVSTW-----PPNAWEIGGGTVWGFASYDPDLDLIFYGTANPGPWNPNQR--P-G------DNKWTNTVFARDPDTGEARWAYQWNPHDLHDWDGINENILVD-VEWRGKPRKALVHPDRNGLVYLLDRTTGEVLSASFYHPV-NTHGGVDLKT-----GRIRINEEKYPHD---GKVIRNVCPTAPGAKDWSPSSFSHQTGLLYIPHNNLCMDWESTEANYIAGTPYVGAEVRMYA--GP---GGH------RGELSAWDILAGKEVWTIKERFPVWGGTMTTAGGLVFYGNMEGWFKAVDAKT-GAVLWQFKTSSGIIGQPTTYRGPDGKQYVAVLSGVGGWAGSIVS-GDLDPR---DSTAALGFVNAM--ADLKEATTK--GGSLYVFALP-------------------
>13_1_20cm_3_scaffold_11532_5
--M-----------------------------------------AHAG------------------------------ARLRY------------QLQLAFSFSTGVEKGHEAAPIVVGDTMYVVTPYPNYVFAFDLTKPGANVK-WKFDPKTNASA-QGVACCDVVNRGAVY------AEGRLFFNTLDNHAIAIEAASGKELWRAKLGEIQLGQTITMAPLVVKGKVLVGNSGGEFGIRGWLTALDAASGKQIWRAYSTGPDKEVLIGSSFKPFYGQDR------------------------------G-KDLGMKTW-----PSEAWKIGGGTVWGWISYDPQLDLIYYGTGNPGPWNPEQR--P-G------ANKWTCGIFARRPDNGDAIWFYQSSPHDLYDYDGINESVLVD-PSIGGTLRKVLLRAERNGYVYVMDRATGEVLSADPFVHI-TTTLGVDLPS-----GALRYNPQKVPRV---GKVVRDICPASPGAKDWQPSAWSPRTKLLYIPHQNLCQDSLASETSYIAGTPYVGTDVKMKA--GP---GGY------RGEFSAWDPIARKKVWTIRENFPVWSGAVVTAGDVAFYGTMDGWFKAVDARN-GTLLWKYKTSSGIIGQPISYRGPDGHQYVAVLAGVGGWAGAVVS-GDLDTR---DGSAALGFVNAM--KDLPHVTTT--GGMLYVFRLP*------------------
>xoxF3_239813019_761147_Variovorax_paradoxus_S110
DSR-------SMRSQKHTKKKRRAGWAGLLLSSLLPASLA----LAQP--------APADGMPHGGGDGEWTMAARDHAGTRFSPLAEITSANAAKLQPAFTFSTGVVRGHEAAPLVVGGTMYIVGPYPNTLFALDLAKPGAPLK-WKFEPRPEAGS-QGVACCDQVNRGAAY------ADGRIFFNTLDNQTLAVDAASGAELWRAKLGDIRSGETMTMAPLVVRNKVLVGNSGGEFGVRGWLAALDAATGKTVWRAWSTGPDSDVLIGPQFKPFY--AQDR----------------------------G-KDLGVSSW-----PPEAWKIGGGNAWGWISYDPELDLVYYGTGNPGPWNPEQR--P-G------DNRWTAGIFARRPDTGEAVWFYQFSPHDLHDYDGVNENILVD-AEVGGKPRKVLVHPDRNGHVYLLDRASGEVLSARPFVKV-TTSLGVDLQT-----GRLRQDPAREPKV---GKTIRGICPASPGGKDWQPSAYSPRTRLVYIPHQNLCQDSQSSQVSYIAGTPYVGTDARMYA--GP---GGQ------RGRFTAWDPAAGKAAWTKEENFPVWSGALATAGDVVFYGTMDGWFKALDAHT-GALLWQYRTDSGIIGQPVSYRGPDGRQYVAVLSGVGGWAGAVVS-GDLDAR---DGTAALGFANAM--RDLPAATRK--GGKLYAFKLPD------------------
>xoxF3_392380513_1019451_Azospirillum_brasilense_Sp245
--M---------------ASGM---AGPVFP-----ALGQ----EPGV-----PARAIAAPAASPPDDGNWVMAAKNYTSTRYSELDEIDTNTVRDLQVSFTFSTGVVRGHEAAPLVVNDTMYVVTPYPNKLYALDLTKPGAPAK-WTFEPRPAASA-QGVACCDYVNRGPAF------ADGRIFINTLDAQTVAVDAETGREVWRTKLGDINKGETMTMAPLVVKGKVLVGNAGGEFGVRGWITALDAGTGKIVWRAYNTGPDQDVLIGDDYKPFYDKEK------------------------------G-KDLGVGTW-----PPNAWEIGGGTVWGWISYDPELDLIYHGTGNPGPWNPEQR--P-G------DNKWTGGIFARNPDTGQARWFYQAVPHDLYDYDGINELILLD-LPWQGQPRKVLIRPERNGYLYVIDRSSGEVLAADPYFPA-NSTKGVDLKT-----GLIEYNEEKHPRV---GKVVRDICPTAPGAKDWNPSAFSPKTGNVYIPHNNLCMDWESVEANYIAGTPYVGANVKMYA--GP---GGH------RGTFTAWDPAQRRKVWELKEDLPLWSGALATAGGLVFYGTMDGWFKAVDAGS-GELLWRFKTGSGIIGQPISYRGPDGRQYIAILSGVGGWAGAIVA-GDLDPH---DASAAKGFVNAV--SDLPQRTTK--GGMLYVFALPQRR----------------
>xoxF3_217976200_3718367_Methylocella_silvestris_BL2
--M--------------VHVDSCLTQRALAVAAFLGVTSA----AFLAEAQ-----TPPPFVKA-DAAKEWTMPAKDVASTRYSSLDQINAGNARDLKVAFSFSLGTDRGAEAAPLVVGDTMYVVTPYPNTLFALDLKQ-SGALK-WRYDPLPSAAS-QGEACCDVVNRGAVF------ADGKLIYNTLDDYTIAVDAASGKEVWRTKMGDINMGETMTMAPLLMKDKVLVGDSGGEMGVRGWGAALDVKTGKIVWRAYSTGPDSDVLIGAAFKPFYDSDK------------------------------G-KDLGVTTW-----PADMWRQGGGSVWGWASYDPELNLVYYGVSNPGPWNSSMR--P-G------DNKWTSGIFARDADTGQARWFYQYSPHDLYDYDGVNEEILLD-MPWKGQPRKVLVHPDRNGYVYVLDRVNGEVLSAEPFQKI-TSSTGVDLKT-----GRLQYVAAKQPKL---GETVRDICPAPPGAKDWQPSAFSNKTKLLYLPHNNLCFDTEEEDVGYIAGTPYVGASIHMHA--GE---GEN------RGEYAAWDILNGKKVWAIQERFPVWSGTVVTAGDVAFYGTMDGWFKAINANT-GELLWQFKTGSGIIGQPVTYLGPDGKQYVAVLSGVGGWSGAIVA-GGIDKR---DGTAALGFVNAM--KDLPEVTTK--GGELYVFALP-------------------
>xoxF3_487404835_1681878_Methyloferula_stellata_AR4
--M----------------------------------------------------------------------PAKNVASTRYSSLDQINSKNVKDLKVAFTFSTGTDKGAEGAPLVVGDTMYVVTPYPNTLFALDLKN-SGALK-WRYDPKPSAAA-QGEACCDVVNRGAVF------ADGKLIYNTLDDYTVAVDANTGKEVWRTKMGEINMGETMTMAPLLMKDKVLVGDSGGEMGVRGWAAALDVKTGKIVWRAYSTGPDKDVLIGTDFKPFYDSEK------------------------------G-KDLGVSTW-----PADMWRHGGGTAWGWASYDPDLNLVYYGVSNPGPWNASIR--P-G------DNKWTAGIFARDADTGQARWFYQYSPHDHDDYDGVNEEILLD-MDWKGQPRKVLVHPDRNGYVYVIDRTNGEVLSANPFQDI-TSSTGVDLKT-----GRIQYVAAKLPKV---GETVTDICPAPPGAKDWQPSAFSNKSKLLYIPHNNLCFDTKEQDVGYIEGTPYVGTEIHMHA--GH---GGN------RGEYAAWDIANGKKVWAIKENFPVWSGTVVTAGDVAFYGTMDGWFKAVDANT-GDLLWQFKTGSGIIGQPVTYLGPDGKQYVAILSGVGGWSGAIVS-GKIDKR---DGTAALGFVNAM--KDLPDVTTA--GGTLYVFALP-------------------
>xoxF3_336024847_4483667_Mesorhizobium_opportunistum_WSM2075
--M---ATRNSLGTGIFVVTLL---TWLPLQ-----GAVS----EPSK-----TEAIAPPAAASPPDDGQWAMPAKNYASTRFSELSEINEGNVKNLQVAFTFSTGVNKGQEAAPLVVGNTMYIVTPFPNFVYALDLSKPGAPMK-WKYEPNPEPAA-QGVACCDVVNRGAAF------ADGRIFFNTLDGHTIALDANTGKPIWNTHIGNINIGETITMAPLVVKGKVLVGNSGGEMGVRGWVKALDVGDGHVVWTAYGTGPDKDVLIGPDFKPHYDADK------------------------------G-KDLGVTTW-----PPEAWKIGGGNMWGWISYDPDLNLIFHGTGNPGPWNPDLR--P-G------DNKWTSGIFARDPDTGAAKWFYQWSPHDLHDYDGINEQILLD-MTWQGKPRKVLVRPERNGYLYILDRTTGEVLSAKPFGPV-NSSKGVDLKT-----GRLIENPDKKTGT---GKVVRDICPTASGLKDWQPSAFSPKTGLLYIPHNNLCMDEEGVEVNYIAGTPYVGMNVRMIP--GP---GGN------RGAFTAWDIAAEKPAWSLKENFPVWSGAVVTAGDVVFYGTMEGWFKAVSART-GELLWQFKTSSGIIGQPITYRGPDGHQYVAILSGVGGWAGAIVS-GDLDPR---DATAALGFVNAM--KDLKNATTA--GGTLYVFRLP-------------------
>xoxF3_220920054_2445390_Methylobacterium_nodulans_ORS_2060
--V--------------KRLAPSTLVLLCLP----FAIPAAAQEPAAPPRPDTSTHPRPPAAAAPADDGQWTMPAKNFASTRYSELAEITPDNAKNLRVSFTFSVGVNRGQESSPLVVGGTMYVLSPYPNILYALDLTKPGAPLK-WQYNPKPEAAA-QGVACCDVVNRGPTY------ADGHLFFNTLDGNVVSVDAATGQEAWKTKVGNINLGETMTMAPLVAHGKVFVGNSGGELGVRGWIQALDQQSGKVAWKAFSTGPDKDVLIGSDFKPYYDTDK------------------------------G-QDLGVKSW-----PPNAWEQGGGTVWGWLSYDPDLNLIYYGTGNPGPWNADQR--P-G------DNKWTSGIFARDADTGQARWFYQWSPHDLYDWDGINEQILLD-MTWKGRPRKVLVRPERNGYVYVLDRTSGEVLSAKPFHAI-TTTTGVDLKT-----GRLQYIPEKKPQV---GKVMRDICPNASGAKDWSPSAYSPRTGLLYLPHTNLCMDEEHMQANYIAGTPYLGSEVRMKP--GP---GGH------RGVYTAWDVAGERAAWSIKEEFPVWSGTLVTAGDVTFYGTMDGWFKAVNART-GEVLWQFKTGSGIIGQPTTYRGPDGRQHVAILSGVGGWPGVVVS-ADLDPR---DGTGALGFLNVM--RDLKEVTTK--GGMLYDFALP-------------------
>xoxF_148259021_3057207_Acidiphilium_cryptum_JF-5
--MRLG-----------KRSLL---AASFGI-LGAGALVL----SAQAATS---GSANESLLQMQKNPNDWVMPTGTYNNWRYSTLDQINSKNVKNLQVAWTMSTGTDRGLEGQPIVIGDMMYYETSYPNYVYAVNLNH-PDQIA-WKYTPPRDSNA-PPVACCDVVNRGPAY------GDGMIFVDALDARLYALNAKTGKVVWSADNGHPKDGQTMTGAPMVVGNNVIVGIAGGEYGVRGYITAYNIHTGKMVWRGYSEGPSKDTLIDPATTINGATGK----PV------------------------G-PHSSIKTW-----KGDEWKVGGGTTWGWYSYDPKLNLIYYGSGNPGTWNPSQR--P-G------KNRWSMTIWARNPETGKVKWVYQMTPHDGWDYDGVNEMVLVN-VKYHGKEVPALVHFDRNGFSYVMNRENGSPIAIHKYDPSVNWATGINPKT-----NEPIVDPAKMTEA---GKDVKDICPSSQGDKDEQPVSYDPKTGLFYAPLNHLCMSYQAFNVKYKAGFPFVGAIVNMIP--GP---GGY------RGRFIAYNPMTGKTEWQIHDMFQDWGGALTTAGNVAFYGTLKGMFRAVDIKT-GKILYQFKTPSGIIGNPITYMH-DGKQYVAVLSGVGGWAAIGMA-DNL--H---KSSAGLGAVGLN--ATLTDYTNL--GGTLMVFSLPSKVASAN------------
>xoxF_326402148_3401088_Acidiphilium_multivorum_AIU301
--MRLG-----------KRSLL---AASFGI-LGAGALVL----SAQAATS---GSANESLLQMQKNPNDWVMPTGTYNNWRYSTLDQINSKNVKNLQVAWTMSTGTDRGLEGQPIVIGDMMYYETSYPNYVYAVNLNH-PDQIA-WKYTPPRDSNA-PPVACCDVVNRGPAY------GDGMIFVDALDARLYALNAKTGKVVWSADNGHPKDGQTMTGAPMVVGNNVIVGIAGGEYGVRGYITAYNIHTGKMVWRGYSEGPSKDTLIDPATTINGATGK----PV------------------------G-PHSSIKTW-----KGDEWKVGGGTTWGWYSYDPKLNLIYYGSGNPGTWNPSQR--P-G------KNRWSMTIWARNPETGKVKWVYQMTPHDGWDYDGVNEMVLVN-VKYHGKEVPALVHFDRNGFSYVMNRENGSPIAIHKYDPSVNWATGINPKT-----NEPIVDPAKMTEA---GKDVKDICPSSQGDKDEQPVSYDPKTGLFYAPLNHLCMSYQAFNVKYKAGFPFVGAIVNMIP--GP---GGY------RGRFIAYNPMTGKTEWQIHDMFQDWGGALTTAGNVAFYGTLKGMFRAVDIKT-GKILYQFKTPSGIIGNPITYMH-DGKQYVAVLSGVGGWAAIGMA-DNL--H---KSSAGLGAVGLN--ATLTDYTNL--GGTLMVFSLPSKVASAN------------
>xoxF2_308750927_397008_Hydrogenobacter_thermophilus_TK-6
--M--------------KRRAY---HRLLFL-----LILS----AVSWVGL---SIANPQVEELSKKAGLWPAPGRDYHLTRYSPLSQINTHNVKNLDLAWSFSTGVLRGHEGQPLVIGNTMYVQTAYPNIVYALDISKGNDYKILWKYVPQQDDRA-VAVACCDTVMRGISY------ADGKIVMNTLDGHVIALDAKTGKELWKVKHADPYKGETITMAPIVAKDKVIVGISGGEFGVRGRVAAYDLNSGRRVWLCYNQGPDQDMCYGSRTPASY------------------------------------KGLGVNTW-----QGDQWKIGGATVWGWFSYDPKLNLVYYGTSNPGTWNPYIRCSQSG----RYDNKWSTSIIARDADTGELVWAFQMTPFDQWDYDGVNESILLD-VNVGSKKVPALIHFDRNGFAFLLNRATGELIYAKPFVYV-NWAKSWDERHARD--GHTFKVTKDPTKSWKPGDNKKDVCPSAMGGKDQQPAAYSPETGLVYVPTNQWCMDYEPAETKYTEGAPYVGANVLMYE--HKSSVHGLSKTPGHYGRIIAWDPAKGEIKCYIDEKYPTWSGVLVTKGGVGFYGTMDGWFRAFDLKT-CKVLWSKKLGSGIIGNPISFEV-NGKQYIAVYSGIGGWAGLPVT-ANLDPN---DPYGGLGATNLS--LELDLYRQATMSGVLYVFSLE-------------------
>xoxF5_217976200_2451322_Methylocella_silvestris_BL2
-----------------MPQPT---GRFIGC-----GRMR----LRLLIGA---ACALAAITPGAQAGSA-ANADSDYANLRYSSLSEINVDTVQNLAPVWTFSTGVLRGHEGAPLVAGGALYLVTPFPNRVYALDIAH-EGKIL-WQYEPRQDAGV-VAVMCCDVVSRGLAY------GFGKIFLYQADATLVALDAVTGKPAWSVKNGDPAKGATGTSAPIVVKDKVLVGVAGGEFGLRGYLTAYDAATGAKIWRAYSTGPDSETLIDPVTTREL--GR----SV------------------------G-AEASLKSW-----SGDQWALGGGAPWGRISYDPGLNLVYYGTGNPSTWNPAQR--P-G------DNKWAMTILARNADTGEAAWLYQMIPHDQWDYDGVNEMILGE-AAIDGRARKTLTHFDRNGFVYVLDRADGELLSADKYDPAVNWASRVDLGKSSKAYGRPVLDNAYSTEANGEETVTHNICPATVGAKNANPAAYSEQTGLFYAPMIRLCMDYEPFHIAYAQGQPYTGADTAVYPQKGA----AD------MGGLTAWDADARREIWSIRERFAVVSGALATAGGLVFYGTLEGYLKAVDAKS-GKELYRFKTPSGIVGDVAAFDN-GGREYIAVLSGVGGWAGAGLT-AGL--T---QTPEGANSPEVY--AALAQYTAL--GGQLTVFALP-------------------
>xoxF4_91774356_1839528_Methylobacillus_flagellatus_KT
--M--------------RISPF---LIVVSL-----NLVS----AVSS--------AADPLLPLLQDDKQWVSPRKDYYNQGYSRLSQINHRNVANLKLAWSFSTGVQRGHEGAPLVVGNVMYVHTAFPNNVYALDLDH-DQKIL-WAYFPKQTSDI-EAILCCDSVSRGLAY------GDGKILLQQNNGILLALDARDGRKVWEVQVNDPRMGATNTNAPYVFRDKVLTGCSGGEFGVRCFLAAYALQDGRLQWKAYSTGPDSEVLIGPGFNAEN--PHYSALSTYEDVNGGNREGGSFRALPKERLKFPETELGVKTWLKPQAAANGWQHGGGPVWGWFSYDPKLNLVYYGTGNPSVWNPDIR--P-G------DNKWAMTLFARDLDTGMARWGYQLTPHDEWDYDSVNELILWD----QGSR-KLATHFDRNGFAYTLDRQNGKLLAAEKMHPFVNWATGIDLQT-----GIPLKDGRYATHE---DQETSAICPSAIGVKNIQPAAYSPQNGWFYVPMNHLCMTYEAVEAKYVAGQPWAGASLSMYP--GP---DGD------MGAFMAWDALKHKPVWYTREKYPVWSGALATAGQLAFYGTLDRWFKALDARN-GKELWRFQVGSGIVGNPMTYQH-AGKQYVAVFSGIGGWAGVALN-QGL--T---GDSDGAGTAGAF--RGLSQENAAPGSGALNVFAL--------------------
>xoxF4_253997713_1923401_Methylovorus_glucosetrophus_SIP3-4
--M----------------------LCAALS-----LSVT----LVSSYGF-----AATSTIPSTSTGAQWLSPRGGTYNHGYSRLSQVTTKNVAKLNLAWTFSTGITRGHEGAPLVIGDILYVHTAFPNNVYALDLNH-NQKIL-WSYFPKQSDDI-QGILCCDNVSRGLAY------GDNKIFLQQNNGMLVALDSHTGQKVWEKQVNDPKTGATNTNAPYVFKDKVLTGCSGGEFGVRCFLAAYAIKDGHELWKAYSMGPDEDVRIGPDFNQAN--PHYSALSVYEDVNGGNKEGGAFKALSKDRLAYPEKNLGVRTWLKPQAAGNGWEHGGGPVWGWFSYDPALNLVYYGTGNPSVWNPDVR--P-G------DNKWAMTLFARDLDTGMAKWGYQLTPHDEWDYDSVNEVILWD----HGKQ-KLATHFDRNGFAYTLDRRDGTLLVAAKMHPFVNWSTHVDLAT-----GVPQKDPRYSTHE---DQETANICPAALGTKDEQPAAYSPKTGLFYVPLNHLCMRYEAVEAKYVAGQPWAGASLTMFP--GP---DGV------MGGFMAWEGLKGKAMWYNREPFPVWGGALATASNLVFYGTLDRWFKALDTRT-GKLLWQFQVGSGVVGNAMTYAH-HGKQYIGVYSGIGGWAGIALN-QGL--T---QESDGAGTAGAF--RDLTKYNAAPGGGTFNAFTL--------------------
>xoxF4_297537197_1863408_Methylotenera_versatilis_301
--M---------------PPSP---RHCLSI------LGL----FSLFIAP---AYASDDLQKHLQNDKEWTHPRKDYANTGYSGLHQIQAKNINKLKLAWTFSTGVNRGHEGSPIVLGSTMYLHTAFPNNIYALDLNN-NQKIL-WSYFPKQNPQT-QALLCCDTVNRGLGY------GDGKIFLQQNDGILVALDAKTGKLIWQTKVNDIKTGASNTNAPHVMKDKVITGCSGGEYGVRCFIAAYNIKDGSLAWKAYSTGPDSETLIGAGFNEAN--PHYSALSTYQDVNGGNKEDGSFKALTKEQLKFPEADLGVRTWLKPQANQDGWQHGGGPVWGYFSYDPKLNLLYYGTGNPSVWNADVR--P-G------DNKWAMTIFARDLDTGMAKWGYQMTPHDEWDYDGINEVILWD-----ANNKKLATHFDRNGFGYTFDRTNGSLLVVAKMHPFVNWATSVDLST-----GIPQKDPKYSAHQ---DTTTKNVCPAALGVKDQQPAAYSPKTKLFYVPLNHLCMDYDVVEAKYTAGQPWVGAGLTMHP--GP---DGV------TGGFMAWNGLTGKSAWYNKEPYSIWSGAMVTGADLVFYGTLDRWFKAVDAKS-GKSLWQFQVGSGVIGNPFTYSN-KGKQYVGVMSGIGGWAGIAIN-LGL--T---EDSDGAGAAGAY--RELTKWNAAPGGGAVSAFSL--------------------
>xoxF4_91774356_349913_Methylobacillus_flagellatus_KT
--M--------------KAKHLKIALGASLI-----GLAS----IPGF--------AATDLEKLMQDDNQWATQRKDYANTGYSKLSQINQSNIKNLKAAWTFATGVNRGHEGAPLVVDDTLYFTTAFPNNVYALDLNN-EEKIK-WSYFPKQDPSV-QALLCCDNVTRGLAY------GDGKIFLQQNDGQLVALDAKTGAKVWEVGVVDVKQGATTTNAPHVFKDKVITGCSGGEYGVRCYLTAYNIKDGSIAWRAYATGPDSDVLIGKDFNKDN--PHYSALSVYEDINGGNQEGGSFKALPKEKLKFPETDLGVKTWLKPQAAKNGWEHGGGGTWGWYSYDPALNLVYYATGNPSVWNPDVR--P-G------DNKWSMTIFARDLDTGLAKWGYQLTPHDEWDYDAVNETILWD---ADG--KKLATHFDRNGFGYTLDRQTGKLLVAEKMHPFVNWATGIDLTT-----GTPIKDPKYATHQ---DVQISGICPAALGVKDQQPAAYSPKTKLFYVPLNHVCMDYEPVEVKYVAGQPWVGATLSMYP--GP---DGV------MGGFMAWDGLKGKQVWYKKEKFSVWSGALATATDIVFYGTLDRWFKAVDAKS-GKELWKFRVGSGVVGNPITYTH-KGKQYVALLSGIGGWAGVAMN-LGL--T---NDNEGLGAAGGY--KELKEWNAAPGGGALNVFSL--------------------
>xoxF4_484077071_531560_Methylophilus_methylotrophus_DSM_46235__ATCC_53528
--M----------------IKT---KTAFGI-----AASV----ALALPVL---AFAAADQEAAMKDSNNWVHPRGQHNNQGYSALAQINKGNIKNLKMAWTFATGVNRGHEGSPIVLGNMMYIVTAFPNNVYALDLND-NQKIV-WSYFPKQDPSV-QAVLCCDNVTRGLGF------GDGKIFLQQNDGLLVALDAKDGKKIWEVKNTDPKVGATNTNAPHVIKDKVLTGCSGAEFGVRCFIAAYNLKDGALAWKAYSTGPDAETLHDANTNKDN--PLYNALSVYQDVNGGNKEGGSFKRLSADQIKGGEKELGTRTWLKPQAIKDGWQHGGGSVWGWWPYDARTNLVYYGAGNPSVWNPDVR--P-G------DNKWSMTVTARDLDTGVAKWAMQMTPHDEWDYDGVNEVILFD---KGGKT--YAWHHDRNGFAYTWNAVTGTLIAAEKVHPFVNWASDVDLKT-----GVPNKDGRYSTHQ---DYNAKGICPAALGTKDQQPAAYSPKTGLMYSPLNHVCMTYEPVESKYVAGQPWVGATLTMFA--GP---DGV------MGGFGAYDPMTNKKVWYNKEKFSAWSGALTTASDLVFYGTLDRWFKAVDAKS-GKELWKFQVGSGAIGNAFTYGN-KGKQYVGILSGIGGWAGVAMN-LGM--T---TDTDALGAAGGY--KELTKYNAAPGGGALNVFAL--------------------
>xoxF4_253982053_2230814_Methylotenera_mobilis_JLW8
--M--------------QINKIKLALGLVAG-----MAMP----LIAS--------AAADQEAAMKDANNWAHPRGQHNNNGYSALSQVNKGNVKNLKAAWTFATGVNRGHEGSPIVVGNMMYVHTAFPNNVYALDLDN-NQKIV-WSYFPKQDPSV-QAVLCCDNVSRGLGF------GDGKIYLQQNDGNLVALDAKTGAKVWSTLINDPKVGATNTNAPHVIKDKVLTGCSGAEFGVRCFIAAYNAKDGSLAWKAYSTGPDSEVLIGADFNKET--PEYSALSVYQDVNGGNKEGGSFKKLPNDQIKFGEKDLGTRTWLKPQAVKDGWQHGGGSVWGWWPYDARTNLVYYGTGNPSVWNPDVR--P-G------DNKWSMTVFARDLDTGVAKWGMQMTPHDEWDYDGINEVILFD---KGGKT--YAWHHDRNGFAYTWNAHNGKLQAAQKVHPFVNWATDVDMKT-----GVPNKLASASTHQ---DYNAKGVCPAALGTKDQQPAAYSPKTGLVYSPLNHVCMTYEPVESKYVAGQPWVGATLTMFP--GP---DGV------MGGFGAYDPMTNKKVWYNKEKFSAWGGALTTATDLVFYGTLDRWFKAVDAKS-GKELWKFQVGSGVIGNAFTYGN-KGKQYVGVLSGIGGWAGVAMN-LGM--T---TPTDALGAAGGY--AELVKYNAAPGGGALNVFSL--------------------
>xoxF4_297537197_2710814_Methylotenera_versatilis_301
--M--------------QINKI---KLALGL-----VAGL----SAAMPMI---ASAAADQEAAIANANNWADPRGGYMNQAHSALAQVNKGNVKNLKAAWTFATGVNRGHEGSPVVVGNMMYVHTAFPNNVYALDLND-NQKIV-WSYFPKQDPSV-QAVLCCDNVSRGLGY------GDGKIYLQQNDGNLVALDAKTGAKVWSVLVNDPKVGATNTNAPQVRKDKVLTGCSGAEFGVRCFLAAYNIKDGSLAWKAYSTGPDAEVLIGADFNKEN--PQYNALSVYQDVNGGNKQGGSFTALPNDQIKIGEKELGTRTWLKPQAVKDGWQHGGGSVWGWWPYDARTNLVYYGTGNPSVWNPDVR--P-G------DNKWSMTVFARDLDTGVAKWGMQMTPHDEWDYDGINEVILFD---KGGKT--YAWHHDRNGFAYTWNAANGTLIAAEKVHPFVNWATGVDLKT-----GVPKKLASASTHQ---DYNAKGVCPAALGTKDQQPAAYSPKTGLIYTPLNHVCMTYEPVESKYVAGQPWVGATLTMFA--GP---DGV------MGGFGAYDPMTNKKVWYNKEKFSAWGGALTTASNLVFYGTLDRWFKAVDAQS-GKELWKFQVGSGVIGNAFTYGL-KGKQYVGTLSGIGGWAGVAMN-LGM--T---NPTDALGAAGGY--AELTKYNAAPGGGALTVFSL--------------------
>xoxF4_484077140_112112_Methylophilus_methylotrophus_DSM_46235__ATCC_53528
--M--------------QVNKI---KLALGL-------------VAALPMV---AFAAADQEAAMKDSNNWVHPRGQHNNNGYSALAQINKGNVKNLKAAWTFATGVNRGHEGSPVVVGNMMYVHTAFPNNVYALDLND-NQKIV-WSYFPKQDPSV-QAVLCCDNVSRGLGY------GDGKIYLQQNDGMLVALDAKTGAKVWDVKNTDPKVGATNTNAPHVIKDKVLTGCSGAEFGVRCFIAAYNIKDGSLAWKAYSTGPDSEVLIGADFNKEN--PSYNALSVYEDVNGGNKQGGSFKKLANDSLKIGEKELGTRTWLKPQAVKDGWQHGGGSVWGWWPYDARTNLVYYGTGNPSVWNPDVR--P-G------DNKWSMTIFARDLDTGVAKWGMQMTPHDEWDYDGINEVILFD---KGGKT--YAWHHDRNGFIYTWQAGNGTLVAAEKVHPFVNWATDIDLKT-----GVPNKLASASTHQ---DYNAKGVCPAALGTKDQQPAAYSPKTGLMYTPLNHVCMTYEPVESKYVAGQPWVGATLTMFA--GP---DGV------MGGFGAYDPMTNKKVWYNKEKFSAWGGALTTASNIVFYGTLDRWFKAVDAQN-GKELWKFQVGSGVIGNAFTYGN-KGKQYVGVLSGIGGWAGVAMN-LGM--T---NDTDALGAAGGY--KELTKYNAAPGGGALNVFSL--------------------
>xoxF4_207086586_148804_beta_proteobacterium_KB13
--M--------------KLNKI---KLALGL-----VAGF----AAAAPMV---ASAAADQEKAIADANNWAHPRGNHSNNGHSALTQINKGNVKNLKAAWTFATGVNRGHEGAPLVIGSTMYVHTAFPNNVYALDLNN-DQKIV-WSYFPKQDPSV-QAVLCCDNVNRGLGF------GDGKILLQQNDGIMVALDAKTGKEVWTARITDPKVGATNTSAPHVIKDKVLQGCSGAEFGVRCFFTALNLKDGSVAWKAYSTGPDKEVLIGADFNKDT--PLYSALSVYEDVNGGNKQGGSFKKIPTDQLKGGEADLGLKTWLKPQAVKDGWQHGGGSVWGWWPYDAKTNLVYYGTGNPSVWNPDVR--P-G------DNKWSMTVFARDLDTGMARWGMQMTPHDEWDYDGINEVILFD---KGGKT--YAWHHDRNGFAYTWQADNGVLVAAEKVHPFVNWATDVDLKS-----GVPNKVAEHATHQ---DYNTKGTCPAALGTKDQQPAAYSPKTGLVYSPMNHVCMTYEPVESKYVAGQPWVGATLTMFA--GP---DGV------MGGFAAYDPMTNKKVWYNKEKFSAWGGALTTDSDLVFYGTLDRWLKALDAKS-GKELWKFQVGSGVIGNAFTYGH-KGKQYVGVLSGIGGWAGVAMN-LGL--T---NDTDALGAAGGY--KELTKYNAAPGGGALTVFSL--------------------
>xoxF4_118594004_349930_Methylophilales_bacterium_HTCC2181
--MINM-----------QLNKI---KLALGF-----AAAA----TMAMPMV---ASAAADQEKAMSNANNWAHPRGQHDNQAYSKLTQLNKGNVKNLKAAWTFATGVNRGHEGSPLVIGNMMYVHTAFPNNVYALDLNN-DQKIV-WSYFPKQDPSV-QAVLCCDNVNRGLGF------GDGKIFLQQNDGMLVALDAKTGAKVWDASNVDPKVGATNTNAPHVIKDKVLTGCSGAEFGVRCFMAAYNIADGSLAWKAMSTGPDSEVLIGADFNKEN--PLYSALSVYEDVNGGNKQGGSFKKIPTDQLQGGVADLGVKTWLKPQAVKDGWQHGGGSVWGWWPYDAKTNLVYYGTGNPSVWNPDVR--P-G------DNKWSMTVFARDLDTGMARWGMQMTPHDEWDYDGINEVILFD---KGGKT--YAWHHDRNGFAYTWTAAEGTLVAAEKVHPFVNWATDVDLKS-----GVPNKLAEHSTHQ---DYNTKGTCPAALGTKDQQPAAYSPKTGLIYSPLNHVCMTYEPVESKYVAGQPWVGATLTMFA--GP---DGV------MGGFAAYDPMTNKKVWYNKEKFSAWGGAMTTASDLVFYGTLDRWFKALDAKS-GKELWKFQVGSGVIGNAFTYAH-KGKQHVGVLSGIGGWAGVAMN-LGL--T---NDTDALGAAGGY--KELTKYNAAPGGGGLTVFSL--------------------
>xoxF4_91774356_2470479_Methylobacillus_flagellatus_KT
--M--------------EMSKI---KLALGV-----AFGM----AMAVPMV---ASAAADQEAAMKDPNNWVHPRGQHNNQGYSTLNQINKSNVKNVKAAWQFATGVNRGHEGSPVVIGNMMYVHTAFPNNVYALDLND-NQKIV-WAYFPKQDPSV-QAVLCCDNVSRGLGY------GDGKIFLQQNDGVLVALDAKTGAKVWDVKVNDPKVGATNTNAPHVIKDKVLTGCSGAEFGVRCFLVAYNIKDGSQVWKAYSTGPDSEVLIGKDFNKDN--PHYSALSVYEDINGGNKEGGSFKALPKEKLKFPETDLGVKTWLKPQAVKDGWQHGGGSTWGWWPYDHRTNLVYYGTGNPSVWNPDVR--P-G------DNKWSMTIFARDVDTGIAKWGYQMTPHDEWDYDGINEVILFD---KGGKT--YAWHHDRNGFAYTFDAHTGSIIAAEKVHPFVNWATHVDKAT-----GIPHKDGKYSTHQ---DYNTKGICPAALGTKDQQPAAYSPRTGLVYSPLNHVCMTYEPVESKYIAGQPWVGATLTMFA--GP---DGV------MGGFAAYDPMTNKAKWYNKEKFSAWGGALATASDLVFYGTLDRWFKALDAQT-GKELWKFQVGSGVIGNAFTYSH-KGKQYVGVLSGIGGWAGVAMN-LGL--E---NETDALGAAGGY--KELTKYNAAPGGGALNVFSL--------------------
>xoxF4_253997713_2681154_Methylovorus_glucosetrophus_SIP3-4
--M----------------SKM---KLALGA-----VVGM----TVALPMM---AFAAADQEAAMANPANWAGPRGQYNGQGYSTLNQINKSNIKSLKSAWTFSTGVNRGHEGSPLVINGVMYVHTAFPNNVYALDLND-NQKIL-WTYFPKQDPSV-QAVLCCDNVSRGLGF------GDGKIFLQQNDGMLVALDAKTGAKIWDVKNTDPKLGASNTNAPHVFKDKVLTGCSGGEFGVRCFLAAYNLKDGSLAWKAYSTGPDSEVLIGEDFNKAN--PHYNALSVYQDVNGGNKEGGSFKALTKDQLKYPEKELGTRTWLKPQATKNGWEHGGGSVWGWFSYDPKLNYVYYGTGNPSVWNPDVR--P-G------DNKWSMTLFARDLNTGIAKWGYQMTPHDEWDYDGINEIVLFD----KGDK-KYAFHTDRNGFNYTLDRTNGTLLVAEKAHPFINWATKVDLKS-----GVPQKDARYSTHE---DYNAKGICPAALGVKDQQPMAYSPRTGLMYIPLNHVCMTYEPVESKYVAGQPWVGASLTMFA--GP---DGV------MGGFEAWDPLKGKAVWYNKEKFSSWGGVLATASDLVFYGTLERDFKAVDAQT-GKLLWKFQVGSGVIGNAFTYSN-KGKQYVGVLSGIGGWAGVAMN-LGL--D---NDSDALGAAGGY--KELTKYNAAPGGGALNVFSL--------------------
>xoxF4_253997713_2476039_Methylovorus_glucosetrophus_SIP3-4
--M--------------EMSKI---KLALGV-----AIGM----SMALPMV---ASAAADQEAAMANPNNWAHPRGQHNNNAYSTLNQINKGNVKNLKAAWTFATGVNRGHEGSPLVINGVMYVHTAFPNNVYALDLND-NQKII-WSYFPKQDPSV-QAVLCCDNVSRGLGF------GDGKIFLQQNDGMLVALDAKTGAKVWDVKNTDPKVGATNTNAPHVIKDKVLTGCSGAEFGVRCFIAAYNLKDGSLAWKAYSTGPDSEVLIGADFNSAN--PHYSALSVYQDVNGGNKEGGSFKALSKDQLKFPEKDLGVKTWLKPQAVKNGWEHGGGSVWGWWPYDPKLNLVYYGTGNPSVWNPDVR--P-G------DNKWSMTIFARDLDTGIAKWGYQMTPHDEWDYDGINEVVLFE----KGGK-KYAFHTDRNGFNYTFDAVDGTLLVAEKAHPFINWATHVDLKS-----GVPHKDAKASTHQ---DYNAKGICPAALGVKDQQPMAYSPRTGLMYIPLNHVCMTYEPVESKYVAGQPWVGATLTMFA--GP---DGV------MGGFEAWDPLKGKAVWYNKEKFSSWGGVLTTASDLVFYGTLERDFKAVDAQT-GKLLWKFQVGSGVIGNAFTYSH-KGKQYVGVLSGIGGWAGVAMN-LGM--T---NDTDALGAAGGY--KELTKYNAAPGGGALNVFSL--------------------
>xoxF4_484077126_124784_Methylophilus_methylotrophus_DSM_46235__ATCC_53528
--M---------------QQRIKLAVSALLL-----GSIS----TSAW--------ANAELDALMKDDNQWAMARKDYANQGYSRLSQINKSNVKKMKLAWSFATGVNRGHEGAPLVIGNTMYIHTAFPNNVYALDLDD-NQKIR-WSYFPKQDPDV-QSVLCCDNVNKGLGY------GDGKIFLQQNNGVLVALDAKTGAKLWDVKVNDPKTGSANTNVPHVFKDKVVTGCSGGEFGVRCHISAYNIKDGSLAWKAYSTGSDSEVMIGADFNKEN--PHYSALSVYEDVNGGNKMGGSFKSLDKSQLKFPEANLGVRTWLKPQQQKDGWQNGGGPTWGWYSYDPKLNLMYYGTGNPGTWNPDVR--P-G------DNKWSMTIFARDLDTGMARWGYQMTPHDEWDYDGMNEIILWE---ANGKQ--LASHFDRNGFGYTFDRTNGTLLVAEKMHPFVNWATKIDLKT-----GIPVKDPKYSTHQ---DYNAKGVCPSALGVKDEQPAAYSPKNKTFYVPLNHVCMTYEPVESKYVAGQPWVGATLTMFA--GP---DGV------MGGFMAWDGLKGKAQWYNKEKFSAWGGALVTATDLVFYGTLDRWVKALDAKT-GKEMWKFQVGSGVVGNMITYGH-KGKQYVGVLSGIGGWAGVAMN-LGL--T---NDTDGLGAAGGY--KELTKYNAAPGGGAMNVFSL--------------------
>xoxF4_297537197_1342585_Methylotenera_versatilis_301
--MNHQ-----------FKRKF---GAGLAL-----SAGL----LGLMSTP---AFADDEQLKLMNDDNQWTQPRKDYSNTGYSRLSQINKSNVKKLKLAWTFATGVNRGHEGAPLVVGDIMYVHTAFPNNVYALDLNN-DQKIV-WSYFPKQDASV-QAVLCCDNVNKGLGY------GDGKIFLQQNDGVLVALDAKTGKAIWDTKVTDPKSGSSNTNAPHVFKDKVITGCSGGEFGVRCYISAYNIKDGALVWRAYSTGPDEEMLIGKDFNKAN--PHYSALSVYEDVNGGNKLGGSFKAIPKENLKYPEANLGVRTWLKPQARKDGWQTGGGPTWGWYSYDPALNLMYYGTGNPGTWNPDVR--P-G------DNKWSMTIFARDLDTGVAKWGYQMTPHDEWDYDGMNEVVLWD---ANGK--KLASHFDRNGFGYTFDRTNGTLLVAQKMNPFVNWATSIDMKS-----GVPIKDPKYSTHQ---DYNAKGICPSALGVKDEQPSAFSPKTKMFYVPLNHVCMTYEPVESKYVAGQPWVGSTLTMFA--GP---DGV------MGGFMAWNGLTGKSAWYNKEKFSAWGGALVTASDLVFYGTLDRWVKALDAKT-GKELWKFQVGSGVVGNAITYGH-KGKQYVAVLSGIGGWAGVAMN-LGL--T---NETDGLGAAGGY--KELTKYNAAPGGGAMNVFSL--------------------
>xoxF4_253982053_1937860_Methylotenera_mobilis_JLW8
--MNHL-----------FKRKF---GVSLAL-----SAGL----FGMLSTP---AFAEDELSTLMKDDNQWVHPRKDFSNSGYSRLSQINKGNVKNMKLAWSFATGVNRGHEGAPLVVNGVMYVHTAFPNNVYALDLND-NQKIL-WSYFPKQDPST-QALLCCDNVNRGLGY------GEGKIFLQQNDGLLVALDAKTGKKLWDTQVTNPKEGASNTNAPHVIKDKVITGCSGGEYGVRCYISAYNIKDGALVWRAYSTGSDQDVLIGNDFNKDN--PHYSALSLYQDVNGGNKIGGSFKALPKDQLKFPEKDLGVKTWLKPQAKKDGWQNGGGPTWGWYSYDPKLNLMYYGTGNPSTWNPDVR--P-G------DNKWSMTIFARDVDTGEAKWGYQMTPHDEWDYDGMNEIILWE-----AKGKKLASHFDRNGFGYTFDRTNGSLLVANKMHPFVNWAFNVDLKT-----GIPNKDPKFSTHQ---DYNAQGICPSALGVKDQQPAAFSPKTGMFYVPLNHVCMTYEPVESKYVAGQPWVGSTLTMFP--GP---DGV------MGGFMAWDGLKGKSAWYKKEQFSAWGGALVTSTNLVFYGTLDRWFKAVDANN-GKELWKFQVGSGVVGNAITYSN-KGKQYVGVLSGIGGWAGVAMN-LGL--T---NSTDGLGAAGGY--KDLVKYNAAPGGGAMNVFSL--------------------
>xoxF4_253997713_21849_Methylovorus_glucosetrophus_SIP3-4
--V----------------KTT---TLKLAL------AGV----LGLSSLS---SLAATELENLMKDDNQWAHPRKDYANTGYSRLSQINKGNVRNLKMAWSFATGVNRGHEGAPLVINDVMYVHTAFPNNVYALDLND-NQKII-WSYFPKQDPSV-QALLCCDNVNRGLGY------GDGKIFLQQNDGTLVALDAKNGNKLWDVKVVDTKTGASNTNAPHVIKDKVITGCSGGEYGVRCYISAYNIKDGSLAWRAYSTGPDSETLIGDGFNKDN--PHYSALSVYEDVNGGNKEGGSFKALTKDQMKFPEKELGTRTWLKPQAIKNGYEHGGGPTWGWYSFDPALNLMYYGTGNPGTWNPDVR--P-G------DNKWSMTIFARDVDTGMARWGYQMTPHDEWDYDGMNEIVLWE---AKGK--KLATHFDRNGFGYTFDRTNGTLLVAEKMNPFVNWATKVDLKS-----GVPVKDPKFSTHQ---DYNAKGICPSALGVKDEQPSAFSPKTGMFYVPLNHVCMTYEPVESKYIAGQPWVGATLTMFA--GP---DGV------MGGFMAWDGLKGKSAWYNKEKFSAWGGALVTSSDIVFYGTLDRWFKAVDAQT-GKELWKFQVGSGVVGNAITYSH-KGKQYVGVLSGIGGWAGVAMN-LGL--T---NETDGLGAAGGY--KELTKWNAAPGGGAMNVFSL--------------------
>xoxF5_114326664_138881_Granulibacter_bethesdensis_CGDNIH1
-----------------VVTVL---RRMGLW-----LAGI----ALLIGVA---LPAQA--AEGGGKDTDWPHPLGGDHARRYSALTQINRQTVKRLRPVWSFSTGVLRGHEGGPLVVGDTMYVHTPFPNRLFALDLND-DGRIR-WSYTPVQDPAV-IGIMCCDTVNRGPAY------ADGRLFLHLADTSLVALDARTGKELWKIRDGDPAKGETGTSAPLVAGDLVLVGNSGGEFGVRGHMTAYAVKDGHRVWRAYAVGPDSDTLMDPLHTTQM--GQ----PV------------------------G-ANSSLSSW-----SGDAWKLGGGPSWGWISYDPALDLIYYGTGNPGVWNPLQR--P-G------DNRWAMSVFARDRKTGIAKWVYQFTPHDAWDYDGINEMILAD-IPVNGRQTKALVHFDRNGFAYVLDRVSGMLLQAKPFDPSLNWAKEIDLST-----GKPVRNPRYEPKE--EDKATKGICPSSLGAKNEQPAAFSPQAGLFLVPVNRICMDEEPFRVSYQAGQPYVGANLTLYP--PPSSPLGTKD----LGAFIGYDAGQGRIVWTDAEPFSVWSGALATAGGVAFYGTLEGWLKAVDVKD-GSLLWQYKTPSGIIGNVMTYRH-HGRQYVAVLSGVGGWAGIGLA-EGLGTE----DSEGTGAAVLN--RALNNYTRL--GGVLTVFGLP-------------------
>xoxF5_392383673_579391_Azospirillum_brasilense_Sp245
--M---------------KVLSRWLLASVAV-------------VAAGSVS-----ANDSILKNEANPNNWASQLGNYAGQRYSPLDQITTNNVKNLQVAWSFSTGVLRGHEGGPIVVGDVMYIHTPFPNKVFALDLNN-PGRVI-WKYESVQDPTV-IPVMCCDTVNRGVAV------ADGKVFLAQADNTLVALDAKTGKEVWKAKNGDHTKGETLTAAPLVVKDKVFVGISGGEFGVRGHLTAYDTNSGKMVWRAFSTGPDADVKIDPSKTMMMGKPI------------------------------GQKDLGVSTW-----PGEEWKRGGGTTWGWYTYDPALNLIYYGTGNPGTWNPTQRAVS--------DNKWSMTIFARDPDTGEAKWVYQKTPFDEWDFDGVNENILAD-INMNGQQRKVLVNFDRNGFAYTLDRATGELLVAQKFDPTVNWATDVDMKT-----GRPNVVDKYSTFANGEDKNTAAVCPAALGSKDQQPASFSPDTGLFYVPTNHICMDYEPFSVSYTAGQAYVGSTVSMYP--TP-NSHGG------MGNFIAWDAAAGKIVWSRPERFAVWSGALSTKGGVAYYGTLEGYLVAVDMKD-GKELWRFKTPSGIIGNINTYTH-NGKQYVAVLSGVGGWAGIGLA-AGLTQE---AATAGLGAVGAH--QSLGEYTQL--GGVLTVFHVPDQK----------------
>xoxF5_374998023_714695_Azospirillum_lipoferum_4B
--M--------------NPFVRCLLVTAAIQ-----AATA----TVAY--------ANEDTLKNQKDPANWAMQLGNYAGQRYSTLDQITRDNVKNLRPVWQFSTGVLRGHEGGPVVIGDTMYISTPFPNIVYALDLND-NGRIK-WKYEPKQDSAV-IPVMCCDTVTRGVAV------AGNKVFLGQADNTLVALDAQSGKVLWSVKNGDASKGETLTAAPMVVKDKVYVGISGGEFGVRGHLTAYDINSGKMVWRAYSTGPDKDVMIDPQKTLMMGKPI------------------------------GEPDLGIKTW-----PADQWKIGGGTTWGWYTYDPDLNLIYYGTGNPGTWNPAQRAVS--------DNKWSMTIFARDADTGQAKWVFQKTPFDEWDYDGVNENILAD-INIGGQQRKVLVNMDRNGFGYTLDRNTGELLVAKKFDPTVNWATEIDMAT-----GRPKVVDKYSTFAQGEDTNTTGVCPAALGSKDQQPASYSPDSGLLYVPTNHICMDYEPFKVEYSAGQPYVGATLSMYP--AP-ASHGG------MGNFIAWDPAAGKVVWSKPERFAVWSGALTTKGGVGFYGTLEGYLKAFDLRD-GKDLYNFKTSSGIIGNVNTYTH-KGKQYIAVLSGVGGWAGIGLA-AGL--T---GAQEGLGAVGAH--KSLGEYTQL--GGTLTVFALPDNQ----------------
>13_1_40cm_4_scaffold_89728_1
--M--------------DTRRW---MPFSAASLFSLFLTT----LLLLPNQ---GFSAQDLVEMQKDPNQWVAPGKNYALTRYSELNQITTDNVKNLKVAWTFSTGVLRGHEGAPLVVGDTMYLVTPFPNIVYALDLTKPGPALK-WKYEPKQDSNV-IPIACCDVVNRGVAY------ADGKIFFNQLDTHTVALDASTGKELWKVKQGDFKQGQTITMAPLVIRDKVITGISGGEFGVRGFVTANDINTGKQIWRAYSTGPDAEVLIGKDFSSPY--KS----HQ------------------------G-KDLGVTTW-----KGEEWKHGGGTTWGWYSYDPELNLFYHSTGNPGAWNPDQR--P-G------ENKWSMTLFARNPDTGEAKWAYQMTPHDAWDYDGVNESILVD-LAADGKTQKVLVHFDRNGFAYTVDRTNGKVLMAKPFAHV-NWAEDINLET-----GLPIENTAKRTKQ---GANTPDICPGAMGGKDQQPASYSPRTKLFYVPTNNICMDYEGMEVNYMAGVPYVGAIVKMAP--GP---GGN------RGEFIAWDATTGTKKWGIKEKWAAWSGALSTAGDVVFYGTMD-----------------------------------------------------------------------------------------------------------------------
>xoxF5_220920054_475628_Methylobacterium_nodulans_ORS_2060
--M--------------IRLLV---LFALGL-----SALP----ARAG-----------------DSPAKPVLQTVDYANTRYAALDQIDAGNVGRLRVAWTFSTGVLRGHEGAPLVIGSIMVVHTPFPNVVSALDLDH-EGRVL-WRYSPRQEANV-IPVMCCDTVWRGPAY------AGGRLFLQLADTTVVALDLATGRELWSVKNGDPARGETNTATVLPVKDKLIVGISGGEYGARCHVTAYDQATGRRLWRAYAMGPDADMLIDPERTTELGRPV------------------------------G-RDSSLRSW-----EGDQWRLGGGCSWGWFSYDPDLDLVYYGTGNPSTWNPAQR--P-G------GNRWSMAILARDPDTGMARWVYQMTPHDQWDYDGVNEMILTD-QDIDGRPRKLLTHFDRNGFGYTLDRASGELLVAEKFDPSVNWARRIVMDPGSPAHGRPEIDPRYAPETAGEDETTTGICPGALGAKNQQPAAYSPQTRLFYVPTNHMCMDYEPFRVTYSPGQPYVGATLTLHP---P---AGAEN----TGAFIAWDGTRGRIAWSIPEPFSVWSGALATAGGIVFYGTLEGYLKAVDART-GRELYRFKTPSGIVGNVTTYMH-RGRQYVAVLSGIGGWAGIGLA-AGL--T---DPAEGSGAVGGY--AALSQYTAP--GGVLTVFALPE------------------
>xoxF5_473433515_219002_Methylobacterium_mesophilicum_SR1.6/6
--M--------------RARLL---ACLPLA-------------FLAGPA---------------TAQEGPVLQTLDYANTRYSTLDQIDADNVGRLKVAWTFSTGVLRGHEGAPIVVGHVMVVHTPFPNVVYALDLDR-GGKIL-WRYVPRQEAGV-IAVMCCDTVSRGLAY------AEGRLFLQQADTTVVALDPETGRVLWSVKNGDPGRGETNTATVLPVHGKLIVGLAGGEYGARCHVTAYDQATGRRLWRAYATGPDADMLVDPATTTELGHPI------------------------------G-KDSSLTSW-----EGDQWQTGGACSWGWFSYDPDLNLVYYGTGNPSTWNPNQR--P-G------DNRWAQAIIARDADTGIARWVYQMTPHDQWDYDGVNEMILTE-QVIGGRPRKVLTHFDRNGFGYTLNRATGELLVAEKFDPTVNWASRVEMDPAAPGYGRPVIDKRYAPGEADEDETTKNICPGALGAKNQQPAAYSARTRLFYVPTNHMCMDYEAFRVTYTPGQPYVGATLTLHP---P---EGTDR----TGAFIAWDGAKGRIAWTIPEPFSVWSGALATAGDVVFYGTLEGYLKAVDARD-GHELYRFKTPSGIVGNVTTYRH-DGKQYVAVLSGVGGWAGIGLA-AGL--T---DPADGSGAVGGY--AALSQYTAP--GGQLTVFELPDPVPPAAH-----------
>xoxF5_170652972_2053851_Methylobacterium_radiotolerans_JCM_2831
--M--------------RASMRASLLAALPL---------------------------AGLAGAAAAGPSPVLQTLDYANTRYSALDQIDAGNVGRLKVAWTFSTGVLRGHEGAPIVVGHVLYVHTPFPNAVYALDLDQ-GGKIL-WRYAPRQDASV-IAVMCCDTVSRGLAY------ADGRLFLQQADTTVVALDPETGRVLWSVRNGDPGRGETNTATVLPVHGKLIVGLAGGEYGARCHVTAYDQATGQRLWRAYATGPDADMLVDPETTTELGRPI------------------------------G-RDSSLRSW-----EGDQWRTGGACSWGWFSYDPDLNLVYYGTGNPSTWNPNQR--P-G------DNRWAQAIIARDADTGVARWVYQMTPHDQWDYDGVNEMILTE-QVIDGRARKVLTHFDRNGFGYTLDRATGALLVAEKFDPTVNWASRVETNPAAPDYGRPAVDKRYAPGEADEDEATKNICPGALGAKNQQPAAYSAKTRLFYVPTNHMCMDYEAFRVTYTPGQPYVGATLTLHP---P---EGSDR----TGAFIAWDGARGRIAWTIPEPFSVWSGALATAGNVVFYGTLEGYLKAVDARD-GHELYRFKTPSGIVGNVTTYLH-GGKQYVAVLSGVGGWAGIGLA-AGL--T---DPADGSGAVGGY--AALSQYTAP--GGQLTVFELPQ------------------
>xoxF5_292490170_3984865_Nitrosococcus_halophilus_Nc_4
--M--------------KLRTVSLAILALIM-----------SGMELA--------AADELLEMQKNSDNWIMPAGTYDNQRYSKLDQINTDNAQDLRVAWTFSTGVLRGHEGNPLVIDGTMYVHTPFPNKVFALDLDE-DGAIK-WKYEPVQNYEETVPVMCCDTINRGLAY------GDGKIFLAQADTTLVALDAKTGKVVWSVKRDDPKQGATSTGAPHVFKDKVLVGISGGEFGVRGYLEAYDVNSGERIWKAYSTGPDEEMLIDPEKTTHLLKPV------------------------------G-KNSSLESW-----EGEQWKIGGGTTWGWFAYDPELNLVYYGTANPGTWNPVQR--P-G------DNRWSMTIFARDLDTGVAKWAYQMTPHDEWDYDGVNEMVLVD-QKIDGEERKLLVHLDRNGFGYTLDRVTGELLVAEKFDPVVNWATHVDMET-----GRPQVDPRYSTHQNGQDVNTTNICPAALGSKDQQPVAFSPRTGLFYVPANHVCMNYEPFEVSYTAGQPYVGATLTMFP--DG---STH------LGRFFAWDARKGKVVWEIPERFSVWSGTLATAGDIVAYGTLEGYLKVVDAKS-GRELYRFKTPSGIIGNVMTYQH-KGKQYLAVLSGLGGWAGIGMA-AGL--Q---GETEGLGAVGAY--RSLEDWTNL--GGTLTVFTLP-------------------
>xoxF5_387125902_1470480_Methylophaga_sp._JAM1
--M--------------NKTKLSIAMMSLAL-------------PGLT--------VADELLGMQENPETWVMSAGNYANTRYSQLDEINRDNVQDLNMAWSFSTGVLRGHEGNSLIIDDVMYVHTPYPNIVYALDLNN-DGAIK-WKYEPKQNYDETVPVMCCDVVNRGLAY------GDGKIFLNQADTTLAALDINTGKLLWSDKRDDPTVGATNTANANVFKDKIIVGISGGEFGVRGYVQAYDM-DGKTLYKAYSTGPDDEMIIDPQNTTSMLRPV------------------------------G-KDSSLKSW-----QGEQWKIGGGTTWGWFSYDPEMNLYYYGTGNPSTWNPLQR--P-G------DNKWTMALFARDLDSGVAKWIYQMTPHDEWDYDGVNENILVD-QKVKGKMRKMLVHFDRNGFGYTMDRGTGELLVAEKFDPSVNWAKSINIKT-----GLPDRVATYSPEANGEDTQTTGICPAAHGAKDQQPAAYSPRTGLFYVPTNHICMDLEPFEVEYLAGQPYVGAEVNMFA--AT---KDN------MGNFIAWDAREGKIIWTNPERFSVWSGAMVTAGDVVFYGTLEGYLKALDAKT-GRELWRFKTPSGIIGNVNSYKH-DGKQYISILSGIGGWAGIGMT-NNL--E---NDTDGLGAVGAY--KSLSNWTSL--GGVLSVFSL--------------------
>xoxF5_472230668_44405_Methylophaga_lonarensis_MPL
--M--------------KLKTLSLAMMSMAV-------------PSMV--------AADELLVMQQNENNWVMPAGNYANTRYSTLAQVTKDNVKDLKMAWSFSTGVLRGHEGNALVIDGTMYVHTPFPNIVYALDLNN-YGAIK-WKYEPNQNYDETVPVMCCDTVYRGLSY------GQGKIFLNQADTTLVALDMNTGEPVWSDKRDDPKVGATSTAAAHVFKDKIIVGISGGEFGVRGYVQAYNM-DGSVAYKAYSVGPDSEMLVDGNTTTSMLKPV------------------------------G-KDSSLKSW-----QGDQWKIGGGTTWGWYSYDPDTNLYYYGTGNPSTWNPVQR--P-G------DNKWTMTIFARDLDSGMAKWVYQKTPFDEWDYDGVNENILVD-QEFKGQMRKLLVNFDRNGFAYTLDRVTGELLVAEHYNPHVNWATSVDLKT-----GLPNRVQRYSTAYNGEDVNTTGICPAALGNKDQQPAAFSPRTGLFYVPTNNVCMDYEPFEVEYVAGQPYVGATLSMYP---P---EGETH----LGNFIAWDAREGKIVWSNPERFSVWSGALATASDVVFYGTSGRFHQS------------------------------------------------------------------------------------------------------------------
>xoxF5_254491377_83778_Methylophaga_thiooxydans_DMS010
--M--------------KLKTLSLAMMSLAV-------------PGLV--------AADELATMQENENNWVMPAGNYANQRYSELTQVNKENVKDLNMAWSFSTGVLRGHEGNALVIDGTMYVHTPFPNIVFALDLNN-DGAIK-WKYEPKQNYDETVPVMCCDTVNRGLSY------GDGKIFLNQADTTLVALDMTNGEALWSHKRDDAKRGATSTAAAHVFKDKVLVGVSGGEFGVRGYIKAYSL-DGEELYTAYSTGPDDEMLVDPEKTTSMLKPI------------------------------G-KDSSLKTW-----QGDQWKIGGGTTWGWYSYDPDLDMFYYGNGNPSTWNPVQR--P-G------DNKWTMSLWGRDLDTGMAKWVYQMTPHDEWDFDGVNEVILAE-QKVRGKMHKTAVHFDRNGFGYTMDRETGELLVAEKFDPAVNWSNGVNLET-----GRHDRVAKYSTARNGEDVNTTGICPAALGSKDQQPAAYSPRTGLYYVPTNHVCMDYEPFEVEYVAGQPYVGATLSMFP--AP---GGTH-----LGNFIAWDARVGKIVWSNPERFSAWSGALATASDVVFYGTLEGYIKAVDAQS-GRELWRFKTASGIIGNVNTYKH-QGKQYISILSGVGGWAGIGMAIPSL--E---NDSDGLGAVGAY--KSLSSWTNL--GGILSVFSL--------------------
>xoxF5_254491377_86637_Methylophaga_thiooxydans_DMS010
--M--------------KLKPLTLAMMSLAV-------------PGLA--------AADELAKMQQDPNNWVMPAGNYANHRYSELTQINKDNVKDLNMAWSFSTGVLRGHEGNALVMDGTMYVHTAFPNIVFALDLNN-DGAIK-WKYEPKQNYDETVPVMCCDTVNRGLSY------GDGKIFLNQADTTLVALNATDGSVVWSDKRDDPKRGATSTAAAHVFKDKVLVGISGGEFGVRGYIQAYDL-DGNTLYKAYSTGPDEEMLIDPAKTTSMLKPV------------------------------G-KDSSLKTW-----QGDQWKIGGGTTWGWYSYDPDLDMFYYGNGNPSTWNPVQR--P-G------DNKWTMSLFGRDLDTGMAKWVYQMTPFDEWDYDGVNEVILAE-QKVRGKMHKTAVHFDRNGFGYTMDRETGELLVAEKFDPAVNWSNGVNLKT-----GLHDRVAKYSTARNGEDVNTTGICPAALGTKDQQPAAYSPRTGLYYVPTNHVCMDYEPFEVEYVAGQPYVGATLSMYP--AP---GGTH-----LGNFIAWDARVGKIVWSNPERFSVWSGALATASDVVFYGTLEGYLKAVDAQT-GRELYRFKTPSGIIGNVNTYKH-GGKQYVSILSGVGGWAGIGMAIPSL--E---NDSDGLGAVGAY--KALSSWTNL--GGVLSVFSL--------------------
>xoxF5_254492172_143293_Methylophaga_thiooxydans_DMS010_partial
--N------------------------------------------------------------------------------------------VKDLNMAWSFSTGVLRGHEGNSLVIDGTMYVHTAFPNIVFALDLNN-DGAIK-WKYEPKQNYDETVPVMCCDTVNRGLSY------GDGKIFLNQADTTLVALNATDGSVVWSDKRDDPKRGATSTAAAHVFKDKVLVGVSGGEFGVRGYIQAYDL-DGNVLYKAYSTGPDEEMLIDPVKTTSMLKPV------------------------------G-KDSSLKTW-----QGDQWKIGGGTTWGWYSYDKDLDMFYYGNGNPSTWNPVQR--P-G------DNKWTMSLFGRDLDTGMAKWVYQMTPYDEWDYDGVNEVILAE-QKVKGKMHKTAVHFDRNGFGYTMDRETGELLVAEKYDPAVNWSNGVSLKT-----GRHDRVAKYSTARNGEDVNTTGICPAALGSKDQQPAAYSPRTGLYYVPTNHVCMDYEPFEVEYVAGQPYVGATLSMFP--AP---GGTH-----LGNFIAWDAREGKIVWSNPERFSVWSGALATASDVVFYGTLEGYLKAVDAQT-GRELYRFKTPSGIIGNVNTYKH-GGKQYVSILSGVGGWAGIGMAIPSL--E---NDSDGLGAVGAY--KALSSWTNL--GGVLSVFSL--------------------
>xoxF5_387125902_878475_Methylophaga_sp._JAM1
--M--------------KLKTLSIAMMGLAV-------------PGLV--------AADELLEMQKNDNNWVMPAGDYANTRYSELTQITKDNVNDLNMAWSFSTGVLRGHEGNALVMDGTMYVHTPFPNIVFALDLNN-DGAIK-WKYEPKQNYDETVPVMCCDTVNRGLSY------GDGKIFLNQADTTLVALDMETGEVVWSDKRDDPKVGATSTAAAHVFDDKIIVGISGGEFGVRGYVQAYDL-DGNTVYKAYSVGPDDEMLVDPDKTMSMLKPV------------------------------G-KDSSLKSW-----QGDQWKIGGGTTWGWYSYDPDLNQFYYGSGNPSTWNPVQR--P-G------DNKWTMTLFGRDLDTGMAKWVYQMTPYDEWDYDGINENVLVD-QKIKGKMRKMLVHFDRNGFGYTMDRETGELLVAEKFDPAVNWATGVNLKT-----GLPDRVAKYSTARNGEDVNTTGICPAALGSKDMQPAAFSPRTGLFYVPTNHVCMDYEPFEVEYVAGQPYVGATLSMYP---P---EGDTH----MGNFIAWDAREGKIVWSNPERFSVWSGALATATDVVFYGTLEGYLKAVDAQS-GRELWRFKTPSGIIGNVNTYKH-NNKQYISILSGVGGWAGIGMAIPSL--E---NDTDGLGAVGAY--KALSSWTNL--GGVLSVFSL--------------------
>xoxF5_387125902_2026598_Methylophaga_sp._JAM1
--M--------------KLKTLSIAMMGLAV-------------PGLV--------AADELLEMQKNDNNWVMPAGDYANTRYSELTQITKDNVKDLNMAWSFSTGVLRGHEGNALVIDGTMYVHTPFPNIVYALDLNN-DGAIK-WKYEPKQNYDETVPVMCCDTVNRGLSY------GDGKIFLNQADTTLVALDMETGEAVWSDKRDDPKVGATSTAAAHVFDDKIIVGISGGEFGVRGYVQAYDF-DGNTVYKAYSTGPDDEMLVDPDKTMAMLKPV------------------------------G-KDSSLKSW-----QGDQWKIGGGTTWGWYSYDPDLNQFYYGSANPSTWNPVQR--P-G------DNKWTMSLFGRDLDTGVAKWIYQMTPFDEWDYDGINENVLVD-QKIKGKMRKMLVHFDRNGFAYTMDRETGELLVAEKFDPTVNWATGINIKT-----GLPDRVAKYSTARNGADVNTTGICPAAQGSKDMQPAAFSPRTGLFYVPTNHICMDYEPFEVEYVAGQPYVGATLSMYP---P---EGDTH----MGNFIAWDAREGKIVWSNPERFSVWSGALATAGDVVFHGTLEGYIKAVDAQS-GRELWRFKTPSGIIGNVNTYKH-NNKQYISILSGVGGWAGIGMAIPSL--E---NDTDGLGAVGAY--KALSSWTNL--GGVLSVFSL--------------------
>xoxF5_387125902_633034_Methylophaga_sp._JAM1
--M--------------KLKTLSIAMMGLAV-------------PGLV--------AADELLEMQKNDNNWVMPAGDYANTRYSELTQITKDNVNDLNMAWSFSTGVLRGHEGNALVMDGTMYVHTPFPNIVFALDLNN-DGAIK-WKYEPKQNYDETVPVMCCDTVNRGLSY------GDGKIFLNQADTTLVALDMETGEVVWSDKRDDPKVGATSTAAAHVFDDKIIVGISGGEFGVRGYVQAYDF-DGNTVYKAYSVGPDDEMLIDPDKTMSMLKPV------------------------------G-KDSSLKSW-----QGDQWKIGGGTTWGWYSYDPDLNQFYYGSGNPSTWNPVQR--P-G------DNKWTMTLFGRDLDTGMAKWVYQMTPFDEWDYDGINENVLVD-QKIKGKMRKMLVHFDRNGFAYTMDRETGELLVAEKFDPTVNWATGINIKT-----GLPDRVAKYSTARNGADVNTTGICPAAQGSKDMQPAAFSPRTGLFYVPTNHICMDYEPFEVEYVAGQPYVGATLSMYP---P---EGDTH----MGNFIAWDAREGKIVWSNPERFSVWSGALATAGDVVFHGTLEGYIKAVDAQS-GRELWRFKTPSGIIGNVNTYKH-NNKQYISILSGVGGWAGIGMAIPSL--E---NDTDGLGAVGAY--RALSSWTNL--GGVLSVFSL--------------------
>xoxF5_386270271_1429252_Methylophaga_frappieri
--M--------------KLKTLSIAMMGLAA-------------PGLV--------AADELLDMQKNENNWVMPAGNYANHRYSTLTQINKENVKDLNMAWSFSTGVLRGHEGNALVMDGTMYVHTPFPNIVFALDLNN-DGAIK-WKYEPSQNYDETVPVMCCDTVNRGLSY------ADGKIFLNQADTTLVALDMETGEQVWSDKRDDPKVGATSTAAAHVFDDKIIVGISGGEFGVRGYVQAYDL-DGNVVYKAYSTGPDDEMLVDPENTLSMLKPV------------------------------G-KDSSLKSW-----QGDQWKIGGGTTWGWYSYDPDLNQFYYGNGNPSTWNPVQR--P-G------DNKWTMSMWGRDLDTGMAKWVYQMTPYDEWDYDGVNENILVD-QKVNGKMRKTVVHFDRNGFAYTLDRVNGELLVAEKYDPAVNWSNGVSLET-----GRHDRVAKYSTARNGEDVNTTGICPAALGTKDQQPAAYSPRTGLFYVPTNHVCMDYEPFEVEYVAGQPYVGATLAMYP--AP---GGTH-----LGNFIAWDAREGKIVWSNPERFSVWSGALATASDVVFYGTLEGHLKAVDAQS-GRELWRFKTPSGIIGNVNTYKH-DGKQYISILSGVGGWAGIGMAIPSL--E---NDSDGLGAVGAY--RSLSSWTNL--GGVLSVFSL--------------------
>xoxF5_386270271_2204039_Methylophaga_frappieri
--M--------------KLKTLSIAMMGLAA-------------PGLV--------AADELLEMQKNHDEWVMPAGNYANHRYSTLTDINKENVKDLNMAWSFSTGVLRGHEGNALVMDGTMYVHTPFPNIVFALDLNN-DGAIK-WKYEPSQNYDETVPVMCCDTVNRGLSY------ADGKIFLNQADTTLVALDMETGEEVWSDKRDDAKVGATSTAAAHVFDDKIIVGISGGEFGVRGYVQAYDL-DGNVVYKAYSTGPDDEMLIDGEKTTTMLKPI------------------------------G-KDSSLKSW-----QGDQWKIGGGTTWGWYSYDPDLNLFYYGSGNPSTWNPVQR--P-G------DNKWSMTIFARDLDTGMAKWVYQKTPYDEWDYDGVNENILVD-QKVNGKMRKTLVNFDRNGFAYTLDRVNGELLVAEKFDPAVNWSNGVSLET-----GRHDRVAKYSTAHNGEDVNTTGICPAALGTKDQQPAAYSPRTGLFYVPTNHVCMDYEPFEVEYVAGQPYVGATLAMYP--AP---GGTH-----LGNFIAWDAREGKIVWSNPERFSVWSGALATASDVVFYGTLEGHLKAVDAQS-GRELWRFKTPSGIIGNVNTYKH-DGKQYISILSGVGGWAGIGMAIPSL--E---NDADGLGAVGAY--RSLSSWTNL--GGVLSVFSL--------------------
>xoxF5_114326664_737301_Granulibacter_bethesdensis_CGDNIH1
--M--------------KQQTLSRVCAMMLG-----IGAL----AVSFQAQ-----ANDELVKLSKDSANWSMPAGDYANQRHSALKQITVANASKLRPVWSFSTGVLRGHEGGPLIIGDVMYVHTPFPNKVFALDLND-NGRII-WVYEPKQDPDV-IPVMCCDTVNRGVAY------GDGKIILHQADNGLVALNAKTGKEVWKVMTGDAKKGETGTSAPLVIKDKVMVGISGGEFGIQGRLMSFNLKDGSKAWTAYSVGTDDQILFDDKTTAMG-KPV------------------------------G-KDSSIKTW-----QGDQWKTGGGSTWGWISYDPDTNLVYYGSGNPSTWNPVQR--P-G------DNKWSMTVFARDADTGVAKWVYQMTPHDEWDYDGINEMILAN-TKVNGKETKALVHFDRNGFAYVLDRVTGELLQANKFDPAVNWATGVNLKT-----GLPDRVKKYSTEAGGEDHNTKGICPAALGSKDEQPASFDPKTHMFYVPTNHVCMDYEPFKVSYTAGQPFVGATLSMFP---P---AGEDH----LGNFIAYDVDKGKINWSIPETFSVWAGALSTDSGVVFYGTLDGFLKAVDAKN-GKLLYKYKTPSGIIGNVTPYEH-KGKEYIAVLSGVGGWAGIGMA-AGL--A---GDTEGLGAVGAY--KALSSYTQL--GGVLTVFAVE-------------------
>xoxF5_114326664_2157761_Granulibacter_bethesdensis_CGDNIH1
--VVFG-----------SKRLL---AMSVAV-----SAFV----GLTAVDG---ARANEDLAKLSKNPANWSMQAGDFANQRYSALKQITVANAGKLHPVWSFSTGVLRGHEGGPLVIGDVMYVHTPFPNKVFALDLND-NGRVI-WSYEPKQDPEV-IPVMCCDTVNRGVAY------GDGKIILAQADTKVVALDAKTGKEVWKVTNGDPKKGETSTSAPFIVKDKVIVGISGGEFGVQGRLTAYSLKDGKLVWKAFSTGPDDQILFD-DKTTAL--GK----PV------------------------G-KDSSIKTW-----QGDQWKTGGGATWGWYSYDPKLNLVYYGSGNPSTWNPVQR--P-G------ENKWSMTIFARDADTGVAKWVYQMTPHDEWDYDGINEMILAD-TKVNGKETKALVHFDRNGFAYVLDRVTGELLQANKFDPIVNWATGVDLKT-----GLPDRVKKYSTEAGGEDHNTKGICPAALGVKDQQPASFDPQNHMFYVPTNHICMDYEPFKVSYTAGQPFVGSTVNMYP--PP---GNH------LGNFIAYDVNKGKIAWSDPELFSVWSGALSTAGGVVYYGTLEGYLKAVDAKT-GKLLYKYKTPSGIIGNVNAYEH-KGKQYIAVLSGLGGWAGIGMA-AGL--S---GDAEGLGAVGAY--RSLANYTQL--GGVLTVFGIDN------------------
>13_1_40cm_4_scaffold_104929_6
--L-----------------------------------------------------------QLQTDDKQWVMPGKDYSQTRFSTLSQITATNVKNLRPAWTFSTGTLRGHEGAPLVIGDTMYVHTSFPNNVYALELKGPDVGKIKWAYLPKQDPSV-QAVACCDNVNRGLSF------GDGKVFLSQLDGNLVALNAGTGKEVWKSQNADPKVGATMTSAPHIYKDKVIVGVSGGEFGVRGHVTAYNIKDGTQVWRAYSMGPDEDVLLADDFNQAN--PHF-----------------------------GQRNQGTATW-----RGDQWKTGGGTTWGWYAFDPQLNLFYYGTGNPSTWNPSQR--P-G------DNKWSMTIFARDVDTGKAKWGYQMTPWDAWDYDGVNEMILAD-LNIGGKTVKAIVHFDRNGFGYTLDRTNGTLLVAEKFDPDVNWATSVDKRT-----GRPIEVAAMRTQA---GKNSQGVCPAALGSKDQQPASFSPRTKLFYVPTRSEV----------------------------------------------------------------------------------------------------------------------------------------------------------------------------------------------------------
>13_1_20cm_4_scaffold_14284_3
--M--------------RPAVW---VTGFLV-----LVLA----VGAY--------GSQELLQLQTDDKQWVMPGKDYSQTRFSTLSQITATNVKNLRPAWTFSTGTLRGHEGAPLVIGDTMYVHTSFPNNVYALELKGPDVGKIKWAYLPKQDPSV-QAVACCDNVNRGLSF------ADGKVFLSQLDGHLVALNAQTGKEVWKSQNADPKVGATMTSAPHIYKDKVIVGVSGGEFGVRGHVTAYNIKDGTQVWRAYSMGPDEDVLLADDFNQAN--PHF-----------------------------GQRNQGTATW-----RGDQWKTGGGTTWGWYAFDPQLNLFYYGTGNPSTWNPSQR--P-G------DNKWSMTIFARDVDSGKAKWAYQMTPWDAWDYDGVNEMILAD-LSIGGKTVKAVVHFDRNGFGYTLDRTNGSLLVAEKFDPDVNWATGVDKRT-----GRPIEVAAMRTQA---GRNSQGVCPAALGSKDQQPAAFSPRTKLFYVPTNHVCMDYEPFEVKYTAGQPYVGATLRMFP--GP---GGH------MGAVIAWDAATGKIVWSNKERFSAWSGTLVTATDLVFYGTLEGYMKAVDAKT-GKELWRFKTPSGIIGNPITYIGPDGKQYVAILSGVGGWAGIGLA-AGL--E---GDSEGLGAVGAY--KKLAEYTTL--GGVLTVFSLP*------------------
>13_2_20cm_2_scaffold_19199_1
--V-----------------IW---ETPVFV-----EIKM----DAEINSY---QQEDGPELQLQTDDKQWVMPGKDYSQTRFSTLSQITATNVKNLRPAWTFSTGTLRGHEGAPLVIGDTMYVHTSFPNNVYALELKGPDVGKIKWAYLPKQDPSV-QAVACCDNVNRGLSF------ADGKVFLSQLDGHLVALNAQTGKEVWKAQNADPKVGATMTSAPHIYKDKVIVGVSGGEFGVRGHVSAYNVRDGKRVWRAYSMGPDEDVLLADDFNQAN--PHF-----------------------------GQRNQGTATW-----KGDQWKTGGGTTWGWYAFDPQLNLFYYGTGNPSTWNPSQR--P-G------DNKWSMTIFARDVDSGKAKWAYQMTPWDAWDYDGVNEMILAD-LSIGGKTVKAVVHFDRNGFGYTLDRTNGSLLVAEKFDPDVNWATGVDKRT-----GRPIEVAAMRTQA---GRNSQGVCPAALGSKDQQPAAFSPRTKLFYVPTNHVCMDYEPFEVKYTAGQPYVGATLRMFP--GP---GGH------MGAVIAWDA--------------------------------------------------------------------------------------------------------------------------------------------------------
>13_2_20cm_2_scaffold_67091_1
----------------------------------------------------------------------------------------------------------------------------------------------------------------------------------------------------------------------------------------------------------------------------------------------------------------------------------------------------------------------------QR--P-G------DNKWSMTIFARDVDTGKAKWGYQMTPWDAWDYDGVNEMILAD-LPIGGHTVKALVHFDRNGFGYTLDRTTGTLLVAEKFDPAVNWASQIDLQT-----GRPVEVPAMRTQA---GVNSQGICPAALGSKDEQPAAYSPRTGLFYVPTNHVCMDYEPFEVRYTAGQPYVGATLRMFP--GP---GGN------MGALIAWDAAKGKIVWSNKEQFSVWSGALATAGDLVFYGTLEGYLKAADART-GEELWRFKTPSGIIGNPMTYVGPDGKQYVAVLSGIGGWAGIGLA-AGL--E---GDTEGLGAVGAY--KRLAEYTNL--GGVLTVFSLP*------------------
>13_1_20cm_4_scaffold_596_8
--M--------------RRSVS---VACVLV-------LV----LIAWGAY-----ANQELIQLQTDDKQWVMPGKDYSATRFSTLNQITRDNVKNLRPAWTFSTGTLRGHEGAPLVIGDTMYVHTSFPNNVYALDLKGPDVGQIKWKYLPKQDPSV-QAVACCDNVNRGLSY------ADGKVFLNQLDGTLVALDAKTGKEAWKAENADPKVGATMTGAPHVMKDKVIVGVSGGEFGVRGHVTAYDIKTGQRVWRAYSMGPDEEILLADDFNKAN--PHF-----------------------------GQKNQGVATW-----QGDQWTTGGGTTWGWYAFDPALNLMYYGTGNPSTWNPSQR--P-G------DNKWSMTIFARDVDTGKAKWGYQMTPWDAWDYDGVNEMILAD-LTIGGKPVKALVHFDRNGFGYTLDRTNGTLLVAEKFDPDVNWATHVDKQT-----GRPVEVAAMRTQA---GKNSQGVCPAALGSKDQQPAAFSPRTKLFYVPTNHVCMDYEPFEVKYTAGQPYVGATLRMFP--GP---GGH------MGAFIAWD---------------------------------------------------------------------------------------------------------------------------------------------------------
>13_2_20cm_2_scaffold_535_6
--M--------------RRSVS---VACVLV-------LV----LIAWGAY-----ANQELIQLQTDDKQWVMPGKDYSATRFSTLNQITRDNVKNLRPAWTFSTGTLRGHEGAPLVIGDTMYVHTSFPNNVYALDLKGPDVGQIKWKYLPKQDPSV-QAVACCDNVNRGLSY------ADGKVFLNQLDGTLVALDAKTGKEAWKAENADPKVGATMTGAPHVMKDKVIVGVSGGEFGVRGHVTAYDIKTGQRVWRAYSMGPDEEILLADDFNKAN--PHF-----------------------------GQKNQGVATW-----QGDQWTTGGGTTWGWYAFDPALNLMYYGTGNPSTWNPSQR--P-G------DNKWSMTIFARDVDTGKAKWGYQMTPWDAWDYDGVNEMILAD-LTIGGKPVKALVHFDRNGFGYTLDRTNGTLLVAEKFDPDVNWATHVDKQT-----GRPVEVAAMRTQA---GKNSQGVCPAALGSKDQQPAAFSPRTKLFYVPTNHVCMDYEPFEVKYTAGQPYVGATLRMFP--GP---GGH------MGAFIAWDAATGKIVWSNKERFSAWSGALVTATDVAFYGTLEGYMKAVDART-GKELWKFKTPSGIIGNPMTYVGPDGKQYVAVLSGIGGWAGIGLA-AGL--E---GDSEGLGAVGAY--KKLAEYTTL--GGVLTVFSLP*------------------
>13_1_40cm_4_scaffold_22370_7
--M--------------RRSVS---VACVLV-------LV----LIAWGAY-----ANQELIQLQTDDKQWVMPGKDYSATRFSTLNQITRDNVKNLRPAWTFSTGTLRGHEGAPLVIGDTMYVHTSFPNNVYALDLKGPDVGQIKWKYLPKQDPSV-QAVACCDNVNRGLSY------ADGKVFLNQLDGTLVALDAKTGKEAWKAENADPKVGATMTGAPHVMKDKVIVGVSGGEFGVRGHVTAYDIKTGQRVWRAYSMGPDEEILLADDFNKAN--PHF-----------------------------GQKNQGVATW-----QGDQWTTGGGTTWGWYAFDPALNLMYYGTGNPSTWNPSQR--P-G------DNKWSMTIFARDVDTGKAKWGYQMTPWDAWDYDGVNEMILAD-LTIGGKPVKALVHFDRNGFGYTLDRTNGTLLVAEKFDPDVNWATHVDKQT-----GRPVEVAAMRTQA---GKNSQGVCPAALGSKDQQPAAFSPRTKLFYVPTNHVCMDYEPFEVKYTAGQPYVGATLRMFP--GP---GGH------MGAFIAWDAATGKIVWSNKERFSAWSGALVT----------------------------------------------------------------------------------------------------------------------------------
>13_1_20cm_4_scaffold_674_14
--M--------------RRSVS---IAGLVL-----VVTS----AVAY--------ANPELLRLQTDDKQWVMPGKDYSATRFSTLNQITKDNVKNLRPAWTFSTGTLRGHEGAPLVVGSTMYVHTSFPNNVFALELNGPDVGRIKWRYLPKQDPSV-QAVACCDNVNRGLSY------ADGKIFLSQLDGYLVALDAATGREVWKVQNADPKVGATMTSAPHVMKDKVIAGVSGGEFGVRGHVTAYDIKTGQEVWRAYSMGPDEDVRLADDFNAAN--PHF-----------------------------GRQNQGVATW-----QGDQWKTGGGTTWGWYAFDPSLNLMYYGTGNPSTWNPTQR--P-G------DNKWSMTIFARDVDTGKAKWGYQMTPWDAWDYDGVNEMILAD-LTIGGKPVKAVVHFDRNGFAYTLDRTNGTLLVAEKFDPDVNWATHIDKQT-----GRPVEVAAMRTQA---GTNSQGVCPAALGSKDQQPAAYSPQTKLFYVPTNHVCMDYEPFEVKYTAGQPYVGATLRMFP--GP---GGH------MGAFIAWDAANGKIVWSNKEQFSAWSGALVTASDVAFYGTLEGYLKAVDAKT-GKELWKFKTPSGIIGNPMTYIGPDGKQYVAVLSGVGGWAGIGLA-AGL--E---GDTEGLGAVGAY--KKLAEYTNL--GGVLTVFSLP*------------------
>13_1_40cm_4_scaffold_3213_2
--M--------------RRSVS---IAGLVL-----VVTS----AVAY--------ANPELLRLQTDDKQWVMPGKDYSATRFSTLNQITKDNVKNLRPAWTFSTGTLRGHEGAPLVVGSTMYVHTSFPNNVFALELNGPDVGRIKWRYLPKQDPSV-QAVACCDNVNRGLSY------ADGKIFLSQLDGYLVALDAATGREVWKVQNADPKVGATMTSAPHVMKDKVIAGVSGGEFGVRGHVTAYDIKTGQEVWRAYSMGPDEDVRLADDFNAAN--PHF-----------------------------GRQNQGVATW-----QGDQWKTGGGTTWGWYAFDPSLNLMYYGTGNPSTWNPTQR--P-G------DNKWSMTIFARDVDTGKAKWGYQMTPWDAWDYDGVNEMILAD-LTIGGKPVKAVVHFDRNGFAYTLDRTNGTLLVAEKFDPDVNWATHIDKQT-----GRPVEVAAMRTQA---GTNSQGVCPAALGSKDQQPAAYSPQTKLFYVPTNHVCMDYEPFEVKYTAGQPYVGATLRMFP--GP---GGH------MGAFIAWDAANGKIVWSNKEQFSAWSGALVTASDVAFYGTLEGYLKAVDAKT-GKELWKFKTPSGIIGNPMTYIGPDGKQYVAVLSGVGGWAGIGLA-AGL--E---GDTEGLGAVGAY--KKLAEYTNL--GGVLTVFSLP*------------------
>13_2_20cm_2_scaffold_1774_6
--M--------------RRSVS---IAGLVL-----VVTS----AVAY--------ANPELLRLQTDDKQWVMPGKDYSATRFSTLNQITKDNVKNLRPAWTFSTGTLRGHEGAPLVVGSTMYVHTSFPNNVFALELNGPDVGRIKWRYLPKQDPSV-QAVACCDNVNRGLSY------ADGKIFLSQLDGYLVALDAATGREVWKVQNADPKVGATMTSAPHVMKDKVIAGVSGGEFGVRGHVTAYDIKTGQEVWRAYSMGPDEDVRLADDFNAAN--PHF-----------------------------GRQNQGVATW-----QGDQWKTGGGTTWGWYAFDPSLNLMYYGTGNPSTWNPTQR--P-G------DNKWSMTIFARDVDTGKAKWGYQMTPWDAWDYDGVNEMILAD-LTIGGKPVKAVVHFDRNGFAYTLDRTNGTLLVAEKFDPDVNWATHIDKQT-----GRPVEVAAMRTQA---GTNSQGVCPAALGSKDQQPAAYSPQTKLFYVPTNHVCMDYEPFEVKYTAGQPYVGATLRMFP--GP---GGH------MGAFIAWDAANGKIVWSNKEQYSAWSGALVRASDVAFYGTLEGYLKAVDAKT-GKELWKFKTPSGIIGNPMTYIGPDGKQYVAVLSGVGGWAGIGLA-AGL--E---GDTEGLGAVGAY--KKLAEYTNL--GGVLTVFSLP*------------------
>13_1_40cm_4_scaffold_341153_1
--M----------------------------------------------------------------------AGRTYDLQRYSPLKQITTSNVKNLTAAWTFSTGVLTGHEGSPLVINNVMYVHTPFPDIVYALDLTKPGAPMI-WKHVPNQPADA-KPIACCDVVNRGLAY-----HPTGKLFIELLAGDLVALDAKTGKELWRAPNADYKTGSTMTNAPIVIKDVVIAGVSGGEFGVRGYVTAFDVNTGKQLWRAYSTGSDEDVKITGPANQWY--PSMQ----------------------------G-KDLGITTW-----PHDQWQHGGGPTWGWYSYDPQLNLFYYGTGNPGVWNPDQR--P-G------DNKWAMTIFARNPETGEARWAYQMTPHDEWDYDGVNENILAD-LTIGGKPVKALVHFDRNGFGYVLDRTNGKVLVAEPYGQNANWASRIDLAT-----GVPVRNPQFGTTS---AKNTVGICPASIGFKDQQPSAYSPLTGWFYVPTNNICMDYEGLEVKYAAGQPYVGAIVRMYP--GP---GGN------RGAFVAWDPATGKKRWEIKENLAAYGGALTTAGGVVFYGTMEGWLKAV-----------------------------------------------------------------------------------------------------------------
>13_2_20cm_2_scaffold_87118_2
-----------------------------------------------------------------------------------------------------------------------------------------------------------------------------------------------------------------------------------------------------------------------------------------------------------------------G-KDLGMTTW-----PHDQWQHGGGPTWGWYSYDPQLNLFYYGTGNPGVWNPDQR--P-G------DNKWAMTIFARNPETGEAKWAYQMTPHDEWDYDGVNEMVLFD-ATIGGKPVKALAHFDRNGFGYVLDRTNGKVLLAESYGQNANWASRIDLTT-----GLPVRNPQFGTTS---AKNTTGICPASIGFKDQQPSAYSPLTGWFYVPTNNICMDYEGLEVKYAAGQPYVGAIVRMYP--GP---GGN------RGAFVAWDPATGKKRWEIKENLAAYGGALTTAGGIVFYGTMEGWLKAVDQRT-GRELWRFKCPSGIIGNPMTYTGPEGKQYIAVLSGIGGWAGIGVA-LGMGAE---DPTAGLGAVGAF--SDYLNMSNP--GGTLFVFALP*------------------
>13_1_40cm_4_scaffold_92007_2
---------------------------------------------------------------------------------------------------SWTFSTGVLNGHEGNPLVINNVMYVHSAFPNIVYALDLTKPGAPMI-WKHVPSQPAEA-KPIACCDLVNRGVAY-----HSSGKLFIELLAGDLLALDAKTGKQIWRVPHADYKTGSTMTNAPLVVKDIVIAGISGGEFGVRGRVSGFDVNTGQKKWTMYSTGPDAEVGIEGNANENY--AS----HR------------------------G-KDLGVSTW-----QGDEWQRGGGTTWGWYSYDPELNLFYYGSGNPGSWNPDQR--P-G------DNKWSMTIWARNPETGKVKWAYQMTPHDEWDYDGVNEMVLAD-LTIGGRPVKALVHFDRNGFGYTLDRTNGKVLVAEPFGPV-NWASKIDLTT-----GVPVRNATYGTTS---KKNTEGICPAAIGFKDQQPSAFSPQTKLFYVPTNNICMDYEGVEVKYSAGQPYVGAIVRMYP--GP---GGN------RGRFIAWDPTVGRVKWEIKENLAAYGGALATAGGVVFYGTMEGWLKAVDATT-GTELWKFKCPSGIIGNPMTYLGPDGKQYVAVLSGVGGWAGAGIA-LGITPD---DPTAALGAIGAF--GDYTNISNA--GGTLLVFGL*-------------------
>13_1_40cm_4_scaffold_76353_9
--M--------------NRFKLWSGGLAASL-------------MVLV--------AAPAVG---QGAGEWTMTGRTSDLQRFSPLTQINKANVKNLKAAWTFSTGVLNGHEGNPLVIGTTMYVQSAFPNIVFALDLTKEGAPMI-WKHVPAQPPEA-KPIACCDLVNRGLAY-----HPSGKLFIELLAGDLLALDAKTGKQIWRVPNADYKTGSTMTNAPIVIKDIVIAGISGGEFGVRGRVTAYDVNSGKEVWRAYSTGPDADVKIVGDANSNY--ASHR----------------------------G-KDLGVSTW-----QGDEWTRGGGTTWGWYSYDPQLNLFYYSSGNPGSWNPDQR--P-G------DNKWSMTIFARNPDNGEAKWAYQMTPHDEWDYDGVNENVL-------------------------------------------------------------------------------------------------------------------------------------------------------------------------------------------------------------------------------------------------------------------------------------------------------------------------
>13_2_20cm_2_scaffold_16447_1
--K----------------------LLSGGL-----AASL----MVLV--------TASAIA---QEAGQWTMTGRTPDLQRYSPLTAINKANVKNLKASWTFSTGVLNGHEGNPLVIGTVMYVHSAFPNIVFALDLTKEGAPMI-WKHVPAQPPEA-KPIACCDLVNRGLAY-----HPSGKLFIELLAGDLLALDAKSGKQLWRVPNADYKTGSTMTNAPIVIKDIVIAGISGGEFGVRGRVTAYDVNTGKELWRGYSTGPDADVKITGDANPNY--ASHR----------------------------G-KDLGVSTW-----TGDEWQHGGGTTWGWYSYDPQLNLFYYSSGNPGTWNPDQR--P-G------DNKWSMTIFARNPDNGEVKWAYQMTPHDEWDYDGVNENVLVD-LTIGGKPVKALAHFDRNGFGYTLDRTNGKVLVAEPYGPV-NWAKSIDLTT-----GVPVRNPQYGTTS---KKNTEGICPAAIGFKDQQPSAYSPQTGWFYVPVNNICMDYEGVEVKYSAGQPYVGAIVRMFP--GP---GGN------RGRFIAWDPTVGKVKFDLKENLAAYGGVLTTAGGVVFYGTMEGWLKAIDART-GTELWRFKCPSGIIGNPMTYVQ-RLHQHEQRRRHVGGVR------PAL--------------------RQEQHAAQ*-------------------------------
>13_2_20cm_2_scaffold_231705_1
--M--------------NRFKLWSGGLATSL-------------MVLV--------TASAAAQGTGGAGEWTMTGRTPDLQRYSPLTQINKANVKSLKAAWSFSTGVLNGHEGNPLVIGNVMYVHSAFPNIVFALDLTKEGAPMI-WKHVPAQPAEA-KPIACCDLVNRGVAY-----HPSGKLFIELLAGDLLALDAKTGKQLWRVPNADYKTGSTMTNAPIVIKDLVIAGISGGEFGVRGRVTAYDVNSGKEVWRAYSTGPDADVKIVGDANPNY--ASHR----------------------------G-KDLGVSTW-----QGDEWQHGGGTTWGWYSYDPQLNLFYYSSGNPGTWNPDQR--P-G------DNKWSMTIFARNPDNGE------------------------------------------------------------------------------------------------------------------------------------------------------------------------------------------------------------------------------------------------------------------------------------------------------------------------------------------------
>13_1_40cm_4_scaffold_6105_1
--------------------------------------------------------------------------------------------------------------------------------------------------------------------------------------------------------------------------------------------------------------------------------------------------------------------------------------------HGGGPTWGWYSYDPQLNLFYYGTGNPGVWNPDQR--P-G------DNKWAMTIFARNPETGEAKWAYQMTPHDEWDYDGVNENVLVD-LTIGAKPVKALVHFDRNGFGYTLDRTNGKVLVAEPFGQV-NWASKIDLTT-----GVPVRNAQFGTTS---KKNTEGICPAAIGFKDQQPSAYSPQTHLFYVPTNNVCMDYEGVEVKYSAGQPYVGAIVRMFP--GP---GGN------RGAFIAWDPTVGKIKWSIKENLAAYGGALATASGIVFYGTMEGWLKAVDATT-GTELWRFKCPSGIIGNPMTYLGPDGKQYVAVLSGVGGWAGAGVA-LGIGTE---DPTAALGAIGAF--GDYINISNA--GGTLLVFGL*-------------------
>13_1_20cm_4_scaffold_132829_1
--M--------------NRFKL---LSGGVA-------AS----MMVF--------AASAVAQGQ-GPGEWTMTGRTPDLQRYSPLTQINKANVKSLKAAWTFSTGVLNGHEGNPLVINNVMYVHSAFPNAVAALDLTKPGAPMI-WRTVPAQPPEA-KPIACCDLVNRGLAY-----HASGKLFIELLAGDLLALDAKSGKQIWRVPNADYKTGSTMTNAPIVIKDIVIAGISGGEFGVRGRVTAYDVNTGKEVWRAYSTGPDADVKIVGEPNSNY--AS--MK--------------------------G-KDLGVSTW-----QGDEWQHGGGTTWGWYSYDPQLNLFYYSSGNPGTWNPDQR--P-G------DNKWSMTIFARNPDNGEAKWVYQMTPHDEWD----------------------------------------------------------------------------------------------------------------------------------------------------------------------------------------------------------------------------------------------------------------------------------------------------------------------------------
>13_1_40cm_4_scaffold_543_34
--M--------------NRFKL---LSGGIA-------AS----MMVL--------AASAVA---QGPGEWTMTGRTYDLQRYSPLTQINKANVKSLKAAWTFSTGVLNGHEGNPLVFNNVMYVHSAFPNIVYALDLTKPGAPMI-WKHVPSQPPEA-KPIACCDLVNRGLAY-----HPSGKLFIELLAGDLLALDAKNGKQIWRVPNADYKTGSTMTNAPIVIKDIVIAGISGGEFGVRGRVTAYDVNTGKELWRAYSTGPDADVKIVGDANPNY--PSMR----------------------------G-KDLGVSTW-----QGDEWQHGGGTTWGWYSYDPTLNLFYYSSGNPGTWNPDQR--P-G------DNKWSMTIFARNPDNGEAKWAYQMTPHDEWDYDGVNENVLVD-LTIGGKPVKALVHFDRNGFGYTLDRTNGKVLVAEPYGPV-NWASKIDLST-----GLPVRNAQYGTTS---KKNTEGICPAAIGFKDQQPSAYSPQTHLFYVPTNNICMDYEGVEVKYSAGQPYVGAIVRM-----------------------------------------------------------------------------------------------------------------------------------------------------------------------------------
>13_1_20cm_4_scaffold_43_59
--M--------------NRFKL---LSGGIA-------TS----MMVL--------AASAVA---QGPGEWTMTGRTYDLQRYSPLTQINKANVKSLKAAWTFSTGVLNGHEGNPLVINNVLYVHSAFPNIVFALDLTKPGAPMI-WKHVPNQPPEA-KPIACCDLVNRGLAY-----HPSGKLFIELLAGDLLALDAKSGKQIWRVPNADYKTGSTMTNAPIVIKDVVIAGISGGEFGVRGRVTAYDVNTGKELWRAYSTGPDADVKIVGEPNSNY--ASMK----------------------------G-KDLGVSTW-----QGDEWQHGGGTTWGWYSYDPTLNLLYYSSGNPGTWNPDQR--P-G------DNKWSMTIFARNPDNGEAKWVYQMTPHDEWDYDGVNENVLAD-LTIGGKPVKALVHFDRNGFGYTLDRTTGKVLVAEPFGPV-NWASKIDLTT-----GVPVRNAQFGTTS---KKNTEGICPAAIGFKDQQPSAFSPQTKLFYVPTNNICMDYEGVEVKYSAGQPYVGAIVRMFP--GP---GGN------RGAFIAWDPTIGKIKWSIKENLAAYGGALATASGIVFYGTMEGWLKAVDATT-GTELWRFKCPSGIIGNPMTYLGPDGKQYVAVLSGIGGWAGAGVA-LGISPE---DPTAALGAIGAF--SDYTSMSNA--GGTLLVFGL*-------------------
>13_2_20cm_2_scaffold_2258_19
--M--------------NRFKL---LSGGIA-------TS----MMVL--------AASAVA---QGPGEWTMTGRTYDLQRYSPLTQINKANVKSLKAAWTFSTGVLNGHEGNPLVINNVLYVHSAFPNIVFALDLTKPGAPMI-WKHVPNQPPEA-KPIACCDLVNRGLAY-----HPSGKLFIELLAGDLLALDAKSGKQIWRVPNADYKTGSTMTNAPIVIKDVVIAGISGGEFGVRGRVTAYDVNTGKELWRAYSTGPDADVKIVGEPNSNY--ASMK----------------------------G-KDLGVSTW-----QGDEWQHGGGTTWGWYSYDPTLNLLYYSSGNPGTWNPDQR--P-G------DNKWSMTIFARNPDNGEAKWAYQMTPHDEWDYDGVNENVLVD-LTVGGKPVKALVHFDRNGFGYTLDRTTGKVLVAEPFGPV-NWASKIDLTT-----GVPVRNAQFGTTS---KKNTEGICPAAIGFKDQQPSAFSPQTKLFYVPTNNICMDYEGVEVKYSAGQPYVGAIVRMFP--GP---GGN------RGAFIAWDPTIGKIKWSIKENLAAYGGALATASGIVFYGTMEGWLKAVDATT-GTELWRFKCPSGIIGNPMTYLGPDGKQYVAVLSGIGGWAGAGVA-LGISPE---DPTAALGAIGAF--SDYTSMSNA--GGTLLVFGL*-------------------
>xoxF5_551330062_1101982_Methylohalobius_crimeensis_10Ki
--MDAVIPSKNNEEDPMKQPFK---NGLIAA-----AVAS----ALVAGG----AQANQEVVKLSQNPANWPTWGGNYWGTRYSELDQINNRNADKLQAAWTFSTGVLRGHEGGPLFINGVLYVHTPFPNRVYAINPK--DQSII-WKHEPTQDPDETIPVMCCDTVNRGLAY------GDGKIILQQADTTLTALDAKTGKVVWQVKNGDPKLGMTNTNAPLVVKDKVLTGISGGEFGVRGFIAAYNLKDGKLAWKAYSTGPDDEIKVDPEKTMTWMGKDKGLQPV------------------------D-KDSSLKTW-----EGDQWKIGGGTTWGWYSYDPKLNLVYYGSGNPSTWNPVQR--P-G------DNKWSMTIWARDADTGVAKWVYQMTPHDEWDYDGINEMVLAD-QKINGKERKTLVHFDRNGFGYTLDRETGELLVAEKFDKAVNWATHIDMKT-----GRPVVNSEYSTEEGGEDWTTEDICPAALGSKNQGPVAYSPRTGLFYVNGNHVCMNYEPFEVEYTPGQPYVGATVSMFP-AGKDAETGKKDGSMNLGQFTAWDAKTGKIAWTYKEPFSVWSGVLATKGDVVVHGTLEGYLKVRDAKS-GKELYKFKTPSGIIGNPNTWMF-EGKQYIGVLSGLGGWAGIGMA-AGL--E---GDTEGLGAVGAY--RSLDKFTQL--GGVLSVFALPDSAVK--------------
>xoxF5_357403388_4027759_Methylomicrobium_alcaliphilum_20Z
--M--------------KKPVK---SWLIAS-----TVAA----LLAVPAV---SQANSEVEKLTQNPANWATWGGNYQGTRYSELKQINTSNVKNLQPSWTFSTGVLRGHEGGPLVINDVMYIHTPFPNTVYAIDQ--KSQAVI-WEYTPQQDADVTIPVMCCDTVNRGLAY------GDGKIFLQQSDTVLTALDAKTGKRVWSVQNGDPKLGMTNTQAPLVVKDKVITGISGGEFGVRGFLAAYNIRTGELDWKGYSMGPDADTLINATKTTTW--KDGKVQPV------------------------G-KDSSLSTW-----EGDQWKIGGGTTWGWYSYDPELNLVYYGSGNPSTWNPAQR--P-G------DNKWSMSLWARDADTGEVKWVYQMTPHDEWDYDGINEVALVD-QEINGKMRKTAVHFDRNGFGYTLDRVTGELLVAEKFDKAVNWASHVDMKS-----GRPQVVSQYSTEYNGEDVNTEGVCPAALGSKNQQPVSYSPQTGYFYISGNHVCMDYEPFEVEYTAGQPYVGATLSMFP-AGKDAITGKEDGSNNLGQFTAWDATTGKIIWSNKEQFSVWSGSLATAGGVVFYGTLEGYLKAVDAKT-GKELYRFKTPSGIIGNVNTWEY-EGKQYVGVLSGVGGWAGIGIA-AGL--DSGESNSEGLGAVGAY--RSLSSYTKL--GGTLTVFALPN------------------
>xoxF5_484144909_4232910_Methylomicrobium_buryatense_5G
--M--------------KKPVK---SWLIAS-----TVAA----LLAVPAV---SQANSEVEKLTKNPANWATWGGNYHGTRYSELKQINTSNVKNLQPAWTFSTGVLRGHEGGPLVVNDVMYIHTPFPNTVYAIDQK--TQAVI-WEYTPQQDADVTIPVMCCDTVNRGLAY------GDGKIFLQQSDTVLTALDAKTGKRVWSVQNGDPKLGMTNTQAPLVVKDKVITGISGGEFGVRGFLAAYNIRTGELDWKGYSMGPDADTLINPTKTTTW--KDGKVQPV------------------------G-KDSSTSTW-----EGDQWKIGGGTTWGWYSYDPELNLVYYGSGNPSTWNPAQR--P-G------DNKWSMSLWARNADTGEVKWVYQMTPHDEWDYDGINEVALVD-QEIKGQMRKTAVHFDRNGFGYTLDRVTGELLVAEKFDKAVNWASHVDMKS-----GRPQVVSQYSTEYNGEDVNTEGVCPAALGSKNQQPVSYSPQTGYFYISGNHVCMDYEPFEVEYTAGQPYVGATLSMFP-AGKDVITGKEDGSNNLGQFTAWDATTGKIIWSNKEQFSVWSGSLATAGGVVFYGTLEGYLKAVDAKT-GKELYRFKTPSGIIGNVNTWEY-EGKQYVGVLSGVGGWAGIGIA-AGL--DSGESNSEGLGAVGAY--RSLSSYTKL--GGTLTVFALPN------------------
>xoxF5_333981747_1666227_Methylomonas_methanica_MC09
--M---------------KPVK---NWLLAS-----TVAT----LLAAPTV---STANSDLEKLTQNPANWASWGGDYAGTRYSKLSQINTQNVKNLQPAWSFSTGVLRGHEGGPLVVNGVLYVHTPFPNTVYAIDQK--TQSVI-WEFTPTMDADVTIPVMCCDTVNRGLAY------GDGKIFLQQSDTVLTALDAKTGKRVWSVQNGDPKLGMTNTNAPIVVKDKVITGISGGEFGVRGFLAAYNIRTGALEWKGYSMGPDKDTLIKPGKTTTW--QDGKVTPL------------------------G-PESSLATW-----QGDQWKIGGGTTWGWYSYDPKLNLVYYGSGNPSTWNPVQR--P-G------DNKWSMSLWARDADTGEVKWVYQMTPHDEWDYDGINETVLVD-QEVKGKMHKTIVHFDRNGVGYTLDRETGELLVAETFDKSVNWLTHVDMKT-----GRPDVVPEFSTEHNGEDVNTVGTCPAALGAKNQQPVSYSPQTGLFYISGNHLCMEYEPFEVSYTAGQPYVGATLNMMP-AGADVMTGKKDGTTNLGQFTAWDAKTGKIAWSNKEQFSVWSGSVATAGGVVFYGTLEGYLKAVDAKT-GKELYKFKTPSGIIGNVNTWEF-EGKQYVGVLSGIGGWAGIGIA-AGL--DDGSTNTEGLGAVGAY--RSLGSYTKL--GGTLTVFALPN------------------
>xoxF5_380881995_1558389_Methylomicrobium_album_BG8
--M--------------KKPIK---SWLLAS-----SVAA----ILAAPAI---ASANSELEQLSQNPANWSMWGGNYAGTRYSELSQINAGNVKNLQPAWSFSTGVLRGHEGGPLVVNDVLYIHTPFPNTVFAIDQK--TQAII-WEYTPTQDADVTVPVMCCDTVNRGLAY------GDGKIFLQQSDTVLTALDAKTGKRVWSVQNGDPKLGMTNTQSPLVVKDKVLTGISGGEFGVRGFLAAYDIKTGQLAWKGYSMGPDADTLIDPNKTTAW--KDGKVQPV------------------------G-PNSSTSTW-----EGDQWKIGGGTTWGWYSYDPKLNLVYYGSGNPSTWNPAQR--P-G------DNKWSMSLWARDADTGAVKWVYQMTPHDEWDYDGINETVLVD-QEVKGKPHKTIVHFDRNGFGYTLDRETGELLVAEKFDKSVNWATHIDMHT-----GRPVGDPKYSTEHNGEDVTTEGACPAALGAKNMAPTSYSPQTGLFYISGNHLCMNYEPFEVSYTAGQPYVGATLTMMP-AGADVITGQPDGSTNLGQFTAWDAKTGKIVWSNKEPFSVWSGSLATAGGVVFYGTLEGYLKAVDAKT-GQELYRFKTPSGIIGNVNTWSY-NGKQYIGVLSGIGGWAGIGIA-AGL--E---GESEGLGAVGAY--RSLSSFTKL--GGTLTVFTLPD------------------
>xoxF5_483771127_3237023_Methylosarcina_fibrata_AML-C10
--M-----------------------------------------------------------------------------------------------------------------VVNDVLYIHTPFPNTVFAIDQ--KTQSVI-WEYTPTQDADVTIPVMCCDTVNRGLAY------GDGKIFLQQSDTVLTALDAKTGKRIWSVQNGDPKLGMTNTNAPLVVKDKVLTGISGGEFGVRGFLAAYDIKTGQLAWKGYSMGPDSDTLIDPSKTTTW--KDGKVTPV------------------------G-PNSSTGTW-----EGDQWKIGGGTTWGWYSYDPQLNLIYYGSGNPSTWNPTQR--P-G------DNKWSMSLWARDADTGAVKWVYQMTPHDEWDYDGINETVLVD-QEVKGKMHKTIVHFDRNGVGYTLDRENGELLVAEKFDKSVNWLTHVDMTT-----GRPVGVPKYSTEHNGEDVTTEGACPAALGAKNMAPTSYSPQTGLFYISGNHLCMNYEPFEVSYTAGQPYVGATLTMMP-AGADVMTGQPDGSTNLGQFTAYDAKTGKIVWSNKEPFSVWSGSVATAGGVVFYGTLEGYLKAVDAKT-GQELYKFKTPSGIIGNVNTWSY-NGKQYVGVLSGIGGWAGIGIA-AGL--E---GESEGLGAVGAY--RSLSSFTKL--GGTLTVFALPN------------------
>xoxF5_486325736_2648026_Methylovulum_miyakonense_HT12
--M--------------MKPLK---SLLLAS-----SVAA----LLAAPAI---STANSGVEQLTKNPANWATWGGNYAGTRYSELSDINTSNVKNLQPAWSFSTGVLRGHEGGPLVVDDVLYIHTPFPNTVYAIDQK--TQSVI-WEFTPTQDADVTIPVMCCDTVNRGLAY------GDGKIFLQQSNTVLTALDAKTGKRVWSVQNGDPKLGMTNTNAPLVVKDKVLTGISGGEFGVRGFLAAYDINTGKLAWKGYSIGPDKEMLIDPKKTTTW--KDGKVVPV------------------------G-ADSSISTW-----EGDQWKIGGGTTWGWTSYDPKLNLVYYGSGNPSTWNPVQR--P-G------DNKWSMSLWARDADTGAVKWVYQMTPHDEWDYDGINETVLVD-QEVKGKMHKTIVHFDRNGFGYTLDRETGELLVAEKFDKSVNWATHVDMNS-----GRPQVVSKYSTEQNGEDVNTTGACPAALGSKNQQPVSYSPQTGLFYISGNHLCMDYEPFEVAYTAGQPYVGATLTMMP-AGADVLTGKPDGTTNLGQFTAYDAKTGKIVWSNKEQFSVWSGSVATAGGVVFYGTLEGYLKAVDAKT-GKELYKFKTPSGIIGNVNTWSY-NGKQYVGVLSGIGGWAGIGIA-AGL--DDGTSGSEGLGAVGAY--RSLSSYTKL--GGTLTVFALPN------------------
>xoxF5_487735769_936953_Methylobacter_marinus_A45
--M---------------------------------------------------------------------------------------------------------------------------------------------------------------CCDTVNRGLAY------GDGKIFLQQSDTVLTALDAKTGKRVWSVQNGDPKLGMTNTQAPVVVKDKVLTGISGGEFGVRGFLAAYDIRTGELAWKGYSMGPDGDTLIDPKKTTTW--KNGKVTPV------------------------G-ENSSLSTW-----EGDQWKIGGGTTWGWYSYDPKLNLVYYGSGNPSTWNPTQR--P-G------DNKWSMSLWARDADTGEVKWVYQMTPHDEWDFDGINETVLVD-QEVKGKMHKTIVHFDRNGFGYTLDRETGELLVAEKFDKSVNWATHVDMKT-----GRPQVVPEYSTEHNGEDVNTEGVCPAALGAKNMAPVSYSPDTGLFYISGNHLCMNYEPFEVSYTAGQPYVGATLTMQP-AGADVMTGKPDNTTNLGQFTAFDAKTGKIVWSNKEQFSVWSGSVATAGGVVFYGTLEGYLKAVDAKT-GKELYRFKTPSGIIGNVNTWEY-NGKQYVGVLSGIGGWAGIGIA-AGL--DSGESNSEGLGAVGAY--RSLSSFTKL--GGTLTVFALPN------------------
>xoxF5_344939781_444879_Methylobacter_tundripaludum_SV96
--M--------------KKPLK---SWLLAS-----SVAA----LLAAPAV---STANSDVEKLTQNPANWATWGGDYAGTRYSKLSEINATNVKNLQPAWSFSTGVLRGHEGGPLVVNDVLYIHTPFPNTVYAIDQK--TQSVI-WEFTPTQDADVTIPVMCCDTVNRGLAY------GDGKIFLQQSDTVLTALDAKTGKRVWSVQNGDPKLGMTNTAAPLVVKDKVLTGISGGEFGVRGFLAAYDINTGELAWKGYSMGPDKDTLIDAKKTTTW--KDGKVTPV------------------------G-ENSSLSTW-----EGDQWKIGGGTTWGWTSYDPKLNLIYYGSGNPSTWNPVQR--P-G------DNKWSMSLWARDADTGAVKWVYQMTPHDEWDFDGINETVLVD-QDVKGKMHKTIVHFDRNGFGYTLDRETGELLVAEKFDKSVNWATHVDMNT-----GRPQVVAKYSTQQNGEDVNTKGVCPAALGSKNQQPVSYSPQTGLFYISGNHLCMDYEPFEVSYTAGQPYVGATLTMMP-AGADVLTGKPDNSTNLGQFTAYDAKTGKIAWSNKEQFSVWSGSVATAGGVVFYGTLEGYLKAVDAKT-GKELYKFKTPSGIIGNVNTWEY-NGKQYVGVLSGIGGWAGIGIA-AGLDSGEEGSNSEGLGAVGAY--RSLSSYTKL--GGTLTVFALPSN-----------------
>xoxF5_539276029_1560768_Methylocaldum_szegediense_O-12_unannotated_mdh_only
--M--------------KKPVK---SWLIAT-----SVAS----LLAAPGI---SQANAEVEALSKDPKNFVTWGGNYAGTRYSELDQINNKNVKNLQPVWTFSTGMLRGHEGGPLVVNDVLYIQTPYPHKVYALDQA--TQSVI-WEYSYSPDKDVVISVMCCDVVNRGLAY------GDGKIFLAQGDATLVALDAKTGKVVWKVKNGEPKLGMTSTNAPLVVKDKVITGIAGGEFGVRGFIAAYNIKDGTLAWKAYSMGPDSDIKVDPEKTMTW--TDGKMQPV------------------------G-KDSSLKTW-----EGDQWKLGGGTTWGWYSYDPELNLIYYGSGNPGTWNPVQR--P-G------DNKWSMTLWARDADTGVAKWVYQMTPHDEWDYDGINEAPLID-LKMTDKNEKLIVHFDRNGFGYTLDRETGELLVAEKFDKAVNWATHVDMKT-----GRPQVVDQYSTHKGGVDHNTTGICPAALGSKDQQPVAYSPRTKLVYIPGNHVCMNYEPFEVEYTAGQPYVGATLTMFP-AGVDAKTGQKNGSHNLGVFTAWDPTTGTIVWSKDEPFSVWSGALATAGDVVFYGTLEGYLKAVDAKT-GEELYRFKTPSGIIGNVNTWMY-KGKQYVGVLSGLGGWAGIGMA-AGL--E---GESEGLGAVGAY--RSLSNYTKL--GGVLTVFALPDK-----------------
>xoxF5_77128441_295261_Methylococcus_capsulatus_str._Bath
--M--------------KKPVK---SWLIAS-----SIAS----LLAVPGV---SFANAEVEALTKDPKNFATWGGNYAGTRYSTLDQINFKNAKHLQPVWTFSTGMLRGHEGGPLVVNDVIYIHTGYPHKVYALDQ--ATQSVI-WEYVPDKGTDQVISVMCCDVVNRGLAY------GDGKIFLAQGDATLVALDAKTGKIVWKVKNGDPKTGMTATNAPLVVKDKVLTGISGGEFGVRGFLAAYNIKDGSLVWKKYSMGPDDEVGLDPEHTMTW--TDGKMAPV------------------------G-KDSSLKTW-----QGDQWKIGGGTTWGWYSYDPDLNLVYYGSGNPSTWNPVQR--P-G------DNKWSMTIWARDVDTGEAKWVYQMTPHDEWDYDGINEMMLID-QEMTAKDSKLLTHFDRNGFGYTLDRVTGELLVAEKFDKAVNWATHVDMKT-----GRPQVNPKYSTQHGGQDVDTKGICPSAMGAKNEPPVTYSPRTKLIYIPGNHTCMNYEPFEVEYTAGQPYVGATLNIFP-ARANVKTGEKESSNHMGSFTAWDPTTGTIAWQFDEPFSLWSGMVSTAGDIVIYGTLEGYLKVRDAKT-GEELYRFKTPSGIIGNVSTWTY-NGKQYIGVLSGIGGWAGVGMA-AGL--E---GDTEGLGAVGAY--KGLSSHTKL--GGVFTVFALP-------------------
>xoxF5_386427110_61673_Beggiatoa_alba_B18LD
--M--------------NKKLLATLCSSALF----TVALG----GQVQ--------ANDELLKLQQDPNQWVMWGGNYSGTRYSTLDQINNKNVKELRPVWTFSTGVLRGHEGGPLVVGDTQYVHTPFPNKVYAIDL--NDQTVK-WMYEPKQNPDV-IAIMCCDTVNRGLAY------ADGKVFLQQADTTLVALDAKTGAVVWSIKNGDPSKGETNTNAPLIIKDKIFTGISGGEFGVRGRLTAYYIKDGSVAWQAHSVGPDKDLLVDPEKTTAMLKPI------------------------------G-KDSSVSTW-----QGDQWKTGGGTTWGWYTYDPALNLVYYGTGNPSTWNPAQR--P-G------DNKWSMTIMARDADTGMAKWFFQKTPHDEWDYDGVNENILVD-KEFQGKPRKLLVNMDRNGFAYTLDRETGELLVAEKYDPAVNWATHVDKET-----GRPQVVAQYSTQQNGPDVNTKGICPAALGSKDQQPASYSPKTGLFYVPTNHVCMDYEPFEVSYVAGQPFIGATVNMFP--AP-NSHGG------LGNFIAWDAVQGKIVWSLPEAFSVWSGALSTAGDVVFYGTLEGYLKAVDAKD-GKELYRFKTPSGIIGNINTYTH-KGKQYIAVLSGIGGWAGIGMA-AGL--E---KATDGLGAVGAY--KSLSSYTQL--GGVMTVFALPD------------------
>xoxF5_121607004_5504199_Verminephrobacter_eiseniae_EF01-2
--M--------------KFRTMMVGLAMLAT-----ATAS----ITAR--------ADAELDKLIANPANWAAQAGDYANHRYSELKQVHAGNAKNLQVAWTVSTGVLRGHEGSPLVFGDTMYIHSPFPNKVIALNL--KDQTFK-WKYEPKQDNNV-VPVMCCDTVSRGLAY------GDGKILLQQADTTLVALDAHTGKVVWSVKNGDPKIGETNTNAPHVFKDKVITGISGGEFGVRGRLIAYDLKTGKTVWTAFSTGPDEDMLFDPATTMTW--TDGKMAPV------------------------G-KDSSLKTW-----KGDQWKLGGGTTWGWYSYDPKLNLVYYGSGNPGTWNPSQR--P-G------DNKWSMTLFARDLDTGKARWVYQMTPHDEWDYDGVNELVLAD-LNIKGKKVPSVVHMDRNGYAYTLQRETGELLVAEKFDPTINWASKIDMKS-----GRPVVNAKYSPATTGPDVNVKGICPSALGTKDQQPMSYDRKSGIFLVPTNHVCMDYEPFQVEYTAGQPYVGATLAMYP--TP-KSHGG------MGNFIAWDAAAGKILWSKPERFSVWSGALATAGDIVFYGTLEGYLKAVSIKD-GKELWKFKTPSGIIGNVFTYLF-EGKQYVGVYSGIGGWAGIGMA-AGL--E---NSSDGLGAVGGY--RDLAKYTDL--GGTLFIFALPSNSQATGS-----------
>xoxF5_323527923_388714_Burkholderia_sp._CCGE1001
--M--------------NLRTT---VLGLAI-----LASAAFSSIVAQ--------ADSQLDGLMKSPSNWAAQAGDYANHRYSPLKQINENNVGKLQVAWTMSTGVLRGHEGAPLVIGDTMYIHSPFPNKVIAVNL--KDQTFL-WQYQPKQDDSV-VSVMCCDTVNRGLAY------GDGKIFLQQADTKLVALNAKTGDVVWTAQNGNPKAGETNTNAPHVFGDKVLTGISGGEFGVRGRLIAYDIKTGKPVWTAYSTGPDKDMLMDPDKTMTY--TDGKMVPV------------------------G-ADSSLKSW-----KGDQWKLGGGTTWGWYAWDPKLNLVYYGTGNPGTWNPTQR--P-G------DNKWSMSIFARDLNTGMAKWVYQMTPHDEWDYDGVNEMILSD-LTIDGKKVPAIVHFDRNGFGYTLNRESGQLLVAQKYDPAVNWADSVDLKT-----GKPIRNAAYSTQAAGSDHNVKGICPAALGSKDQQPAAFDPNSSLFLVPTNHVCMDYEPFDVDYVSGQPYVGATLSMYP--GP-NENNA------MGNFIAWDAAKGKIVWSKPEKFSVWSGALATAGGIAFYGTLEGYLKAVRIKD-GKELWRFKTPSGIIGNVFTYQY-QGKQYVGVYSGIGGWAGIGMA-AGL--E---KSTEGLGAVGGY--RELAKYTAL--GGTLFVFAIPGGNS---------------
>xoxF5_91777110_701574_Burkholderia_xenovorans_LB400
--M--------------NLRTT---VLGLAI-----LASAALSSFVAQ--------ADSQLDGLMKNPSNWAAQAGDYANHRYSPLKQINENNVGKLQVAWTMSTGVLRGHEGAPLVIGDTMYIHSPFPNKVIAINL--KDQTFI-WQYLPKQDDQV-VSVMCCDTVNRGLAY------GDGKIFLQQADTKLVALNAKTGDVVWTAQNGNPKAGETNTNAPHVFGDKVLTGISGGEFGVRGRLIAYDIKTGKPAWTAYSTGPDKDMLIDPDKTTTY--ADGKMVPV------------------------G-ADSSLKSW-----KGDQWKLGGGTTWGWYAWDPKLNLVYYGTGNPGTWNPTQR--P-G------DNKWSMSIFARDLNTGQARWVYQMTPHDEWDYDGVNEMILSD-LSIDGKKVPAIVHFDRNGFGYTLNRETGQLLVAQKFDPAVNWADHVDMKS-----GKPIRNAAYSTQAAGSDHNVKGICPAALGSKDQQPAAYDPGSSLFLVPTNHVCMDYEPFDVDYVSGQPYVGATLSMYP--GP-NDNNS------MGNFIAWDASKGKIVWSKPERFSVWSGVLATAGGVAFYGTLEGYIKAVRIKD-GKELWRFKTPSGIIGNVFTYEY-QGKQFIGVYSGIGGWAGIGMA-AGL--E---KSTEGLGAVGGY--RELAKYTAL--GGTLFVFAIPGGNS---------------
>xoxF5_186470346_1060421_Burkholderia_phymatum_STM815
--M--------------NVRTL---VLGLAV-----LVATALNSFLAY--------ADPQLDSLIKNPSNWAAQAGDYANHRYSPLKQINESNVGKLQVAWTMSTGVLRGHEGSPLVIGDTMYIHSPFPNKVIAINL--KDQTFI-WQYEPKQDASV-ISVMCCDTVNRGLAY------GDGKIFLQQADTKLVALNAKTGEVVWTAQNGDPKAGETNTNAPHVFGDKVLTGISGGEFGVRGRLIAYDIKTGKEAWKAYSTGPDNEMLLDPQQTMTW--ADGKMQPV------------------------G-ADSSIKSW-----KGDQWKLGGGTTWGWYAWDPKLNLVYYGTGNPGTWNPTQR--P-G------DNKWSMSIFARDLNTGKAKWVYQMTPHDEWDYDGVNEMILAD-IAVNGKKTPAIVHFDRNGFGYTLNRETGELLVAQKYDPAVNWADSVDLKS-----GLPIRNASYSTQKAGPDHNVKGICPAALGSKDQQPASFDPGSNLFLVPTNHVCMDYEPFDVDYVSGQPYVGATLSMYP--GP-DEKGA------MGNFIAWDAAKGKIVWSKPERFSVWSGALATAGGIVFYGTLEGYIKAVRIKD-GKELWKFKTPSGIIGNVFTYEY-QGKQFVGVYSGIGGWAGIGMA-AGL--Q---KSTEGLGAVGGY--RELAKYTAL--GGTLFVFAVPGGSNG--------------
>xoxF5_377812245_1678959_Burkholderia_sp._YI23
--M--------------NLRTL---VLGLAV-----AATAGLNSYVAQ--------ADSQLDSLIKNPSNWAAQAGDYSNHRYSTLKQINENNVGKLQVAWTMSTGVLRGHEGSPLVIGETMYIHSPFPNKVIAINL--KDQTFI-WQYQPKQDNQV-ISVMCCDTVNRGLAY------GDGKIFLQQADTKLVALDAKTGDVVWSAQNGDPKKGETNTNAPHVFGDKVLTGISGGEFGVRGRLVAYNIKDGKEVWKAYSVGPDNEMLFDPQTTMTW--ADGKMVPV------------------------G-ADSSLKSW-----QGDQWKYGGGTTWGWYAWDPKLNLVYYGSGNPGTWNPTQR--P-G------DNKWSMTIFARDLNTGKAKWVYQMTPHDEWDYDGVNEMILSD-LNIGGKKVPAIVHFDRNGFGYTLNRDTGELLVAQKFDPAVNWADSVDLKS-----GLPIRNASYSTQKAGPDHNVKNICPAALGSKDQQPAAFDPNSSLFLVPTNHVCMDYEPFQVDYVAGQPFVGATLSMYP--GP-NEKGA------MGNFIAWDASKGKIVWSKPEKFSVWSGALATAGGIVFYGTLEGYIKAVRIKD-GKELWKFKTPSGIIGNVFTYQF-QGKQYVGVYSGIGGWAGIGMA-AGL--E---KSTEGLGAVGGY--KDLAKYTAL--GGTLFVFAIPGG-----------------
>xoxF5_388535550_2753021_Advenella_kashmirensis_WT001
--M--------------SFKIT---LKQMLC-----VAGALAITGTAQ--------ADPQLQEAMKNPDNWAVQAGDFANQRYSKLDQINKDNVKNLQVAWTFSTGVLRGHEGGPLVIGDVMYVHSPFPNKVYAISL--KDQSLL-WKYEPTQDPNV-ITIMCCDTVNRGLAF------GDGKIILQQADTTMVALDAKTGKEVWKVKNGDFKVGESNTNAPHIFKDKVITGISGGEFGVRGRLIAYNLKDGKEAWKAYSTGPDNEMLFDPEKTMTW--TDGKMAAV------------------------G-KDSSLKSW-----KGDQWKIGGGTTWGWFSYDPALNLVYYGTGNPGTWNPSQR--P-G------DNKWSMSIIARDLDTGVAKWVYQMTPHDEWDYDGVNENILAD-IKVGGKDRKALVHFDRNGFGYTLDRESGELLVAEKYDPTINWADKIDMKS-----GRPVVNSKYSPAKGGEDVNVKGICPSALGTKDQQPAAFSPKTGVFYVPTNHVCMDYEPFAVDYVAGQPYVGATVSMFP--TP-NSHGG------MGNFIAWDADKGKILWSIPERFSVWSGALATAGDVVFYGTLEGYIKAIDTS--GKELWKFKTPSGVIGNVTTWKY-EGKQYIGVLSGIGGWAGIGLA-AGL--E---KSTDGLGAVGGY--KDLAKYTEL--GGALMVFALPDNVATAAAEKTTKTQ----
>xoxF5_470203841_284016_Azoarcus_sp._KH32C
--M--------------DMAFKHRVIAGVVL------AWA----GFAH--------ADAQLDRAMQDPGNWAAQAGDNYNQRYSALKQINAGNVGKMQAAWTFSTGVLRGHEGSPLVVGDVMYIHTPFPNNVFAMDL--KTQEIL-WKYEPKQDSAV-VAQMCCDTVNRGVAY------GDGKIFLQRADSVLDALDAKTGKVVWSVKNGDPKLGAVNTNAPHVFGDKVITGISGGEWGVRGHLTAYDIKTGKVAWRGYSTGPDEEMLMDPDKTVTW--TDGKLAPV------------------------G-KDSSLKTW-----KGDQWKTGGGTTWGWYSYDKELNLVYYGTGNPSTWNPSQR--P-G------DNKWSMSIWARDLDTGKVKWVYQMTPHDEWDFDGINEMILAD-IDVKGKKTKALVHFDRNGFGYTLDRTTGALLVAEKYDPAVNWATHVDMKT-----GRPEVVAKYSTQQNGPDVNTKGVCPAALGSKDQQPAAFSPKTGLFYVPTNHVCMDYEPFEVEYTAGQPYVGATLAMYP--AP-KSHGG------MGNFIAWDAGKGKIAWSKPEKFSVWSGALTTAGDVIFYGTLEGYLKAVRLSD-GKELWKFKTPSGIIGNVFTYMH-QGKQYVGVYSGIGGWAGIGMA-AGL--E---KDNDGLGAVGGY--RDLQKHTAL--GGSLTVFALPD------------------
>xoxF5_239813019_3201745_Variovorax_paradoxus_S110
--M--------------KFSRQ---IAGRLVRHIGVAMLALP--ALAL--------ANADVEKNIANSKNWATQAGDMFNQRYSKLNQITKSNVGKMQVAWTFSTGVLRGHEGSPLVVDGVMYLHSPFPNKVFALDV--ETQKIL-WKYEPKQDQSV-IAVMCCDTVNRGLAY------AEGKVFLQQADTTLVALDSKTGKVVWTVKNGDPKVGATNTNAPHVFKDKVITGISGGEFGVRGFLAAYNIKDGKLAWKGFSTGPDEEMLMDPAKTMTW--TDGKMAPV------------------------G-KDSSLKTW-----KGDQWKIGGGTTWGWYSYDKATNAVYYGTGNPSTWNPSQR--P-G------DNKWSMSIWSRDVDTGKVNWVYQMTPYDEWDFDGINEMILAD-INVKGKPTKALVHFDRNGFAYTLDRVTGALLVAEKYDPKVNWATHVDMKT-----GRPQVVAKYSTAQNGADVNTKGICPAALGSKDQQPASYDPNTKLFYVPTNHVCMDYEPFKVEYTAGQPYVGATLSMYP--TP-GSHGG------MGNFIAWDAGTGKIVQTKAEKFSVWSGSLNTAGGISCYGTLEGYLKCVDAKDINKELFKFKTPSGIIGNVFTYEH-KGKQYVGVFSGIGGWAGIGMA-AGIDPE---KSTEGLGAVGGY--KELAQYTEL--GGSLTVFALPN------------------
>xoxF5_383755859_4372195_Rubrivivax_gelatinosus_IL144
ISW---------------HTRLPWAGLGLAL-----AALP----GLAL--------ANADVEKLTANPKNWAMQAGDMYNQRHSQLKQINTGNVGKMQVAWTFSTGVLRGHEGSPLVIDGTMYLHSPFPNKVWALDL--ESQKIL-WKYEPKQDPAV-IPQMCCDTVNRGLAY------AEGKVFLQQADSNLVALDAKTGKVVWTVKNGDPKLGAVNTNAPHVFKDKVITGISGGEWGVRGFLAAYDINTGKQVWKGYSVGPDAEMLIDPKTTTTW--MDGAVKPV------------------------G-PDSSLKTW-----KGDQWKIGGGTTWGWYSYDKALNQVFYGTGNPSTWNPAQR--P-G------DNKWTMSIWSRDVDTGKVKWVYQMTPYDEWDFDGINEMILAD-INVKGKPTKALVHFDRNGFAYTLDRTNGALLVAEKYDPVVNWATHVDMKT-----GRPQVVSKYSTAQNGPDVNTKGICPAALGSKDQQPAAYDPETKLFYVPTNHVCMDYEPFQVEYTAGQPYVGATLSMYP--AP-NSHGG------MGNFITWDAGTGKIVQSKAEKFSVWSGALTTAGGIACYGTLEGYLKCVDKKNISKELFKFKTPSGIIGNVFTYEH-KGKQYLGVFSGIGGWAGIGMA-AGL--E---KDQEGLGAVGGY--RELSQYTEL--GGSLTVFALPN------------------
>xoxF5_171056692_3440533_Leptothrix_cholodnii_SP-6
ASG--------------ARSNWLLGSACIAL-----LGLP----TLSM--------ANADVEKNISNPKNWAMQAGDMFNQRYSKLKQINKGNVGKMQVAWTFSTGVLRGHEGSPLVIDGTMYLHSPFPNKVFAIDI--DTQKIL-WKYEPKQDPAV-IPQMCCDTVNRGLAY------AEGKVFLQQADSNLVALDAKSGKVVWTVKNGDPKLGAVNTNAPHVFKDKVITGISGGEWGVRGFLAAYDINTGRQVWKGYSVGPDSEMLIDPDKTTTW--MDGAVKPV------------------------G-KDSSLKTW-----QGDQWKIGGGTTWGWYSYDKATNAVYYGTGNPSTWNPAQR--P-G------DNKWSMSIWSRDVDTGKVNWVYQMTPFDEWDFDGINEMILAD-IPVKGKMTKALVHFDRNGFGYTLDRVTGALLVAEKYDPKVNWATHVDMKS-----GRPQVVKQYSTAQNGPDVNTKGICPAALGSKDQQPASFDPNTGLFYVPTNHVCMDYEPFKVEYTAGQPYVGATLSMYP--AP-GSHGG------MGNYITWNAGTGKIVQSKAEKFSVWSGSLNTAGGLSCYGTLEGYLKCVDAKDINKELFKFKTPSGIIGNVFTYEH-KGKQYMGVFSGIGGWAGIGMA-AGL--E---KDTDGLGAVGGY--KELNQYTEL--GGSLTVFALPN------------------
>xoxF5_124265193_3609671_Methylibium_petroleiphilum_PM1
-MK--------------VSKHS---GWRLMR----PLGLA----LLAIPAV---VQANADVEKNIANSKNWAMQAGDMFNQRYSKLDQINKGNVGKMQVAWTFSTGVLRGHEGSPLVIDGTMYLHSPFPNKVFAIDLN--TQKIL-WKYEPKQDPAV-IPQMCCDTVNRGLAY------AEGKVILQQADSNLVALDAKSGKVVWSVKNGDPKLGAVNTNAPHVFKDKVITGISGGEWGVRGFIAAYNLKDGKPAWKGYSVGPDAEMLIDPAKTTTW--IDGKVAPV------------------------G-ADSSLKTW-----KGDQWKIGGGTTWGWYSYDKALNAMYYGTGNPSTWNPSQR--P-G------DNKWSMSIWSRDVDTGKVNWVYQMTPFDEWDFDGINEMILAD-INVKGKPTKALVHFDRNGFAYTMDRTNGALLVAEKYDPKVNWATHVDMKT-----GRPQVVKQYSTAQNGPDVNTKGICPAALGSKDQQPASFDPNTKLFYVPTNHVCMDYEPFKVEYTAGQPYVGATLSMFP--AP-GSHGG------MGNYITWDAGTGKIVQSKAEKFSVWSGSLNTAGGLSCYGTLEGYFKCVDAKDISKELFKFKTPSGIIGNVFTYEH-KGKQYMGVFSGIGGWAGIGMA-AGL--E---KDQDGLGAVGGY--KELNQYTEL--GGSLTVFALPN------------------
>13_1_20cm_full_scaffold_214070_2
--A-------------------------------------------------------------------------------------------------------------------------------------L--SDQQIK-WKYEPKQDPTV-IPVMCCDTVNRGLAY------ADGKIFLQQADTNLVALDAKTGKELWKVKNGDPKKGETNTNAPHVFKDKVITGISGGEFGVRGYVAAYDIKTGKQVWKAYSTGPDAEMLMDPDKTMTW--TDGRMAPV------------------------G-RDSSLKTW-----QGDQWKIGGGTTWGWYSYDPKLNLMYYGSGNPSTWNPTQR--P-G------DNKWSMTIWARDVDTGQAKWVYQMTPHDEWDFDGINEMILADGISVKGKPHNVVVHFDRNGFGYTLDRTTGELLVAAKYDPKVNWATHVDMKT-----GRPQVVKQYSTQAQGQDVNTKGVCPAALGSKDQQPAAYNPANKLFYVPTNHVCMDYEPFKVEYTAGQPFVGATLSMFP--AP-GSHGG------MGNFIVWDAGTGKIVKSKPEKFSVWSGALVTAGGVACYGTLEGYLKCVDANDISKELYKFKTPSGIIGNVNTWEY-KGKQYIGVLSGIGGWAGIGLA-AGL--E---KDTDGLGAVGGY--KELKNYTEL--GGVLTVFSLP*------------------
>xoxF5_570956116_3885988_Methyloversatilis_sp._FAM1_unannotated_mdh_only
--M-----------------------------------------------------ANADLAKLIKDPKNWAMQAGNFENQRYSTLNQINKKNVKDLKVAWTFSTGVLRGHEGGPLVIGGMLFVHSPFPNKVFAIDL--ETQKIV-WKYEPKQDPSV-IPVMCCDTVNRGLAY------AEGKILLQQADTVLVALDAKTGKKLWDVKNGDPKIGETNTQAPHVFKDKVITGISGGEFGVRGRVTAYDLNTGKMVWKGYSTGPDAEMLMDPEKSMTW--TNGKMAPV------------------------G-KDSSLKTW-----QGDQWKIGGGSTWGWYSYDPQENLMYYGTGNPSTWNPSQR--P-G------DNKWSMTLWARDVDTGKVRWVYQMTPHDEWDFDGVNEVILAD-IDVKGKRRKVAVHFDRNGFAYTLDRVTGELLVAEKFDPKVNWATHVDMVT-----GRPQVVAKYSTRLNGEDVNSKGICPAALGTKDQQPASFNPKNGLFYVPTNHVCMDYEPFRVEYTAGQPYVGATLSMYP--AP-GSHGG------MGNFITWDAGKGKIVQSKPEKFSVWSGTLVTAGGIACYGTLEGYLKCVDADDITKELYKFKTPSGIIGNVTTWEF-KGKQFIGILSGIGGWAGIGLA-AGL--E---KSTDGLGAVGGY--AELAQYTEL--GGVMTVFALP-------------------
>xoxF5_487404535_3507900_Methyloversatilis_sp._RZ18-153
--M--------------SVKMKQLPLWLAAL------AVP----GAAM--------ANADLAKLIKDPKNWAMQAGNFENQRYSTLNQINKKNVKDLKVAWTFSTGVLRGHEGGPLVIGGMLFVHSPFPNKVFAIDL--ETQKIV-WKYEPKQDPSV-IPVMCCDTVNRGLAY------AEGKILLQQADTVLVALDAKTGKKLWDVKNGDPKIGETNTQAPHVFKDKVITGISGGEFGVRGRVTAYDLNTGKMVWKGYSTGPDAEMLMDPEKSMTW--TNGKMAPV------------------------G-KDSSLKTW-----QGDQWKIGGGSTWGWYSYDPQENLMYYGTGNPSTWNPSQR--P-G------DNKWSMTLWARDVDTGKVRWVYQMTPHDEWDFDGVNEVILAD-IDVKGKKRKVAVHFDRNGFAYTLDRVTGELLVAEKFDPKVNWATHVDMVT-----GRPQVVAKYSTRLNGEDVNSKGICPAALGTKDQQPASFNPKNGLFYVPTNHVCMDYEPFRVEYTAGQPYVGATLSMYP--AP-GSHGG------MGNFITWDAGKGKIVQSKPEKFSVWSGTLVTAGGIACYGTLEGYLKCVDADDITKELYKFKTPSGIIGNVTTWEF-KGKQFIGILSGIGGWAGIGLA-AGL--E---KSTDGLGAVGGY--AELANYTEL--GGVMTVFALP-------------------
>xoxF5_482975857_3342080_Methyloversatilis_universalis_EHg5
--M------------SARKTLP---LWIAAL-------------ALPGAAV-----ANADLAKLIKDPKNWAMQAGNFENQRYSTLNQINKSNVKNMKVAWTFSTGVLRGHEGGPLVIGGMLFVHTPFPNKVFAIDL--ETQKIK-WKYEPKQDPTV-IPVMCCDTVNRGLAY------AEGKILLQQADTVLVALDAKTGKKLWDVKNGDPKIGETNTQAPHVFKDKVITGISGGEFGVRGRVTAYDLNTGKMVWKGYSTGPDAEMLMDPDKTMTW--TNGKMAPV------------------------G-KDSSLKSW-----QGDQWKIGGGSTWGWYSYDPQENLMYYGSGNPSTWNPSQR--P-G------DNKWSMTLWARDVDNGKVRWVYQMTPHDEWDFDGVNEIILAD-VDVKGKKRKVAVHFDRNGFAYTLDRVTGELLVAEKFDPKVNWATHVDMNT-----GRPQVVAKYSTRQNGEDVNTKGICPAALGSKDQQPASFNPKNGLFYVPTNHVCMDYEPFRVEYTAGQPYVGATLSMFP--AP-GSHGG------MGNFITWDAGKGKIVQSKPEKFSVWSGSLVTAGGIACYGTLEGYLKCVDADDINKELFKFKTPSGIIGNVTTWEF-KGKQYIGLLSGIGGWAGIGLA-AGL--E---KSTDGLGAVGGY--AELANYTEL--GGVMTVFALP-------------------
>xoxF5_334132827_247700_Methyloversatilis_universalis_FAM5
--M------------SMKRNTLPLWLAALAL------------PGAAM--------ANADLAKLIKDPKNWAMQAGNFENQRYSTLNQINKSNVKNMKVAWTFSTGVLRGHEGGPLVIGGMLFVHTPFPNKVFAIDL--ETQKIV-WKYEPKQDPTV-IPVMCCDTVNRGLAY------AEGKILLQQADTVLVALDAKTGKKLWDVKNGDPKIGETNTQAPHVFKDKVITGISGGEFGVRGRVTAYDLNTGKMVWKGYSTGPDAEMLMDPEKTMTW--TNGKMAPV------------------------G-KDSSLKTW-----QGDQWKIGGGSTWGWYSYDPQENLMYYGTGNPSTWNPSQR--P-G------DNKWSMTLWARDVDTGKVRWVYQMTPHDEWDFDGVNEVILAD-IDVKGKKRKVAVHFDRNGFAYTLDRVTGELLVAEKFDPKVNWATHVDMNT-----GRPQVVAKYSTRQNGEDVNTKGICPAALGSKDQQPASFNPKNGLFYVPTNHVCMDYEPFRVEYTAGQPYVGATLSMFP--AP-GSHGG------MGNFITWDAGKGKIVQSKPEKFSVWSGTLVTAGGIACYGTLEGYLKCVDADDIKKELFKFKTPSGIIGNVTTWEF-KGKQYIGILSGIGGWAGIGLA-AGL--E---KSTDGLGAVGGY--AELANYTEL--GGVMTVFALP-------------------
>xoxF5_482975857_3344337_Methyloversatilis_universalis_EHg5
--M--------------KQLPL---WVAALA-------------IPGT------ALANADVAKLIKDPKNWAMQAGNFENQRYSNLNQINKSNVKSLKVAWTFSTGVLRGHEGGPLVVGDTLFVHSPFPNKVFAIDL--ETQKIK-WKYEPKQDPSV-IPVMCCDTVNRGLAY------AEGKVFLQQADTVLVALDAKSGKKLWDVKNGDPKVGGTNTNAPHVFKDKVITGISGGEFGIRGYVAAYDINTGKQVWKGYSTGPDAEMLMDPEKTVTW--TNGKLAPV------------------------G-KDSSLKTW-----QGDQWKIGGGTTWGWYSYDPQENLMYYGSGNPSTWNPSQR--P-G------DNKWSMTLWARDVDSGKVRWVYQMTPHDEWDFDGINEVILAD-VDVKGKKRKVAVHFDRNGFGYTLDRVTGELLVAEKYDPKVNWATHVDMNT-----GRPQVVAKYSTRQNGEDVNSKGICPAALGSKDQQPAAFNAKNGLFYVPTNHVCMDYEPFRVEYTAGQPYVGATLSMFP--AP-GSHGG------MGNFITWDAGKGKIVQSKPEKFSVWSGALVTAGGIACYGTLEGYLKCVDADDINKELFKFKTPSGIIGNVNTWEH-KGKQYIGVLSGIGGWAGIGLA-AGL--E---KPTDGLGAVGGY--AELANYTEL--GGVMTVFALP-------------------
>xoxF5_334132827_245443_Methyloversatilis_universalis_FAM5
--M--------------SSKMKQLPLWVAAL------AIP----GTAL--------ANADVAKLIKDPKNWAMQAGNFENQRYSNLNQINKSNVKNMKVAWTFSTGVLRGHEGGPLVIGDTLFVHSPFPNKVFAIDL--ETQKIK-WKYEPKQDPSV-IPVMCCDTVNRGLAY------AEGKVFLQQADTTLVALDAKTGKKLWDVKNGDPKVGGTNTNAPHIFKDKVITGISGGEFGIRGYVAAYDINTGKQVWKGYSTGPDAEMLMDPEKTMTW--TNGKMAPV------------------------G-KDSSLKTW-----QGDQWKIGGGTTWGWYSYDPQENLMYYGSGNPSTWNPSQR--P-G------DNKWSMTLWARDVDTGKARWVYQMTPHDEWDFDGINEVILAD-VDVKGKKRKVAVHFDRNGFAYTMDRVSGELLVAEKYDPKVNWATHVDMNT-----GRPQVVAKYSTRQNGEDVNTKGVCPAALGTKDQQPAAFSPKNGLFYVPTNHVCMDYEPFRVEYTAGQPYVGATLSMFP--AP-GSHGG------MGNFITWDAGKGKIVQSKPEKFSVWSGALVTAGGIACYGTLEGYLKCVDADDINKELFKFKTPSGIIGNVNTWEH-KGKQYIGVLSGIGGWAGIGLA-AGL--E---KPTDGLGAVGGY--AELANYTEL--GGVMTVFALP-------------------
>xoxF5_570956116_3883798_Methyloversatilis_sp._FAM1_unannotated_mdh_only
--M--------------SSKMKQLPLWVAAL------AIP----GTAL--------ANADVAKLIKDPKNWAMQAGNFENQRYSTLNQINKSNVKNMKVAWTFSTGVLRGHEGGPLVIGDTLFVHSPFPNKVFAIDL--ETQKIK-WKYEPKQDPSV-IPVMCCDTVNRGLAY------AEGKVFLQQADTMLVALDAKSGKKLWEVKNGDPKVGGTNTNAPHVFKDKVITGISGGEFGIRGYVAAYDINTGKQVWKGYSTGPDAEMLMDPEKTMTW--TNGKMAPV------------------------G-KDSSLKTW-----QGDQWKIGGGTTWGWYSYDPQENLMYYGSGNPSTWNPSQR--P-G------DNKWSMTLWARDVDTGKARWVYQMTPHDEWDFDGINEVILAD-VDVKGKKRKVAVHFDRNGFAYTMDRVSGELLVAEKYDPKVNWATHVDMNT-----GRPQVVAKYSTRQNGEDVNTKGVCPAALGTKDQQPAAFSPKNGLFYVPTNHVCMDYEPFRVEYTAGQPYVGATLSMFP--AP-GSHGG------MGNFITWDAGKGKIVQSKPEKFSVWSGALVTAGGIACYGTLEGYLKCVDADDINKELFKFKTPSGIIGNVNTWEY-KGKQYIGILSGIGGWAGIGLA-AGL--E---KPTDGLGAVGGY--AELASYTEL--GGTMTVFALP-------------------
>xoxF5_487404535_3510154_Methyloversatilis_sp._RZ18-153
--M--------------KQLPL---WVAALA-------IP----GTAL--------ANADVAKLIKDPKNWAMQAGNFENQRYSTLNQINKSNVKNMKVAWTFSTGVLRGHEGGPLVIGDTLFVHSPFPNKVFAIDL--ETQKIK-WKYEPKQDPSV-IPVMCCDTVNRGLAY------AEGKVFLQQADTMLVALDAKSGKKLWEVKNGDPKVGGTNTNAPHVFKDKVITGISGGEFGIRGYVAAYDINTGKQVWKGYSTGPDAEMLMDPEKTMTW--TNGKMAPV------------------------G-KDSSLKTW-----QGDQWKIGGGTTWGWYSYDPQENLMYYGSGNPSTWNPSQR--P-G------DNKWSMTLWARDVDTGKARWVYQMTPHDEWDFDGINEVILAD-VDVKGKKRKVAVHFDRNGFAYTMDRVSGELLVAEKYDPKVNWATHVDMNT-----GRPQVVAKYSTRQNGEDVNTKGVCPAALGTKDQQPAAFSPKNGLFYVPTNHVCMDYEPFRVEYTAGQPYVGATLSMFP--AP-GSHGG------MGNFITWDAGKGKIVQSKPEKFSVWSGALVTAGGIACYGTLEGYLKCVDADDINKELFKFKTPSGIIGNVNTWEY-KGKQYIGILSGIGGWAGIGLA-AGL--E---KPTDGLGAVGGY--AELASYTEL--GGVMTVFALP-------------------
>xoxF5_484580161_162694_Hyphomicrobium_denitrificans_1NES1
--M--------------RKSAF---LFGVSL----AVLSV----SPAS--------ANESVFKETENPSNWAMQQGDYSNHRYSKLDQINTKNVGSLRTEWTFSTGVLRGHEGSPLVIGNLMYVHTPFPNIVYALDLDN-NEKIV-WKYTPKQDPSV-IPVMCCDTVNRGVQY------ADGTIFLYQADTTLVALDAKTGKEKWKVVNGDPKKGETGTSAPLIVKDKVIVGISGAEYGIRGRLTAYNISDGKLAWRAWSTGSDKDILVDPEHTMFLGKPV------------------------------G-KDSSLSTW-----NGDQWKIGGGSTWGWYSYDPKLNLIYYGTANPGTWNPVQRAGPDGKPI---DQKWTMTIFARNPDTGVAAWAYQMTPFDEWDYDGINEMILADDMTINGEKHNVLVHFDRNGFAYTLDRKTGIPLVADKYDPVVNWATAINLDPKSAEYGRPERVAAKSTFKNGQDNNTKDVCPAALGSKDEQPASYSPQTKLFYVPTNHVCMDYEPFKVSYTAGQPYVGATLSMYPPKGE---QGH------MGNFIAWDASKGKIVWSKPEEFSVWSGALTTAGGIVCYGTLEGYFKCLDQKD-GKELYKYKTPSGIIGNVFTYEH-NGKQYIGVYSGVGGWAGIGLA-AGL--T---NPTDGLGAVGGY--ASLANYTNL--GGSLTVWALP-------------------
>xoxF5_484580161_109592_Hyphomicrobium_denitrificans_1NES1
-----------------MRIST------LTC-----ALGL----LAYATAP---ALANESVTEAVKNPKNWAMQQGDYANHRYSTLDQINTKNVGKLQTAWSFSTGVLRGHEGSPLVIGNMMYLTTPFPNIVFALDLDH-DQRIV-WKYTPKQDPSV-IPVMCCDTVNRGVQY------ADGKIFLYQADTTLVALDAKTGKEIWKVVNGDPKKGETGTSAPLIVKDKVIVGISGAEFGVRGRLTAYNIADGKLAWRAYSTGPDKDMLVDPEKTTSLGKPI------------------------------G-KDSSLKTW-----NGDEWQIGGGSTWGWYSYDPKLNLIYYGTANPGTWNSIQR--A-G--PKPIDQKWTMTIFARDPDTGVAKWAYQMTPFDEWDYDGVNEMILVNNLEVNGQKYDALVHFDRSGIAYTIDRKTGIPLVAQKFDPVVNWTTGVDLDPKSPTYGRPHVVDAKSPFHNGQDVNSKDICPAALGSKDEQPASYSQLTGLFYVPTNHVCMDYEPFKVSYTAGQPYVGATVSMFP---PRGEEGH------MGNFIAWDAGKGKIVWSKPERFSVWSGALTTAGGIACYGTLEGYFKCVDQKD-GKELYKYKTPSGVIGNVFTYEH-NGKQFIGVFSGVGGWAGIGLA-AGL--T---NPTDGLGTVGGY--SALSNYTAL--GGSLTVWTLP-------------------
>xoxF5_484580161_785134_Hyphomicrobium_denitrificans_1NES1
--M--------------RISTV---SCALAL-------------LAYATTP---ALANESVTEAVKNPKNWAMQQGDYANHRYSTLDQINTSNVGKMQTAWSFSTGVLRGHEGSPLVIGNMMYLTTPFPNVVFALDLDK-NQQIV-WKYTPKQDPSV-IPVMCCDTVNRGVQY------ADGKIFLYQADTTLVALDAKTGKEIWKAVNGDPKKGETGTSAPLIVKDKVIVGISGAEFGIRGRLTAYNISDGKLAWTAYSTGPDHDMLVDPEKTMSLGKPI------------------------------G-KDSSLKTW-----NGDQWRIGGGSTWGWYSYDPELNLIYYGTANPGTWNSVQRAGPDG---KPIDQKWTMTIFARDPDTGVAKWVYQMTPFDQWDYDGVNEMILVDGLDIKGQKHNALVHFDRSGIAYTLDRKTGIPLVAEKFDPVVNWTTGIDLDPQSATYGRPKVVDAKSPFHNGQDVNSKDICPAALGSKDEQPASYSPLTGLFYVPTNHVCMDYEPFKVSYTAGQPYVGATLSMYP---PKGEEGH------MGNFIAWDASKGKIVWSKPERFSVWSGALTTAGGIACYGTLEGYFKCVDQKD-GKELYKYKTSSGVIGNVFTYEH-NGKQYIGVFSGVGGWAGIGLA-AGL--T---NPTDGLGTVGGY--SALSNYTAL--GGSLTVWSLP-------------------
>xoxF5_484580161_3029507_Hyphomicrobium_denitrificans_1NES1
--M--------------IGWRWGARAVAILA-------LS----TPAL--------ANQNVIQVSRDPANWAIQSGDYAGTRYSKLDQITTANVGDLKVAWTFSTGVLRGHEGAPLVIGNVMYVHTPFPNTVMALDLND-EQKII-WKYEPKQDPTV-ISVMCCDTVSRGVQY------AEGKILLHTADTSLIALDAKTGKELWKVVDGDPKLGATGTGAPLIAKDKVIVGVSGGEFGVRCYLTAYDMNSGNKVWRAYSMGPDSDILVDPEKTTSLGKPV------------------------------G-ENSSLNSW-----NGDQWKIGGGPTWGYMAYDPEFNLIYYGTGNPSTWNPVQR--S-GPDS---DQKWAMTMFARDVDTGVAKWVYQMTPFDQWDYDGINEPILAD-LEINGVMRKTATHFDRNGFGYTWDRVTGELLVAEKFDPTVNWASGIDMDKSSPTYGRPKLVEKYEPFKTGVDDATKGICPSSLGAKNQQPASYSKLTGLFYVPTNHVCMDYEPFKVRYTAGQPYVGATLTMYP--APDTPD--------LGNFIAWDGAKGKIVWSKPERFSVWSGALTTAGGVAFYGTLEGYFKAVDQKD-GKELFKFKTPSGIVGNAMTYMR-GGKQYVAVYSGVGGWAGIGLA-AGL--R---DPEDGSGAVGGF--ASLSSYTST--GGSLTVFSLP-------------------
>xoxF5_300021538_2941639_Hyphomicrobium_denitrificans_ATCC_51888
--M--------------IDCRW---GAIAVA----ILAYS----PCAY--------ANQNVIQLSRNSENWAIQSGDYAGTRYSALDQITTANVSELKVAWTFSTGVLRGHEGGPLVIGNIMYVHTPFPNAVMALDLND-EQKII-WKYEPKQDASV-ISVMCCDTVNRGVQY------TEGKILLHTADTSLIALDAKTGTELWKVLDGDPKQGATGTGAPLIAKDKVIVGVSGGEFGVRGYLTAYDLYSGNRIWRAYSMGPDSDILVDPEKTTSLGKPV------------------------------G-ENSSLDTW-----NGNQWEIGGGPTWGYMAYDPEFNLIYYGTGNPSTWNPAQR--A-G---KPIDQKWAMAIFARDLDTGVAKWVYQMTPFDQWDYDGINEPILTD-LEINGRMRKAVTHFDRNGFAYTLDRVTGELLVADKFDASVNWASEIDMDKSSPTYGRPKLVEKYEPFKTGVDEVTKGICPSSLGAKNQQPASYSKLTGLFYVPTNHLCMDYEPFKVRYTAGQPYVGATLAMYP--APDTPD--------LGNFIAWDGAKGKIVWSKPERFSVWSGALTTAGGVAFYGTLEGYFKAVDQKD-GRELFKFKTPSGIVGNAMTYMH-GGKQYVAVYSGVGGWAGIGLA-AGL--T---NPEDGSGAVGGF--ASLSAYTSA--GGSLTVFALP-------------------
>xoxF5_484580161_704047_Hyphomicrobium_denitrificans_1NES1
--M--------------RKLMFAASIAAVTL------------VSPAL--------ANEDVTKNQADPNNWASQSGDYSATRYSTLDQINTSNVADLKVAWTFSTGVLRGHEGSPLVIGDVMYLHTPFPNIVFALNLAD-EQKII-WKYEPKQDPSV-IPVMCCDTVNRGLAY------ADGKIILQQADTNVVALDAKTGKELWKVANGDPKRGETATNTVLIVKDKVITAISGAEFGVRGYVTAYDLNSGKKVWRAYNIGPDKEILFNPEKTTSLGKPV------------------------------G-KDSSLKTW-----NGDQWKIGGGTLWGGWSYDPEADLFYYGSANPSTWNPAQR--A-GLDG---DQKWTMSIIARNPDTGVARWAYQMTPFDEWDYDGVNENILVD-LDIKGQKTPALVHFDRNGFAYTLNRKDGELLVAEKFDPAVNWATGIDMDKSSKDYGRPIRVAKYSTFRKGQDVNTKGICPAALGSKDMQPASFSKLTGLFYVPTNHVCMDYEPFKVSYTSGQPYVGATLSMYP--AP-DSHGG------MGNFIAWDGAQGKIVWSKPEQFSVWSGALTTAGGVVFYGTLEGYFKAVDQKD-GKELFKFKTPSGIISNAMTYTH-GGKQYIGVMSGVGGWAGIGLA-AGL--T---NPTDGLGAVGGY--AGLKQYTNL--GGTLTVFSLP-------------------
>xoxF5_300021538_1901993_Hyphomicrobium_denitrificans_ATCC_51888
--M--------------RKLMF---AASVAA-----AALA----SPAL--------ANDDVVKNQANPNFWASQSGDYAATRYSTLDQINTSNVADLKVAWTFSTGVLRGHEGSPLVIGDVMYLHTPFPNIVFALNLAD-EQKII-WKYEPKQDPSV-IPVMCCDTVNRGLAY------ADGKIILQQADTNVVALDAKTGKELWKVANGDPKRGETATNTVLIVRDKVITAISGAEFGVRGYVTAYDLNTGKLAWRAYNIGPDNEILFDPNKTTSLGKPV------------------------------G-KDSSLKTW-----NGDQWKIGGGTLWGGWSYDPEADLFYYGSANPSTWNPSQRAGPDGKPI---DQKWTMAIIARNPDTGVASWAYQMTPFDEWDYDGVNENILVD-LDIKGQKTPALVHFDRNGFAYTLNRKNGELLVAEKFDPVVNWATGIDMDKASPNYGRPIRVAKYSTFRKGADFNTKGICPAALGSKDMQPASFSKLTGLFYVPTNHVCMDYEPFKVSYTSGQPYVGATLSMFP--AP-DSHGG------MGNFIAWDASQGKIVWSKPEQFSVWSGALTTAGGVVFYGTLEGYFKAVDQKD-GKELFKFKTPSGIISNAMTYTH-GGKQYVGVMSGVGGWAGIGLA-AGL--T---NPNDGLGAVGGY--AGLKQYTNL--GGTLTVFSLP-------------------
>xoxF5_300021538_1332867_Hyphomicrobium_denitrificans_ATCC_51888
--M--------------RKSAFTLGLLATAA-----------FSGPSW--------ANESVIKLTSDPNNWAIQSGDYAGTRYSTLDQITTENVGQLKVAWTFSTGVLRGHEGGPLVIGDTMWLHSAFPNIVFALNLAD-EQKII-WKYEPKQDPAV-IPVMCCDTVNRGLAY------ADGKIFLHQADTSLVALDAKTGKELWKVVNGDPKRGETGTQAPMVIKDKIVVGISGAEFGVRCSMTAYDINSGKRVWRAYSMGPDSDVLVDPEKTMMLGKPV------------------------------G-KDSSLKTW-----NGDQWKIGGGSTWGYMAFDPDLNLMYYGTGNPSTWNAGQRAGPDGKPI---DQLYSMTMFARDADTGIAKWAYQMTPFDEWDYDGVNEPILAE-LDFGGTKRKAVTHFDRNGFGYTWDRATGELLVAEKFDPVVNWATGVDMDKSSKNYGRPIRVAKYSTFAKGTDVNHKGICPAALGSKDQQPASYSKLTGLFYVPTNHVCMDYEPFKVSYTAGQPYVGATLSMYP--AP-DSHGG------MGNFIAWDGVKGKIVWSKPEQFSVWSGALTTAGGIAFYGTLEGYFKAVDQKD-GKELFKFKTPSGIIGNAMTYTH-GGKQYVAVFSGVGGWAGIGLA-AGL--T---NPNDGLGAVGGY--AGLKQYTNL--GGSLTVFSLP-------------------
>xoxF5_484580161_1474722_Hyphomicrobium_denitrificans_1NES1
--M--------------RKSAFACGLLATVA-----------FSGAAW--------ANESVIKASSDPNNWAIQSGDYAGTRYSTLDQITTENVGQLKVAWTFSTGVLRGHEGGPLVVGDTMWLHSAFPNVVFALNLAD-EQKII-WKYEPKQDPSV-IPVMCCDTVNRGVQY------ADGKIFLHQADTSLVALDAKTGKELWKVVDGDPKKGETGTGAPIVVKDKVIIGISGAEFGVRCHLTAYDINSGKKVWRAYSMGPDSDILVDPEKTTMLGKPV------------------------------G-KNSSLKTW-----NGDQWKIGGGSTWGYMAYDPDLNLVYYGTGNPSTWNPAQRAGPDGKPI---DQLYSMTMFARDADTGVAKWAYQMTPFDEWDYDGINEPILAE-LDFNGTKRATATHFDRNGFGYTWDRATGELLVAEKYDPAVNWASGVDMDKSSKTYGRPIRNPKMSTFDKGTDVNHKGICPAALGSKDQQPASYSKLTGLFYVPTNHVCMDYEPFKVSYTAGQPYVGATLSMYP--AP-DSHGG------MGNFIAWDGVKGKIVWSKPEQFSVWSGALTTAGGVAFYGTLEGYFKAVDQKD-GKELFKFKTPSGIIGNAMTYSH-GGKQYVAIFSGVGGWAGIGLA-AGL--T---NPTDGLGAVGGY--AGLKQYTNL--GGSLTVFSLP-------------------
>xoxF5_300021538_1640167_Hyphomicrobium_denitrificans_ATCC_51888
--M--------------RKSAF---ACGLLA----TVAFT----GPTW--------ANESAIKAASDPNNWAIQSGDYAGTRYSTLDQITTENVGQLKVAWTFSTGVLRGHEGGPLVIGDTMWLHSAFPNIVFALNLAD-EQKII-WKYEPKQDPSV-IPVMCCDTVNRGLAY------ADGKIFLHQADTSLVALDAKTGKELWKVVDGDPKKGETGTQAPMVVKDKVVIGISGAEFGVRCHMTAYDINSGKKVWRAYSMGPDSDILVDPEKTMMLGKPV------------------------------G-KDSSLKTW-----NGDQWKIGGGSTWGYMAYDPDLNLMYYGTGNPSTWNPSQRAGPDG---KPIDQLYSMTMFARDVDTGVAKWAYQMTPFDEWDYDGINEPILAE-LDFDGTKRAIATHFDRNGFGYTWDRATGELLVAEKYDPAVNWATGVDMDKSSKNYGRPIRVAKYSTFKKGADVNTKGVCPAALGSKDQQPASFSKLTGLFYVPTNHVCMDYEPFKVSYTAGQPYVGATLSMFP--AP-DSHGG------MGNFIAWDGVKGKIVWSKPEQFSVWSGALTTAGGVAFYGTLEGYFKAVDQKD-GKELFKFKTPSGIIGNAMTYSH-GGKQYVAVFSGVGGWAGIGLA-AGL--T---NPTDGLGAVGGY--AGLKQYTNL--GGSLTVFALP-------------------
>xoxF5_154243958_5194214_Xanthobacter_autotrophicus_Py2
-----------------RAMLT---AKSLAV-----ATAA----ALLGLAP---AHANDDVLKRIADPAGQVLQTIDYANTRYSRLDQINAANVGKLAVAWTFSTGVLRGHEGSPLVVDGVMYVHTPFPNIVYALDLDH-DGRIL-WKYEPKQGRAV-TAIMCCDLINRGLAY------AEGMVFLHQADTTIVALDAKTGAVRWKVANGDPKKGESSTATVMPVKDKLIVGIAGAEFGARGHISAYNLKDGTLAWRAYSTGPDAEMLLDPRKTTELGKPV------------------------------G-ADSSLKSW-----QGDQWKIGGGAPWGWFAYDPKLNLVYYGSANPSTWNPSQR--P-G------DNKWSDTIFARDADTGVARWVYQMTPHDQWDFDGVNEMILTD-QMVDGQARALLTHFDRNGFAYTIDRATGALLGAEKFDPTVNWAAGIDMDPASPTYGRPLLDPAHGTEAKGEDETYTGICPAALGAKNQQPAAYSPKTGLFYVPTNHLCMDYEPFHVDYTPGQPYVGATLTMYP--GG---DGR------TGNFIAWDNVKGRIAWSVPELFSVWSGALATAGGVVFYGTLEGYLKAVDATT-GKELYRFKTPSGIVGNVMTYTH-RGRQCVAVLSGIGGWAGIGLA-AGL--A---DPDAGSGAKDAY--AALDRYTAL--GGQLTVFALPEGF----------------
>xoxF5_115522030_952830_Rhodopseudomonas_palustris_BisA53
--M-------------MYKVLLATTVVGAVA-----AMAG----GSAS--------ANNDVLKMSQNPKDWVMPAGDYGNQRYSKLKQITADNVGKLQVAWTFSTGVLRGHEGGPLIIGNMMYVHTPFPNKVYAMDLND-DNKIV-WKYEPKQDPNV-IPVMCCDTVNRGVAY------ADGKIFLHQADTTLVALDAKTGKVEWTVVNGDPTKGATGTSAPLVVKDKVLVGISGGEFGVQCHMTAYDIKSGKQVWRAFSGGPDEQILLDPEKTTELGKPV------------------------------G-KDSSVKTW-----QGDQWKVGGGCTWGWTSYDPELDLVYYGSGNPSTWNPRQR--P-G------DNKWSMTIFARNPDTGMAKWVYQMTPHDEWDYDGVNEMILTD-QQINGQNRKLLTHFDRNGLAYTMDRATGELLVAEKYDPKVNWTTGVDMNKSSPTYGRPKVVEQYSTDKQGEDVNVKGICPAALGTKDQQPAAYSPDTQMFYVPTNHVCMDYEPFRVSYTAGQPYVGATLSMYP--PP----GDSH----MGNFIAWDNKAGKILWSNKEQFSVWSGALATAGGVVFYGTLEGYLKAVDAKT-GKELYKFKTPSGIIGNVTTYEH-GGRQYIAVLSGVGGWAGIGLA-AGL--T---DPNAGLGAVGGY--AALRNYTAL--GGTMTVFALPQ------------------
>xoxF5_290349615_1806_Bradyrhizobium_sp._MAFF_211645_xoxF_full_cds
--M--------------RKLLYATGLGAMAV-------------FAVGAAN-----ANDELHKMAQNPKDWVMPTGDYANTRYSKLNQINASNVGKMQVAWTFSTGVLRGHEGGPLIIGNMMYVHTPFPNKVYAIDLSK-DNQIV-WKYEPKQDPNV-IPVMCCDTVNRGVAY------GDGKIFLHQADTTLVALDAKTGKVEWTVKNGDPSKGSTGTSAPMVIKDKVLIGISGGEFGVQAHMSAYDIKTGKLVWRGYSEGRMTRSWSTTRPPSSA--SR------------------------------SARTPSLKTW-----QGDQWKIGGGATWGWISYDPELNLVYYGSGNPSTWNPKQR--P-G------DNKWSMTIWARNPDTGVAKWVYQMTPHDEWDYDGINEMILSD-QSIDGKARKLLTHFDRNGLGYTLDRATGELLVAEKYDPKVNWTSGVDMKKDSPTYGRPKVLDAASTDKAGEDHNVKGICPAALGSKDEQPAAYSPDTQLFYVPTNHVCMDYEPFKVSYTAGQPYVGATLSMYP--PP----GETN----MGNFIAWDGKTGKIVWSNKEQFSVWSGALATAGGVVFYGTLEGYLKAVDAKT-GKELYKFKTPSGIIGNVTTYEN-NGKQYVAVLSGVGGWAGIGLA-AGL--T---DPTAGLGAVGGY--AALSNYTAL--GGTLTVFSLPQQ-----------------
>xoxF5_27375111_6833306_Bradyrhizobium_diazoefficiens_USDA_110
--M--------------RKVLLATYLGSAAA-------------LAVGSAS-----ANDELIKMSQNPKDWVMPAGDYANTRYSKLNQINAQNVGKLQVAWTFSTGVLRGHEGGPLIIGNMMYVHTPFPNKVYAIDLSN-ENKIV-WKYEPKQDPNV-IPVMCCDTVNRGLSY------GDGKIILHQADTNLVALDAKTGQVAWSATNGDPSKGQTGTSAALVVKDKVLVGISGGEFGVQCHVTAYDLKSGKQVWRAFSEGPDDQIKVDPAKTTSLGKPV------------------------------G-ADSSLKTW-----QGDQWKIGGGCTWGWMSYDPALNLVYYGSGNPSTWNPKQR--P-G------DNKWSMTIFARDADTGMAKWVYQMTPHDEWDYDGVNEMILSD-QQINGQARKLLTHFDRNGLGYTMDRESGELLVAEKYDPKVNWTSGVDMDKNSPTYGRPKVLDAASTDKAGEDHNVKGICPAALGTKDEQPAAYSPDTQLFYVPTNHVCMDYEPFKVSYTAGQPYVGATLSMYPPQGE---S-H------MGNFIAWDGKTGKIVWSNKEQFSVWSGALATAGGVVFYGTLEGYLKAVDAKS-GKELYKFKTPSGIIGNVTTYEN-GGKQYVAVLSGVGGWAGIGLA-AGL--T---DPTAGLGAVGGY--AALSNYTAL--GGTLTVFSLPAN-----------------
>xoxF5_365898486_33193_Bradyrhizobium_sp._STM_3843
--M--------------RKVLLATCLTSVAA------LAA----GGAW--------ASDELVKMSQNPKDWVMPAGDYANTRYSKLNQINAQNVGKMQVAWTFSTGVLRGHEGGPLIIGNLMYVHTPFPNKVYALDLSQ-DNKIV-WRYEPKQDPNV-IPVMCCDTVNRGLAY------GDGKIFLHQADDKLIALDAKTGNLVWSAVNGDPSKGQTGTSAPLVVKDKVLVGTSGGEFGVQCSMTAYDIKSGKQAWKAYSEGPDDQILFDASTTALG-KPV------------------------------G-KDSSLKTW-----QGDQWKIGGGCTWGWASYDPQLDLVYYGSGNPSTWNPKQR--P-G------DNKWSMTIFARNPDTGVAKWVYQMTPHDEWDYDGVNEMILSD-QQVNGQARKLLTHFDRNGLGYTLDRATGELMVAEKYDPKVNWTTGVDMDKNSPTYGRPKVVAQYSTDQNGEDHNTKGVCPAALGSKDEQPAAYSPDTQLFYVPTNHVCMDYEPFKVSYTAGQPYVGATLSMYP---P---QGDTN----MGNFIAWDGKTGKIVWSNKEPFSVWSGALATAGGVVFYGTLEGYLKAVDAKT-GKELYKFKTPSGIIGNVTTYEH-NGKQYVAVLSGVGGWAGIGLA-AGL--T---DPTAGLGAVGGY--AALSNYTAL--GGTLTVFSLPQ------------------
>xoxF5_146337175_5667281_Bradyrhizobium_sp._ORS_278
--M--------------RRVLLATCLTSVAA-------------LAAGGAF-----ASEELVKMSANPKDWVMPAGDYANTRYSKLNQINAQNVGKLQVAWTFSTGVLRGHEGGPLIVGNMMYVHTPFPNKVYALDLAN-DNKIV-WKYEPKQDPNV-IPVMCCDTVNRGVAY------GDGKIFLHQADDKLVAIDAKTGQHVWTAVNGDPSKGQTGTSAPLVVKDKVLVGTSGGEFGVQCSMTAYDIKSGKQVWKAYSEGPDDQILFDANTTSLG-KPV------------------------------G-KDSSLKTW-----QGDQWKTGGGCTWGWVSYDPQLDMVYYGSGNPSTWNPKQR--P-G------DNKWSMTIFARAADTGVAKWVYQMTPHDEWDYDGVNEMILSD-QSINGQPRKLLTHFDRNGLAYTLDRANGELLVAEKYDPKVNWTSGVDMDKNSATYGRPKVLDQYSTDKQGEDVNTKGICPAALGTKDEQPAAYSPDTQLFYVPTNHVCMDYEPFKVSYTAGQPYVGATLSMYP---P---QGETN----MGNFIAWDGKTGKIAWSNKEPFSVWSGALATAGGVVFYGTLEGYLKAVDAKT-GKELYKFKTPSGIIGNVTTYEA-GGKQYVAVLSGVGGWAGIGLA-AGL--T---DPTAGLGAVGGY--AALSNYTAL--GGALTVFSLPQ------------------
>xoxF5_459286451_2558541_Agromonas_oligotrophica_S58
--M--------------RRVLLATCLTSVAA------LAA----GGAW--------ASEELVKMSANPKDWVMPAGDYANTRYSKLNQINAQNVGKLQVAWTFSTGVLRGHEGGPLIVGNMMYVHTPFPNKVYALDLSQ-DNKIV-WRYEPKQDPNV-IPVMCCDTVNRGVAY------GDGKIFLHQADDKLVAIDAKTGAHVWTAVNGDPSKGQTGTSAPLVVKDKVLVGTSGGEFGVQCSMTAYDIKSGKQVWKAYSEGPDDQILFDANTTALG-KPV------------------------------G-KDSSLKTW-----QGDQWKTGGGCTWGWVSYDPQLDMVYYGSGNPSTWNPKQR--P-G------DNKWSMTVFARHADTGVAKWVYQMTPHDEWDYDGVNEMILSD-QAINGQPRKLLTHFDRNGLGYTLDRTNGELLVAEKYDPKVNWTSGVDMDKNSATYGRPKVVDQYSTDKQGEDVNTKGICPAALGTKDEQPAAYSPDTQLFYVPTNHVCMDYEPFKVSYTAGQPYVGATLSMYP---P---AGETH----MGNFIAWDGKTGKIAWSNKEPFSVWSGALATAGGVVFYGTLEGYLKAVDAKT-GKELYKFKTPSGIIGNVTTYEN-GGKQYVAVLSGVGGWAGIGLA-AGL--T---DPTAGLGAVGGY--AALSNYTAL--GGALTVFSLPQ------------------
>xoxF5_148251626_6179841_Bradyrhizobium_sp._BTAi1
-----------------RKVLLATCLTSVAA-----LAAG----G---------AWASEELVKMSANPKDWVMPAGDYANTRYSKLNQITAQNVGKLQVAWTFSTGVLRGHEGGPLIVGNMMYVHTPFPNKVYAIDLAQ-DNKIV-WRYEPKQDPNV-IPVMCCDTVNRGVAY------GDGKIFLHQADDKLVAIDAKTGQHVWTAVNGDPSKGQTGTSAPLVVKDKVLVGTSGGEFGVQCSMTAYDIKSGKQVWKAYSEGPDDQILFDANTTSL-PV--------------------------------G-KDSSLKTW-----QGDQWKTGGGCTWGWISYDPQLDMVYYGSGNPSTWNPKQR--P-G------DNKWSMTIFARAADTGVAKWVYQMTPHDEWDYDGVNEMILSD-QAINGQPRKLLTHFDRNGLAYTLDRTNGELLVAEKYDPKVNWTTGVDMDKNSATYGRPKVVDQYSTDKQGEDVNTKGICPAALGTKDEQPAAYSPDTQLFYVPTNHVCMDYEPFKVSYTAGQPYVGATLSMYP---P---PGESH----MGNFIAWDGKTGKIAWSNKEPFSVWSGALATAGGVVFYGTLEGYLKAVDAKT-GKELYKFKTPSGIIGNVTTYEN-GGKQYVAVLSGVGGWAGIGLA-AGL--T---DPTAGLGAVGGY--AALSNYTAL--GGTLTVFSLPQQ-----------------
>xoxF5_154243958_2009189_Xanthobacter_autotrophicus_Py2
--M--------------RRLLV------LTA-----AAVV----TAFAGAP---ARANDSVLKLTQDPNQWALQTGDYANTRFSKLKQITADNVGKLQVAWSFSTGVLRGHEGSPLVVGDVMYVHTPFPNIVYALDLKN-EGKII-WKYEPKQDPNV-IPVMCCDTVNRGLAY------ADGKVFLHQADTKVVALDAQNGKVLWSAVNGDPKKGETNTATVIPVKDKLLVGISGGEFGVRCHMTAYDLNSGKQIWRAYSIGPDSDILVDPEKTTELGKPV------------------------------G-KDSSLKTW-----QGDQWKTGGGCTWGWYSYDPQTNLVYYGSGNPSTWNPKQR--P-G------DNKWSMTVFARDADTGVAKWVYQMTPHDEWDYDGVNEMILVD-QKIDNKDRSLLVHFDRNGFGYTLDRKTGELLVAEKYDPAVNWATKVDMDRNSPTYGRPLVVGRYSTEKGGEDTNTTGICPAALGTKDQQPAAFSPDTGLFYVPTNHVCMDYEPFRVSYTPGQPFVGATLSMFP--AP-NSHGG------MGNFIAWDARQGKIVWSNKEQFSVWSGALATAGGVVFYGTLEGYLKAVDAKT-GKELYKFKTPSGIIGNVMTYTH-QGKQYVAVLSGVGGWAGIGLA-AGL--N---DPNAGLGAVGGY--AALSNYTAL--GGQLTVFAVP-------------------
>xoxF5_298290017_1075403_Starkeya_novella_DSM_506
--M---------------RKLIAAAVMSAAA-------------VYAWPAS-----ANDGLTNIIKDPKQWGIQTGDYANTRYSKLDQINAGNVGKLQVAWTFSTGVLRGHEGGPLIIGDVMYVHTPFPNIVYALDLNN-DGRIL-WKYEPKQDPNV-IPVMCCDTVNRGLAY------SDGTIFLHQADTTLVALDAKTGQKKWSVVNGDPKKGETNTATVLPVKDKVIVGISGGEFGVRCHVTAYDTKTGKQVWRGYSMGPDSEMLVDPQKTTALGKPI------------------------------G-ADSSLKSW-----EGDQWKIGGGCTWGWYSYDPETNLVYYGSGNPSTWNPKQR--P-G------DNKWSMTVWARDADTGMAKWVYQMTPHDEWDYDGVNEMILTD-QQFNGAPRKLLTHFDRNGFGYTLDRVSGELLVAEKYDPAVNWATKVDMDKNSPTYGRPLVVAKYSTEQNGEDVNSKGICPAALGTKDQQPAAFSPKTNLFYVPTNHVCMDYEPFRVSYTAGQPYVGATLSMFP--AP-NSHGG------MGNFIAWDNTKGKIVWSLKEPFSVWSGALATAGDVVFYGTLEGYLKAVDSKT-GKELYKFKTPSGIIGNVTTYEH-GGKQYIAILSGVGGWAGIGLA-AGL--T---DPNAGLGAVGGY--AALSNYTNL--GGQLTVFALPN------------------
>xoxF5_240136783_2883518_Methylobacterium_extorquens_AM1
--M--------------RQAHL---LGLMLA-------------LGTTGAL-----ANEDVLKRTQDPNQQVLQTLDYANTRYSKLDQINASNVKNLQVAWTFSTGVLRGHEGSPLVVGDIMYVHTPFPNIVYALDLNN-DSKIL-WKYEPKQDPSV-IPVMCCDTVNRGLAY------ADGAIILHQADTTLVSLDAKTGKVNWSVKNGDSKVGETNTATVLPVKDKIIVGISGAEYGIRGHMTAYDAKTGKRVWRAYSVGPDDEMLVDPEKTTSLGKPI------------------------------G-KDSSLKTW-----EGDQWKTGGGATWGWYSYDPKLDLFYYGTANPSTWNPKQR--P-G------DNKWTMAIFARNPDTGQAKWIYQMTPHDEWDYDGINEMILTD-QKVDGKERPLLTHFDRNGFAYTLDRANGEVLVAEKFDPVVNWASKVDLDKGSKNYGRPLVVSKYSTDQNGEDVNSKGICPAALGTKDQQPAAFSPKTQLFYVPTNHVCMDYEPFKVTYTPGQPYVGATLSMYP--AP-GGHGG------MGNFIAWDNISGKIKWSNPEQFSVWSGALATAGDVVFYGTLEGYLKAVDSKT-GKELYKFKTASGVIGNVMTYTH-KGKQYVGVLSGVGGWAGIGLA-AGL--T---DPNAGLGAVGGY--AALSQYTNL--GGQLTVFALPN------------------
>xoxF5_218525559_71268_Methylobacterium_extorquens_CM4
M----------------RQAHF---LGLMLA-------------LGTTGAL-----ANEDVLKRTQDPNQQVLQTVDYANTRYSKLDQINASNVKNLQVAWTFSTGVLRGHEGSPLVVGDIMYVHTPFPNIVYALDLNN-EAKIL-WKYEPKQDPSV-IPVMCCDTVNRGLAY------ADGAIFLHQADTTLVSLDAKSGKVNWSVKNGDPAVGETNTATVMPVKDKLIVGISGAEFGIRGHITAYNLKDGKRAWRAYTVGPDNEMLVDPEKTTHLGKPI------------------------------G-KDSSLKTW-----DGDQWKTGGGATWGWYSYDPKLNLVYYGTANPSTWNPKQR--P-G------DNKWTMSIFARDPDTGMAKWVYQMTPHDEWDYDGINEMILTD-QKVDGKDRPLLTHFDRNGFGYTLDRATGEVLVAEKFDPVVNWATKVDMDKGSKTYGRPLVVSKYSTEQNGEDVNSKGICPAALGSKDQQPAAYSPKTGLFYVPTNHVCMDYEPFRVTYTPGQPYVGATLSMYP--AP-GSHGG------MGNFIAWDNLQGKIKWSNPEQFSVWSGALATAGDVVFYGTLEGYLKAVDSKT-GKELYRFKTASGVIGNVMTYTH-KGKQHIAVLSGVGGWAGIGLA-AGL--T---DPNAGLGAVGGY--AALSSYTNL--GGQLTVFALPN------------------
>xoxF5_220920054_6084238_Methylobacterium_nodulans_ORS_2060
--M--------------RAVHL---LALSAG-----VLGV----TPAL--------ANDDLIKQIANPAQQVLQTVDYANTRYSKLDQINTGNVNKLQVAWTFSTGVLRGHEGSPLVVGDTMYVHTPFPNIVYALDLNQ-DGKIA-WKYEPKQDPNV-IPVMCCDTVNRGLAY------ADGKIILHQADTTVVALDAKTGKVVWSVVNGDPKKGETNTATVLPVKDKVIVGISGGEYGVRCHVTAYSLKDGKKIWRGYSMGPDDEMLIDPEKTTSLGKPV------------------------------G-KDSSLKTW-----EGDQWKQGGGCTWGWFSYDPKLNLMYYGSGNPSTWNPKQR--P-G------DNKWSMTIWARDVDTGQAKWVYQMTPHDEWDYDGINEMILTD-QKFGDKERPLLTHFDRNGFGYTLDRATGELLVAEKYDPVVNWATKVDMDKSSKNYGRPLVVAKYSTEQNGEDVNTKGVCPAALGTKDQQPAAYSPKTQLFYVPTNHVCMDYEPFRVSYTPGQPYVGATLSMYP--AP-NSHGG------MGNFIAWDNVNGKIKWSVPEQFSVWSGALATAGDVVFYGTLEGYLKAVDAKS-GKELYRFKTPSGIIGNVMTYEH-KGKQNVAVLSGVGGWAGIGLA-AGL--T---DPNAGLGAVGGY--AALSNYTNL--GGQLTVFNLPQ------------------
>xoxF5_473436983_75501_Methylobacterium_mesophilicum_SR1.6/6
--M--------------RAVHLLALGAGVAA-------VA----APAL--------ANESVMKGIANPAEQVLQTVDYANTRYSKLDQINAKNVKDLQVAWTFSTGVLRGHEGSPLVIGNMMYVHTPFPNIVYALDLDH-EAKIV-WKYEPKQDPSV-IPVMCCDTVNRGLAY------ADGAILLHQADTTLVSLDAKTGKVNWSVVNGDPKKGETNTATVLPVKDKVIVGISGGEFGVQCHVTAYDLKTGKKVWRGYSEGPDDQMLVDPEKTTSLGKPV------------------------------G-KDSSLKTW-----EGDQWKTGGGCTWGWFSYDPKLDLMYYGSGNPSTWNPKQR--P-G------DNKWSMTIWARNPDTGVAKWVYQMTPHDEWDYDGINEMILTD-QKVDGKEQPLLTHFDRNGFGYTLNRADGNLLVAEKYDPAVNWATKVDMDKGSKNYGRPLVVSKYSTEQNGEDTNSKGICPAALGSKDQQPAAFSPKTNLFYVPTNHVCMDYEPFRVTYTPGQPYVGATLSMYP--AP-NSHGG------MGNFIAWDGVNGKIKWSNPEQFSVWSGALATAGDVVFYGTLEGYLKAVDDKT-GKELYKFKTPSGIIGNVMTYQH-KGKQYVGVLSGVGGWAGIGLA-AGL--T---DPNAGLGAVGGY--AALTQYTNL--GGQLTVFALPN------------------
>xoxF5_170652972_548371_Methylobacterium_radiotolerans_JCM_2831
--M--------------RAVHLLALGAGVAA-------VA----APAL--------ANESVMKGIANPAEQVLQTVDYANTRYSKLDQINAKNVKDLQVAWTFSTGVLRGHEGSPLVVGNVMYVHTPFPNIVYALDLDH-EAKIL-WKYEPKQDPSV-IPVMCCDTVNRGLAY------ADGAILLHQADTTLVSLDAKTGKVNWSVVNGDPKKGETNTATVLPVKDKVIVGISGGEFGVQCHVTAYDLKTGKKVWRGYSEGPDDQLIVDPEKTTSLGKPI------------------------------G-KDSSLKTW-----EGDQWKTGGGCTWGWFSYDPKLDLMYYGSGNPSTWNPKQR--P-G------DNKWSMTIWARNPDTGMAKWVYQMTPHDEWDYDGINEMILTD-QKIDGKEQPLLTHFDRNGFGYTLNRATGELLVAEKFDPAVNWATKVDMDKGSKNYGRPLVVSKYSTEQNGEDTNSKGICPAALGTKDQQPAAFSPKTNLFYVPTNHVCMDYEPFRVTYTPGQPYVGATLSMYP--AP-NSHGG------MGNFIAWDGVNGKIKWSNPEQFSVWSGALATAGDVVFYGTLEGYLKAVDDKT-GKELFKFKTPSGIIGNVMTYQH-KGKQYVGVLSGVGGWAGIGLA-AGL--T---DPNAGLGAVGGY--AALSQYTNL--GGQLTVFALPN------------------
>xoxF5_240136783_1817218_Methylobacterium_extorquens_AM1
--M--------------RAVHL---LALGAG-----LAAA----SPAL--------ANESVLKGVANPAEQVLQTVDYANTRYSKLDQINASNVKNLQVAWTFSTGVLRGHEGSPLVVGNIMYVHTPFPNIVYALDLDQ-GAKIV-WKYEPKQDPSV-IPVMCCDTVNRGLAY------ADGAILLHQADTTLVSLDAKSGKVNWSVKNGDPSKGETNTATVLPVKDKVIVGISGGEFGVQCHVTAYDLKSGKKVWRGYSIGPDDQLIVDPEKTTSLGKPI------------------------------G-KDSSLKTW-----EGDQWKTGGGCTWGWFSYDPKLDLMYYGSGNPSTWNPKQR--P-G------DNKWSMTIWARNPDTGMAKWVYQMTPHDEWDFDGINEMILTD-QKFDGKDRPLLTHFDRNGFGYTLDRATGEVLVAEKFDPVVNWATKVDLDKGSKTYGRPLVVSKYSTEQNGEDVNSKGICPAALGTKDQQPAAFSPKTGLFYVPTNHVCMDYEPFRVTYTPGQPYVGATLSMYP--AP-GSHGG------MGNFIAWDNLQGKIKWSNPEQFSAWGGALATAGDVVFYGTLEGFLKAVDSKT-GKELYKFKTPSGIIGNVMTYEH-KGKQHVAVLSGVGGWAGIGLA-AGL--T---DPNAGLGAVGGY--AALSSYTNL--GGQLTVFSLPNN-----------------
>xoxF5_218520385_2246877_Methylobacterium_extorquens_CM4
--M--------------RAVHL---LALGAG-----LAAA----SPAL--------ANESVLKGVANPAEQVLQTVDYANTRYSKLDQINASNVKNLQVAWTFSTGVLRGHEGSPLVVGNIMYVHTPFPNIVYALDLDQ-GAKIV-WKYEPKQDPSV-IPVMCCDTVNRGLAY------ADGAILLHQADTTLVSLDAKSGKVNWSVKNGDPSKGETNTATVLPVKDKVIVGISGGEFGVQCHVTAYDLKSGKKVWRGYSIGPDDQLIVDPEKTTSLGKPI------------------------------G-KDSSLKTW-----EGDQWKTGGGCTWGWFSYDPKLDLMYYGSGNPSTWNPKQR--P-G------DNKWSMTIWARNPDTGMAKWVYQMTPHDEWDFDGINEMILTD-QKFDGKDRPLLTHFDRNGFGYTLDRATGEVLVAEKFDPVVNWATKVDLDKGSKTYGRPLVVSKYSTEQNGEDVNSKGICPAALGTKDQQPAAFSPKTGLFYVPTNHVCMDYEPFRVTYTPGQPYVGATLSMYP--AP-GSHGG------MGNFIAWDNLQGKIKWSNPEQFSAWGGALATAGDVVFYGTLEGFLKAVDSKT-GKELYKFKTPSGIIGNVMTYEH-KGKQHVAVLSGVGGWAGIGLA-AGL--T---DPNAGLGAVGGY--AALSSYTNL--GGQLTVFSLPNN-----------------
>xoxF5_188579286_1897740_Methylobacterium_populi_BJ001
--M--------------RAVHLLALGAGLAA------------AGPAL--------ANESVLKGIANPAEQVLQTVDYANTRYSKLDQINKDNVKNLQVAWTFSTGVLRGHEGSPLVVGNIMYVHTPFPNIVYALDLDQ-GAKIV-WKYEPKQDPSV-IPVMCCDTVNRGLAY------ADGAILLHQADTTLVSLDAKTGKVNWSVKNGDPSKGETNTATVLPVKDKVIVGISGGEFGVQCHVTAYDLKSGKKVWRGYSMGPDDQLLVDPEKTTHLGKPI------------------------------G-KDSSLKTW-----EGDQWKTGGGCTWGWFSYDPKLDLMYYGSGNPSTWNPKQR--P-G------DNKWSMTVWARNPDTGMTKWVYQMTPHDEWDYDGINEMILTD-QKVDGKDRPLLTHFDRNGFGYTLDRATGELLVAEKFDPVVNWATKVDMDKGSKTYGRPLVVSKYSTEQNGEDVNSKGICPAALGTKDQQPAAFSPKTNLFYVPTNHVCMDYEPFRVTYTPGQPYVGATLSMYP--AP-GSHGG------MGNFIAWDGVKGKIIWSNPEQFSAWGGALATAGDVVFYGTLEGYLKAVDSKS-GKELYKFKTPSGIIGNVMTYEH-KGKQYVGVLSGVGGWAGIGLA-AGL--T---DPNAGLGAVGGY--AALSSYTNL--GGQLTVFALPNN-----------------
>xoxF5_551618373_1224020_Rhodobacter_sphaeroides_2.4.1
--M--------------KMLKT------GLV-----ATLL-----LSSA-P---VFANDSVLKATDDPKQWAIQTGDYANTRYSELNQITRENVGKLQVAWTFSTGVLRGHEGSPLVVDGIMYVHTPFPNNVYALDLAN-DGKIL-WRYEPQQNPDV-IGVMCCDTVNRGVAY------ADGMIFLHQADTTVVALDAKSGEVKWTVQNGDPAKGETNTATVLPVKDKLLVGISGGEFGVRGHVTAYDMKTGKQVWRAYSTGPDAEMLVDPEKTMVLGKPV------------------------------G-ADSSIKSW-----EGDQWQIGGGTTWGWYSYDPDLNLVYYGTGNPSTWNPSQR--P-G------DNKWSMTIMARDADTGMAKWMYQKTPHDEWDYDGVNENILVD-QEIDGQMRKLLVNLDRNGFGYTLDRETGELLVAKKYDPAVNWATEVVMDKESDQYGRPQVVAEYSTAQNGEDTNTTGVCPAALGSKDQQPASFSPKTGLVYVPTNHVCMDYEPYRVSYSAGQPYVGATLSMYP--AP-NSHGG------MGNFIAWDATKGEIKWSLPEQFSVWSGALATAGDVVFYGTLEGYLKAVDAET-GELLYRFKTPSGVIGNVMTYEF-NGKQYVGVLSGVGGWAGIGLA-AGL--T---NPNEGLGAVGGY--AALSDYTQL--GGQLTVFALPD------------------
>xoxF5_530316970_24169_Paracoccus_aminophilus_JCM_7686
--M--------------KALLNGASIALLLS------------GTAAL--------ANDSVTAAIAKPEQWAIQTGDYANTRYSTLNQINKDNVKDLRVAWTFSTGVLRGHEGSPLVIGDIMYVHTPFPNNVFALDLNN-DGKIL-WRYEPQQDPNV-IAVMCCDTVNRGLAY------ADDTIFLHQADTTLVALDAKTGAVKWSVKTGDPAIGETNTATVMPVKDKLIVGISGGEYGVRGYAAAYNIKDGSLAWKAYSTGPDKEMLVDPEKTTALGKPI------------------------------G-PDSSLKSW-----EGDQWKIGGGTTWGWYSYDPELNLVYYGTGNPSTWNPSQR--P-G------DNKWSMTIMARDADTGMAKWFYQMTPHDEWDYDGVNEMILTN-QQIDGKDRKLLTHFDRNGLGYTLDRETGELLVAKKFDPAVNWTTGVDMDPKSETYGRPAVVAQYSTSQNGEDENTTGVCPAALGSKDQQPAAFSPKTNLFYVPTNHVCMDYEPFRVAYTAGQPYVGATLSMYP--AP-NSHGG------MGNFIAWDNTKGEIKWSLPEQFSVWSGALATAGDVVFYGTLEGYLKAVDAET-GKELYKFKTPSGIIGNVMTYEH-KGKQYIGILSGVGGWAGIGLA-AGL--T---NPNEGLGAVGGY--AALSDYTEL--GGQLTVFEVPG------------------
>xoxF5_119382757_18417_Paracoccus_denitrificans_PD1222
M-----------------KNLM---NGACLA-------------LLMSGTA---ALANDSVLAEIAKPQQWAIQMGDYANTRYSTLDQINKDNVKDLRVAWTFSTGVLRGHEGSPLVIGDVMYVHTPFPNRVFALDLND-NGKIL-WRYEPQQDPNV-IAVMCCDTVYRGLSY------ADGMILLGQADTTVVALDATSGEVKWSTKIGDPGIGETLTATVVPVKDKVLVGISGGEYGVRGRMTALNLTDGSEAWKAWSTGPDEELLVDPETTTHLGKPI------------------------------G-ADSSLNSW-----EGDQWQIGGGTIWGWFSYDPDLNLVYYGTGNPSTWNPSQR--P-G------DNKWSMTIMARDADTGMAKWFYQMTPHDEWDYDGVNEMILTN-QTVDGQERKLLTHFDRNGLAYTMDRETGELLVAEKYDPVVNWTTGVDMDPNSETYGRPAVVAEYSTAQNGEDENTTGVCPAALGTKDQQPAAFSPKTNLFYVPTNHVCMDYEPFRVAYTAGQPYVGATLSMYP--AP-NSHGG------MGNFIAWDNTTGEIKWSVPEQFSVWSGALATAGDVVFYGTLEGYLKAVDAQT-GEELYKFKTPSGIIGNVMTYEH-GGKQYVGILSGVGGWAGIGLA-AGL--T---NPNDGLGAVGGY--ASLSQYTEL--GGQLTVFELPG------------------
>xoxF5_150030273_394262_Sinorhizobium_medicae_WSM419
--M--------------KRLLT---MLAFMS----IGGGA----QVAF--------ANDDLQKLIDDPNQWAIQTGDYANLRYSKLDQINKDNVGKLQVAWTFSTGVLRGHEGSPLVIGDMMYVHTPFPNTVYALDLSK-DGQIV-WKYEPKQDPNV-IPVMCCDTVNRGVAY------ADNKIFLHQADTTVVALDAKTGKVAWSVKNGDATKGETNTATVMPVKDKVLVGISGGEFGVRGHVTAYSIADGKLLWRAYSMGPDSDTLMNPEKTTHLGKPV------------------------------G-KDSGLTTW-----EGDQWKIGGGTTWGWYSYDPELNMVYYGTGNPSTWNPTQR--P-G------DNRWSMTVFARDVDTGEAKWVYQMTPHDEWDYDGVNEMILTE-QQIDGKDRKLLTHFDRNGFGYTMDRVTGELLVAEKYDPTVNWATEVVMDSKSEQFGRPQVVAQYSTEQNGEDTNTTGVCPAALGTKDQQPAAYSPKTELFYVPTNHVCMDYEPFRVSYTAGQPYVGATLSMYP---PKDSHGG------MGNFIAWDNKEGKIKWSLPEPFSVWSGALATAGDVVFYGTLEGYLKAVDAAT-GKELYRFKTPSGVIGNVMTYAR-EGKQYVAVLSGVGGWAGIGLA-AGL--T---NPTEGLGAVGGY--SALSNYTAL--GGTLTVFKLPE------------------
>xoxF5_16263748_192779_Sinorhizobium_meliloti_1021
--M--------------KRLLT---MLAIMS----IGGGA----QVAF--------ANDELQKLIDDPNQWAIQTGDYANLRYSKLDQINKDNVGKLQVAWTFSTGVLRGHEGSPLVIGDLMYVHTPFPNTVYALDLSK-DGQIV-WKYEPKQDPNV-IPVMCCDTVNRGVAY------ADNKIFLHQADTTVVALDAKTGKVIWSVKNGDATKGETNTATVMPVKDKILVGISGGEFGVRGHVTAYSMADGKVLWRGYSMGPDSDTLIDPEKTTHLGKPV------------------------------G-KDSGLTTW-----EGDQWKIGGGTTWGWYSYDPEENLVYYGTGNPSTWNPTQR--P-G------DNRWSMTIFARDVDTGMAKWLYQMTPHDEWDYDGVNEMILTE-QQIDGKDRKLLTHFDRNGFGYTMDRVTGELLVAEKYDPTVNWATEVVMDPKSDKYGRPQVVAQYSTEQNGEDTNTTGVCPAALGTKDQQPAAYSPKTELFYVPTNHVCMDYEPFRVSYTAGQPYVGATLSMYP---PKDSHGG------MGNFIAWDNKEGKIKWSLPEPFSVWSGALATAGDVVFYGTLEGYLKAVDAAT-GKELYRFKTPSGVIGNVMTYAR-EGKQYVAVLSGVGGWAGIGLA-AGL--T---NPTEGLGAVGGY--SALSNYTAL--GGTLTVFKLPE------------------
>xoxF5_407722709_1533557_Sinorhizobium_meliloti_Rm41
--M--------------KRLLT---MLAIMS----IGGGA----QVAF--------ANDELQKLIDDPNQWAIQTGDYANLRYSKLDQINKDNVGKLQVAWTFSTGVLRGHEGSPLVIGDLMYVHTPFPNTVYALDLSK-DGQIV-WKYEPKQDPNV-IPVMCCDTVNRGVAY------ADNKIFLHQADTTVVALDAKTGKVIWSVKNGDATKGETNTATVMPVKDKILVGISGGEFGVRGHVTAYSMADGKVLWRGYSMGPDSDTLIDPEKTTHLGKPV------------------------------G-KDSGLTTW-----EGDQWKIGGGTTWGWYSYDPEENLVYYGTGNPSTWNPTQR--P-G------DNRWSMTIFARDVDTGMAKWLYQMTPHDEWDYDGVNEMILTE-QQIDGKDRKLLTHFDRNGFGYTMDRVTGELLVAEKYDPTVNWATEVVMDPKSDKYGRPQVVAQYSTEQNGEDTNTTGVCPAALGTKDQQPAAYSPKTELFYVPTNHVCMDYEPFRVSYTAGQPYVGATLSMYP---PKDSHGG------MGNFIAWDNKEGKIKWSLPEPFSVWSGALATAGDVVFYGTLEGYLKAVDAAT-GKELYRFKTPSGVIGNVMTYAR-EGKQYVAVLSGVGGWAGIGLA-AGL--T---NPTEGLGAVGGY--SALSNYTAL--GGTLTVFKLPE------------------
>xoxF5_328541624_1090759_Polymorphum_gilvum_SL003B-26A1
--M--------------RKLIL---CAAAAL-----VSTS----YAAL--------ANDSVLQGQSDPKQWVLQTGDYANTRFSQLDEINKDNVKDLQVAWTFSTGVLRGHEGSPLVVGDVMYVHTPFPNNVFALDLNN-DGKIL-WRYEPKQDPDV-IAVMCCDTVYRGLAY------ADGKLFLHQADTTVVALDAKSGAVLWSVVNGDPSIGETNTATVLPVKDKVIVGISGGEFGVRGSVTAYNMNTGERVWRAYSMGPDEDILVDPEKTTHLGKPV------------------------------G-KDSGLNTW-----EGDQWKIGGGTTWGWYSYDPEADLVYYGTGNPSTWNPSQR--P-G------DNRWSMTIMARNPDTGMASWFYQMTPHDEWDYDGINEMILSD-QEINGEMRKVLVHFDRNGFAYTMDRLSGELLVAEKYDPVVNWATHVEMDKNSDQYGRPQVVAQYSTAQNGEDVNTTGVCPAALGTKDQQPAAFSPRTGLHYVPTNHVCMDYEPFRVSYTAGQPYVGATLSMYP--AP-DSHGG------MGNFIAWDATKGEIVWSLPEQFSVWSGALATAGDVVFYGTLEGYLKAVDAKT-GELLYRFKTPSGIIGNVMTYEH-NGKQYVGILSGVGGWAGIGLA-AGL--T---NPNDGLGAVGGY--AALSDYTSL--GGQLTVFALPN------------------
>xoxF5_159042556_462659_Dinoroseobacter_shibae_DFL_12
--M--------------RRFSL---LTSGIA-----LCAA----TVAY--------ANDDLITQMDDSKQWAIQTGDYKNHRYSELDEINAENVGDLQVAWTFSTGVLRGHEGSPLVIGDTMYVHTPFPNIVYALDLSN-EGKII-WKYEPKQDPDV-IPVMCCDTVNRGVAY------ADGKIFLHQADTKVVALDANTGDVLWEVQNGDPSIGETNTATVLPVKDKVIVGISGGEFGVRGHVTAYDINSGELVWRAYSLGPDDDMLVDPENTTHLGKPI------------------------------G-ENSSLNSW-----EGDQWMIGGGTTWGWYAADMEENLFYYGTGNPSTWNPAQR--P-G------DNRWTMTVMARDIDTGMAKWFYQMTPHDEWDYDGVNENILTE-QEFDGEMRKLLTRFDRNGLAYTMDRVTGELLVAEKFDPVVNWTTGVDMDPNSETYGRPQVVAQYSTAQNGEDVNTTGICPAALGTKDQQPAAYSPKTQVFYVPTNHVCMDYEPFRVSYTAGQPYVGATLSMYP--AP-DSHGG------MGNFIAWDNINGEILWSIPEKFSVWSGALATAGDVVFYGTLEGHLKAVHADT-GEELYRFKTPSGIIGNVMTYEH-DGRQYVGVLSGVGGWAGIGLA-AGL--T---NPNDGLGAVGGY--AALSDYTAL--GGQLTVFALPN------------------
>xoxF5_110677421_867505_Roseobacter_denitrificans_OCh_114
--M--------------RKLSL---LTSGIA-----LCAA----SMAF--------ANDDLVTQMSDSKQWAIQTGDYKNQRYSALDQINEENVGDLQVAWTFSTGVLRGHEGSPLVIGDVMYVHTPFPNIVYALDLAN-EGKII-WKYEPKQDPDV-IPVMCCDTVYRGVAY------ADNKIFLHQADTTVVALNAETGAVEWSVVNGDPAIGETNTATVLPVKDKVIVGISGGEFGVRGHVTAYNMETGEKEWRAYSVGPDDEMLVDPVNTTHLGKPV------------------------------G-ENSSLNSW-----EGDQWMIGGGTTWGWYAADLEENLMYYGTGNPSTWNPAQR--P-G------DNRWTMTVMARDIDTGVARWLYQMTPHDEWDYDGVNENILTE-QEIDGVERKLLTRFDRNGLAYTMDRVTGELLVAEKFDPVVNWTSGVDMDPESETYGRPQVVAQYSTAQNGEDVNSTGICPAALGTKDQQPAAYSPRTEVFYVPTNHVCMDYEPFRVSYTAGQPYVGATLSMYP--AP-DSHGG------MGNFIAWDNINGEILWSIPEKFSVWSGALATAGDVVFYGTLEGHLKAVSANT-GEELYRFKTPSGIIGNVMTYEH-DGRQYVGILSGVGGWAGIGLA-AGL--T---NPNDGLGAVGGY--AALSDYTAL--GGQLTVFALPN------------------
>xoxF5_339501577_3816572_Roseobacter_litoralis_Och_149
--M--------------RKLSL---LTSGIA-----LCAA----SMAF--------ANDDLMTQMSDSKQWAIQTGDYKNQRYSALDQINTENVGDLQVAWTFSTGVLRGHEGSPLVIGDTMYVHTPFPNIVYALDLAN-EGKIL-WKYEPKQDPDV-IPVMCCDTVYRGVAY------ADGKIFLHQADTTVVALNAETGAVEWSVVNGDPSIGETNTATVLPVKDKVIVGISGGEFGVRGHTTAYDMASGELVWRAYSMGPDSDILVDPENTTHLGKPV------------------------------G-ENSGTNTW-----EGDQWMIGGGTTWGWFSADMDENLFYYGTGNPSTWNPAQR--P-G------DNRWSMTLMARDIDTGVAKWFYQMTPHDEWDYDGVNENILTE-QMIDGEERKLLTHFDRNGLGYTMDRVTGELLVAEKFDPVVNWTSGVDMDPDSETYGRPAVVAQYSTAQNGEDVNSTGICPAALGTKDQQPSAYSPRTEMFYVPTNHVCMDYEPFRVSYTAGQPYVGATLSMYP--AP-DSHGG------MGNFIAWDGVNGEIKWSIPEKFSVWSGALATAGDVVFYGTLEGHLKAVSAET-GEELYRFKTPSGIIGNVMSYEH-DGRQYIGILSGVGGWAGIGLA-AGL--T---NPNDGLGAVGGY--AALSDYTAL--GGQLTVFALPN------------------
>xoxF5_109729943_1781698_Roseovarius_sp._217
--M--------------KKSLL---MSAAFF-----VGAS----GMAA--------ANSDLQALIDDPSQWAIQTGDYANTRYSELDQINKDNVGKLQVAWTFSTGVLRGHEGSPLVIGDVMYVHTPFPNIVYALDLSD-NGKII-WKYEPKQDPNV-IPVMCCDTVNRGVAY------ADGKIFLHQADTTIVALDAKTGEVVWTAVNGDPAIGETNTATVLPVKDKVIVGISGGEFGVRGHTTAYDMKTGEQVWRAYSMGPDSDTLMDPENTTHLGEPV------------------------------G-ADSGTNTW-----EGDQWKIGGGSTWGWYSYDAELDLFYYGTGNPSTWNPAQR--P-G------DNRWSMTIMARNPDTGMAKWLYQMTPHDEWDYDGVNEMILTD-QEVDGQMRKLLTHPDRNGLSYTLDRETGELLVAEKYDPAVNWTTGVDMDPASETYGRPAVVAEYSTEQNGEDVNSTGICPAALGTKDQQPSAYSPKTGLFYIPTNHVCMDYEPFRVSYTAGQPYVGATLAMYP--AP-GSHGG------MGNFIAWDNIEGKIKWSIPEQFSVWSGALATAGDVVFYGTLEGYLKAIDAAT-GDELYSFKTPSGIIGNVMTYEH-GGKQYVGILSGIGGWAGIGLA-AGL--T---DPNAGLGAVGGY--AALSDYTAL--GGQLTVFKLPD------------------
>xoxF5_149143011_101369_Roseovarius_sp._TM1035
--M--------------KKSLL---MSAAFF-----VGAS----GMAT--------ANSDLQALIDDPTQWAIQTGDYANTRYSELEQINKDNVGKLQVAWTFSTGVLRGHEGSPLVIGDIMYVHTPFPNIVYALDLSN-NGKII-WKYEPKQDPNV-IPVMCCDTVNRGVAY------ADGKIFLHQADTTVVALDAKSGEVKWTAVNGDPSIGETNTATVLPVKDKVIVGISGGEFGVRGHTTAYDMNTGELVWRAYSMGPDSDTLIDPENTTHLGKPV------------------------------G-PDSGTNTW-----EGDQWKIGGGSTWGWYSYDAELDLFYYGTGNPSTWNPAQR--P-G------DNRWSMTIMARDPDDGKAKWLYQMTPHDEWDYDGVNEMILTD-QEVDGQMRKLLTHPDRNGLAYTLDRETGELLVAEKFDPVVNWTTGVDMDPASPTYGRPAVVAEYSTEQNGEDVNSTGICPAALGTKDQQPSAYSPKTGLFYIPTNHVCMDYEPFRVSYTAGQPYVGATLAMYP--AP-GSHGG------MGNFIAWDNIEGKIKWSIPEQFSVWSGALATAGDVVFYGTLEGYLKAIDASS-GDELYSFKTPSGIIGNVMTYEH-GGKQYVGILSGIGGWAGIGLA-AGL--T---DPNAGLGAVGGY--AALSDYTAL--GGQLTVFKLPD------------------
>xoxF5_211594576_521199_Pelagibaca_bermudensis_HTCC2601
--M--------------KTLTL---LTSGVA-----LFAA----SFAS--------ANEDLMTQMDDASQWAIQTGDYANQRYSELDSINKDNVGDLQVAWTFSTGVLRGHEGSPLVVGDTMFVHTPFPNIVYALDLNE-DGKIK-WRYEPKQDPNV-IPVMCCDTVNRGVAY------ADGKIFLHQADTKVVALDSETGEVLWEAVNGDPSKGETNTATVLPVKDKVIVGISGGEFGVRGSVTAYNMETGEQEWRAYSMGPDEDILVDPENTTHLGEPV------------------------------G-ADSGTNTW-----EGDQWMIGGGTTWGWYSYDPEADLIYYGTGNPSTWNPAQR--P-G------DNRWSMTVMARDPDDGMAKWFYQMTPHDEWDYDGINEMILTD-QEMDGEMRQLLTHFDRNGLAYTMDRITGELLVAEKFDPVVNWTTGVDMDPASENYGRPAVVAEYSTEQNGEDVNSTGICPAALGTKDQQPASYSPKTELFYVPTNHVCMDYEPFRVSYTAGQPYVGATLAMYP--AP-DSHGG------MGNFIAWDNINGEIKWSIPEQFSVWSGALATAGDVVFYGTLEGYLKAVDSET-GDELYRFKTPSGIIGNVMTYEH-GGKQYVGILSGVGGWAGIGLA-AGL--T---NPNDGLGAVGGY--SALSDYTAL--GGQLTVFALPD------------------
>xoxF5_126732890_1753_Sagittula_stellata_E-37
--M-----------------------------------------------------ANSDLIEQMDNPAQWAIQTGDYKNQRYSELDQINKDNVSDLQVAWTFSTGVLRGHEGSPLVIGDVMYVHTPFPNIVYALDLTQ-EGKII-WKYEPKQNPDV-IPVMCCDTVNRGVAY------ADGKIFLHQADTKVVALDANTGEVVWEVQNGDPSIGETNTATVLPVKDKVIVGISGGEFGVRGSVTAYNMETGEQEWRAYSMGPDEDILMDPENTTNLGEPV------------------------------G-ADSGTNTW-----EGDQWMIGGGTTWGWYSVDMEENLIYYGTGNPSTWNPSQR--P-G------DNRWSMTIMARDIDSGMAKWVYQMTPHDEWDFDGVNEMILTE-QEVDGEQRKLLTHFDRNGLGYTLDRVTGELLVAEKYDPAVNWTTGVDMDPDSDTYGRPAVVAQYSTEQNGEDVNSTGICPAALGSKDQQPAAYSPKTELFYVPTNHVCMDYEPFRVSYTAGQPYVGATLAMYP--AP-DSHGG------MGNFIAWDNINGEIKWSLPEQFSVWSGALATAGDVVFYGTLEGYLKAIDSET-GDELYRFKTPSGIIGNVMTYEQ-GGKQYIGILSGIGGWAGIGLA-AGL--T---NPNDGLGAVGGY--AALSDYTAL--GGQLTVFALPD------------------
>xoxF5_484085293_37383_Methylocystis_parvus_OBBP
--M---PHKKISEGTLMNRLLM------TAS-----TAIL----AACAGA------QADDLSIRLKDPKQWVSPTGDDANLRHSALKQITTENVGKLVIDWQFSTGVLRGHEGAPLVITDVMYLHTPFPNTVYALDLKDPDHKII-WKYQPEQDAQV-VAIMCCDSVNRGLAY------GDGKIFLAQADTTLVAFDAGAGAILWSVKNGDPSKGHTSTAAPHVFKDKVLVGIAGGEFGVRGHITAYDVKTGKLLWRGYSTGPDAETLIDPEKTTHLGKPV------------------------------G-KDSGINTW-----EGEQWRTGGGTTWGWYSYDPELNLVYYGSGNPSTWNPSQR--P-G------DNRWSMTIWARDLDTGKVKWVYQMTPHDEWDYDGVNEMILAD-QTIGGVKRKALVHFDRNGFAYTLDRVSGELLVAEKFDPAVNWAAKVDMDKNSKTYGRPLVVDKYSTQHNGEDVNTEGVCPAALGVKDQQPASYDAATDLFLVPTNHVCMDYEPFRLSYTAGQPYVGATLEMFP--AD-RDKGDMH----TGAFIAWDAKAGKIVWSNKEAFSVWSGALSTDGGVTFYGTLEGYLKAVDTKT-GKELFKHKTPSGVIGNVISYET-SGKQYVAVLSGVGGWAGIGLA-AGL--S---KSNEGLGAVGNY--ASLANYTAL--GGVLTVFSLPN------------------
>xoxF5_296446533_19632_Methylosinus_trichosporium_OB3b
--M--------------QKLLLSTSVGILAL------FGA----GVAY--------AADELLELQKNPKDWVAPTGDYANLRYSKLKQITTENVGKLAPVWSFSTGVLRGHEGAPLVLGDVMYLHTPFPNIVYALDLNN-DGKII-WKYEPKQDPSV-VPVMCCDTVNRGLAY------GDGKIFLAQADTTLVALDAKTGKLVWSVKNGDPSKGATSTAAPHVFKDKVFVGIAGGEFGVRGSITAYNIKDGSLAWRGYSMGPDSDTLIDGEKTTHLGKPV------------------------------G-KDSGLNTW-----EGDQWQIGGGTTWGWYSYDPELNLVYYGSGNPSTWNPSQR--P-G------DNRWSMTLWARDLDKGTVKWVYQMTPHDEWDYDGINETILAD-QTIGGQARKTLVHFDRNGFGYTLDRVTGELLVAEKYDPAVNWATKVDMDKSSPTYGRPQVVAKYSTQQNGEDVNTKGVCPAALGSKDMQPASFSPDTGLFYVPTNHVCMDYEPFRVSYTAGQPYVGATLEMFP---P---AGETN----MGNFIAWDARVGKIVWSNKEQFSVWSGAVTTAGGIAFYGTLEGYLKAVDLKT-GKELYKYKTPSGIIGNVMTYQH-KGKQHVAVLSGVGGWAGIGLA-AGL--S---KSNEGLGAVGGY--KALSDYTAL--GGVLTVFALPDSALPIIAPAN--------
>xoxF5_483769747_321436_Methylocystis_rosea_SV97
--M---RPGRRQEEKLMHKLLLSTSVAVLAL-------------AGAA--------KADDLQTLQKDPKQWVMPTGDYGNLRHSALKQITTENVGKLAPAWQFSTGVLRGHEGAPLVIGDVMYLHTPFPNNVYALDLKDPDHKIL-WKYEPKQDPSV-VPVMCCDTVNRGLAY------GDGKIFLAQADTTLVALDAKSGKLLWSVKNGDPSKGQTSTAAPHVFKDKVFVGIAGGEFGVRGHITAYDVKTGQQVWRGYSMGPDADTLIEPGKTTHLGKPVE-------------------------------KDSGISTW-----EGEQWKIGGGTTWGWYSYDPDLNLVYYGSGNPSTWNPKQR--P-G------DNRWSMTIWARDLDTGKAKWVYQMTPHDEWDYDGINEMILAD-QDMGGQKRKTLVHFDRNGFGYTLDRVTGELLVAEKFDPAVNWATKVDMDKSSKTYGRPLGVAKYSTEQNGEDVNTQYVCPAALGSKDQQPASYDATTGLFLVPTNHVCMDYEPFRVSYTAGQPYVGATLEMFPDKGE---T-H------TGNFIAWDAKVGKIVWSNKEQFSVWGGATSTDGGITFYGTLEGYLKAVDTKT-GKELYKYKTPSGIIGNVTTYES-GGKQYVAVLSGVGGWAGIGLA-AGL--S---KSNEGLGAVGNY--ASLANYTAL--GGVLTVFALPN------------------
>xoxF5_402770565_1430989_Methylocystis_sp._SC2
--M---RAGRRQEEKLMHKLLLSTSVAVLAL-------------AGAA--------KADDLQTLQKDPKQWVMPTGDYANLRHSALKQITTENVGKLAPAWQFSTGVLRGHEGAPLVIGDVMYLHTPFPNNVYALDLKDPDHKIL-WKYEPKQDPSV-VPVMCCDTVNRGLAY------GDGKIFLAQADTTLVALDAKTGKLLWSVKNGDPSKGQTSTAAPHVFKDKVFVGIAGGEFGVRGHITAYDVKTGQQVWRGYSMGPDADTLIEPGKTTHLGKPVE-------------------------------KDSGITTW-----EGDQWKIGGGTTWGWYSYDPDLNLVYYGSGNPSTWNPKQR--P-G------DNRWSMTIWARDLDTGKVKWVYQMTPHDEWDYDGINEMILAD-QDMGGQKRKTLVHFDRNGFAYTLDRATGELLVAEKFDPAVNWASKVDMDKSSKTYGRPLGVAKYSTEQNGEDVNTQYVCPAALGSKDQQPASYDATTGLFLVPTNHVCMDYEPFRVSYTAGQPYVGATLEMFPKDKG---ETH------TGNFIAWDAKVGKIVWSNKEQFSVWGGATSTDGGVTFYGTLEGYLKAVDTKT-GKELYKYKTPSGIIGNVTTYES-GGKQYVAVLSGVGGWAGIGLA-AGL--S---KSNEGLGAVGNY--ASLANYTAL--GGVLTVFALPN------------------
>xoxF5_217976200_1715444_Methylocella_silvestris_BL2
--M--------------RKILLMSCVAASAL-------MA----NGAF--------ANEELITLQKNAKNWALPTGDYSNHRFSELNQITNKNVKDLVPVWTFSTGVLRGHEGNPLVIGDVMYFSTPFPNIVYALDLNN-DGKIL-WKYEPKQDPSV-IPVMCCDTVTRGVAY------GDGKIILGQADTTLVALDAKTGQPVWSVKNGDPAKGETNTSAPQVIKDNVIIGISGGEFGVRGSVTAYDLKTGKKVWRGYSMGPDSDTLIDPEKTTALGKPV------------------------------G-ANSGTNTW-----EGDQWKIGGGTTWGWISYDPELNLVYYGSGNPSTWNPVQR--P-G------DNRWSMSVWARDADSGKVKWIYQMTPHDEWDYDGINEMVLTE-QKIGGKERKLLTHFDRNGFGYTLDRVTGELLVAEKYDPAVNWATKVDMDKSSKSYGRPLVVPQFSTAHGGEDVNTKGICPAALGSKDEQPSAYSPLTELHYVPTNHVCMDYEPFRVSYTAGQPYVGATLSMYP---P---KGESN----MGNFIAWDAKVGKIVWSNKEQFSVWSGALATAGNVVFYGTLEGYLKAVDAKT-GEELYKFKTPSGIIGNVMTYEH-KGKQFVAILSGVGGWAGIGLA-AGL--T---DPNAGLGAVGGY--AALSNYTAL--GGQLTVFALHGK-----------------
>xoxF5_487404835_2908612_Methyloferula_stellata_AR4
--M--------------IKHIP------IAC------ATA----ALLATAP---AFANEDLIKLSQNPKDWVMPAGDYASQRYTTLKQITPENVKHLTPAWTFSTGVLRGHEGGPLVLGDVMYVHTPFPNIVYALDLNN-EGRIL-WKYEPKQDPNV-IPVMCCDTVNRGLAY------GDGKIFLYQADTTLVALDAKTGDVKWSIKNGDPSKGQTGTSAPYVVKDKVLVGISGGEYGVRGYLSAYDIKGGKLAWRAFSTGPDNEMLLDPEKTTALGKPL------------------------------G-KDSSLSSW-----EGEQWKTGGGDTWGWISYDPALNLIYYGTGNPSTWNPAQR--P-G------DNKWSLSIFARDADTGVAKWVYQMTPHDEWDYDGINEMILTD-QKFDGKDRKLLTHFDRNGFGYTLDRTNGELLVAQKYDPAVNWASSIDLDKKSPNYGKPIRVKQYSTQGNGEDVNTKGVCPAALGSKDEQPAAFSPVTQLFYAPTNHVCMDYEPFHVSYTAGQPYVGATLSMFP--PP----GDRN----MGNFIAWDNIKGKIVWADKEQFSVWSGALATSTGVVFYGTLEGYLKAVDAKT-GKELYKFKTPSGIIGNVNAYEH-DGKEYIAVLSGVGGWAGIGLA-AGL--S---KGTDGLGAVGGY--AALSNYTAL--GGQLTVFALPNP-----------------
>xoxF5_487404835_17616_Methyloferula_stellata_AR4
--M------------------L------FSC-----VGVA----ALMAASP---VFANDELVKMSQNPKDWVIPAGNYASQRYSALKQINAENVKNLTPAWTFSTGVLRGHEGGPLIIGDIMYVHTPFPNIVYALDLNH-EGKII-WKYEPKQDPNV-IPVMCCDTVNRGVAY------GNGMIFLHQADTTLVALDAKTGAVKWQTKDGDPSKGATGTSAPLVVKNEVLVGVSGGEFGVRGYVTAYDIATGKQKWRGYSMGPDSDTLIDPEKTTALGKPV------------------------------G-KDSSLATW-----QGDQWKIGGGDTWGWFSYDPELNLIYYGSGNPSTWNPVQR--P-G------DNKWSMTIWARDADTGMAKWVYQMTPHDQWDYDGVNEMILSD-QKFDGKDRKLLTHFDRNGFGYTLDRTNGELLVAQKYDPAVNWATKVDMDKSSKTYGRPEVVAKYAPGSAGEDVNYKGVCPAALGSKDEQPAAYSPLTQLFYVPTNHVCMDYEPFRVTYTAGQPYVGATLSMFP---P---AGQSN----MGNFIAWNNEKGKIVWSDPEQFSVWSGALATAGDVVFYGTLEGYLKAVDAKT-GKELYKFKTPSGIIGNVTAYEH-DGKEYIAVLSGVGGWAGIGLA-AGL--T---KPTDGLGAVGGY--AALSSYTSL--GGTLTVFALPH------------------
>xoxF5_487404835_592596_Methyloferula_stellata_AR4
--M--------------RKLLL------MSC-----VGTA----ALLAGGA---AFANEELIKLSQNPKDWVMPRGNYASTAFSQLKQITPENVKTLAPAWTFSTGVLRGHEGAPLVIGDVMFVHTPFPNIVYALDLNH-EEKIL-WKYEPKQDPNV-IPVMCCDTVNRGLSY------GDGKIFLHQADTTLVALDAKTGSVVWSVKDGDPSKGATGTDAPFVMKDKVFIGVSGGEFGVQSWVSAYNIKDGKLAWRGYSMGPDSQTLIDPEKTTSLGKPV------------------------------G-KDSSLSTW-----EGDQWKIGGGATWGWYSYDPALNLIYYGSGNPSTWNPNQR--P-G------DNKWSMTIWARDVDTGQAKWVYQMTPHDEWDYDGINEMILTD-QKIDGKERKLLTHFDRNGFGYTLDRTDGELLVAEKYDPAVNWATKIDMDKSSKTYGRPEVVAKYAPGHNPADFNNKGICPAALGSKDEQPAAYSPLTELFYVPTNHVCMDYEPFVVSYTAGQPYVGATLSMYP--PP----GETN----MGNFIAWDGKKGKIVWSDKEQFSVWSGALATASGLVFYGTLEGYLKAVDAKT-GKELYKFKTPSGIIGNVMTYEH-GGKQYVGILSGVGGWAGIGLA-AGL--T---KPTDGLGAVGGY--AALSNYTAL--GGQLTVFALPGAE----------------
>xoxF2_384915567_4987_Methylacidiphilum_fumariolicum_SolV
--M--------------TVKLKKPKKYAVAKATLLAAFGLIGSLSLAK--------ANDELIKLEKEPGQWVMQNKNYANTRYSELNQINTKNVSRLRLAWSFSTGALRGHEGGPLVVGTTMYVHSAYPNHVYALDLTQKPYAIK-WQYTPVQNSQA-VAVACCDVVNRGLAY------ANGKIFMTTLDGQIIALDANTGKELWKMKHADVTKGETITGAPLVVKDKVLVGVSGGEFGVRGRVGAYDINTGNRVWLAYSQGPDEEVLLDSDFNKEF--PQH-----------------------------GGPGDGTKTW-----PGEQWKLGGGTTWGWYSYDPALDLFYYGTSNPGTWNAEQR--KGG------DNKWSCTIFARRPDTGKARWAYQMTPWDSWDYDGVNEMILPD-LTVKGKKTPCLVHFDRNGFGYVLDRRTGQLIEAQPFVYV-NWAKEISKEN-----DRPVEIPEKRTKQ---GVDTKGICPNSMGGKDQQPAAFSPQTGLFYVPTNNMCMNYEGVEATYTAGAPYVGANVLMYSHEGK---DDY------YGAFICYDALKGKRVWEIHEHFPVWSGPVVTAGGLAFYGTMDGWFKAVDIKT-GKVLWQQKLGSGIIGNPITFLGPDKKQYVAVYSGVGGWFGIAVA-QNLPPD---DPYAGLGAVGVAYQAGLPKATTV--GGELYVFALE-------------------
>xoxF2_189218017_944708_Methylacidiphilum_infernorum_V4
--M--------------TMKLK---KPKKYTVAKKATVLA----AFGLMGSLPLAKANDELIKLEKDPAQWVMQNKNYANTRFSELTQINTKNVSRLRLAWSFSTGALRGHEGGPLVVGSTMYVHSAYPNHVYALDLTQKPYAIK-WQYTPVQNSQA-VAVACCDVVNRGLAY------ANGKLFLATLDGQIIALDANTGKELWKAKHADVTKGETITGAPLVVKDKVLVGVSGGEFGVRGRVGAYDINTGNRVWLAYSQGPDEEVLLDSDFNKEF--PQH-----------------------------GGPGDGTKTW-----PGEQWKLGGGTTWGWYSYDPALDLFYYGTGNPGTWNAEQR--KGG------DNKWSCSIIARRPDTGKARWAYQMTPWDAWDYDGINEMILPD-LTVKGKKTPCLVHFDRNGFGYVLDRRTGQLIEAHPFVYE-NWAKEISKEN-----DRPVEIPEKRTKQ---GVDTKGICPNSMGGKDQQPAAYNPQTGLFYVPTNNMCMNYEGVEATYTAGAPYVGANVLMYS--GH---EGKDDY---YGAFICYDALKGKRVWEIHEHFPVWSGPVVTAGGLAFYGTMDGWFKAVDIKT-GKVLWQQKLGSGIIGNPITFLGPDKKQYVAVYSGVGGWFGIAVA-QNLPPD---DPYAGLGAVGVAYQAGLPKATTI--GGELYVFSLE-------------------
>xoxF2_392373140_122645_Candidatus_Methylomirabilis_oxyfera
--M--------------SVKRRMSLIGGLLV----LAGSLAISAPIVS--------ANDDVLKLQKDDGQWVVQSKNYSGTRYSTLNQITPENAKNLKVAWSFSLGTLNGQQGGPLVVGDTMYAHSSYAGNIFALDLSKEGAPIK-WRYNAKYDQKA-PPVACCDLVHKGLQY------ANGKILYQTLDGMVIALDAKTGKELWKTRNADPSKGETSTAAGLVIKDKYIAGVAGGEFGVRGWVAAYDINTGKQVWKARSMGPDEEIKLAPDFNAAN--PHY-----------------------------GRFGEGTKSW-----PGEMWKQGGGTTWGYYAYDPELNLLYYGSGNPGTWNPAPR--KGG------DNKWSMTIWARNPDTGVAKWAYQMTPWDNWDYDGIDESVLTE-QTFGGKKRKVLTHFDRNGFVYTLDRADGTLLAADAFVYV-NWAKGIDLKT-----GRPILNPEKLTKQ---GEDTKNICPCAMGGKNYLPVAYSPLTNLFYASVNNMCMSYEGVQVQYTAGAPYVGATVLMYE--GHEGKDGY------WGDFIAWDVVKGKRAWAIKESQPPWSGPVVTSTNVVFYGTMDGWFKAVDARD-GKLLWKHKVGSGIIGNPITYKGPDGKQYVAVYSGVGGWFGATVS-LDLPPD---DPTAALGGVNAAYKSGLPMATTK--GGTLYVFGL--------------------
>13_1_40cm_4_scaffold_201711_1
--A----------------------------------------------------------------------------------------------------------------------------FPNHVYALDLTKQPYAIK-WNYSPKQDTKA-VPVACCDVVHRGLNY------VEKKIIMHTLDGQVIALDAETGKELWKVKNADPAKGETMTGAGLVIKDKYIASISGGEFGVRCHVTAYNINNGQQVWRAYSMGPDEDILLAPDFNTAN--PHY-----------------------------GKAGDGTKTW-----PGEAWKQGGGCTWGWYSYDPELNLLYYATGNPGTWNPDQR--K-G------DNKWSMTIFARNPDTGMAKWGYQMTPWDAWDYDGVNENVLTD-LTIDGKVVKALVHFDRNGFGYTLDRTNGTLLVAEPFVYV-NWAKGIDKKT-----GRPIEDLTKRTKQ---GADTKEICPCAMGGKDQQPSAFSPRTGLFYVPTNNMCMNYEGVEAKYTAGAPYVGANVLMFP--GR---GGH------LGELVAWDATTGKKTWGILEPQPAWSGV-------------------------------------------------------------------------------------------------------------------------------------
>xoxF2_68349555_13508_uncultured_bacterium_BAC10-4_fosmid
--M--------------KCRNW---VALVAA-----FSFS----GGAF--------ANDELLGLQKDDKQWVMAGKNYSANRYSTLAQVTTANVKQLKEAWSFSLGALRGHEGAPLVVGSTMYAHSSFSDHIYALDLTKEGAPIK-WTYTPKTDKRA-VPVACCDVVQRGLNY------AAGKILFNTLDGQVIALDAGTGKEVWKIKNANPQNGETMTMAGLVVKNNFIVGVSGGEFGIRGWVAAYNINDGKQAWKAYSMGPDEDVKLAADFNSAN--PQH-----------------------------GQKGLGTSTW-----PGEQWKIGGGSTWGWYSYDPELNLFYYSTGNPGTWNPTPR--K-G------DNKWSMTIFARNPDTGEAKWAYQMTPWDAWDYDGVNEHQLAD-LTIGGKPVKALVHFDRNGFGYTLDRTNGTLLVAKPFVYV-NWATGIDLKT-----GRPIEDPANARSR---ARTPRTSALAPWVARTSSPSAYSPKTGLFYVPTNNMCMNYEGVEVKYQSGAPYVGANVLMMPTGAP---SGH------VGDFIAWDATTGKRVWTLKEAQPVWSGALATAGGVVFYATLDGWFKAVDDKT-GALLWKHKLAAGSIGNPMTYVGPDGKQYVAIYSGPGGWYAAPVA-ANLSKD---DPFGALGAVGVAFGANLDKATSV--GGTLHVFSIQ-------------------
