# Supplementary material for: Proteogenomic analyses indicate bacterial methylotrophy and archaeal heterotrophy are prevalent below the grass root zone
Source: PeerJ. 2016 Nov 8;4:e2687. doi: 10.7717/peerj.2687 (PMC5103831; doi:10.7717/peerj.2687)
Supplement: Supplemental Information 3 [file peerj-04-2687-s016.fa]

>RBG2
-----------MGQKVHPL--AFRLGVNQDWRTRWYAE--KNYARFLLGDLRLRRVIEEKCQGGAVARVEIERPGD--EI------HLTLYSARPGILIGRGGQNVEVL-KSDLEK--------VS-GD----K-IR---LTIREVEHPELEALLVGRSIAERLEERIPFRRAMRQASFRTLQAGAKGIKIKCSGRL-GGLEIARSETLRQGQ----MPL--HKLRANIDYGFT---EAHTVMGRI------GVKV-WIYKGD--II-------------------------------
>candidate_division_OP8_bacterium_SCGC_AAA252-K06
-----------VGQKTHPV--GFRLGFNKQWSSRWFST-GKEYSRLIHEDLKMKSIVKERYKHAGISEINIERVGP--KI------RIIVYTARPGIVIGRGGKEIASL-KKTLQD--------LV-QK----E-VY---IDIREVDKPELTAILIAQGIAIQLEKRIAYRRAMRRAVNMAIKMGAKGIKVMCSGRL-GGVEIARKEWYLKGQ----LPL--QTLRANIDYGFT---EASTTYGNI------GIKV-WVYNSD--MD-------------------------------
>13_1_40cm_3_scaffold_214855_2
-----------MGQKVHPH--GFRLG---DWNSKWYAD--KNYTDLLHEDLSIRRTITRMLPDAGISKVEIERNAN--QV------TVSVHTARPGIVIGRGGQRVDEL-RNGLEK--------VT-GR----R-VR---VNINEVRVPEIEAPLVARAVAEQIERRVSHRRAIKQAALRAMRRGAQGVRIKISGRL-GGSDMSRKDQERQGR----VPL--HTLKADVDYGTS---EARTTLGRI------GVKV-WIYKGD--II-------------------------------
>13_1_40cm_3_scaffold_62845_6
-----------MGQKVHPH--GFRLGYIYTWNSKWYAD--KNYTEQLHEDLRIRRSIERMLPDAGISRVEIERNAN--QI------TVSIHTARPGIVIGRGGQRVDEL-RGRLEK--------TS-GR----R-VR---VNINEVRLPEIEAPLVARAVAEQIERRVSHRRAIKQAALRAMQRGAQGVRIRIAGRL-GGSDMSRRDQERQGR----VPL--HTLKADVDYGTA---EARTTLGRI------GVKV-WIYKGD--K--------------------------------
>13_1_20cm_2_scaffold_31010_4
-----------MGQKVHPH--GFRLGYIYTWNSKWYAD--KNYTEQLHEDLRIRRSIERMLPDAGISRVEIERNAN--QI------TVSIHTARPGIVIGRGGQRVDEL-RGRLEK--------TS-GR----R-VR---VNINEVRLPEIEAPLVARAVAEQIERRVSHRRAIKQAALRAMQRGAQGVRIRIAGRL-GGSDMSRRDQERQGR----VPL--HTLKADVDYGTA---EARTTLGRI------GVKV-WIYKGD--K--------------------------------
>13_1_40cm_2_scaffold_5415_6
-----------MGQKVHPH--GFRLGYIYTWNSKWYAD--KNYTEQLHEDLRIRRSIERMLPDAGISRVEIERNAN--QI------TVSIHTARPGIVIGRGGQRVDEL-RGRLEK--------TS-GR----R-VR---VNINEVRLPEIEAPLVARAVAEQIERRVSHRRAIKQAALRAMQRGAQGVRIRIAGRL-GGSDMSRRDQERQGR----VPL--HTLKADVDYGTA---EARTTLGRI------GVKV-WIYKGD--K--------------------------------
>13_1_40cm_scaffold_120582_2
-----------MGQKVHPH--GFRLGYIYTWNSKWYAD--KNYTEQLHEDLRIRRAIERMLPDAGISRVEIERNAN--QV------TVSIHTARPGIVIGRGGQRVDEL-RGRLEK--------AS-GR----R-VR---VNINEIRLPEVEAPLVARAVAEQIERRVSHRRAIKQAAMRAMQRGAQGVRIRIAGRL-GGSDMSRKDQERQGR----VPL--HTLKADVDYGTA---EARTTLGRI------GVKV-WIYKGD--K--------------------------------
>13_1_40cm_4_scaffold_112237_3
-----------MGQKVHPH--GFRLGYIYTWNSKWYAD--KNYTEQLHEDLRIRRAIERMLPDAGISRVEIERNAN--QV------TVSIHTARPGIVIGRGGQRVDEL-RGRLEK--------AS-GR----R-VR---VNINEIRLPEVEAPLVARAVAEQIERRVSHRRAIKQAAMRAMQRGAQGVRIRISGRL-GGSDMSRKDQERQGR----VPL--HTLKADVDYGTA---EARTTLGRI------GVKV-WIYKGD--K--------------------------------
>13_1_20cm_4_scaffold_13055_5
-----------MGQKVHPH--GFRLGYIYTWNSKWYAD--KNYTEQLHEDLRIRRAIERMLPDAGISRVEIERNAN--QV------TVSIHTARPGIVIGRGGQRVDEL-RGRLEK--------AS-GR----R-VR---VNINEIRLPEVEAPLVARAVAEQIERRVSHRRAIKQAAMRAMQRGAQGVRIRISGRL-GGSDMSRKDQERQGR----VPL--HTLKADVDYGTA---EARTTLGRI------GVKV-WIYKGD--K--------------------------------
>13_1_40cm_3_scaffold_65233_1
-----------MGQKVHPH--GFRLGYIYTWNSKWYAD--KNYTEQLHEDLRIRRAIERMLPDAGISRVEIERNAN--QV------TVSIHTARPGIVIGRGGQRVDEL-RGRLEK--------AS-GR----R-VR---VNINEIRLPEVEAPLVARAVAEQIERRVSHRRAIKQAAMRAMQRGAQGVRIRISGRL-GGSDMSRKDQERQGR----VPL--HTLKADVDYGTA---EARTTLGRI------GVKV-WIYKGD--K--------------------------------
>ACTINO_Rubrobacter_xylanophilus_DSM_9941
-----------MGQKVHPE--GFRLGVRRDFKSQWYSD--RDFAELLGEDLKIREHIERKLARAGIAEIEIKKAAE--QV------VVDIHTARPGIVIGKGGSEVDAL-RRDLER--------LTSKK------VQ---VNVREVSRPELNAKLVAESIAEQLEGRAAFRRTMKRALTSAMRSGAVGARIQCSGRL-GGIEMSRSETVSEGK----VPL--HTLDADIDYGFK---EANTQMGQI------GVKV-WINHGI--HT-------------------------------
>13_1_20cm_4_scaffold_109289_2
-----------MGQKVHPG--GLRVG---DWKSNWYT--NKDFKDALLEDIKIREHINRKLGHAGLSDILIRKDKQ--RI------TIDIYTARPGIVIGKSGVEVDAL-RKEVHA--------MT-QK----N-VH---ININEIKRPELDAKLVAQSIAEQLQNRVSFRRAMKRSLASAIRSGAAGVKVQCSGRL-GGAEMSRSEQYSEGR----VPL--HTIRADIDYGFT---EARTPTGRI------GVKV-WINKGE--IM-------------------------------
>13_1_20cm_2_scaffold_136135_3
-----------MGQKVHPG--GLRVGVIHDWKSNWYTS-KKEVADYILEDVRIRGHIRGKLAHAGLSDILIRKDKQ--RI------TVDIYTARPGIVIGKSGVEVDAL-RKELHS--------IT-GK----N-VH---ININEIKRPELDAQLVAQSIAEQLQNRVSFRRAMKRSLASAMRSGAQGIKIVCGGRL-GGGEMSRREAYSEGR----VPL--HTIRADIDYGFA---EAKTTFGRI------GVKV-WVNKGE--IM-------------------------------
>13_1_40cm_4_scaffold_21888_7
-----------MGQKVHPG--GLRVGVIHDWKSNWYTS-KKEVADYILEDVRIRGHIRGKLAHAGLSDILIRKDKQ--RI------TVDIYTARPGIVIGKSGVEVDAL-RKELHS--------IT-GK----N-VH---ININEIKRPELDAQLVAQSIAEQLQNRVSFRRAMKRSLASAMRSGAQGIKIVCGGRL-GGGEMSRREAYSEGR----VPL--HTIRADIDYGFA---EAKTTFGRI------GVKV-WVNKGE--IM-------------------------------
>13_1_20cm_3_scaffold_63314_2
-----------VGQKIHPG--GLRVGIIHRWKSNWYTG-KKEFPAYLLEDVKIREHIYKKLAHAGLSDILIQKDKQ--RI------TVDIFTARPGIVIGKSGVEVDAL-RRLTQK-----------------N-VH---ININEIKRPELDAKLVAQSIAEQLSNRVAFRRAMKRALASAIRSGAAGVKIQCSGRL-GGGEMSRRETYSEGR----VPL--HTIRADIDYGFV---EAKTTYGRI------GVKV-WINKGE--IM-------------------------------
>13_1_20cm_full_scaffold_131050
-----------MGQKIHPG--GLRVGIIHRWKSNWYT----EFPAYLLEDVKIREHIYKKLAHAGLSDILIQKDKQ--RI------TVDIFTARPGIVIGKSGVEVDAL-RRELHA--------LT-QK----N-VH---ININEIKRPELDAKLVAQSIAEQLSNRVAFRRAMKRALASAIRSGAAGVKIQCSGRL-GGGEMSRRESYSEGR----VPL--HTIRA-IDYGFV---EAKTTFGRI------GVKV-WINKGE--IM-------------------------------
>13_1_20cm_4_scaffold_184392_2
-----------MGQKIHPG--GLRVG---DWKSNWYTG-KKEFPQYILEDVRIREHIYKKLAHAGLSDILIR--KQ--RI------TVDIYTARPGIVIGKSGVEVDAL-RRELHA--------MT-QK----N-VH---ININEIKRPELDAKLVAQSIAEQLSNRVAFRRAMKRALASAIRSGAAGVKIQCSGRL-GGGEMSRRETYNEGR----VPL--HTIRADIDYGFV---EAKTGSGRI------GVKV-WINKGE--IM-------------------------------
>13_1_20cm_3_scaffold_47470_4
-----------VGQKIHPG--GLRVG---DWKSNWYTG-KKEFADYILEDVRIREHIYNKLAHAGLSDILIRKQRI----------TVDIYTARPGIVIGKSGVEVDAL-RRDLHA--------LT-KK----N-VH---ININEIKRPELDAKLVAQSIAEQLSNRVAFRRAMKRALASAIRSGAAGVKIQCSGRL-GGGEMSRREMYSEGR----VPL--HTIRADIDYGFV---EAKTTAGRI------GVKV-WINKGE--IM-------------------------------
>13_1_20cm_4_scaffold_114941_2
-----------MGQKIHPG--GLRVG---DWKSNWYTG-KKEFAAYILEDVRIREHIYNKLAHAGLSDILIR--KQ--RI------TVDIYTARPGIVIGKSGVEVDAL-RRDLHA--------LT-QK----N-VH---ININEIKRPELDAKLVAQSIAEQLSNRVAFRRAMKRALASAIRSGAAGVKIQCSGRL-GGGEMSRREMYSEGR----VPL--HTIRADIDYGFV---EAKTSAGRI------GVKV-WINKGE--IM-------------------------------
>13_1_20cm_3_scaffold_7724_4
-----------MGQKIHPG--GLRVG---DWKSNWYTG-KKEFAAYILEDVRIREHIYNKLAHAGLSDILIR--KQ--RI------TVDIYTARPGIVIGKSGVEVDAL-RRDLHA--------LT-QK----N-VH---ININEIKRPELDAKLVAQSIAEQLSNRVAFRRAMKRALASAIRSGAAGVKIQCSGRL-GGGEMSRREMYSEGR----VPL--HTIRADIDYGFV---EAKTSAGRI------GVKV-WINKGE--IM-------------------------------
>13_1_20cm_3_scaffold_150704_2
-----------VGQKIHPG--GLRVG---DWKSNWYTG-KKEFAAYILEDVRIREHIYNKLAHAGLSDILIR--KQ--RI------TVDIYTARPGIVIGKSGVEVDAL-RKELHA--------LT-QK----N-VH---ININEIKRPELDAKLVAQSIAEQLSNRVAFRRAMKRALASAIRSGAAGVKIQCSGRL-GGGEMSRREMYSEGR----VPL--HTIRADIDYGFV---EAKTSAGRI------GVKV-WINKGE--IM-------------------------------
>13_1_40cm_4_scaffold_191812_1
-----------VGQKIHPG--GLRVGIIHDWKSNWFSG-KKEFSAALLEDIKIREHIQKKLGHAGISDILIRKDKQ--RI------TIDIYTARPGIVIGKSGVEVDAL-RREMTL--------KN---------VH---ININEIKRPELDAKLVAQSIAEQLENRVSFRRAMKRSIASAIRSGAHGVKVICGGRL-GGGEMSRSEAYSEGR----VPL--HTIRADIDYGFA---EAKTTFGRI------GVKV-WINKGE--IM-------------------------------
>13_1_40cm_2_scaffold_129104_5
-----------MGQKVHPG--GMRVGVIHDWKSNWYTG-NKDFADFLQEDVRIRQHIYNKLAHAGLSDILIRKDAQ--RI------TIDIYTARPGIVIGKSGVEVDAL-RKDIHG--------MT-SK----A-VH---ININEIKRPELDAKLVAQSIAEQLENRVSFRRAMKRSIASAMRSGAHGVKVICGGRL-GGGEMSRSEAYSEGR----VPL--HTIRADIDYGLA---EAKTTFGRI------GVKV-WINKGE--IM-------------------------------
>13_1_20cm_4_scaffold_34685_1
-----------MGQKVHPG--GMRVGVIHDWKSNWYTG-NKDFADFLQEDVRIRQHIYNKLAHAGLSDILIRKDAQ--RI------TIDIYTARPGIVIGKSGVEVDAL-RKDIHG--------MT-SK----A-VH---ININEIKRPELDAKLVAQSIAEQLENRVSFRRAMKRSLASAIRSGAQGVKVQCGGRL-GGGEMSRSESYSEGR----VPV--HPIRADIDYGFA---EAKTTTGRI------GVKV-WINKGE--IM-------------------------------
>13_1_40cm_3_scaffold_107194_1
-----------MGQKVHPG--GMRVG---DWKSNWYTG-NKDFADFLQEDVRIRQHIYNKLAHAGLSDILIRK--Q--RI------TIDIYTARPGIVIGKSGVEVDAL-RKDIHG--------MT-SK----A-VH---ININEIKRPELDAKLVAQSIAEQLENRVSFRRAMKRSLASAIRSGAQGVKVQCGGRL-GGGEMSRSESYSEGR----VPL--HTIRADIDYGFA---EAKTTTGRI------GVKV-WINKGE--IM-------------------------------
>13_1_20cm_3_scaffold_26171_3
-----------MGQKVHPG--GMRVG---DWKSNWYTG-NKDFADFLQEDVRIRQHIYNKLAHAGLSDILIRK--Q--RI------TIDIYTARPGIVIGKSGVEVDAL-RKDIHG--------MT-SK----A-VH---ININEIKRPELDAKLVAQSIAEQLENRVSFRRAMKRSLASAIRSGAQGVKVQCGGRL-GGGEMSRSESYSEGR----VPL--HTIRADIDYGFA---EAKTTTGRI------GVKV-WINKGE--IM-------------------------------
>13_1_20cm_3_scaffold_17824_4
-----------MGQKVHPG--GMRVGVIHDWKSNWYTG-NKDFADFLQEDVRIRQHIYNKLAHAGLSDILIRKDAQ--RI------TIDIYTARPGIVIGKSGVEVDAL-RKDIHG--------MT-SK----A-VH---ININEIKRPELDAKLVAQSIAEQLENRVSFRRAMKRSLASAIRSGAQGVKVQCGGRL-GGGEMSRSESYSEGR----VPL--HTIRADIDYGFA---EAKTTTGRI------GVKV-WINKGE--IM-------------------------------
>13_2_20cm_scaffold_8274_18
-----------MGQKVHPG--GMRVGVIHDWKSNWYTG-NKDFADFLQEDVRIRQHIYNKLAHAGLSDILIRKDAQ--RI------TIDIYTARPGIVIGKSGVEVDAL-RKDIHG--------MT-SK----A-VH---ININEIKRPELDAKLVAQSIAEQLENRVSFRRAMKRSLASAIRSGAQGVKVQCGGRL-GGGEMSRSESYSEGR----VPL--HTIRADIDYGFA---EAKTTTGRI------GVKV-WINKGE--IMPSGYESSAQQGDTRLGEQDQARRRGGRTEGL
>13_2_20cm_2_scaffold_54972_7
-----------MGQKIHPG--GMRVGVIHDWKSNWYTG-NKDFADYLQEDVRIRQHIYNKLSHAGLSDILIRKDAQ--RI------TIDIYTARPGIVIGKSGVEVDAL-RKDIHG--------MT-SK----A-VH---ININEIKRPELDAKLVAQSIAEQLENRVSFRRAMKRSLASAIRSGAQGVKVQCGGRL-GGGEMSRSESYSEGR----VPL--HTIRADIDYGFA---EAKTTTGRI------GVKV-WINKGE--IMPSGYESAAQQGDTRLGDQDQARRRGGRTEGL
>13_1_20cm_3_scaffold_169826_2
-----------VGQKIHPG--GMRVGVIHDWKSNWYTG-NKDFADYLQEDVRIRGHIYNKLSHAGLSDILIRKDAQ--RI------TIDIYTARPGIVIGKSGVEVDAL-RKDIHG--------MT-SK----A-VH---ININEIKRPELDAKLVAQSIAEQLENRVSFRRAMKRSLASAIRSGAQGVKVQCGGRL-GGGEMSRSESYSEGR----VPL--HTIRADIDYGFA---EAKTTTGRI------GVKV-WIN--------------------------------------
>13_2_20cm_2_scaffold_103657_1
---------------VHPG--GLRVGVIHDWKSNWYTG-TKEFPAYLLEDLKIRDHINGKLGHAGLSDILIRKDAQ--RI------TIDIYTARPGIVIGKSGVEVDAL-RKEIHG--------MT-NK----A-VH---ININEIKRPELDAKLVAQSIAEQLENRVSFRRAMKRSLASAMRSGAHGVKVTCGGRL-GGGEMSRSEMYSEGR----VPL--HTIRADIDYGFA---EAKTTFGRI------GVKV-WINKGE--IMPEGYEGVTQRDSRLGDQDQARRRGGAVEGLG
>13_2_20cm_scaffold_17557_1
---------------VHPG--GLRVGVIHDWKSNWYTG-TKEFPAYLLEDLKIRDHINGKLGHAGLSDILIRKDAQ--RI------TIDIYTARPGIVIGKSGVEVDAL-RKEIHG--------MT-NK----A-VH---ININEIKRPELDAKLVAQSIAEQLENRVSFRRAMKRSLASAMRSGAHGVKVTCGGRL-GGGEMSRSEMYSEGR----VPL--HTIRADIDYGFA---EAKTTFGRI------GVKV-WINKGE--IMPEGYEGVTQRDSRLGDQDQARRRGGAVEGLG
>13_1_20cm_4_scaffold_209158_1
-----------MGQKTHPG--GMRVG---DWKSNWYGT--KEFPAYLLEDIKIREHIQNKLSHAGLSDILIRKDAQ--RI------TIDIYTARPGIVIGKSGVEVDAL-RKDIHG--------MT-NK----A-VH---ININEIKRPELDAKLVAQSIAEQLENRVSFRRAMKRSLASAIRSGAHGVKVQCGGRL-GGGEMSRSEMYSEGR----VPL--HTIRADIDYGFA---EAKTTFGRI------GVKV-WINKGE--IM-------------------------------
>13_2_20cm_scaffold_96756_2
-----------MGQKVHPG--GLRVGVIHDWKSNWYTG-AKEFPAYLLEDLKIREHIQNKLSHAGLSDILIRKDAQ--RI------TIDIYTARPGIVIGKSGVEVDAL-RKDIHG--------MT-NK----A-VH---ININEIKRPELDAKLVAQSIAEQLENRVSFRRAMKRSLASAIRSGAHGIKIVCGGRL-GGTEMSRSESYSEGR----VPL--HTIRADIDYGFV---EAKTTFGRI------GVKV-WINKGE--IMPEGFVGMTQKETRLGEQDQARRRRGSAEGLG
>13_1_20cm_4_scaffold_186926_2
-----------MGQKVHPG--GLRVG---DWKSNWY-G-AKEFPAYLLEDLKIREHIQNKLSHAGLSDILIRKDAQ--RI------TIDIYTARPGIVIGKSGVEVDAL-RKDIHG--------MT-NK----A-VH---ININEIKRPELDAKLVAQSIAEQLENRVSFRRAMKRSLASAIRSGAQGVKVQCGGRL-AGTEMSRSESYSEGR----VPL--HTIRADIDYGFA---EAKTTYGRI------GVKV-WINKGE--IM-------------------------------
>13_1_40cm_4_scaffold_70867_3
-----------MGQKIHPG--GMRVGVIHDWKSNWYTG-TKEFPKYLIEDIKIREHIYKKLSHAGLSDILIRKDKQ--RV------NVDIYTARPGIVIGKSGVEVDAL-RKELHA--------LT-QK----N-VH---ININEIKRPELDAKLVAQSIAEQLENRVSFRRAMKRALASGIRSGAQGIKITVGGRL-GGAEMSRSETYSEGR----VPL--HTIRADIDYGFT---EAKTTYGRI------GVKV-WINKGE--IM-------------------------------
>13_1_20cm_3_scaffold_177081_1
-----------VGQKIHPG--GLRVGVIHDWKSNWYTG-TKDFADYLLEDIKIREHIYKKLSHAGLSDILIRKDKQ--RI------TIDIYTARPGIVIGKSGVEVDAL-RKDLTN--------KA---------VH---ININEIKRPELDAKLVAQSIAEQLQNRVSFRRAMKRALASGIRSGAKGVRIQCAGRL-GGGEMSRSESYSEGR----VPL--HTIRADIDYGFV---EAKTTFGRI------GVKV-WINKGE--IM-------------------------------
>13_1_20cm_2_scaffold_95533_4
-----------MGQKVHPG--GMRVGVIHDWKSNWWTG-KKEFPQYLIEDIRIREHINRKLSHAGLSDILIRKDKQ--RI------TVDIYTARPGIVIGKSGVEVDAL-RKELHA--------IT-NK----N-VH---ININEIKRPELDAKLVAQSIAEQLQNRVSFRRAVKRSLASAMRSGAQGIKITCGGRL-GGAEMSRSETYSEGR----VPL--HTIRADIDYGFV---EAKTTFGRI------GVKV-WINKGE--IM-------------------------------
>13_1_40cm_scaffold_196087_1
-----------MGQKVHPG--GMRVGVIHDWKSNWYTG-KKEFPGYLIEDIKIREHINNKLAHAGLSDILIRKDKQ--RI------TVDIYTARPGIVIGKSGVEVDAL-RKDLHA--------LT-KK----N-VH---ININEIKRPELDAKLVAQSIAEQLQNRVSFRRAMKRALASGIRSGAKGIRIQCGGRL-GGTEMSRSEAYSEGR----VPL--HTIRADIDYGFV---EAKLPFGRI------GVKV-WINKGE--IM-------------------------------
>13_2_20cm_2_scaffold_21480_6
-----------MGQKVHPG--GMRVGVIHDWKSNWYTG-KKEFPGYLIEDIKIRDHITNKLAHAGLSDILIRKDKQ--RI------TVDIYTARPGIVIGKSGVEVDAL-RKELHA--------IT-KK----N-VH---ININEIKRPELDAKLVAQSIAEQLQNRVSFRRAMKRALASGIRSGAKGVRIQCGGRL-GGTEMSRSEAYSEGR----VPL--HTIRADIDYGFV---EAKTTFGRI------GVKV-WINKGE--IMPEGYGGLDTEKDVRLGEQDQARRRRANVEGL
>13_1_20cm_3_scaffold_89455_2
-----------MGQKVHPG--GMRVG---DWKSNWYTG-KKEFPGYLIEDIKIREHITGKLSHAGLSDILIRKDKQ--RI------TVDIYTARPGIVIGKSGVEVDAL-RKELHA--------IT-------K------ININEIKRPELDAKLVAQSIAEQLQNRVSFRRAMKRALASGIRSGAKGVRIQCGGRL-GGTEMSRSEAYSEGR----VPL--HTIRADIDYGFV---EAKTTFGRI------GVKV-WINKGE--IM-------------------------------
>13_1_20cm_2_scaffold_12457_7
-----------MGQKVHPG--GMRVGVIHDWKSNWYTG-KKEFPGYLIEDIKIREHITNKLSHAGLSDILIRKDKQ--RI------TVDIYTARPGIVIGKSGVEVDAL-RKELHA--------MT-KK----N-VH---ININEIKRPELDAKLVAQSIAEQLQNRVSFRRAMKRALASGIRSGAKGVRIQCGGRL-GGTEMSRSEAYSEGR----VPL--HTIRADIDYGFV---EAKTTFGRI------GVKV-WINKGE--IM-------------------------------
>13_1_40cm_4_scaffold_111275_1
-----------MGQKVHPG--GMRVGVIHDWKSNWYTG-KKEFPGYLIEDIKIREHITNKLSHAGLSDILIRKDKQ--RI------TVDIYTARPGIVIGKSGVEVDAL-RKELHA--------MT-KK----N-VH---ININEIKRPELDAKLVAQSIAEQLQNRVSFRRAMKRALASGIRSGAKGVRIQCGGRL-GGTEMSRSEAYSEGR----VPL--HTIRADIDYGFV---EAKTTFGRI------GVKV-WINKGE--IM-------------------------------
>13_1_20cm_full_scaffold_208149
-----------MGQKVHPG--GMRVGVIHDWKSNWYTG-TKDFPAYLLEDVKIREHIYKKLSHAGLSDILIRKDKQ--RI------TVDIYTARPGIVIGKSGVEVDAL-RKELHA--------IT-KK----N-VH---ININEIKRPELDAKLVAQSIAEQLQNRVSFRRAMKRALASGIRSGAHGIKIVCGGRL-GGTEMSRSEMYSEGR----VPL--HTIRADIDYGFV---EAKTTFGRI------GVKV-WINKGE--IM-------------------------------
>13_1_20cm_3_scaffold_125081_1
-----------VGQKVHPG--GMRVGVIHDWKSNWYTG-KKEFPGYLLEDIKIREHIYRKLSHAGLSDILIRKDKQ--RV------TVDIYTARPGIVIGKSGVEVDAL-RKELHA--------IT-QK----N-VH---ININEIKRPELDAKLVAQSIAEQLQNRVSFRRAMKRSLASAIRSGAHGIKIVCGGRL-GGTEMSRSESYSEGR----VPL--HTIRADIDYGFV---EAKTTFGRI------GVKV-WINK-------------------------------------
>Patulibacter_medicamentivorans
-----------MGQKVHPE--SMRVGYIHDWKSHWFSA--QNTADFLDEDRQIRTHIQTKLAHAGLSDITIRKNKN--EV------EVSIRTARPGVVIGKSGVEVDAL-RKDLHR--------IT-KK----Q-VK---VNILEVRRPELDAKLVAQSVAEQLQNRVAFRRAMKRALTSAMRSGAKGCKIQVGGRL-GGAEMSRTESYQDGR----VPL--HTMRADIDYGFY---EAKTTFGRI------GVKV-WVNKGE--IM-------------------------------
>13_1_20cm_3_scaffold_466_14
-----------MGQKIHPE--GFRVGYIHDWQSTWFN---REFADYLFEDIAIRDHIQRKLAHAGLSDIKIVKQRG--EV------TVDIHTARPGIVIGKSGSEVDAL-RRDLHK--------LM-NK----P-VK---VNIREIKRPELDAKLVAQSIAEQLQNRVAFRRAMKRALTSAMRSGAKGVKVQVSGRL-GGAEMARTEGYSDGR----VPL--HTLRADIDYGFV---EARTTTGRI------GVKC-WINKGE--VM-------------------------------
>13_1_20cm_4_scaffold_54481_4
-----------MGQKIHPE--GFRVGYIHDWQSTWFNE--REFADYLFEDIAIRDHIQRKLAHAGLSDIKIVKQRG--EV------TVDIHTARPGIVIGKSGSEVDAL-RRDLHK--------LM-NK----P-VK---VNIREIKRPELDAKLVAQSIAEQLQNRVAFRRAMKRALTSAMRSGAKGVKVQVSGRL-GGAEMARTEGYSDGR----VPL--HTLRADIDYGFV---EARTTTGRI------GVKC-WINKGE--VM-------------------------------
>13_1_40cm_2_scaffold_220716_2
-----------VGQKVHPE--GFRVG---DWKSNWFE---REFADYLLEDIKIREHIEGKLGHAGLSDIRIRKNKN--EV------TVDIHTARPGIVIGKSGAEVDAL-RRELHR--------MT-GK----Q-VR---VNILEVKRPELDAKLVAQSIAEQLQNRVAFRRAMKRALTSAIRSGATGVRVQVSGRL-GGAEMARTEGYSEGR----VPL--HTLRADIDYGFY---EARTTFGRI------GVKC-WINKGE--VM-------------------------------
>13_1_40cm_3_scaffold_288179_3
-----------MGQKVHPE--AMRVG---DWKSNWFE---REFADYLLEDIKIREHIEGKLGHAGLSDIRIRKNKN--EV------TVDIHTARPGIVIGKSGAEVDAL-RRELHR--------MT-GK----Q-VR---VNILEVKRPELDAKLVAQSIAEQLQNRVAFRRAMKRALTSAIRSGATGVRVQVSGRL-GGAEMARTEGYSEGR----VPL--HTLRADIDYGFY---EARTTFGRI------GVKC-WINKGE--VM-------------------------------
>13_1_20cm_4_scaffold_281742_4
-----------MGQKVHPE--AMRVGYIHDWKSNWFNE--RHFADYLAEDVAIRGHIIGKLSHAGLSEITIRKDAN--EV------EVNIHTARPGIVIGKSGTEVDAL-RKDLHR--------MT-GK----A-IK---VNILEIKRPELDAKLVAQSVAEQLQNRVAFRRAMKRALTSAMRSGAKGCKIQVGGRL-GGSEMARTEMYSDGR----VPL--HTLRADIDYGFY---EARTTFGRI------GVKC-WMNKGE--IM-------------------------------
>13_1_20cm_3_scaffold_79997_4
-----------MGQKIHPE--SMRMG---DWKSTWFNE--REFSDYLMEDIHIREHIENKLAHAGLSNITIKKNKN--EI------EVNIHTARPGIVIGKSGSEVDAL-RRELHK--------MT-GK----A-VK---VNILEIKRPELDAKLVAQSIAEQLQNRVAFRRAMKRALTSAMRSGAKGVKIQVSGRL-GGAEMARTEGYSDGR----VPL--HTLRADIDYGFF---EARTTFGRI------GVKV-WVNKGE--IM-------------------------------
>13_1_20cm_3_scaffold_36030_5
-----------MGQKVHPE--ILRVGYIHDWKSTWFNE--KEFSDYLLEDIRIRDHIEGKLAHAGLSDITIRKDKN--EV------EVNINTARPGIVIGKSGTEVDAL-RRELHR-----------------S-VK---VNILEIKRPELDAKLVAQSIAEQLQNRVAFRRAMKRSLTSAIRSGAKGVKVQVSGRL-GGAEMARTEGYSDGR----VPL--HTLRADIDYGFF---EARTTFGRI------GVKV-WINKGE--IM-------------------------------
>13_1_40cm_scaffold_27051_7
-----------MGQKVHPE--VLRVG---DWKSTWFNE--REFADYLLEDIRIREHIENKLAHAGLSDITIRKDTN--EV------EVNINTARPGIVIGKSGTEVDAL-RRELHR-----------------R------VNILEIKRPELDAKLVAQSIAEQLQNRVAFRRAMKRSLTSAIRSGAKGVKVQVSGRL-GGSEMARTEGYSDGR----VPL--HTLRADIDYGFF---EARTTFGRI------GVKV-WINKGE--IM-------------------------------
>13_1_20cm_2_scaffold_56470_3
-----------MGQKVHPE--VLRVG---DWKSTWFNE--REFADYLLEDIRIREHIENKLAHAGLSDITIRKDTN--EV------EVNINTARPGIVIGKSGTEVDAL-RRELHR-----------------R------VNILEIKRPELDAKLVAQSIAEQLQNRVAFRRAMKRSLTSAIRSGAKGVKVQVSGRL-GGSEMARTEGYSDGR----VPL--HTLRADIDYGFF---EARTTFGRI------GVKV-WINKGE--IM-------------------------------
>13_1_40cm_4_scaffold_43062_1
-----------MGQKVHPE--VLRVGYIHDWKSTWFNE--REFADYLLEDIRIREHIENKLAHAGLSDITIRKDTN--EV------EVNINTARPGIVIGKSGTEVDAL-RRELHR--------MTRKS------VK---VNILEIKRPELDAKLVAQSIAEQLQNRVAFRRAMKRSLTSAIRSGAKGVKVQVSGRL-GGSEMARTEGYSDGR----VPL--HTLRADIDYGFF---EARTTFGRI------GVKV-WINKGE--IM-------------------------------
>13_1_20cm_3_scaffold_66924_7
-----------MGQKVHPE--VLRVGYIHDWKSTWFNE--REFADYLLEDIRIREHIENKLAHAGLSDITIRKDTN--EV------EVNINTARPGIVIGKSGTEVDAL-RRELHR--------MTRKS------VK---VNILEIKRPELDAKLVAQSIAEQLQNRVAFRRAMKRSLTSAIRSGAKGVKVQVSGRL-GGSEMARTEGYSDGR----VPL--HTLRADIDYGFF---EARTTFGRI------GVKV-WINKGE--IM-------------------------------
>13_2_20cm_2_scaffold_8763_2
-----------MGQKVHPE--VLRVGYIHDWKSTWFNE--REFADYLLEDIRIREHIENKLAHAGLSDITIRKDTN--EV------EVNINTARPGIVIGKSGTEVDAL-RRELHR--------MTRKS------VK---VNILEIKRPELDAKLVAQSIAEQLQNRVAFRRAMKRSLTSAIRSGAKGVKVQVSGRL-GGSEMARTEGYSDGR----VPL--HTLRADIDYGFF---EARTTFGRI------GVKV-WINKGE--IMPSGFAQDLTQIEAPQQMPTGGDGRGGRDRGR
>13_1_20cm_4_scaffold_121863_1
-----------MGQKVHPE--GLRVGYIHDWKSQWFNE--REFSDYLLEDVSIRNHIENKLAHAGLSDITIKKNSS--EV------EVNIHTARPGIVIGKSGSEVDAL-RRELHK--------MT-GK----S-VK---VNILEIKRPELDAKLVAQSVAEQLQNRVAFRRAMKRALTSAMRSGAKGVRIQVSGRL-GGAEMARTEGYSDGR----VPL--HTLRADIDYGFF---EARTTFGRI------GVKV-WINKGE-----------------------------------
>13_1_20cm_3_scaffold_28161_6
-----------MGQKVHPE--GLRVGYIHDWKSQWFND--REFSNYLLEDIHIRDHIEGKLAHAGLSDITIKKNKS--EV------EVNIHTARPGIVIGKSGSEVDAL-RRELHR--------MT-GK----S-VK---VNILEIKRPELDAKLVAQSVAEQLQNRVAFRRAMKRALTSAMRSGAKGVRIQVSGRL-GGAEMARTEGYSDGR----VPL--HTLRADIDYGFF---EARTTFGRI------GVKV-WINKGE--IM-------------------------------
>13_1_20cm_full_scaffold_202679
-----------MGQKVHPE--GLRVG---DWKSQWFD---REFSNYLLEDIHIRDHIEGKLAHAGLSDITIKKNKS--EV------EVNIHTARPGIVIGKSGSEVDAL-RRELHR--------MT-GK----S-VK---VNILEIKRPELDAKLVAQSVAEQLQNRVAFRRAMKRALTSAMRSGAKGVRIQVSGRL-GGAEMARTEGYSDGR----VPL--HTLRADIDYGFF---EARTTFGRI------GVKV-WINKGE--IM-------------------------------
>13_2_20cm_2_scaffold_131146_2
-----------MGQKVHPE--AMRVGYIHDWKSNWFSA--RNFSEYLAEDVRIREHITSKLAHAGLSDITIRKDSG--EL------EVNIHTARPGIVIGKSGSEVDAL-RRDLHR--------IT-NK----Q-IK---VNILEIKRPELDAALVAQSIAEQLQNRVAFRRAMKRALTSAMRSGAKGVKVQVAGRL-GGAEMARTESYSDGR----VPL--HTMRADIDYGFY---EARTTFGRI------GVKC-WMNKGE--IMPEGYTGADLTDMTAPAPPSSERDGRDARGRG
>13_1_20cm_2_scaffold_264691_2
-----------MGQKVHPE--AMRVGYIHDWKSNWFTV--RNFSEYLAEDVRIREHITTKLAHAGLSDITIRKDSG--EL------EVNIHTARPGIVIGKSGSEVDAL-RRDLHR--------IT-NK----Q-IK---VNILEIKRPELDAALVAQSIAEQLQNRVAFRRAMKRALTSAMRSGAKGVKVQVAGRL-GGAEMARTESYSDGR----VPL--HTMRADIDYGFY---EARTTFGRI------GVKC-WMNKGE--IM-------------------------------
>13_1_40cm_3_scaffold_188417_2
-----------MGQKVHPE--AMRVGYIHDWKSNWFTV--RNFSEYLAEDVRIREHITTKLAHAGLSDITIRKDSG--EL------EVNIHTARPGIVIGKSGSEVDAL-RRDLHR--------IT-NK----Q-IK---VNILEIKRPELDAALVAQSIAEQLQNRVAFRRAMKRALTSAMRSGAKGVKVQVAGRL-GGAEMARTESYSDGR----VPL--HTMRADIDYGFY---EARTTFGRI------GVKC-WMNKGE--IM-------------------------------
>13_2_20cm_scaffold_175618_2
-----------MGQKVHPE--AMRVGYIHDWKSNWFND--RNFAEYLAEDVRIREHIVRKLAHAGLSDITIRKDSA--EL------EINIHTARPGIVIGKSGSEVDAL-RRELHR--------MT-SK----Q-IK---VNILEIKRPELNASLVAQSIAEQLQNRVAFRRAMKRALTSAMRSGAKGVKVQVAGRL-GGAEMARTESYSDGR----VPL--HTMRADIDYGFY---EARTTFGRI------GVKC-WVNKGE--IMPEGYTGSDLTDITAPTAPSSERDGRGGGNGR
>13_2_20cm_2_scaffold_29610_6
-----------MGQKVHPE--AMRVGYIHDWKSNWFNE--RNFSDYLAEDVQVRDHIVRKLAHAGLSDITIRKDSG--EL------EVNIHTARPGIVIGKSGSEVDAL-RRDLHR--------MT-SK----Q-IK---VNILEIKRPELDASLVAQSIAEQLQNRVAFRRAMKRALTSAMRSGAKGVKVQVAGRL-GGAEMARTESYSDGR----VPL--HTMRADIDYGFY---EARTTFGRI------GVKC-WVNKGE--IMPEGYTGADLTDMTAPVPGGERDGRGPREGRD
>13_1_20cm_4_scaffold_7114_2
-----------MGQKVHPE--AMRVG---DWKSNWFNE--RNFSDYLAEDVQVRDHIVRKLAHAGLSDITIRKDSG--EL------EVNIHTARPGIVIGKSGSEVDAL-RRDLHR--------MT-------S------VNILEIKRPELDASLVAQSIAEQLQNRVAFRRAMKRALTSAMRSGAKGVKVQVAGRL-GGAEMARTESYSDGR----VPL--HTMRADIDYGFY---EARTTFGRI------GVKC-WVNKGE--IM-------------------------------
>Solirubrobacter_sp._URHD0082
-----------MGQKVHPE--AMRVG---DWKSNWF-E--KQFSDFLIEDVRIRDHIQNKLAHAGLSDITIRKDAA--EV------EVNIHTARPGIVIGKSGSEVDAL-RRDLHR--------IT-GK----S-IK---VNILEIKRPELDAKLVAQSIAEQLQNRVAFRRAMKRALTSAMRSGAKGCKIQVGGRL-GGAEMARSESYSDGR----VPL--HTLRADIDYGFY---EARTTFGRI------GVKC-WINKGE--IM-------------------------------
>Conexibacter_woesei_DSM_14684
-----------MGQKVHPE--SLRVGYIHDWKSNWFSE--KNFSDYLVEDEAIRNHIVGRLSHAGLSDITIRKNAN--EV------EVNINTARPGIVIGKSGSEVDAL-RRDLHR--------IT-NK----Q-VK---VNILEIKRPELDARLVAQSIAEQLQNRVAFRRAMKRALTSAMRSGAKGVKVQVSGRL-GGAEMARTEGYSDGR----VPL--HTLRADIDYGFH---EARTTFGRI------GVKC-WINKGE--IM-------------------------------
>13_1_20cm_3_scaffold_264037_1
--------------KVHPE--SLRVG---DWKSNWF-E--KNFSDYLDEDTRIRGHITGKLAHAGLSDITIRKDAN--EV------EINIHTARPGIVIGKSGSEVDAL-RKDLHR--------MT-RK----Q-IK---VNILEIKRPELDARLVAQSIAEQLQNRVAFRRAMKRALTSAMRSGAKGVKVQVSGRL-GGAEMARTEGYSDGR----VPL--HTLRADIDYGFY---EARTTFGRI------GVKC-WINKGE--IM-------------------------------
>13_1_20cm_3_scaffold_83072_5
-----------MGQKVHPE--SLRVGYIHDWKSNWFSE--KNFSDYLHEDVRIRGHITGKLAHAGLSDITIRKDAN--EV------EVNIHTARPGIVIGKSGSEVDAL-RKDLHR--------MT-RK----Q-IK---VNILEIKRPELDAKLVAQSIAEQLQNRVAFRRAMKRALTSAMRSGAKGVKVQVSGRL-GGAEMARTEGYSDGR----VPL--HTLRADIDYGFY---EARTTFGRI------GVKC-WINKGE--IM-------------------------------
>13_1_20cm_full_scaffold_12191
-----------MGQKVHPE--SLRVGYIHDWKSNWFSE--KNFSDYLHEDVRIRGHITGKLAHAGLSDITIRKDAN--EV------EVNIHTARPGIVIGKSGSEVDAL-RKDLHR--------MT-RK----Q-IK---VNILEIKRPELDAKLVAQSIAEQLQNRVAFRRAMKRALTSAMRSGAKGVKVQVSGRL-GGAEMARTEGYSDGR----VPL--HTLRADIDYGFY---EARTTFGRI------GVKC-WINKGE--IM-------------------------------
>13_1_20cm_2_scaffold_81728_6
-----------VGHKVNPY--GFRLGVIYPWKSKWYAR--KDYAQALLEDVKVRRYITSKLTRAGISNVDIERKGD--QV------QVFIRTARPGIVIGRKGAEVDRI-RKDIEK--------LT-GK----R-VD---VKVEDMNRPETDAALLSQSVAEQLVGRVSFRRAMRRAVQTAMKAGALGVRVQCAGRL-GGAEMSRREWYREGR----VPL--HTLRAKIDYGTA---EAKTTFGVI------GVKV-WVYHGD--QI-------------------------------
>13_1_40cm_2_scaffold_30630_6
-----------VGHKVNPY--GFRLGVIYPWKSKWYAR--KDYAQALLEDVKVRRYITSKLTRAGISNVDIERKGD--QV------QVFIRTARPGIVIGRKGAEVDRI-RKDIEK--------LT-GK----R-VD---VKVEDMNRPETDAALLSQSVAEQLVGRVSFRRAMRRAVQTAMKAGALGVRVQCAGRL-GGAEMSRREWYREGR----VPL--HTLRAKIDYGTA---EAKTTFGVI------GVKV-WVYHGD--QI-------------------------------
>13_1_20cm_full_scaffold_202668
-----------MGHKVNPY--GFRLG---PWKSNWYAG--RDYSTALHQDVRIRTHIRRRLSRAGISSIDIERRGD--QV------QVFIRTARPGIVIGRKGAEVERI-RKDLER--------IT-GK----R-VD---VKVEDMNRPETDATLLAQGVAEQLAGRVSFRRAMRRAVQTAMRAGALGVRVQCSGRL-GGTEMSRREWYREGR----VPL--HTLRAKIDFGTA---EGRTTFGQI------GVKV-WVYHGD-----------------------------------
>13_1_20cm_2_scaffold_55169_2
-----------MGHKVNPY--GLRLGVIYTWKSNWFGG--RDYAESLHEDVWIRKHIRSRLSRAGISSIDIERKGD--QI------WVFIRTARPGIVIGRKGAEVDRI-RRDIER--------VT-KK----R-VD---VKVEDMNRPETDGTLLAQGVAEQLAGRVSFRRAMRRGVQTAMRAGALGVRVQCGGRL-GGTEMSRREWYREGR----VPL--HTLRARIDFGTA---EAKTTFGQI------GVKV-WVYHGD-----------------------------------
>13_1_40cm_2_scaffold_35395_2
-----------MGHKVNPY--GLRLGVIYTWKSNWFGG--RDYAESLHEDVWIRKHIRSRLSRAGISSIDIERKGD--QI------WVFIRTARPGIVIGRKGAEVDRI-RRDIER--------VT-KK----R-VD---VKVEDMNRPETDGTLLAQGVAEQLAGRVSFRRAMRRGVQTAMRAGALGVRVQCGGRL-GGTEMSRREWYREGR----VPL--HTLRARIDFGTA---EAKTTFGQI------GVKV-WVYHGD-----------------------------------
>13_1_40cm_3_scaffold_177648_1
-----------VGHKVHPY--GFRLG---PWKSNWYK---RDYAEHLHEDIWIRKHIRSRLTRAGISSIDIERKGD--QI------WVFIRTARPGIVIGRKGAEVDRL-RKDIER--------YT-KK----R-VD---VKVEDMNRPETDAALLAQGVAEQLVGRVAFRRAMRRAVQTAMRSGALGVRVATAGRL-GGTEMGRKEWYREGR----VPL--HTLRAKVDFGTA---EARTTMGAI------GVKV-WVYHGD--EV-------------------------------
>13_1_40cm_scaffold_197427_1
-----------VGHKVNPY--GFRLGVIYPWKSNWYAG--RDYADQLHEDVWIRKHIRSRLSRAGISSIDIERKGD--QI------WVFIRTARPGIVIGRKGAEVDRL-RKDVER--------YT-KK----R-VD---VKVEDMNRPETDAALLAQGVAEQLAGRVAFRRAMRRAVQTAMRAGALGVRVQCAGRL-GGTEMSRREWYREGR----VPL--HTLRAKVDYGTA---EARTTFGQI------GVKV-WVYHGD-----------------------------------
>ACTINO_Acidimicrobium_ferrooxidans_ICP_DSM_10331
-----------MGQKVHPY--GFRLG---DWKSRWYAD--KDYQRWLIEDEQIRQWLQRELRTASVSRVDIERTRD--RV------RVDIHTARPGIVIGKKGVEVERL-RRELER--------RC---------AP---LNVEEIRQPDLDATIVAQSIADQISRRVSFRRAMKRAIQVAMKEGARGITAQCSGRL-GGAEMARRETHREGR----VPR--HTLRADIDFGLR---EARTTYGQI------GVKV-WIYKGD--VV-------------------------------
>Ilumatobacter_coccineus
-----------MGQKINPY--GFRLGITTDWKSRWFSE--REYKDYLTEDWKIRDHIMELLESAAISRIEIERTRD--KL------RVDVHTARPGIVIGRRGAQADEL-RKAITE--------IT-GN----PKIQ---LNIVEIKAPELDAALIAQGVADQLVNRIAFRRAMKRAVQNAQRAGALGIKVQCSGRL-GGAEMSRTEWYREGR----VPL--HTLRADIDYGMR---EAKTTSGRV------GVKV-WLYKGD--IT-------------------------------
>Candidatus_Microthrix_parvicella
-----------MGQKVNPY--GFRLGITTDWKSRWYAD-REQYVDYVVEDWEIRRYLMSRMANAAISRIEVERTRD--RV------RIDLHTARPGIVIGRRGAMADEL-RQELAR--------ITDNP----K-VQ---LNIQEIKQPELDAALIAQGVADQLANRMAFRRAMKRAVQNAMKAGALGIRVQCGGRL-GGAEMSRSEWYREGR----VPL--HTLRADIDYGLR---EAATSTGQV------GVKV-WLYKGD--IL-------------------------------
>13_2_20cm_scaffold_246724_3
-----------MGQKVNPY--GFRLGVTTDWKSRWFDD--RHYQDSVVEDWKIRDYLMTQLEAAAVSRIEVERTRD--RL------RIDLHTARPGIVIGRRGAEADRL-RTDLAK--------ITHNP----K-VQ---LNIQEIKQPELDAALIAQGIADQLARRISFRRAMKRALQTVQKAGGQGIRVQCTGRL-GGSEMARKEHYREGR----VPL--HTLRADIDYGFR---EARTTFGRI------GVKV-WIYKGD--I--------------------------------
>13_2_20cm_2_scaffold_237286_2
-----------MGQKVNPY--GFRLGVTTDWKSRWFSD--REYRDYLIEDYRIRDYLMKQLPHAAISRVEVERTRD--RL------RIDVHTARPGIVIGRRGAEADRL-RTDLAK--------MTHNP----K-VQ---LNIQEIKQPELDAALIAQGVGDQLAGRVSFRRAMRRAVQTAQKAGAQGIRVQCSGRL-GGSEMARSEWYREGR----VPL--HTLRADIDYGFR---EARTTFGRI------GVKV-WIYKGD--ILPYRTSAEDKIGREA-----------------
>13_1_20cm_3_scaffold_287068_1
-----------MGQKVNPY--GFRLGVTTDWKSRWFSD--REYTDYLIEDWKIRDYLMRQLERAAVSRVEVERTRD--RL------RIDVHTARPGIVIGRRGAEADRL-RADLAK--------ITHNA----K-VQ---LNIQEIKQPELDAALISQAVCDQLAGRVSFRRAMKRAVQTAQKAGAQGIRVQCSGRL-GGSEMARSEWYREGR----VPL--HTLRADIDYGFR---EARTTFGRI------GVKV-WIYKGD--IL-------------------------------
>13_1_20cm_full_scaffold_209797
-----------MGQKVNPY--GFRLGIVTDWKSRWFAD--REYTDYLTDDVQIRKYLDAQLRRAAVSRVEIERTRD--RL------RIDVHTARPGIVIGRRGVEADRL-RQGLFK--------IT-GN----PKIQ---LNIQEIKQPELDANLIAQGVADQLTGRVSFRRAMKRAVQTAMKAGAQGIKVQCSGRL-GGAEMARREWYREGR----VPL--HTLRADIDYGLA---EARTTFGRI------GVKV-WIYKGD--IL-------------------------------
>13_1_20cm_3_scaffold_60076_3
-----------MGQKVNPY--GFRLGIVTDWKSRWFAD--REYTDYLTEDVRIRKYLDAQLRRAAVSRVEIERTRD--RL------RIDVHTARPGIVIGRRGVEADRL-RQGLFK--------IS-GN----PKIQ---LNIQEIKQPELDANLIAQGVADQLTGRVSFRRAMKRAVQTAMKAGAQGIRVQCSGRL-GGAEMARREWYREGR----VPL--HTLRADIDYGLA---EARTTFGRI------GVKV-WIYKGD--IL-------------------------------
>13_1_40cm_4_scaffold_234307_4
-----------MGQKVNPY--GFRLGIVTDWKSRWFAD--REYTDYLTEDVRIRKYLDAQLRRAAVSRVEIERTRD--RL------RIDVHTARPGIVIGRRGVEADRL-RQGLFK--------IS-GN----PKIQ---LNIQEIKQPELDANLIAQGVADQLTGRVSFRRAMKRAVQTAMKAGAQGIRVQCSGRL-GGAEMARREWYREGR----VPL--HTLRADIDYGLA---EARTTFGRI------GVKV-WIYKGD--IL-------------------------------
>13_1_20cm_3_scaffold_238401_2
-----------MGQKVNPY--GFRLGITTDWKSRWIAG-KKEYREQLIEDWKIRDYLRRQLERAAVSRIEIERTGD--RL------RIDVYTARPGIVIGRRGAEAERL-REGLRK--------IS-GNP---K-IQ---FNIQEIKQPEVDATLLAQGVADQLAGRVSFRRAMKRAVQTAMKAGAQGVRVQCAGRL-GGAEMSRKEWYREGR----VPL--HTLRADVDYGLA---EAK-TLGRI------GVKV-WIYKGD--I--------------------------------
>13_1_40cm_2_scaffold_128558_3
-----------MGQKVNPY--GFRLGVTTEWKSRWFAD-QKEYTENLIEDWRIRDYLKRQLERAAVSRVEIERTRD--RL------RVDVYTARPGIVIGRRGAEADRL-RQGLYK--------IT-GNP---K-IQ---FNIQEIKQPELDATLIAQGVADQLTNRISFRRAMKRAVQTAMKAGAQGIRVQCGGRL-GGAEMSRKEWYREGR----VPL--HTLRADIDYGQA---EARTTFGRI------GVKV-WIYKGD--IL-------------------------------
>13_1_20cm_full_scaffold_27176
-----------MGQKVNPY--GFRLGITTDWKSRWFAD--GEYKESLIEDWRIRDYLRRQLPHAAVSRVEIERTRD--RL------RVDVYTARPGIVIGRRGAEADRL-RGLLKI-----------------T-IH---FNIQEIKQPELDATLIAQGVADQLAGRVSFRRAMKRAVQTATKAGAQGIRVQCGGRL-GGAEMSRKEWYREGR----VPL--HTLRADIDYGQA---EARTTFGRI------GVKV-WIYKGD--IL-------------------------------
>13_1_20cm_4_scaffold_8368_10
-----------MGQKVNPY--GFRLGITTDWKSRWFAK--AEYKESLIEDWRIRDYLRRQLPHAAVSRVEIERTRD--RL------RVDVYTARPGIVIGRRGAEADRL-RAGLLQ--------IT-GN----PKIH---FNIQEIKQPELDATLIAQGVADQLAGRVSFRRAMKRAVQTAMKAGAQGIRVQCGGRL-GGAEMSRKEWYREGR----VPL--HTLRADIDYGQA---EARTTFGRI------GVKV-WIYKGD--IL-------------------------------
>13_2_20cm_scaffold_55759_1
-----------VGHKVHPY--GFRLGIVTDWKSRWYAE-GNQYRQYVLSDDRIREYLKNLLPHAAISRIEIERTRE--RV------RVDVHTARPGIVIGRRGVQADEI-RGTLEQMETKAARAVT-GKDVNIQ-VQ---LNIIEVKAPDLDSQLLAQAVAEQLSSRVSFRRAMRKAVNTAIKAGAQGVKISCAGRL-GGAEMSRREGYHEGK----VPL--HTLRADIDYGFT---EARTTFGRI------GVKV-WIYKGD--VVPVREATARRRAAEQDAATSGQAPAPAPAGTD
>13_1_20cm_full_scaffold_56261
---------ASVGHKVHPY--GFRLG---DWKSRWYAE--NQYRQYVLADDRIRNYLKNLLPHAAISRIEIERTRE--RV------RVDVHTARPGIVIGRRGVQADEI-RGYLEQ----AARAVT-GK----Q-VQ---LNIIEVKLPDLDAQLLAQAVAEQLTSRVSFRRAMRKAVNTAIKAGALGVKISCAGRL-GGAEMSRREGYHEGK----VPL--HTLRADIDYGFT---EARTTFGRI------GVKV-WIYKGD--VV-------------------------------
>13_1_20cm_3_scaffold_938_6
-----------VGQKVNPH--GFRLGITTDFKSRWYAD--KLYKDYVKEDVAIRRLMTEGMDRAGISKVEIERTRD--RV------RVDIHTARPGIVIGRRGAEADRI-RGKLEK--------LT-AK----Q-VQ---LNILEVRNPESDAQLVAQGIAEQLAQRVAFRRAMRKAIQSSMKAGVKGIKVQVSGRL-GGAEMSRSEQYREGR----VPL--HTLRANIDYGFY---EAKTTFGRI------GVKV-WIYKGD--VT-------------------------------
>ACTINO_Catenulispora_acidiphila_ID139908_DSM_44928
-----------MGQKVNPH--GFRLGITTDFKSRWYAD--KLYKDYVKEDVAIRRLMTEGMDRAGISKVEIERTRD--RV------RVDIHTARPGIVIGRRGAEADRI-RGKLEK--------LT-AK----Q-VQ---LNILEVRNPESDAQLVAQGIAEQLAQRVAFRRAMRKAIQSSMKAGVKGIKVQVSGRL-GGAEMSRSEQYREGR----VPL--HTLRANIDYGFY---EAKTTFGRI------GVKV-WIYKGD--VT-------------------------------
>ACTINO_Salinispora_arenicola_CNS205
-----------MGQKVHPH--GFRLGISTDWKSRWFAD--KLYKDYIGEDVKIRRMMSKGLERAGISKVDIERTRD--RV------RVDIHTARPGIVIGRKGAEADRI-RGKLEK--------LT-GK----Q-VQ---LNIIEVKSPESDAQLVAQGVAEQLSSRVSFRRAMRKAMQSAMKPVCKGIRVQVSGRL-GGAEMSRTEFYREGR----VPL--HTLRANIEYGFF---EARTTFGRI------GVKV-WIYKGD--AV-------------------------------
>ACTINO_Salinispora_tropica_CNB440
-----------MGQKVHPH--GFRLGISTDWKSRWFAD--KLYKDYVGEDVKIRRMMSKGLERAGISKVDIERTRD--RV------RVDIHTARPGIVIGRKGAEADRI-RGKLEK--------LT-GK----Q-VQ---LNIIEVKSPESDAQLVAQGVAEQLSSRVSFRRAMRKAMQSAMKPVCKGIRVQVSGRL-GGAEMSRTEFYREGR----VPL--HTLRANIEYGFF---EARTTFGRI------GVKV-WIYKGD--AV-------------------------------
>13_1_20cm_4_scaffold_146734_6
-----------MGQKVHPH--GFRLGISTDWKSRWYAD--KLYKDYIAEDVKIRRMMSKGLERAGISKVDIERTRD--RV------RIDIHTARPGIVIGRKGAEADRI-RGELEK--------LT-GK----Q-VQ---LNILEVKSPESDAQLVAQAIAEQLSSRVSFRRAMRKSMQSAMKPLVKGIRVQCSGRL-GGAEMSRSEFYREGR----VPL--HTLRANIEYGFF---EARTTFGRI------GVKT-WIYKGD--AV-------------------------------
>13_1_20cm_full_scaffold_36146
-----------MGQKVHPH--GFRLGISTDWKSRWYAD--KLYKDYIAEDVKIRKMMSKGLERAGISKVDIERTRD--RV------RIDIHTARPGIVIGRKGAEADRI-RGDLEK--------LT-GK----Q-VQ---LNILEVKSPESDAQLVAQGVAEQLSSRVSFRRAMRKAMQSAMKPLVKGIRVQCSGRL-GGAEMSRSEFYREGR----VPL--HTLRANIEYGFF---EARTNFGRI------GVKV-WIYKGD--AV-------------------------------
>ACTINO_Nocardioides_sp_JS614
-----------MGQKINPN--GFRLGISTDHKSRWYAD--KLYKSYVGEDVAIRKLLSKGMERAGIAKVEIERTRD--RV------RVDIHTARPGIVIGRRGAEADRI-RGELEK--------LT-GK----Q-VQ---LNILEVKNPEVDAQLVAQGVAEQLSGRVQFRRAMRKAMQTSMRSGAKGIRIQCSGRL-NGAEMSRTEFYREGR----VPL--HTLRADIDYGFY---EARTTFGRI------GVKV-WIYKGE--VA-------------------------------
>Marmoricola_sp._URHB0036
-----------MGQKINPN--GFRLGISTDHKSRWYAD--KLYKSYVGEDVAIRRLLSKGMERAGIAKVEIERTRD--RV------RVDIHTARPGIVIGRRGAEADRL-RGELEK--------LT-GK----Q-VQ---LNILEVKQPEIDAQLVAQGVAEQLAGRVQFRRAMKKAMQTSMRSGAKGIRIQCSGRL-NGAEMSRSEFYREGR----VPL--HTLRADIDYGFY---EAKTTFGRI------GVKV-WIYKGE--VA-------------------------------
>13_1_20cm_3_scaffold_46914_2
-----------VGQKVNPH--GFRLGITTGFKSRWYAD--KLYKDYVAEDVQIRRMLTRGMERAGISRVEIERTVD--RV------KVDIHTARPGIVIGRKGSEAERL-RGNLEK--------LT-KK----Q-VQ---LNIIEVKNAESDAQLVAQGVAEQLSSRVSFRRAMRKAIQSAMKSEVKGIRVQCGGRL-GGAEMSRSEFYREGR----VPL--HTLRANIDYGFY---EARTTFGRI------GVKV-WIYKGD--VL-------------------------------
>ACTINO_Streptomyces_coelicolor_A32
-----------MGQKVNPH--GFRLGITTDFKSRWYAD--KLYKDYVKEDVAIRRMLTSGMERAGISKVEIERTRD--RV------RVDIHTARPGIVIGRRGAEADKI-RGQLEK--------LT-GK----Q-VQ---LNILEVKSPETDAQLVAQAVAEQLSSRVSFRRAMRKSMQGTMKAGAKGIKIQCGGRL-GGAEMSRSEFYREGR----VPL--HTLRANVDYGFF---EAKTTFGRI------GVKV-WIYKGD--VK-------------------------------
>ACTINO_Mycobacterium_gilvum_PYRGCK
-----------MGQKINPH--GFRLGITTDWKSRWYAD--KQYADYIKEDVAIRKLLATGLERAGIADVEIERTRD--RV------RVDIHTARPGIVIGRRGTEADRI-RADLEK--------LT-KK----Q-VQ---LNILEVKNPESRAQLVAQGVAEQLSNRVAFRRAMRKAIQSAMRPNVKGIRVQCSGRL-GGAEMSRSEFYREGR----VPL--HTLRADIDYGLY---EAKTTFGRI------GVKV-WIYKGD--IV-------------------------------
>ACTINO_Nocardia_farcinica_IFM_10152
-----------MGQKINPH--GFRLGITTDWKSRWYAD--KQYADYVKEDVAIRKLLATGMERAGISKVEIERTRD--RV------RVDIHTARPGIVIGRRGAEADRI-RAELEK--------LT-GK----Q-VQ---LNILEVKNPESDAQLVAQGVAEQLSNRVAFRRAMRKAIQSAMRPNVKGIRVQCSGRL-GGAEMSRSEFYREGR----VPL--HTLRADIDYGLY---EAKTTFGRI------GVKV-WIYKGD--IV-------------------------------
>ACTINO_Rhodococcus_sp_RHA1
-----------MGQKINPH--GFRLGITTDWKSRWYAD--KQYAEYVKEDVAIRKLLATGMERAGIAKVEIERTRD--RV------RVDIHTARPGIVIGRRGAEADRI-RSELEK--------LT-GK----Q-VQ---LNILEVKNAEAEAQLVAQGVAEQLSNRVAFRRAMRKAIQSAMRPNVKGIRVQCSGRL-GGAEMSRSEFYREGR----VPL--HTLRADIDYGLY---EAKTTFGRI------GVKV-WIYKGD--IV-------------------------------
>ACTINO_Saccharopolyspora_erythraea_NRRL_2338
-----------MGQKINPH--GFRLGITTDWKSRWYAD--KQYSEYVAEDVKIRRRLSRGMERAGISKVEIERTRE--RV------RVDIHTARPGIVIGRRGAEADRI-RGSLEK--------LT-GK----Q-VQ---LNILEVKNAEADAQLVAQGVAEQLSNRVSFRRAMRKAIQSAMRPQVKGIRVQCGGRL-GGAEMSRSEFYREGR----VPL--HTLRADIDYGFF---EARTTFGRI------GVKV-WIYKGE--LV-------------------------------
>ACTINO_Actinosynnema_mirum_101_DSM_43827
-----------MGQKINPH--GFRLGITTDWKSRWYAD--KQYAEYVAEDVKIRKLLSRGMERAGISKVEIERTRD--RV------RVDIHTARPGIVIGRRGAEADRI-RGELEK--------LT-KK----Q-VQ---LNILEVKNPESDAQLVAQGVAEQLSNRVAFRRAMRKAIQSAMRSQVKGIRVQCGGRL-GGAEMSRSEHYRDGR----VPL--HTLRADIDYGFF---EARTTFGRI------GVKV-WIYKGD--VV-------------------------------
>ACTINO_Saccharomonospora_viridis_P101_DSM_43017
-----------MGQKINPH--GFRLGITTDWKSRWYAD--KQYSEYVAEDVKIRKLLSTGMERAGISKVEIERTRE--RV------RVDIHTARPGIVIGRRGAEADRI-RGALEK--------LT-GK----Q-VQ---LNILEVKNPEADAQLVAQGIAEQLSNRVAFRRAMRKAIQTSMRPQVKGIRVQCSGRL-GGAEMSRSEHYRDGR----VPL--HTLRADIDYGFF---EARTTFGRI------GVKV-WIYKGD--LI-------------------------------
>Saccharomonospora_marina
-----------MGQKINPH--GFRLGITTDWKSRWYAD--KQYSEYVAEDVKIRKLLSTGMERAGISKVEIERTRD--RV------RVDIHTARPGIVIGRRGAEADRI-RGALEK--------LT-GK----Q-VQ---LNILEVKNPESDAQLVAQGVAEQLSNRVAFRRAMRKAIQTSMRPQVKGIRVQCSGRL-GGAEMSRSEHYRDGR----VPL--HTLRADIDYGFF---EARTTFGRI------GVKV-WIYKGD--IV-------------------------------
>ACTINO_Acidothermus_cellulolyticus_11B
-----------MGQKVNPH--GFRLGITTEFSSRWYAD--RMYRDYVKEDVAIRRMMTRGMERAGISRVEIERTRD--RV------RVDIHTARPGIVIGRRGAEADRI-RADLEK--------LT-NK----Q-VQ---LNILEVKNPEIDAQLVAQGVAEQLSQRVSFRRAMRKALQSALKAGAKGVRVQVAGRL-GGAEMSRTEFYREGR----VPL--HTLRADIDYGFY---EARTTFGRI------GVKV-WIYKGD--VV-------------------------------
>ACTINO_Thermobifida_fusca_YX
-----------MGQKVNPH--GFRLGVTTDFKSRWFAD--KLYKDYVKEDVAIRQMLTRGMERAGISKVEIERTRE--RV------RVDVHTARPGIVIGRRGAEADRI-RANLEK--------LT-NK----Q-VQ---LNILEVKNPEIDAQLVAQGVAEQLSSRVAFRRAMRKAIQSAMKSGAKGIRVQCSGRL-GGAEMSRSEFYREGR----VPL--HTLRADIDYGFF---EARTTFGRI------GVKV-WIYKGE--AP-------------------------------
>ACTINO_Thermobispora_bispora_R51_DSM_43833
-----------MGQKVHPH--GFRLGITTDFKSRWYAE--KLYKDYVAEDVAIRRMLQKGMERAGISRVEIERTTD--RV------QVDIHTARPGIVIGRRGAEADRI-RGDLEK--------LT-GK----Q-VQ---LNILEVKNPEIDAQLVAQGVAEQLSSRVSFRRAMRKAMQTAMKSGAKGIRIQCSGRL-GGAEMSRSEFYREGR----VPL--HTLRADIDYGFY---EARTTFGRI------GVKV-WIYKGD--VP-------------------------------
>ACTINO_Streptosporangium_roseum_NI_9100_DSM_43021
-----------MGQKVNPH--GFRLGITTDFKSRWYAD--KLYKSYVAEDVAIRRMLKKGMERAGISKVEIERTTD--RV------QVDIHTARPGIVIGRRGAEADRI-RGDLEK--------LT-KK----Q-VQ---LNILEVKNPEIDAQLVAQGVAEQLSSRVSFRRAMRKAMQSAMKSGAKGIRVQCSGRL-GGAEMSRSEFYREGR----VPL--HTLRADIDYGLY---EARTTFGRI------GVKV-WIYKGE--AP-------------------------------
>13_1_20cm_full_scaffold_127613
-----------MGQKVNPH--GFRLGITTDFKSRWYAD--KLYKEYVAEDVAIRRMLQRGMERAGISKVEIERTRD--RV------RVDIHTARPGIVIGRRGAEADRI-RGDLEK--------LT-SK----Q-IQ---LNILEVKNPEIDAQLVAQGVAEQLSSRVSFRRAMRKAIQSAMKGGAKGIRVQCSGRL-GGAEMSRSEFYREGR----VPL--HTLRADIDYGFY---EARTTFGRI------GVKV-WIYKGE--AP-------------------------------
>13_1_20cm_4_scaffold_54587_3
-----------VGQKVNPH--GFRLGITTDFKSRWYAD--KLYKEYVAEDVAIRRMLQRGMERAGISKVEIERTRD--RV------RVDIHTARPGIVIGRRGAEADRI-RGDLEK--------LT-SK----Q-IQ---LNILEVKNPEIDAQLVAQGVAEQLSSRVSFRRAMRKAIQSAMKGGAKGIRVQCSGRL-GGAEMSRSEFYREGR----VPL--HTLRADIDYGFY---EARTTFGRI------GVKV-WIYKGE--AP-------------------------------
>13_2_20cm_2_scaffold_100996_1
-----------------PH--GFRLGITTDFKSRWYAD--KLYKEYVAEDVAIRRMLQRGMERAGISKVEIERTRD--RV------RVDIHTARPGIVIGRRGAEADRI-RGDLEK--------LT-SK----Q-IQ---LNILEVKNPEIDAQLVAQGVAEQLSSRVSFRRAMRKAIQSAMKGGAKGIRVQCSGRL-GGAEMSRSEFYREGR----VPL--HTLRADIDYGFY---EARTTFGRI------GVKV-WIYKGE--APTSRAGREAQAAALRAAAQQRPQRPSREPQRR
>13_1_20cm_3_scaffold_65119_1
-----------VGQKVNPH--GFRLGITTEFKSRWYAD--KMYKDYVKEDVAIRRMMSKGMERAGISRVDIERTRD--RV------RVDIHTARPGIVIGRRGAEADRI-RGDLEQ--------LT-GK----Q-VQ---LNILEVKMPEVDAQLVAQGVAEQLSSRVSFRRAMRKAMQSAMKAGAKGIRVQCSGRL-GGAEMSRSEFYREGR----VPL--HTLRADIDYGFY---EARTTFGRI------GVKV-WIYKGD--VI-------------------------------
>ACTINO_Frankia_sp_EAN1pec
-----------MGQKVNPH--GFRLGITSEFTSRWYAD--KQYKAYVGEDVKIRKMMSKGMERAGISRVDIERTQG--RL------RVDIHTARPGIVIGRRGAEADRI-RGDLEK--------LT-GK----Q-VQ---LNILEVKNPEIDAQLVAQGVAEQLSSRVSFRRAMRKAMQSAMKSGAKGIRVQCSGRL-GGAEMSRSEFYREGR----VPL--HTLRADIDYGFY---EARTNFGRI------GVKV-WIYKGD--IV-------------------------------
>ACTINO_Frankia_alni_ACN14a
-----------MGQKVNPH--GFRLGITSEFTSRWYAD--KQYKAYVGEDVKIRKMMSRGMERAGISRVDIERTQG--RL------RVDIHTARPGIVIGRRGAEADRI-RGDLEK--------LT-GK----Q-VQ---LNILEVKNPEVDAQLVAQGVAEQLSSRVSFRRAMRKAMQTAMKGGAKGIRVQCSGRL-GGAEMSRSEFYREGR----VPL--HTLRADIDYGFY---EARTNFGRI------GVKV-WIYKGD--IV-------------------------------
>ACTINO_Frankia_sp_CcI3
-----------MGQKVNPH--GFRLGITSEFTSRWYAD--KQYKAYVGEDVKIRKMMSRGMERAGISRVDIERTQG--RL------RVDIHTARPGIVIGRRGAEADRI-RGDLEK--------LT-GK----Q-VQ---LNILEVKNPEVDAQLVAQGVAEQLSSRVSFRRAMRKAMQTAMKGGAKGIRVQCSGRL-GGAEMSRSEFYREGR----VPL--HTLRADIDYGFY---EARTNFGRI------GVKV-WIYKGD--IV-------------------------------
>13_1_40cm_4_scaffold_17343_4
-----------MGHKVHPN--GFRLGVYRNWESKWFAT-DKEFSALLLEDIKLRKMLFARLKNAGVARIETERSSS--AL------TITLHTAKPGIVIGKGGTSVDQL-RDELEK-----------------R-VR---VTIQEIKKPELSAQLVAESVAAQLEKRIAFRRAVKQSLMKTMRAGAQGVKIRVKGRL-GGSEMARIEWNREGR----VPL--HTLRADIDFGQT---EAKTTFGRI------GVSA-WVYTGD--F--------------------------------
>13_1_20cm_3_scaffold_2602_1
---------QVVGHKVHPN--GFRLGVYRNWEAKWFPD--KEFKPLLLEDIRLRRMLIVRLKNAGLARIETERSSS--AL------TITLHTAKPGIVIGKGGTSVDQL-RDELER--------IT-GK----R-VR---VTIQEIKKPELSAQLVAENVAAQLEKRIAFRRAIKQSLMKTMRAGAQGVKIRVKGRL-GGSEMARIEWNREGR----VPL--HTLKADIDFGQT---EAKTTFGRI------GVSA-WVYTGN--F--------------------------------
>13_1_20cm_2_scaffold_64786_4
-----------MGHKVHPN--GFRLGVYRNWEAKWFAP-DKEFKPLLLEDVRLRRMLMARLKNAGVARIETERSSS--AL------TITLHTAKPGIVIGKGGTSVDQL-RDELEK--------IT-GK----R-VR---VTIQEIKKPELSAQLVAENVAAQLEKRIAFRRAIKQSLMKTMRAGAQGVKIRVKGRL-GGSEMARVEWNREGR----VPL--HTLKADIDFGQT---EAKTTFGRI------GVSA-WVYTGN--F--------------------------------
>13_1_40cm_4_scaffold_90979_4
-----------MGHKVHPN--GFRLGVYRNWEAKWFAP-DKEFKPLLLEDVRLRRMLMARLKNAGVARIETERSSS--AL------TITLHTAKPGIVIGKGGTSVDQL-RDELEK--------IT-GK----R-VR---VTIQEIKKPELSAQLVAENVAAQLEKRIAFRRAIKQSLMKTMRAGAQGVKIRVKGRL-GGSEMARVEWNREGR----VPL--HTLKADIDFGQT---EAKTTFGRI------GVSA-WVYTGN--F--------------------------------
>13_2_20cm_2_scaffold_66574_5
-----------MGHKVHPN--GFRLGVYRNWEAKWFAP-DKEFKPLLLEDVRLRRMLMTRLKNAGVARIETERSSS--AL------TITLHTAKPGIVIGKGGTSVDQL-RDELEK--------IT-GK----R-VR---VTIQEIKKPELSAQLVAENVAAQLEKRIAFRRAIKQSLMKTMRAGAQGVKIRVKGRL-GGSEMARVEWNREGR----VPL--HTLKADIDFGQT---EAKTTFGRI------GVSA-WVYTGN--FPTEAPPKPQAAVEEPVDSGVPVGAAIGEAPAP
>13_2_20cm_scaffold_26541_3
-----------MGHKVHPN--GFRLGVYRNWEAKWFAP-DKEFKPLLLEDVRLRRMLMTRLKNAGVARIETERSSS--AL------TITLHTAKPGIVIGKGGTSVDQL-RDELEK--------IT-GK----R-VR---VTIQEIKKPELSAQLVAENVAAQLEKRIAFRRAIKQSLMKTMRAGAQGVKIRVKGRL-GGSEMARVEWNREGR----VPL--HTLKADIDFGQT---EAKTTFGRI------GVSA-WVYTGN--FPTEAPPKPQAAVEEPVDSGVPVGAAIGEAPAP
>13_1_20cm_4_scaffold_2240_16
-----------MGHKVHPN--GFRLGVYRNWEAKWFAP-DKEFKPLLLEDVRLRRMLMTRLKNAGVARIETERSSS--AL------TITLHTAKPGIVIGKGGTSVDQL-RDELEK--------IT-GK----R-VR---VTIQEIKKPELSAQLVAENVAAQLEKRIAFRRAIKQSLMKTMRAGAQGVKIRVKGRL-GGSEMARVEWNREGR----VPL--HTLKADIDFGQT---EAKTTFGRI------GVSA-WVYTGN--F--------------------------------
>13_1_20cm_3_scaffold_2824_3
-----------MGHKVHPN--GFRLGVYRNWEAKWFAP-DKEFKPLLLEDVRLRRMLMTRLKNAGVARIETERSSS--AL------TITLHTAKPGIVIGKGGTSVDQL-RDELEK--------IT-GK----R-VR---VTIQEIKKPELSAQLVAENVAAQLEKRIAFRRAIKQSLMKTMRAGAQGVKIRVKGRL-GGSEMARVEWNREGR----VPL--HTLKADIDFGQT---EAKTTFGRI------GVSA-WVYTGN--F--------------------------------
>13_1_40cm_2_scaffold_217119_2
-----------MGHKVHPN--GFRLGVYRNWEAKWFAP-DKEFKPLLLEDVRLRRMLMTRLKNAGVARIETERSSS--AL------TITLHTAKPGIVIGKGGTSVDQL-RDELEK--------IT-GK----R-VR---VTIQEIKKPELSAQLVAENVAAQLEKRIAFRRAIKQSLMKTMRAGAQGVKIRVKGRL-GGSEMARVEWNREGR----VPL--HTLKADIDFGQT---EARTTFGRI------GVSA-WVYTGN--F--------------------------------
>13_1_20cm_2_scaffold_176064_2
-----------MGHKVHPN--GFRLGVYRNWEAKWFAP-DKEFKPLLLEDVRLRRMLMTRLKNAGVARIETERSSS--AL------TITLHTAKPGIVIGKGGTSVDQL-RDELEK--------IT-GK----R-VR---VTIQEIKKPELSAQLVAENVAAQLEKRIAFRRAIKQSLMKTMRAGAQGVKIRVKGRL-GGSEMARVEWNREGR----VPL--HTLKADIDFGQT---EARTTFGRI------GVSA-WVYTGN--F--------------------------------
>13_2_20cm_2_scaffold_119012_2
-----------MGHKVHPN--GFRLGVYRNWEAKWFAP-DKEFKPLLLEDVRLRRMLMTRLKNAGVARIETERSSS--AL------TITLHTAKPGIVIGKGGTSVDQL-RDELEK--------IT-GK----R-VR---VTIQEIKKPELSAQLVAENVAAQLEKRIAFRRAIKQSLMKTMRAGAQGVKIRVKGRL-GGSEMARVEWNREGR----VPL--HTLKADIDFGQT---EARTTFGRI------GVSA-WVYTGN--FPTEAPPKPQAAPEPVAPPVTAGPATEAPAAKP
>13_1_20cm_4_scaffold_34450_1
-----------VGHKVHPN--GFRLGVYRNWEAKWFAP-DKEFKPLLLEDVRLRRMLMIRLKNAGLARIETERSSS--AL------TITLHTAKPGIVIGKGGTSVDQL-RDELEK--------TT-GK----R-VR---VTIQEIKKPELSAQLVAENVAAQLEKRIAFRRAIKQSLMKTMRAGAQGVKIRVKGRL-GGSEMARIEWNREGR----VPL--HTLKADIDFGQT---EAKTTFGRI------GVSA-WVYTGN--F--------------------------------
>13_1_40cm_4_scaffold_48676_8
-----------MGHKVHPN--GFRLGVYRNWEAKWFAP-DKEYKPLLLEDVRLRRMLMIRLKNAGLARIETERSSS--AL------TITLHTAKPGIVIGKGGTSVDQL-RDELEK--------IT-GK----R-VR---VTIQEIKKPELAAQLVAENVAAQLEKRIAFRRAIKQSLMKTMRAGAQGVKIRVKGRL-GGSEMARVEWNREGR----VPL--HTLKADIDFGQT---EAKTTFGRI------GVSA-WVYTGN--F--------------------------------
>13_1_40cm_3_scaffold_150866_2
-----------MGHKVHPN--GFRLGVYRNWEAKWFAP-DKEYKPLLLEDVRLRRMLMIRLKNAGLARIETERSSS--AL------TITLHTAKPGIVIGKGGTSVDQL-RDELEK--------IT-GK----R-VR---VTIQEIKKPELAAQLVAENVAAQLEKRIAFRRAIKQSLMKTMRAGAQGVKIRVKGRL-GGSEMARVEWNREGR----VPL--HTLKADIDFGQT---EAKTTFGRI------GVSA-WVYTGN--F--------------------------------
>13_1_40cm_2_scaffold_65293_2
-----------MGHKVHPN--GFRLGVYRNWEAKWFAP-DKEYKPLLLEDVRLRRMLMIRLKNAGLARIETERSSS--AL------TITLHTAKPGIVIGKGGTSVDQL-RDELEK--------IT-GK----R-VR---VTIQEIKKPELAAQLVAENVAAQLEKRIAFRRAIKQSLMKTMRAGAQGVKIRVKGRL-GGSEMARVEWNREGR----VPL--HTLKADIDFGQT---EAKTTFGRI------GVSA-WVYTGN--F--------------------------------
>13_1_20cm_full_scaffold_131773
-----------MGHKVHPN--GFRLGVYRNWEAKWFAP-DKEYKPLLLEDVRLRRMLMIRLKNAGLARIETERSSS--AL------TITLHTAKPGIVIGKGGTSVDQL-RDELEK--------IT-GK----R-VR---VTIQEIKKPELAAQLVAENVAAQLEKRIAFRRAIKQSLMKTMRAGAQGVKIRVKGRL-GGSEMARVEWNREGR----VPL--HTLKADIDFGQT---EAKTTFGRI------GVSA-WVYTGN--F--------------------------------
>13_1_20cm_2_scaffold_45745_2
-----------MGHKVHPN--GFRLGVYRNWEAKWFAP-DKEYKPLLLEDVRLRRMLMIRLKNAGLARIETERSSS--AL------TITLHTAKPGIVIGKGGTSVDQL-RDELEK--------IT-GK----R-VR---VTIQEIKKPELAAQLVAENVAAQLEKRIAFRRAIKQSLMKTMRAGAQGVKIRVKGRL-GGSEMARVEWNREGR----VPL--HTLKADIDFGQT---EAKTTFGRI------GVSA-WVYTGN--F--------------------------------
>13_1_20cm_4_scaffold_241897_1
-----------MGHKVHPN--GFRLGVYRNWEAKWFAP-DKEYKPLLLEDVRLRRMLMIRLKNAGLARIETERSSS--AL------TITLHTAKPGIVIGKGGTSVDQL-RDELEK--------IT-GK----R-VR---VTIQEIKKPELAAQLVAENVAAQLEKRIAFRRAIKQSLMKTMRAGAQGVKIRVKGRL-GGSEMARVEWNREGR----VPL--HTLKADIDFGQT---EAKTTFGRI------GVSA-WVYTGN--F--------------------------------
>13_1_20cm_full_scaffold_3032
------------GHKVHPN--GFRLGVYRNWEAKWFAP-DKEFKPLLLEDVRLRRMLMIRLKNAGLARIETERSSS--AL------TITLHTAKPGIVIGKGGTSVDQL-RDELEK--------IT-GK----R-VR---VTIQEIKKPELSAQLVAENVAAQLEKRIAFRRAIKQSLMKTMRAGAQGVKIRVKGRL-GGSEMARVEWNREGR----VPL--HTLKADIDFGQT---EAKTTFGRI------GVSA-WVYTGN--F--------------------------------
>13_1_20cm_full_scaffold_70960
-----------MGHKVHPN--GFRLGVYRNWEAKWFAP-DKEYKPLLLEDVRLRRMLLARLKNAGVARIETERSSS--AL------TITLHTAKPGIVIGKGGTSVDQL-RDELEK--------TT-GK----R-VR---VTIQEIKKPELSAQLVAENVAAQLEKRIAFRRAIKQSLMKTMRAGAQGVKIRVKGRL-GGSEMARIEWNREGR----VPL--HTLKADIDFGQT---EAKTTFGRI------GVSA-WVYTGN--F--------------------------------
>13_1_40cm_4_scaffold_20383_8
-----------VGHKVHPN--GFRLGVYRNWEAKWFAP-DKEYKPLLLEDVRLRRMLLARLKNAGVARIETERSSS--AL------TITLHTAKPGIVIGKGGTSVDQL-RDELEK--------TT-GK----R-VR---VTIQEIKKPELSAQLVAENVAAQLEKRIAFRRAIKQSLMKTMRAGAQGVKIRVRGRL-GGSEMARVEWNREGR----VPL--HTLKADIDFGQT---EAKTTFGRI------GVSA-WVYTGN--F--------------------------------
>13_2_20cm_2_scaffold_26701_2
-----------LGHKVHPN--AFRLGVYRSWEANWFAT-DKDYTKLLHEDLAMRQLIMRRLRNAGIAKIETERSSN-AQM------TITIRTAKPGIVIGKGGASVDQL-RADLEK--------TF-GN----R-VR---ISIDEIKQPELDAQLVAENIASQLERRISHRRAMKQSILRTMRAGAKGVRIAMGGRL-RGSEMARREWDREGR----VPL--HTLRADIQFGRA---TAKTTFGMI------GIKV-WIYRDL--VKGRTRGGEKETEIAPQPTEAEVANAQAQAAQQ
>13_1_20cm_full_scaffold_27186
-----------MGHKVHPN--AFRLGVYRPWEANWFA--KKDYTKLLHEDLDMRRLILRRLRNAGIAKIETERSSN--QM------TVTIHTAKPGIVIGKGGSSVDQL-REDLEK--------RF-GN----R-VR---ISIQEIKQPELDAQLVAENIASQIERRISYRRAMKQSILRTMRSGAKGVRVALGGRL-RGSEMARREWDREGR----VPL--HTLRADIMFGRA---TARTTFGVI------GVKV-WIYKDN--FS-------------------------------
>13_2_20cm_2_scaffold_12621_8
-----------LGHKVHPN--AFRLGVFRPWEANWFAN-PKDYTKMLHEDLEMRRAILSRLRNAGIAKIETERSSN-AQL------TVTIHTAKPGIVIGKGGSSVDQL-REDLEK--------RF-GN----R-VR---ISIQEIKQPELDAQLVAENIASQIERRISYKRAMKQAILRTMRSGAKGVRIYCGGRL-RGAEMARREWDREGR----VPL--HTLRANIDFGRA---TAKTTFGAI------GVKC-WIYKDM--ISPQQRRLATADGAPIGEAIAPQPEIPESVPEP
>13_2_20cm_scaffold_6105_10
-----------LGHKVHPN--AFRLGVFRPWEANWFAN-PKDYTKMLHEDLEMRRAILSRLRNAGIAKIETERSSN-AQL------TVTIHTAKPGIVIGKGGSSVDQL-REDLEK--------RF-GN----R-VR---ISIQEIKQPELDAQLVAENIASQIERRISYKRAMKQAILRTMRSGAKGVRIYCGGRL-RGAEMARREWDREGR----VPL--HTLRANIDFGRA---TAKTTFGAI------GVKC-WIYKDM--ISPQQRRLATADGAPIGEAIAPQPEIPESVPEP
>13_1_40cm_3_scaffold_138802_5
-----------LGHKVHPN--AFRLGVFRPWEANWFAP--KDYTKMLHEDLEMRRVILARLRNAGIAKIETERSSN-AQL------TVTIHTAKPGIVIGKGGASVDQL-REDLEK--------RFGNR------VR---ISIQEIKQPELDAQLVAENIASQIERRISYKRAMKQAILRTMRSGAKGVRIYCGGRL-RGAEMARREWDREGR----VPL--HTLRANIDFGRA---TASTTFGAI------GVKC-WIYKDQ-----------------------------------
>13_1_20cm_2_scaffold_3496_6
-----------LGHKVHPN--AFRLGVFRPWEANWFAN--PDYTKMLHEDLEMRRVILARLRNAGIAKIETERSSN-AQL------TVTIHTAKPGIVIGKGGASVDQL-REDLEK------------R------VR---ISIQEIKQPELDAQLVAENIASQIERRISYKRAMKQAILRTMRSGAKGVRIYCGGRL-RGAEMARREWDREGR----VPL--HTLRANIDFGRA---TASTTFGAI------GVKC-WIYKDG-EVL-------------------------------
>13_1_40cm_4_scaffold_16944_2
-----------LGHKVHPN--AFRLGVFRPWEANWFAP--KDYTKMLHEDLEMRRVILARLRNAGIAKIETERSSN-AQL------TVTIHTAKPGIVIGKGGASVDQL-REDLEK--------RFGNR------VR---ISIQEIKQPELDAQLVAENIASQIERRISYKRAMKQAILRTMRSGAKGVRIYCGGRL-RGAEMARREWDREGR----VPL--HTLRANIDFGRA---TASTTFGAI------GVKC-WIYKDG-EVL-------------------------------
>13_1_40cm_4_scaffold_57013_4
-----------LGHKVHPN--AFRLGVFRPWEANWFAN-PKDYTKMLHEDLAMRTAILARLRNAGIAKIETERSSN--QL------TVTIHTAKPGIVIGKGGSSVDQL-REDLEK--------RF-GN----R-VR---ISIQEIKQPELDAQLVAENIASQIERRISYKRAMKQAILRTMRSGAKGVRIYCGGRL-RGAEMARREWDREGR----VPL--HTLRADIDFGRA---TAKTTFGAI------GVKC-WIYKDQ--IT-------------------------------
>13_1_40cm_scaffold_1218_11
-----------LGHKVHPN--AFRLGVFRPWEANWFA--PKDYTKMLHEDLAMRTAILARLRNAGIAKIETERSSN-AQL------TVTIHTAKPGIVIGKGGSSVDQL-REDLEK--------RF-GN----R-VR---ISIQEIKQPELDAQLVAENIASQIERRISYKRAMKQAILRTMRAGAKGVRIYCGGRL-RGAEMARREWDREGR----VPL--HTLRADIDFGRA---TAKTTFGAI------GVKC-WIYKDQ--IT-------------------------------
>13_1_40cm_3_scaffold_9723_16
-----------LGHKVHPN--AFRLGVFRPWEANWFA--PKDYTKMLHEDLAMRTAILARLRNAGIAKIETERSSN-AQL------TVTIHTAKPGIVIGKGGSSVDQL-REDLEK--------RF-GN----R-VR---ISIQEIKQPELDAQLVAENIASQIERRISYKRAMKQAILRTMRAGAKGVRIYCGGRL-RGAEMARREWDREGR----VPL--HTLRADIDFGRA---TAKTTFGAI------GVKC-WIYKDQ--IT-------------------------------
>13_1_40cm_4_scaffold_7288_14
-----------LGHKVHPN--AFRLGVFRPWEANWFA--PKDYTKMLHEDLAMRTAILARLRNAGIAKIETERSSN-AQL------TVTIHTAKPGIVIGKGGSSVDQL-REDLEK--------RF-GN----R-VR---ISIQEIKQPELDAQLVAENIASQIERRISYKRAMKQAILRTMRAGAKGVRIYCGGRL-RGAEMARREWDREGR----VPL--HTLRADIDFGRA---TAKTTFGAI------GVKC-WIYKDQ--IT-------------------------------
>13_2_20cm_2_scaffold_14196_15
-----------LGHKVHPN--AFRLGVFRPWEANWFAN-PKDYTKMLHEDLEMRRTILARLRNAGIAKIETERSSN-AQL------TVTIHTAKPGIVIGKGGSSVDQL-REDLEK--------RF-GN----R-VR---ISIQEIKQPELDAQLVAENIASQIERRISYKRAMKQAILRTMRSGAKGVRVYCGGRL-RGAEMARREWDREGR----VPL--HTLRADIDFGRA---TAKTTFGAI------GVKC-WIYKDQ--ISPQQRRLAIADGAPIGEAIAPQPELPEMPPPP
>13_1_20cm_3_scaffold_870_14
-----------LGHKVHPN--AFRLGVFRPWEANWFAN-PKDYTKMLHEDLEMRRTILARLRNAGIAKIETERSSN--QL------TVTIHTAKPGIVIGKGGSSVDQL-REDLEK--------RF-GN----R-VR---ISIQEIKQPELDAQLVAENIASQIERRISYKRAMKQAILRTMRSGAKGVRVYCGGRL-RGAEMARREWDREGR----VPL--HTLRADIDFGRA---TAKTTFGAI------GVKC-WIYKDQ--IS-------------------------------
>13_1_40cm_scaffold_168_67
-----------LGHKVHPN--AFRLGVFRPWEANWFA--PKDYTKMLHEDLEMRSAILARLRNAGIAKIETERSSN-AQL------TVTIHTAKPGIVIGKGGSSVDQL-REDLEK--------RF-GN----R-VR---ISIQEIKQPELDAQLVAENIASQIERRISYKRAMKQAILRTMRSGAKGVRIYCGGRL-RGAEMARREWDREGR----VPL--HTLRADIDFGRA---TAKTTFGAI------GVKC-WIYKDQ--IT-------------------------------
>13_1_40cm_4_scaffold_230_21
-----------LGHKVHPN--AFRLGVFRPWEANWFA--PKDYTKMLHEDLEMRSAILARLRNAGIAKIETERSSN-AQL------TVTIHTAKPGIVIGKGGSSVDQL-REDLEK--------RF-GN----R-VR---ISIQEIKQPELDAQLVAENIASQIERRISYKRAMKQAILRTMRSGAKGVRIYCGGRL-RGAEMARREWDREGR----VPL--HTLRADIDFGRA---TAKTTFGAI------GVKC-WIYKDQ--IT-------------------------------
>13_1_40cm_3_scaffold_405_1
-----------LGHKVHPN--AFRLGVFRPWEANWFA--PKDYTKMLHEDLEMRSAILARLRNAGIAKIETERSSN-AQL------TVTIHTAKPGIVIGKGGSSVDQL-REDLEK--------RF-GN----R-VR---ISIQEIKQPELDAQLVAENIASQIERRISYKRAMKQAILRTMRSGAKGVRIYCGGRL-RGAEMARREWDREGR----VPL--HTLRADIDFGRA---TAKTTFGAI------GVKC-WIYKDQ--IT-------------------------------
>13_1_20cm_2_scaffold_44_55
-----------LGHKVHPN--AFRLGVFRPWEANWFA--PKDYTKMLHEDLEMRSAILARLRNAGIAKIETERSSN-AQL------TVTIHTAKPGIVIGKGGSSVDQL-REDLEK--------RF-GN----R-VR---ISIQEIKQPELDAQLVAENIASQIERRISYKRAMKQAILRTMRSGAKGVRIYCGGRL-RGAEMARREWDREGR----VPL--HTLRADIDFGRA---TAKTTFGAI------GVKC-WIYKDQ--IT-------------------------------
>13_1_40cm_2_scaffold_5_14
-----------LGHKVHPN--AFRLGVFRPWEANWFA--PKDYTKMLHEDLEMRSAILARLRNAGIAKIETERSSN-AQL------TVTIHTAKPGIVIGKGGSSVDQL-REDLEK--------RF-GN----R-VR---ISIQEIKQPELDAQLVAENIASQIERRISYKRAMKQAILRTMRSGAKGVRIYCGGRL-RGAEMARREWDREGR----VPL--HTLRADIDFGRA---TAKTTFGAI------GVKC-WIYKDQ--IT-------------------------------
>13_1_20cm_3_scaffold_98130_4
-----------LGHKVHPN--AFRLGVFRPWEANWFAN-PKDYTKMLHEDLEMRRVILARLRNAGIAKIETERSSN-AQL------TVTIHTAKPGIVIGKGGSSVDQL-REDLEK--------RF-GN----R-VR---ISIQEIKQPELDAQLVAENIASQIERRISYKRAMKQAILRTMRSGAKGVRIYCGGRL-RGAEMARREWDREGR----VPL--HTLRADIDFGRA---TSKTTFGAI------GVKV-WIYKDQ--IS-------------------------------
>13_2_20cm_scaffold_3212_2
-----------LGHKVHPN--AFRLGVFRPWEANWFAN-PKDYTKMLHEDLEMRRIILARLRNAGIAKIETERSSN-AQL------TVTIHTAKPGIVIGKGGSSVDRL-REDLEK--------RF-GN----R-VR---ISIQEIKQPELDAQLVAENIASQIERRISYKRAMKQAILRTMRSGAKGVRIYCGGRL-RGAEMARREWDREGR----VPL--HTLRADIDFGRA---TAKTTFGAI------GVKC-WIYKDQ--ISPAQRRLAAITEETVPIAEVVAPQPELIEA--
>13_1_20cm_4_scaffold_219157_1
-----------LGHKVHPN--AFRLGVFRPWEANWFAN--KDYTKMLHEDLEMRRIILARLRNAGIAKIETERSSN-AQL------TVTIHTAKPGIVIGKGGSSVDQL-REDLEK--------RF-------G------ISIQEIKQPELDAQLVAENIASQIERRISYKRAMKQAILRTMRSGAKGVRIYCGGRL-RGAEMARREWDREGR----VPL--HTLRADIDFGRA---TAKTTFGAI------GVKC-WIYKDQ--I--------------------------------
>13_2_20cm_2_scaffold_6394_3
-----------LGHKVHPN--AFRLGVFRPWEANWFAN-PKDYTKMLHEDLEMRRIILARLRNAGIAKIETERSSN-AQL------TVTIHTAKPGIVIGKGGSSVDQL-REDLEK--------RF-GN----R-VR---ISIQEIKQPELDAQLVAENIASQIERRISYKRAMKQAILRTMRSGAKGVRIYCGGRL-RGAEMARREWDREGR----VPL--HTLRADIDFGRA---TAKTTFGAI------GVKC-WIYKDQ--ISPAQRRLAAITEETVPIAEVVAPQPELIEAVT
>13_1_20cm_full_scaffold_65125
-----------MGHKVHPN--AFRLGVFRPWEANWFAN-PKDYTKMLHEDLEMRRVILARLRNAGIAKIETERSSN-AQL------TVTIHTAKPGIVIGKGGSSVDQL-REDLEK--------RF-GN----R-VR---ISIQEIKQPELDAQLVAENIASQIERRISYKRAMKQAILRTMRSGAKGVRIYCGGRL-RGAEMARREWDREGR----VPL--HTLRADIDFGRA---TAKTTFGAI------GVKC-WIYKDQ--IS-------------------------------
>13_1_20cm_full_scaffold_10258
-----------MGHKVHPN--AFRLGVFRPWEANWFAN-PKDYTKMLHEDLEMRRVILARLRNAGIAKIETERSSN--QL------TVTIHTAKPGIVIGKGGSSVDQL-REDLEK--------RF-GN----R-VR---ISIQEIKQPELDAQLVAENIASQIERRISYKRAMKQAILRTMRSGAKGVRIYCGGRL-RGAEMARREWDREGR----VPL--HTLRADIDFGRA---TAKTTFGAI------GVKC-WIYKDQ--IS-------------------------------
>13_1_40cm_3_scaffold_54473_1
-----------LGHKVHPN--AFRLGVFRPWEANWFAN-PKDYTKMLHEDLEMRRVILARLRNAGIAKIETERSSN--QL------TVTIHTAKPGIVIGKGGSSVDQL-REDLEK--------RF-GN----R-VR---ISIQEIKQPELDAQLVAENIASQIERRISYKRAMKQAILRTMRSGAKGVRIYCGGRL-RGAEMARREWDREGR----VPL--HTLRADIDFGRA---TAKTTFGAI------GVKC-WIYKDQ--IT-------------------------------
>13_2_20cm_2_scaffold_133697_1
-----------LGHKVHPN--AFRLGVFRPWEANWFAN-PKDYTKMLHEDLEMRRVILARLRNAGIAKIETERSSN-AQL------TVTIHTAKPGIVIGKGGSSVDQL-REDLEK--------RF-GN----R-VR---ISIQEIKQPELDAQLVAENIASQIERRISYKRAMKQAILRTMRSGAKGVRIYCGGRL-RGAEMARREWDREGR----VPL--HTLRADIDFGRA---TAKTTFGAI------GVKC-WIYKDQ--ITPAQRRLPALTEDTVSIAEAIAPQPEVVEAVP
>13_2_20cm_2_scaffold_2416_9
-----------LGHKVHPN--AFRLGVFRPWEANWFAN-PKDYTKMLHEDLEMRRVILARLRNAGIAKIETERSSN-AQL------TVTIHTAKPGIVIGKGGSSVDQL-REDLEK--------RF-GN----R-VR---ISIQEIKQPELDAQLVAENIASQIERRISYKRAMKQAILRTMRSGAKGVRIYCGGRL-RGAEMARREWDREGR----VPL--HTLRADIDFGRA---TAKTTFGAI------GVKC-WIYKDQ--ISPTQRRLAAIQEETVPIAEVIAPQPQPEAIEA
>13_2_20cm_scaffold_18373_10
-----------LGHKVHPN--AFRLGVFRPWEANWFAN-PKDYTKMLHEDLEMRRVILARLRNAGIAKIETERSSN-AQL------TVTIHTAKPGIVIGKGGSSVDQL-REDLEK--------RF-GN----R-VR---ISIQEIKQPELDAQLVAENIASQIERRISYKRAMKQAILRTMRSGAKGVRIYCGGRL-RGAEMARREWDREGR----VPL--HTLRADIDFGRA---TAKTTFGAI------GVKC-WIYKDQ--ISPAQRRLAAIQEETVPIAEVIAPQPQPEAIEA
>13_1_20cm_3_scaffold_106638_3
-----------LGHKVHPN--AFRLGVFRPWEANWFA--PKDYTKMLHEDLEMRRVILARLRNAGIAKIETERSSN-AQL------TVTIHTAKPGIVIGKGGSSVDQL-REDLEK--------RF-GN----R-VR---ISIQEIKQPELDAQLVAENIASQIERRISYKRAMKQAILRTMRSGAKGVRIYCGGRL-RGAEMARREWDREGR----VPL--HTLRADIDFGRA---TAKTTFGAI------GVKC-WIYKDQ--I--------------------------------
>13_1_20cm_4_scaffold_12592_8
-----------LGHKVHPN--AFRLGVFRPWEANWFA--PKDYTKMLHEDLEMRRVILARLRNAGIAKIETERSSN-AQL------TVTIHTAKPGIVIGKGGSSVDQL-REDLEK--------RF-GN----R-VR---ISIQEIKQPELDAQLVAENIASQIERRISYKRAMKQAILRTMRSGAKGVRIYCGGRL-RGAEMARREWDREGR----VPL--HTLRADIDFGRA---TAKTTFGAI------GVKC-WIYKDQ--I--------------------------------
>13_1_40cm_scaffold_62574_6
-----------LGHKVHPN--AFRLGVFRPWEANWFA--PKDYTKMLHEDLEMRRVILARLRNAGIAKIETERSSN-AQL------TVTIHTAKPGIVIGKGGSSVDQL-REDLEK--------RF-GN----R-VR---ISIQEIKQPELDAQLVAENIASQIERRISYKRAMKQAILRTMRSGAKGVRIYCGGRL-RGAEMARREWDREGR----VPL--HTLRADIDFGRA---TAKTTFGAI------GVKC-WIYKDQ--IS-------------------------------
>13_2_20cm_2_scaffold_42122_4
-----------LGHKVHPN--AFRLGVFRPWEANWFAN-PKDYTKMLHEDLEMRRVILARLRNAGIAKIETERSSN-AQL------TVTIHTAKPGIVIGKGGSSVDQL-REDLEK--------RF-GN----R-VR---ISIQEIKQPELDAQLVAENIASQIERRISYKRAMKQAILRTMRSGAKGVRIYCGGRL-RGAEMARREWDREGR----VPL--HTLRADIDFGRA---TAKTTFGAI------GVKC-WIYKDQ--ISPVQRRLAAIQEETVPIAEQVTPLAEIIEAVA
>13_2_20cm_scaffold_67546_3
-----------LGHKVHPN--AFRLGVFRPWEANWFAN-PKDYTKMLHEDLEMRRVILARLRNAGIAKIETERSSN-AQL------TVTIHTAKPGIVIGKGGSSVDQL-REDLEK--------RF-GN----R-VR---ISIQEIKQPELDAQLVAENIASQIERRISYKRAMKQAILRTMRSGAKGVRIYCGGRL-RGAEMARREWDREGR----VPL--HTLRADIDFGRA---TAKTTFGAI------GVKC-WIYKDQ--ISPVQRRLAAIQEETVPIAEQVTPLAEIIEAVA
>13_1_20cm_4_scaffold_110915_3
-----------LKQLLIDEGPTFRLGFFRPWEANWFAN-PKDYTKMLHEDLEMRRVILARLRNAGIAKIETERSSN--QL------TVTIHTAKPGIVIGKGGSSVDQL-REDLEK--------RF-GN----R-VR---ISIQEIKQPELDAQLVAENIASQIERRISYKRAMKQSILRTMRAGAKGIRLYAGGRL-RGAEMARREQDREGR----VPL--HTLRADIDFGRA---TAKTTFGAI------GIKV-WIYKDQ--IS-------------------------------
>13_2_20cm_2_scaffold_12403_7
-----------LGHKVHPN--AFRLGFFRPWEANWFAN-PKDYTKMLHEDLEMRRIILARLRNAGIAKIETERSSN-AQL------TVTIHTAKPGIVIGKGGASVDQL-REDLEK--------RF-GN----R-VR---ISIQEIKQPELDAQLVAENIASQIERRISYKRAMKQAILRTMRAGAKGIRLYAGGRL-RGAEMARRENDREGR----VPL--HTLRADIHFGRA---TAKTTFGAI------GIKV-WIYKDL--ITPAARRLAPTAEEPVPQPEPAPVTPQAELIEA
>13_2_20cm_scaffold_96774_2
-----------LGHKVHPN--AFRLGFFRPWEANWFAN-PKDYTKMLHEDLEMRRIILARLRNAGIAKIETERSSN-AQL------TVTIHTAKPGIVIGKGGASVDQL-REDLEK--------RF-GN----R-VR---ISIQEIKQPELDAQLVAENIASQIERRISYKRAMKQAILRTMRAGAKGIRLYAGGRL-RGAEMARRENDREGR----VPL--HTLRADIHFGRA---TAKTTFGAI------GIKV-WIYKDL--ITPAARRLPPTAEEPVPQPEPAPVTPQAELIEA
>13_1_20cm_3_scaffold_163655_3
-----------LGHKVHPN--AFRLGFFRPWEANWFAN-PKDYTKMLHEDLEMRRIILARLRNAGIAKIETERSSN--QL------TVTIHTAKPGIVIGKGGASVDQL-REDLEK--------RF-GN----R-VR---ISIQEIKQPELDAQLVAENIASQIERRISYKRAMKQAILRTMRAGAKGIRLYAGGRL-RGAEMARRENDREGR----VPL--HTLRADIHFGRA---TAKTTFGAI------GIKV-WIYKDL--IS-------------------------------
>13_2_20cm_2_scaffold_196453_3
-----------LGHKVHPN--AFRLGVFRPWEANWFAN-PKDYTNMLHEDLEMRRIILSRLRNAGIAKIETERSSN-AQL------TVTIHTAKPGIVIGKGGSSVDQL-REELEK--------RF-GN----R-VR---ISIQEIKQPELDAQLVAENIASQIERRISYKRAMKQSILRTMRAGAKGIRLYAGGRL-RGAEMARREQDREGR----VPL--HTLRADINFGRA---TAKTTFGAI------GIKV-WIYKDQ--ISPAQRRVAPVVEE-------------------
>13_2_20cm_2_scaffold_49347_3
-----------LGHKVHPN--AFRLGVFRPWEANWFAN-PKDYTNMLHEDLEMRRIILARLRNAGIAKIETERSSN-AQL------TVTIHTAKPGIVIGKGGSSVDQL-REDLEK--------RF-GN----R-VR---ISIQEIKQPELDAQLVAENIASQIERRISYKRAMKQSILRTMRAGAKGIRLYAGGRL-RGAEMARREQDREGR----VPL--HTLRADIDFGRA---TAKTTFGAI------GIKV-WIYKDQ--MSPAQRRLPPTPEAEPLPNPPEPVTPQAELIEA
>13_1_40cm_scaffold_2233_23
-----------LGHKVHPN--AFRLGFFRPWEANWFAN-PKDYTKMLHEDLEMRRVILARLRNAGIAKIETERSSN--QL------TVTIHTAKPGIVIGKGGSSVDQL-REDLEK--------RF-GN----R-VR---ISIQEIKQPELDAQLVAENIASQIERRISYKRAMKQSILRTMRAGAKGIRLYAGGRL-RGAEMARREQDREGR----VPL--HTLRADIDFGRA---TAKTTFGAI------GIKV-WIYKDQ--IS-------------------------------
>13_1_40cm_4_scaffold_5371_19
-----------LGHKVHPN--AFRLGFFRPWEANWFAN-PKDYTKMLHEDLEMRRVILARLRNAGIAKIETERSSN--QL------TVTIHTAKPGIVIGKGGSSVDQL-REDLEK--------RF-GN----R-VR---ISIQEIKQPELDAQLVAENIASQIERRISYKRAMKQSILRTMRAGAKGIRLYAGGRL-RGAEMARREQDREGR----VPL--HTLRADIDFGRA---TAKTTFGAI------GIKV-WIYKDQ--IS-------------------------------
>13_1_40cm_3_scaffold_8211_26
-----------LGHKVHPN--AFRLGFFRPWEANWFAN-PKDYTKMLHEDLEMRRVILARLRNAGIAKIETERSSN--QL------TVTIHTAKPGIVIGKGGSSVDQL-REDLEK--------RF-GN----R-VR---ISIQEIKQPELDAQLVAENIASQIERRISYKRAMKQSILRTMRAGAKGIRLYAGGRL-RGAEMARREQDREGR----VPL--HTLRADIDFGRA---TAKTTFGAI------GIKV-WIYKDQ--IS-------------------------------
>13_1_20cm_2_scaffold_3828_13
-----------LGHKVHPN--AFRLGFFRPWEANWFAN-PKDYTKMLHEDLEMRRVILARLRNAGIAKIETERSSN--QL------TVTIHTAKPGIVIGKGGSSVDQL-REDLEK--------RF-GN----R-VR---ISIQEIKQPELDAQLVAENIASQIERRISYKRAMKQSILRTMRAGAKGIRLYAGGRL-RGAEMARREQDREGR----VPL--HTLRADIDFGRA---TAKTTFGAI------GIKV-WIYKDQ--IS-------------------------------
>13_1_40cm_2_scaffold_12191_10
-----------LGHKVHPN--AFRLGFFRPWEANWFAN-PKDYTKMLHEDLEMRRVILARLRNAGIAKIETERSSN--QL------TVTIHTAKPGIVIGKGGSSVDQL-REDLEK--------RF-GN----R-VR---ISIQEIKQPELDAQLVAENIASQIERRISYKRAMKQSILRTMRAGAKGIRLYAGGRL-RGAEMARREQDREGR----VPL--HTLRADIDFGRA---TAKTTFGAI------GIKV-WIYKDQ--IS-------------------------------
>CSP1-4_Chloroflexi
-----------MGHKVHPY--GFRLGVSRTWNAKWYAG--KGYAALLQEDIAIRQLITRRLANASVSGVEVERGIN--HV------TVTIHTAKPGIVIGKGGQNVEAL-RQQIGR--------LT-TR----K-VK---LEIKEIRQPELDAILVAANIAQQLSRRIAFKKAMKQAVQRTMKAGAKGVKVNVAGRL-GGSEMARREWEKEGR----VPL--GTLRADISYGQV---LARTTYGAI------GVKV-WIYRGD--IM-------------------------------
>13_1_40cm_4_scaffold_158775_3
-----------MGHKVHPY--GFRLGVTRTWTAKWYHD--KEYTALLSEDIAIRQLVEKRLANASVSGLEIERNFG--QV------TVTVHTAKPGIVIGKGGQNVEIL-RQQIGA--------LT-KR----K-VK---LEIKEIRQPELDAYLVATNISQQLSRRIAFKKAMKQSIQRSMKAGAKGVKIMVSGRL-GGAEMSRREWDREGR----IPL--GTLRADISYGQV---HAHTTYGRI------GVKV-WIYRGD--IP-------------------------------
>13_1_20cm_2_scaffold_178830_2
-----------MGHKVHPY--GFRLGVTRTWTAKWYHD--KEYTALLTEDIAIRQLVDKRLSNASVSGLEIERNFG--QV------TVTVHTAKPGIVIGKGGQNVEIL-RQQIGA--------LT-KR----K-VK---LEIKEIRQPELDAYLVATNISQQLSRRIAFKKAMKQSIQRSMKAGAKGVKIMVSGRL-GGAEMSRREWDREGR----IPL--GTLRADISYGQV---HAHTTYGRI------GVKV-WIYRGD--VT-------------------------------
>13_1_40cm_2_scaffold_125780_3
-----------MGHKVHPY--GFRLGVTRTWTAKWYHD--KEYTALLTEDIAIRQLVEKRLANASVSGLEIERNFG--QV------TVTVHTAKPGIVIGKGGQNVEIL-RQQIGA--------LT-KR----K-VK---LEIKEIRQPELDAYLVATNISQQLSRRIAFKKAMKQSIQRSMKAGAKGVKIMVSGRL-GGAEMSRREWDREGR----IPL--GTLRADISYGQV---HAHTTYGRI------GVKV-WIYRGD--VT-------------------------------
>13_1_20cm_4_scaffold_57207_4
-----------MGRKVHPY--GFRLGVSRTWTAKWYAD--KEYTDLLKEDIGIRKLVEKRLANASVSGVEIERGIN--HV------TVTIHTAKPGIVIGKGGANVEIL-RQQIGG--------LT-KR----R-VK---LEIKEIRQPELDAHLVAMNIAGQLSRRIAFKKAMKQAIQRSMKAGAKGVRIAVAGRL-GGSEMGRREWDREGR----IPL--GTLRADISYGQI---HAHTTYGRI------GVKV-WIYRGD--FA-------------------------------
>13_1_20cm_3_scaffold_53819_8
-----------MGHKVHPY--GFRLGVSRTWTAKWYAD--KEYTTLLQEDIKIRSLVDKRLANASVSQVEIERGIN--HV------TVTVHTAKPGIVIGKGGQNVEVL-RQQIGA--------LS-KR----K-VK---LEIKEIRQPELDAHLVAMNIAQQLTRRIAFKKAMKQAIQRSMKAGAKGVRIAVAGRL-GGSEMGRREWDREGR----IPL--GTLRADISYGQV---HAHTTYGRI------GVKV-WIYRGD--IP-------------------------------
>13_1_20cm_4_scaffold_137621_3
-----------MGHKVHPY--GFRLGVSRTWTAKWYAD--KEYTTLLQEDIKVRSLVDKRLANASVSQVEIERGIN--HV------TVTVHTAKPGIVIGKGGQNVEVL-RQQIGA--------LS-KR----K-VK---LEIKEIRQPELDAHLVAMNIAQQLTRRIAFKKAMKQAIQRSMKAGAKGVRIAVAGRL-GGSEMGRREWDREGR----IPL--GTLRADISYGQV---HAHTTYGRI------GVKV-WIYRGD--IP-------------------------------
>13_1_40cm_2_scaffold_170391_3
-----------MGHKVHPY--GFRLGVSRTWSAKWYAD--KEYTALLQEDIAVRQLVEKRLANASVSGVEIERGIN--HV------TVTIHTAKPGIVIGKGGANVEIL-RSQIGA--------LT-RR----K-VK---LEIKEIRQPELDAYLVALNIAQQLSRRIAFKKAMKQAIQRTMKAGAKGVKIAVAGRL-GGSEMGRREWDREGR----IPL--GTLRADISYGQV---HAHTTYGRI------GVKV-WIYRGD--VQ-------------------------------
>13_1_40cm_2_scaffold_97595_3
-----------MGHKVHPY--GFRLGVSRTWTAKWYAD--KEYTALLQEDIAVRQLVEKRLANASVSGVEIERGIN--HV------TVTIHTAKPGIVIGKGGANVEIL-RNQIGA--------LT-RR----K-VK---LEIKEIRQPELDAYLVAMNIAQQLSRRIAFKKAMKQAIQRTMKAGAKGVKIAVAGRL-GGSEMGRREWDREGR----IPL--GTLRADISYGQV---HAHTTYGRI------GVKV-WIYRGD--VQ-------------------------------
>13_2_20cm_2_scaffold_34584_6
-----------MGHKVHPY--GFRLGVSRTWTAKWYRD--KEYTELLQEDIAIRQLVARRLANASVSMVEIERGIN--HV------TVTIHTAKPGIVIGKGGANVEVL-RQQIGA--------LS-KS----K-VK---LEIKEIRQPELDAYLVATNIAQQLSRRIAFKKAMKQAIQRTMKAGAKGVKIAVAGRL-GGSEMGRREWDREGR----IPL--GTLRADISYGQV---HAHTTYGRI------GVKV-WIYRGD--IAPERAPRELAATGSAAAAGAA*----------
>13_1_40cm_4_scaffold_111922_4
-----------MGHKVHPY--GFRLGVSRTWTAKWYRD--KEYTELLQEDIAIRTLVARRLANASVSMVEIERGIN--HV------TVTIHTAKPGIVIGKGGANVEVL-RQQIGA--------LS-KS----K-VK---LEIKEIRQPELDAYLVATNIAQQLSRRIAFKKAMKQSIQRTMKAGAKGVKIAVAGRL-GGSEMGRREWDKEGR----IPL--GTLRADISYGQV---HAHTTYGRI------GVKV-WIYRGD--VA-------------------------------
>13_1_20cm_4_scaffold_55218_4
-----------MGHKVHPY--GFRLGVSRTWTAKWYRD--KEYTELLQEDIAIRTLVGRRLANASVSMVEIERGIN--HV------TVTIHTAKPGIVIGKGGANVEVL-RQQIGA--------LS-KS----K-VK---LEIKEIRQPELDAYLVATNIAQQLSRRIAFKKAMKQSIQRTMKAGAKGVKIAVAGRL-GGSEMGRREWDKEGR----IPL--GTLRADISYGQV---HAHTTYGRI------GVKV-WIYRGD--VP-------------------------------
>13_1_40cm_2_scaffold_18770_7
-----------MGHKVHPY--GFRLGVSRTWTAKWYRD--KEYTELLQEDIAIRTLVGRRLANASVSMVEIERGIN--HV------TVTIHTAKPGIVIGKGGANVEVL-RQQIGA--------LS-KS----K-VK---LEIKEIRQPELDAYLVATNIAQQLSRRIAFKKAMKQSIQRTMKAGAKGVKIAVAGRL-GGSEMGRREWDKEGR----IPL--GTLRADISYGQV---HAHTTYGRI------GVKV-WIYRGD--VA-------------------------------
>13_1_40cm_3_scaffold_6029_10
-----------MGHKVHPY--GFRLGVSRTWTAKWYRD--KEYTELLQEDIAIRTLVGRRLANASVSMVEIERGIN--HV------TVTIHTAKPGIVIGKGGANVEVL-RQQIGA--------LS-KS----K-VK---LEIKEIRQPELDAYLVATNIAQQLSRRIAFKKAMKQSIQRTMKAGAKGVKIAVAGRL-GGSEMGRREWDKEGR----IPL--GTLRADISYGQV---HAHTTYGRI------GVKV-WIYRGD--VA-------------------------------
>13_1_40cm_4_scaffold_44937_3
-----------VGHKVHPL--GFRLGSTKTWAAKWYAG--KEYANLVKEDADLRRSIKERFRDAGVAKIEIERSVN--QV------TVTIHTAKPGVVIGKGGAKVEEL-RQFLGR--------TT-GK----S-VK---VNIVEIRFPEVDAQLIADSIAQQLEKRVSFRKVLKQAVSRSMKAGAKGVRVAVAGRL-GGAEMARREWEREGR----VPL--HTLRADIEFGRA---TAVTTFGTI------GVKA-WVYRGD--IV-------------------------------
>13_1_40cm_scaffold_8292_9
-----------MGHKVHPL--GFRLGTSKTWAAKWYAD--KEYANLVKEDAELRRSIKERFRDAGVAKIEIERSVN--QV------TVTIHTAKPGVVIGKGGAKVEEL-RQTLGK--------RT-GK----T-VK---VNIVEIRMPEVDAQLIADSIAQQLEKRVSFRKVLKQAVTRAMKGGAKGVRVAVAGRL-GGAEMARREWEREGR----VPL--HTLRADIEFGRS---TAVTTFGTI------GVKA-WIYRGD--II-------------------------------
>13_1_40cm_4_scaffold_1161_37
-----------MGHKVHPL--GFRLGTSKTWAAKWYAD--KEYANLVKEDAELRRSIKERFRDAGVAKIEIERSVN--QV------TVTIHTAKPGVVIGKGGAKVEEL-RQTLGK--------RT-GK----T-VK---VNIVEIRMPEVDAQLIADSIAQQLEKRVSFRKVLKQAVTRAMKGGAKGVRVAVAGRL-GGAEMARREWEREGR----VPL--HTLRADIEFGRS---TAVTTFGTI------GVKA-WIYRGD--II-------------------------------
>13_1_20cm_2_scaffold_18131_5
-----------MGHKVHPL--GFRLGTSKTWAAKWYAD--KEYANLVKEDAELRRSIKERFRDAGVAKIEIERSVN--QV------TVTIHTAKPGVVIGKGGAKVEEL-RQTLGK--------RT-GK----T-VK---VNIVEIRMPEVDAQLIADSIAQQLEKRVSFRKVLKQAVTRAMKGGAKGVRVAVAGRL-GGAEMARREWEREGR----VPL--HTLRADIEFGRS---TAVTTFGTI------GVKA-WIYRGD--II-------------------------------
>13_1_40cm_2_scaffold_5139_9
-----------MGHKVHPL--GFRLGTSKTWAAKWYAD--KEYANLVKEDAELRRSIKERFRDAGVAKIEIERSVN--QV------TVTIHTAKPGVVIGKGGAKVEEL-RQTLGK--------RT-GK----T-VK---VNIVEIRMPEVDAQLIADSIAQQLEKRVSFRKVLKQAVTRAMKGGAKGVRVAVAGRL-GGAEMARREWEREGR----VPL--HTLRADIEFGRS---TAVTTFGTI------GVKA-WIYRGD--II-------------------------------
>13_1_20cm_4_scaffold_8138_6
-----------MGQKVHPL--GFRLGFVKTWNAKWYAG-SKNYPVLLKEDGTIRAAIRARLRDAAISRIDIERSTN--QV------TVTIHTAKPGVVIGKGGAKVEEL-RQVLGK--------TT-GK----A-VK---VNIFEIRYPELDAVLIAENVAQQLERRVSFRKVLKQTVLRSMKSGAKGVRVAVAGRL-GGAEMSRREWEREGR----VPL--HTLRADIEFGRA---IAKTTFGTI------GVKA-WVYKGD--IE-------------------------------
>13_1_40cm_scaffold_142620_4
-----------MGQKVHPL--GFRLGFVKTWNAKWYAG-SKNYPVLLKEDVTIRAAIRARLRDAAISRIDIERSTN--QV------TVTIHTAKPGVVIGKGGAKVEEL-RQVLGK--------TT-GK----A-VK---VNIFEIRYPELDAVLIAENVAQQLERRVSFRKVLKQTVLRSMKSGAKGVRVAVAGRL-GGAEMSRREWEREGR----VPL--HTLRADIEFGRA---IAKTTFGTI------GVKA-WVYKGD--IE-------------------------------
>13_1_40cm_3_scaffold_189118_7
-----------MGQKVHPL--GFRLGFVKTWNAKWYAG-SKNYPVLLKEDVTIRAAIRARLRDAAISRIDIERSTN--QV------TVTIHTAKPGVVIGKGGAKVEEL-RQVLGK--------TT-GK----A-VK---VNIFEIRYPELDAVLIAENVAQQLERRVSFRKVLKQTVLRSMKSGAKGVRVAVAGRL-GGAEMSRREWEREGR----VPL--HTLRADIEFGRA---IAKTTFGTI------GVKA-WVYKGD--IE-------------------------------
>13_1_40cm_4_scaffold_355149_1
-----------MGQKVHPL--GFRLGFVKTWNAKWYAG-SKNYPVLLKEDVTIRAAIRARLRDAAISRIDIERSTN--QV------TVTIHTAKPGVVIGKGGAKVEEL-RQVLGK--------TT-GK----A-VK---VNIFEIRYPELDAVLIAENVAQQLERRVSFRKVLKQTVLRSMKSGAKGVRVAVAGRL-GGAEMSRREWEREGR----VPL--HTLRADIEFGRA---IAKTTFGTI------GVKA-WVYKGD--IE-------------------------------
>13_1_40cm_2_scaffold_111512_4
-----------MGQKTHPI--GFRLGFTKTWNAKWYAN-RKNYPGLLREDITIRDAIRARLRDAAIARIDIERSTN--QV------TVTIQTAKPGVVIGKGGAKVEEL-RQVLGK--------TT-GK----M-VK---VNIFEIRYPELDANLIAENVAQQLERRVSFRKVLKQTVQRSMKAGAKGVRVAVAGRL-GGAEMSRREWEREGR----VPL--HSLRADIEFGRA---IAKTTYGTI------GVKA-WIYRGE--VE-------------------------------
>13_1_40cm_4_scaffold_23768_9
-----------MGQKTHPI--GFRLGFTKTWNAKWYAN-RKNYPGLLREDITIRDAIRARLRDAAIARIDIERSTN--QV------TVTIQTAKPGVVIGKGGAKVEEL-RQVLGK--------TT-GK----M-VK---VNIFEIRYPELDANLIAENVAQQLERRVSFRKVLKQTVQRSMKAGAKGVRVAVAGRL-GGAEMSRREWEREGR----VPL--HSLRADIEFGRA---IAKTTYGTI------GVKA-WIYRGE--VE-------------------------------
>13_1_40cm_scaffold_145617_7
-----------MGQKTHPI--GYRLGFTKTWNAKWYAN-HKAYPVLLKEDISIRTAIRSRLRDAAIARIEIERSAN--QV------TVTIQTAKPGVVIGKGGAKVEEL-RQVLGK--------MT-GK----M-VK---VNIFEIRLPELDANLIAENVAQQLERRVSFRKVLKQTVSRSMKAGAKGVRVAVAGRL-GGAEMSRREWEREGR----VPL--HTLRADIEFGRA---IAKTTYGTI------GVKA-WVYKGD--VE-------------------------------
>13_1_20cm_2_scaffold_198283_2
-----------VGQKTHPI--GYRLGFTKTWNAKWYAN-HKAYPVLLKEDVSIRTAIRSRLRDAAIARIEIERSAN--QV------TVTIQTAKPGVVIGKGGAKVEEL-RQVLGK--------MT-GK----M-VK---VNIFEIRLPELDANLIAENVAQQLERRVSFRKVLKQTVSRSMKAGAKGVRVAVAGRL-GGAEMSRREWEREGR----VPL--HTLRADIEFGRA---IAKTTYGTI------GVKA-WVYKGD--VE-------------------------------
>13_1_40cm_2_scaffold_139597_4
-----------VGQKTHPI--GYRLGFTKTWNAKWYAN-HKAYPVLLKEDVSIRTAIRSRLRDAAIARIEIERSAN--QV------TVTIQTAKPGVVIGKGGAKVEEL-RQVLGK--------MT-GK----M-VK---VNIFEIRLPELDANLIAENVAQQLERRVSFRKVLKQTVSRSMKAGAKGVRVAVAGRL-GGAEMSRREWEREGR----VPL--HTLRADIEFGRA---IAKTTYGTI------GVKA-WVYKGD--VE-------------------------------
>13_1_40cm_scaffold_165599_2
-----------VGQKTHPI--GYRLGFTKTWNAKWYAN-HKAYPVLLKEDVSIRTAIRARLRDAAIARIDIERSAN--QV------TVTIQTAKPGVVIGKGGAKVEEL-RQVLGK--------MT-GK----M-VK---VNIFEIRLPELDANLIAENVAQQLERRVSFRKVLKQTVSRSMKAGAKGVRVAVAGRL-GGAEMSRREWEREGR----VPL--HTLRADIEFGRA---IAKTTYGTI------GVKA-WVYKGD--VE-------------------------------
>13_1_40cm_4_scaffold_97552_4
-----------VGQKTHPI--GYRLGFTKTWNAKWYAN-HKAYPVLLKEDVSIRTAIRARLRDAAIARIDIERSAN--QV------TVTIQTAKPGVVIGKGGAKVEEL-RQVLGK--------MT-GK----M-VK---VNIFEIRLPELDANLIAENVAQQLERRVSFRKVLKQTVSRSMKAGAKGVRVAVAGRL-GGAEMSRREWEREGR----VPL--HTLRADIEFGRA---IAKTTYGTI------GVKA-WVYKGD--VE-------------------------------
>13_2_20cm_2_scaffold_27112_2
-----------VGQKTHPI--GYRLGFTKTWNAKWYAN-HKAYPVLLKEDVSIRTTIRARLRDAAIARIDIERSAN--QV------TVTIQTAKPGVVIGKGGAKVEEL-RQVLGK--------MT-GK----M-VK---VNIFEIRLPELDANLIAENVAQQLERRVSFRKVLKQTVSRSMKAGAKGVRVAVAGRL-GGAEMSRREWEREGR----VPL--HTLRADIEFGRA---IAKTTYGTI------GVKA-WVYKGD--VEPSPRQVAPAATPARAGA*-------------
>13_1_40cm_3_scaffold_7120_3
-----------VGQKTHPI--GYRLGFTKTWNAKWYAN-HKAYPVLLKEDVSIRTSIRSRLRDAAIARIDIERSAN--QV------TVTIQTAKPGVVIGKGGAKVEEL-RQVLGK--------MT-GK----M-VK---VNIFEIRLPELDANLIAENVAQQLERRVSFRKVLKQTVSRSMKAGAKGVRVAVAGRL-GGAEMSRREWEREGR----VPL--HTLRADIEFGRA---IAKTTYGTI------GVKA-WVYKGD--VE-------------------------------
>13_2_20cm_2_scaffold_156342_3
-----------VGQKTHPI--GFRLGFTKTWNAKWYAN-SRAYRELLKEDITIRSAIRARLRDAAIARIDIERSTN--QV------TVTIQTAKPGVVIGKGGAKVEEL-RQILGK--------TT-GK----M-VK---VNIFEIRYPELDANLIAENVAQQLERRVSFRKVLKQTVQRSMKSGAKGVRVAVSGRL-GGAEMSRREWEREGR----VPL--HTLRGDIEFGRA---TAKTTYGTI------GVKA-WVYKGD--IEPAPRQVTQNAPATAGRVA*------------
>13_2_20cm_scaffold_57790_4
-----------VGQKTHPI--GFRLGFTKTWNAKWYAN-SRAYRELLKEDITIRSAIRARLRDAAIARIDIERSTN--QV------TVTIQTAKPGVVIGKGGAKVEEL-RQILGK--------TT-GK----M-VK---VNIFEIRYPELDANLIAENVAQQLERRVSFRKVLKQTVQRSMKSGAKGVRVAVSGRL-GGAEMSRREWEREGR----VPL--HTLRGDIEFGRA---TAKTTYGTI------GVKA-WVYKGD--IEPAPRQVTQNAPATAGRVA*------------
>13_2_20cm_scaffold_136556_2
-----------VGQKTHPI--GFRLGFTKTWHAKWFAN-SRTYRTLLKEDIAIRSSIRSRLRDAAIARIDIERSAN--QV------TVTIQTAKPGVVIGKGGAKVEEL-RQVLGK--------MT-GK----M-VK---VNIFEIRYPELDANLIAENVAQQLERRVSFRKVLKQTVQRSMKAGAKGVRVAVSGRL-GGAEMSRREWEREGR----VPL--HTLRGDIEFGRA---IAKTTYGTI------GVKA-WVYKGE--IEPTPRQVTQTAPAAAGRVA*------------
>13_1_20cm_3_scaffold_7047_5
-----------VGQKTHPI--GFRLGFTKTWHAKWFAN-SRTYRVLLKEDIAIRSSIRSRLRDAAIARIDIERSAN--QV------TVTIQTAKPGVVIGKGGAKVEEL-RQVLGK--------MT-GK----M-VK---VNIFEIRYPELDANLIAENVAQQLERRVSFRKVLKQTVQRSMKAGAKGVRVAVSGRL-GGAEMSRREWEREGR----VPL--HTLRGDIEFGRA---TAKTTYGTI------GVKA-WIYKGE--IE-------------------------------
>13_1_40cm_scaffold_16577_14
-----------MGQKTHPV--GFRLGFTKTWHAKWYAN-HKGYPLLLKEDVAIRDTIRGRLRDAAIARIDIERSAN--QV------TVTIQTAKPGVVIGKGGAKVEEL-RQVLGK--------MT-GK----M-VK---VNIFEIRYPELDAYLIAENVAQQLERRVSFRKVLKQTVQRSMKAGAKGVRVAVAGRL-GGAEMSRREWEREGR----VPL--HTLRADIEFGRA---TAKTTFGTI------GVKA-WIYKGD--VE-------------------------------
>13_1_40cm_4_scaffold_47306_2
-----------MGQKTHPV--GFRLGFTKTWHAKWYAN-HKGYPLLLKEDIAIRDTIRGRLRDAAIARIDIERSAN--QV------TVTIQTAKPGVVIGKGGAKVEEL-RQVLGK--------MT-GK----M-VK---VNIFEIRYPELDAYLIAENVAQQLERRVSFRKVLKQTVQRSMKAGAKGVRVAVAGRL-GGAEMSRREWEREGR----VPL--HTLRADIEFGRA---TAKTTFGTI------GVKA-WIYKGD--VE-------------------------------
>13_1_40cm_2_scaffold_4809_17
-----------MGQKTHPV--GFRLGFTKTWHAKWYAN-HKGYPLLLKEDIAIRDTIRGRLRDAAIARIDIERSAN--QV------TVTIQTAKPGVVIGKGGAKVEEL-RQVLGK--------MT-GK----M-VK---VNIFEIRYPELDAYLIAENVAQQLERRVSFRKVLKQTVQRSMKAGAKGVRVAVAGRL-GGAEMSRREWEREGR----VPL--HTLRADIEFGRA---TAKTTFGTI------GVKA-WIYKGD--VE-------------------------------
>13_1_40cm_3_scaffold_53533_5
-----------MGQKTHPV--GFRLGFTKTWHAKWYAN-HKGYPLLLKEDIAIRDTIRGRLRDAAIARIDIERSAN--QV------TVTIQTAKPGVVIGKGGAKVEEL-RQVLGK--------MT-GK----M-VK---VNIFEIRYPELDAYLIAENVAQQLERRVSFRKVLKQTVQRSMKAGAKGVRVAVAGRL-GGAEMSRREWEREGR----VPL--HTLRADIEFGRA---TAKTTFGTI------GVKA-WIYKGD--VE-------------------------------
>13_1_40cm_4_scaffold_40597_3
-----------MGQKTHPV--GFRLGFTKTWNAKWYAN-HKGYPVLLKEDVAIRDTIRGRLRDAAIARIDIERSAN--QV------TVTIQTAKPGVVIGKGGAKVEEL-RQVLGK--------MT-AK----M-VK---VNIFEIRYPELDAYLIAENVAQQLERRVSFRKVLKQTVQRSMKAGAKGVRVAVSGRL-GGAEMSRREWEREGR----VPL--HTLRADIEFGRA---IAKTTFGTI------GVKA-WIYKGD--VE-------------------------------
>13_1_40cm_3_scaffold_229407_2
-----------MGQKTHPV--GFRLGFTKTWNAKWYAN-HKGYPVLLKEDVAIRSTIRGRLRDAAIARIDIERSAN--QV------TVTIQTAKPGVVIGKGGAKVEEL-RQVLGK--------MT-GK----M-VK---VNIFEIRYPELDAYLIAENVAQQLERRVSFRKVLKQTVQRSMKAGAKGVRVAVSGRL-GGAEMSRREWEREGR----VPL--HTLRADIEFGRA---IAKTTFGTI------GVKA-WIYKGD--VE-------------------------------
>13_1_40cm_2_scaffold_132988_1
-----------MGQKTHPV--GFRLGFTKTWNAKWYAN-HKAYPVLLKEDVAIRDAIRGRLRDAAIARIDIERSAN--QV------TVTIQTAKPGVVIGKGGAKVEEL-RQVLGK--------MT-GK----M-VK---VNIFELRYPELDAYLIAENVAQQLERRVSFRKVLKQTVQRSMKAGAKGVRVAVSGRL-GGAEMSRREWEREGR----VPL--HTLRADIEFGRA---IAKTTFGTI------GVKA-WIYKGD--VE-------------------------------
>13_1_40cm_scaffold_17898_6
-----------MGQKTHPV--GFRLGFTKTWNAKWYAN-HKAYPVLLKEDVAIRDAIRGRLRDAAIARIDIERSAN--QV------TVTIQTAKPGVVIGKGGAKVEEL-RQVLGK--------MT-GK----M-VK---VNIFELRYPELDAYLIAENVAQQLERRVSFRKVLKQTVQRSMKAGAKGVRVAVSGRL-GGAEMSRREWEREGR----VPL--HTLRADIEFGRA---IAKTTFGTI------GVKA-WIYKGD--VE-------------------------------
>13_2_20cm_scaffold_117378_1
----------------HPI--GFRLGFTKTWNAKWFAN-KKNYPVLLKEDIGIRNAIRGRLRDAAIARIDIERSAN--QV------TVTIQTAKPGVVIGKGGAKVEEL-RQVLGK--------MT-GK----M-VK---VNIFEIRYPELDAYLIAENVAQQLERRVSFRKVLKQTVQRSMKAGAKGVRVAVSGRL-GGAEMSRREWEREGR----VPL--HTLRADIEFGRA---IAKTTFGTI------GVKA-WIYKGD--VEPTPRQVTQAGPATARAGA*------------
>13_1_40cm_scaffold_10098_7
-----------VGQKTHPI--GFRLGFTKTWNAKWFAN-KKNYPVLLKEDIGIRSAIRNRLRDAAIARIDIERSAN--QV------TVTIQTAKPGVVIGKGGAKVEEL-RQVLGK--------MT-GK----M-VK---VNIFEIRYPELDAYLIAENVAQQLERRVSFRKVLKQTVQRSMKSGAKGVRVAVSGRL-GGAEMSRREWEREGR----VPL--HTLRGDIEFGRA---IAKTTFGTI------GVKA-WVYKGE--IE-------------------------------
>13_1_40cm_4_scaffold_35585_4
-----------VGQKTHPI--GFRLGFTKTWNAKWFAN-KKNYPVLLKEDIGIRSAIRNRLRDAAIARIDIERSAN--QV------TVTIQTAKPGVVIGKGGAKVEEL-RQVLGK--------MT-GK----M-VK---VNIFEIRYPELDAYLIAENVAQQLERRVSFRKVLKQTVQRSMKSGAKGVRVAVSGRL-GGAEMSRREWEREGR----VPL--HTLRGDIEFGRA---IAKTTFGTI------GVKA-WVYKGE--IE-------------------------------
>13_1_40cm_3_scaffold_188323_1
---------DLVGQKTHPI--GFRLGFTKTWNAKWFAN-KKNYPVLLKEDIGIRSAIRNRLRDAAIARIDIERSAN--QV------TVTIQTAKPGVVIGKGGAKVEEL-RQVLGK--------MT-GK----M-VK---VNIFEIRYPELDAYLIAENVAQQLERRVSFRKVLKQTVQRSMKSGAKGVRVAVSGRL-GGAEMSRREWEREGR----VPL--HTLRGDIEFGRA---IAKTTFGTI------GVKA-WVYKGE--IE-------------------------------
>13_1_20cm_2_scaffold_67068_2
-----------VGQKTHPI--GFRLGFTKTWNAKWYAN-KKNYPVLLKEDIGIRNAIRGRLRDAAIARIDIERSAN--QV------TVTIQTAKPGVVIGKGGAKVEEL-RQVLGK--------MT-GK----M-VK---VNIFEIRYPELDAYLIAENVAQQLERRVSFRKVLKQTVQRSMKSGAKGVRVAVSGRL-GGAEMSRREWEREGR----VPL--HTLRGDIEFGRA---IAKTTYGTI------GVKA-WVYKGE--IE-------------------------------
>13_1_40cm_2_scaffold_68387_8
-----------VGQKTHPI--GFRLGFTKTWNAKWYAN-KKNYPVLLKEDIGIRNAIRGRLRDAAIARIDIERSAN--QV------TVTIQTAKPGVVIGKGGAKVEEL-RQVLGK--------MT-GK----M-VK---VNIFEIRYPELDAYLIAENVAQQLERRVSFRKVLKQTVQRSMKSGAKGVRVAVSGRL-GGAEMSRREWEREGR----VPL--HTLRGDIEFGRA---IAKTTYGTI------GVKA-WVYKGE--IE-------------------------------
>13_1_40cm_3_scaffold_47697_7
-----------LGQKTHPI--GFRLGFTKTWNAKWYAN-KKNYPVLLKEDIGIRNAIRGRLRDAAIARIDIERSAN--QV------TVTIQTAKPGVVIGKGGAKVEEL-RQVLGK--------MT-GK----M-VK---VNIFEIRYPELDAYLIAENVAQQLERRVSFRKVLKQTVQRSMKSGAKGVRVAVSGRL-GGAEMSRREWEREGR----VPL--HTLRGDIEFGRA---IAKTTYGTI------GVKA-WVYKGE--IE-------------------------------
>13_1_40cm_4_scaffold_23116_7
-----------LGQKTHPI--GFRLGFTKTWNAKWYAN-KKNYPVLLKEDIGIRNAIRGRLRDAAIARIDIERSAN--QV------TVTIQTAKPGVVIGKGGAKVEEL-RQVLGK--------MT-GK----M-VK---VNIFEIRYPELDAYLIAENVAQQLERRVSFRKVLKQTVQRSMKSGAKGVRVAVSGRL-GGAEMSRREWEREGR----VPL--HTLRGDIEFGRA---IAKTTYGTI------GVKA-WVYKGE--IE-------------------------------
>13_2_20cm_2_scaffold_5982_7
-----------MGQKTHPI--GFRLGFTKTWNAKWFAN-KKNYPVLLKEDIGIRNAIRGRLRDAAIARIDIERSAN--QV------TVTIQTAKPGVVIGKGGAKVEEL-RQVLGK--------MT-GK----M-VK---VNIFEIRYPELDSYLIAENVAQQLERRVSFRKVLKQTVQRSMKSGAKGVRVAVSGRL-GGAEMSRREWEREGR----VPL--HTLRGDIEFGRA---TAKTTFGTI------GVKA-WVYKGE--IEPAPRQVTQPNAPAAAPQRPPAPPAPPAAPVP
>13_1_40cm_3_scaffold_120488_4
-----------LGQKTHPI--GFRLGFTKTWNAKWFAN-KKNYPVLLKEDVGIRNAIRGRLRDAAIARIDIERSAN--QV------TVTIQTAKPGVVIGKGGAKVEEL-RQVLGK--------MT-GK----M-VK---VNIFEIRYPELDAYLIAENVAQQLERRVSFRKVLKQTVQRSMKSGAKGVRVAVSGRL-GGAEMSRREWEREGR----VPL--HTLRGDIEFGRA---TAKTTYGTI------GVKA-WVYKGE--IE-------------------------------
>13_1_40cm_4_scaffold_71257_4
-----------MGQKTHPI--GFRLGFTKTWNAKWFAN-KKNYPVLLKEDIGIRNAIRGRLRDAAIARIDIERSAN--QV------TVTIQTAKPGVVIGKGGAKVEEL-RQVLGK--------MT-GK----M-VK---VNIFEIRYPELDAYLIAENVAQQLERRVSFRKVLKQTVQRSMKSGAKGVRVAVSGRL-GGAEMSRREWEREGR----VPL--HTLRGDIEFGRA---TAKTTYGTI------GVKA-WVYKGE--IE-------------------------------
>13_1_20cm_4_scaffold_98119_2
-----------LGQKTHPI--GFRLGFTKTWNAKWFAN-KKNYPVLLKEDIGIRNAIRGRLRDAAIARIDIERSAN--QV------TVTIQTAKPGVVIGKGGAKVEEL-RQVLGK--------MT-GK----M-VK---VNIFEIRYPELDAYLIAENVAQQLERRVSFRKVLKQTVQRSMKSGAKGVRVAVSGRL-GGAEMSRREWEREGR----VPL--HTLRGDIEFGRA---TAKTTYGTI------GVKA-WVYKGE--IE-------------------------------
>13_1_20cm_3_scaffold_16024_14
-----------LGQKTHPI--GFRLGFTKTWNAKWFAN-KKNYPVLLKEDIGIRNAIRGRLRDAAIARIDIERSAN--QV------TVTIQTAKPGVVIGKGGAKVEEL-RQVLGK--------MT-GK----M-VK---VNIFEIRYPELDAYLIAENVAQQLERRVSFRKVLKQTVQRSMKSGAKGVRVAVSGRL-GGAEMSRREWEREGR----VPL--HTLRGDIEFGRA---TAKTTYGTI------GVKA-WVYKGE--IE-------------------------------
>13_1_20cm_full_scaffold_191028
-----------MGQKANPI--GNRLGIIRGWESNWYGN-KKDFATKLIEDNKIRTYLNARINKGGISKIVIERTLG--KL------IVTIHTSKPGIIIGKGGGEVDRI-KEELKK--------LT-GK----DDVQ---INILEIRRPELDAMIVADTIARQIENRINYKRAIKMAIASALRMGAEGIKVKVSGRL-GGAEIARTEEIKQGR----TPL--HTFRMDIDYANV---FALTVYGKI------GIKV-WICKGE--VL-------------------------------
>13_1_20cm_full_scaffold_202078
-----------MGQKANPI--GNRLGIIRGWESNWYGN-KKDFASKLIEDNKIRTYLNARINKGGIAKIVIERTLN--KL------IVTIHTSKPGIIIGKGGGEVDRI-KEELKK--------LT-GK----EDVQ---INILEIRRPELDANIVGDTIARQIENRINYKRAIKMAIASALRMGAEGIKVKVSGRL-GGAEIARTEEIKQGR----VPL--HTFRMDIDYANV---FALTVYGKI------GIKV-WICKGE--VL-------------------------------
>BARIO_Candidatus_Amoebophilus_asiaticus_5a2
-----------MGQKVNPN--SLRIGYIKGWESNWFSS-KKGYADKLIEDHKIRKYLGARMAKANLSKIVIERTLK--RI------TITVHSSKPGIIIGKGGAEVERI-KEELRK--------LT-EK----E-VH---VNILEIKRPELDAKLVGSSMAQQIQARISYKRVVKQALSATMRVGAQGIKIQVSGRL-AGAEIARSEQFKEGR----IPL--HTLRADIDFAIS---EAQTVYGKI------GIKV-WIFKGE--VY-------------------------------
>BARIO_Cytophaga_hutchinsonii_ATCC_33406
-----------MGQKVNPI--GFRLGVVKGWESNWYGG--KTFADKLVEDEQIRKYVLARIPKGGISKIVIERTIK--RV------TLTINTARPGVVIGKGGAEVDKI-KEELKK--------IT-GK----D-VQ---INIFEIKRPEMEALLVGESIAQQLKARISYRRAMKQAIAGTMRVGALGIKIKLSGRL-GGAEMARTDQYKEGR----IPL--HTLRADIDYAVS---EALTVYGKI------GIKV-WIFKGE--VY-------------------------------
>13_1_40cm_4_scaffold_30537_2
-----------MGQKVNPI--ASRLGIIRGWDSNWFGG--KNYSDKLVEDDKIRKYLKARISKGGVAKVVIERTLK--RI------TITVHTARPGIVIGKGGQEVDKI-KEELKK--------LT-KK----D-VQ---INIFEIKRPELDAVLVAESVAKQLEARISFRRAMKTSLASTMRMGAEGIKIMVSGRV-GGAEMARTEQYREGR----VPL--HTFRADIDYALA---EAQTTYGKI------GVKV-WICKGE--VY-------------------------------
>BARIO_Bacteroides_fragilis_NCTC_9343
-----------MGQKVNPI--SNRLGIIRGWDSNWYGG--NDYGDSLLEDSKIRKYLNARLAKASVSRIVIERTLK--LV------TITVCTARPGIIIGKGGQEVDKL-KEELKK--------VT-DK----D-IQ---INIFEVKRPELDAVIVANNIARQVEGKIAYRRAIKMAIANTMRMGAEGIKIQISGRL-NGAEMARSEMYKEGR----TPL--HTFRADIDYCHA---EALTKVGLL------GIKV-WICRGE--VF-------------------------------
>BARIO_Parabacteroides_distasonis_ATCC_8503
-----------MGQKVNPI--SNRLGIIRGWDSNWYGG--KNYGDTLLEDSKIRKYLNARLAKASVSRIVIERTLK---L-----ITITVCTSRPGIIIGKGGQEVDKL-KEELKK--------IT-DK----E-VQ---INIFEVKRPELDAVIVANNIARQLEGKIAYRRAVKMAIASTMRMGAEGIKIQISGRL-NGAEMARSEMYKEGR----TPL--HTLRADIDYALA---EALTKVGLL------GVKV-WICRGE--VY-------------------------------
>13_1_40cm_4_scaffold_16881_2
-----------LGHKVHPT--GFRLGVVKGWQSRWYAE--RDYKDVLAEDLLIRKTIQNELTNAAVSKIEIERAAA--NQ-----VWVAIHTAKPGIVIGRNGEKVEKL-KNVLEA--------KT-KK----R-VR---LEIREIRQPELDAYLVGRAIAEQLEKRVSFRRAMKQAVQKSMRANAKGIKIIVGGRL-GGAEIARSEKEVEGK----IPL--HTLRADIDYGLA---EAHTTFGVI------GIKV-WIYKGD--IL-------------------------------
>13_1_20cm_full_scaffold_209472
-----------MGHKVHPI--GFRLGIIKGWQSRWYAE--RDYKDVFAEDDLIRRTINKELANASVSRIEIERAAA-NQV------SVTIYTAKPGIVIGKSGEKVDRL-RASLEG--------KT-KK----R-VR---LNILEIRQPELDAYLVARSVAEQLEKRVSFRRAMKQAVQKSMRANAKGIRIIVGGRL-GGAEIARSEKEVEGK----IPL--HTLRADIDYGMA---EAHTTFGVI------GIKV-WIYKGD--IL-------------------------------
>13_1_40cm_4_scaffold_86403_8
-----------LGHKVHPI--GFRLGVIKGWQSRWYAE--RDYKDVYAEDDLIRRTIKKELANASVSRIEIERAAA-NQV------SVTIYTAKPGIVIGKSGEKVDRL-RATLEA--------KT-KK----R-VR---LNILEIRQPELDAYLVARSVAEQLEKRVSFRRAMKQAVQKSMRANAKGIRIIVGGRL-GGAEIARSEKEVEGK----IPL--HTLRADIDYGMA---EAHTTFGVI------GIKV-WIYKGD--IL-------------------------------
>13_1_40cm_scaffold_84728_4
-----------LGHKVHPI--GFRLGVIKGWQSRWYAE--RDYKDVYAEDDLIRRTIKKELANASVSRIEIERAAA-NQV------SVTIYTAKPGIVIGKSGEKVDRL-RATLEA--------KT-KK----R-VR---LNILEIRQPELDAYLVARSVAEQLEKRVSFRRAMKQAVQKSMRANAKGIRIIVGGRL-GGAEIARSEKEVEGK----IPL--HTLRADIDYGMA---EAHTTFGVI------GIKV-WIYKGD--IL-------------------------------
>13_1_20cm_4_scaffold_1530_12
-----------LGQKVHPI--GFRLGVVKGWQSRWYAE--RDYKDVYAEDDLIRQSINKELFNASVSRIEIERAAA-NQV------SVTIYTAKPGIVIGKSGEKVDKL-RAMLEA--------KT-KK----R-VR---LNIMEIRQPELDAYLVGRSVAEQLEKRVSFRRAMKQAVQKTMRANAKGIRIICGGRL-GGAEIARSEKEVEGK----IPL--HTLRADIDYGLA---EAHTTFGVI------GIKV-WIYKGD--IL-------------------------------
>13_1_20cm_3_scaffold_229_9
-----------LGQKVHPI--GFRLGVVKGWQSRWYAE--RDYKDVYAEDDLIRQSINKELFNASVSRIEIERAAA-NQV------SVTIYTAKPGIVIGKSGEKVDKL-RAMLEA--------KT-KK----R-VR---LNIMEIRQPELDAYLVGRSVAEQLEKRVSFRRAMKQAVQKTMRANAKGIRIICGGRL-GGAEIARSEKEVEGK----IPL--HTLRADIDYGLA---EAHTTFGVI------GIKV-WIYKGD--IL-------------------------------
>13_2_20cm_scaffold_737_9
-----------LGQKVHPI--GFRLGVVKGWQSRWYAE--RDYKDVYAEDDLIRQSINKELFNASVSRIEIERAAA-NQV------SVTIYTAKPGIVIGKSGEKVDKL-RAMLEA--------KT-KK----R-VR---LNIMEIRQPELDAYLVGRSVAEQLEKRVSFRRAMKQAVQKTMRANAKGIRIICGGRL-GGAEIARSEKEVEGK----IPL--HTLRADIDYGLA---EAHTTFGVI------GIKV-WIYKGD--ILPSKRREAIEGQQEATVQPPFAPREGGDRRGG
>13_1_20cm_full_scaffold_1750
-----------MGQKVHPI--GFRLGVVKGWQSRWYAE--RDYKDVYAEDDLIRQSINKELFNASVSRIEIERAAA-NQV------SVTIYTAKPGIVIGKSGEKVDKL-RAMLEA--------KT-KK----R-VR---LNIMEIRQPELDAYLVGRSVAEQLEKRVSFRRAMKQAVQKTMRANAKGIRIICGGRL-GGAEIARSEKEVEGK----IPL--HTLRADIDYGLA---EAHTTFGVI------GIKV-WIYKGD--IL-------------------------------
>13_1_20cm_4_scaffold_61675_3
-----------LGQKVHPT--GFRLGVVKGWQSRWFAE--RDYKDVFAEDVLIRQAINKELFNASVSRIEIERAAA-NQV------SVTIHTAKPGIVIGKSGEKVDKL-RAMLEA--------KT-KK----R-VR---LNIMEIRQPELDAYLVGRSVAEQLEKRVSFRRAMKQAVQKSMRANAKGIKIICGGRL-GGAEIARSEKEVEGK----IPL--HTLRADIDYGLA---EAHTTFGVI------GIKV-WIYKGD--IL-------------------------------
>13_1_20cm_2_scaffold_77342_1
-----------LGQKVHPT--GFRLGVVKGWQSRWFAE--RDYKDVYAEDVLIRQAINKELFNASVSRIEIERAAA-NQV------SVTIHTAKPGIVIGKSGEKVDKL-RAMLEA--------KT-KK----R-VR---LNIMEIRQPELDAYLVGRSVAEQLEKRVSFRRAMKQAVQKSMRANAKGIKIICGGRL-GGAEIARSEKEVEGK----IPL--HTLRADIDYGLA---EAHTTFGVI------GIKV-WIYKGD--IL-------------------------------
>13_1_40cm_4_scaffold_1769_9
-----------LGQKVHPT--GFRLGVVKGWQSRWFAE--RDYKDVYAEDVLIRQAINKELFNASVSRIEIERAAA-NQV------SVTIHTAKPGIVIGKSGEKVDKL-RAMLEA--------KT-KK----R-VR---LNIMEIRQPELDAYLVGRSVAEQLEKRVSFRRAMKQAVQKSMRANAKGIKIICGGRL-GGAEIARSEKEVEGK----IPL--HTLRADIDYGLA---EAHTTFGVI------GIKV-WIYKGD--IL-------------------------------
>13_1_20cm_full_scaffold_3325
-----------MGHKVHPI--GFRLGVVKGWQSRWYAE--RDYKDLLAEDFKLRKMIQKELANAAISRIEIERAAA-NQV------TVVIHTAKPGIVIGKSGEKVDRL-RTALEK--------ETKKR------VR---LNILEIRQPELDAYLVGRSIAEQLEKRVSFRRAMKQAVQKTMRANAKGIRVVVGGRL-GGAEIARTEKEVEGK----IPL--HTLRADIDYGLA---EAHTTFGVI------GIKV-WIYKGD--VL-------------------------------
>13_2_20cm_scaffold_25123_1
-----------LGHKVHPT--GFRLGVVKGWQSRWYAE--RDYKDLLAEDFMLRKQIQKELANASISRIEIERAAA-NQV------SVTIHTAKPGIVIGKSGEKVDRL-RTVLEA--------KTKKR------VR---LNIVEIRQPELDAYLVGRSIAEQLEKRVSFRRAMKQAVQKTMRANAKGIRVIVGGRL-GGAEIARSEKEVEGK----IPL--HTLRADIDYGLT---EAHTTFGVI------GIKV-WIYKGD--ILPSKRREGGEAQQETTAPFTQRDRGEAGERRG
>13_1_40cm_3_scaffold_318305_1
---------TLLGHKVHPT--GFRLGVVKGWQSRWYAE--RDYKDLLAEDFMLRKQIQKELANASISRIEIERAAA-NQV------SVTIHTAKPGIVIGKSGEKVDRL-RTAKTK--------KR---------VR---LNIVEIRQPELDAYLVGRSIAEQLEKRVSFRRAMKQAVQKTMRANAKGIRVIVGGRL-GGAEIARSE--KEGK----IPL--HTLRADIDYGLT---EAHTTFGVI------GIKV-WIYKGD--IL-------------------------------
>13_1_20cm_full_scaffold_14499
---------TLLGHKVHPT--GFRLGVVKGWQSRWYAE--RDYKDLLAEDFMLRKQIQKELANASISRIEIERAAA-NQV------SVTIHTAKPGIVIGKSGEKVDRL-RTVLEA--------KTKKR------VR---LNIVEIRQPELDAYLVGRSIAEQLEKRVSFRRAMKQAVQKTMRANAKGIRVIVGGRL-GGAEIARSE--KEGK----IPL--HTLRADIDYGLT---EAHTTFGVI------GIKV-WIYKGD--IL-------------------------------
>13_1_20cm_4_scaffold_163083_1
-----------LGHKVHPT--GFRLGVVKGWQSRWYAE--RDYKDLLAEDFMLRKTIQKELANAAISRIEIERAAA-NQV------SVTIHTAKPGIVIGKSGEKVDRL-RTMLEA--------KTKKR------VR---LNIVEIRQPELDAYLVGRSIAEQLEKRVSFRRAMKQAVQKTMRANAKGIRVIVGGRL-GGAEIARSE--KEGK----IPL--HTLRADIDYGLT---EAHTTFGVI------GIKV-WIYKGD--IL-------------------------------
>13_1_40cm_3_scaffold_249604_1
---------TLLGHKVHPT--GFRLGVVKGWQSRWYAE--RDYKDLLAEDFMLRKTIQKELANASITRIEIERAAA-NQV------SVTIHTAKPGIVIGKSGEKVDRL-RTMLEA--------KTKKR------VR---LNIVEIRQPELDAYLVGRSIAEQLEKRVSFRRAMKQAVQKTMRANAKGIRVIVGGRL-GGAEIARSE--KEGK----IPL--HTLRADIDYGLT---EAHTTFGVI------GIKV-WIYKGD--IL-------------------------------
>Chthoniobacter_flavus_Ellin428
-----------MGQKVNPI--GYRLAVNRDWRSRWYAS-PKELPDFLNSDLKIRRYVKDKLRLAAVSKIVIERAWN--SI------RVTIFTARPGIVIGRKGTEIENM-TKEIER--------LSNGK----S-VK---IDIQEIKTPELDAQLVAENVALQIERRISFRRAMKKSIQQTMEFGAQGIKLRCAGRL-GGAEISRAEWYREGK----IPL--HTLRQPIDYGFA---EANTVYGKI------GVKC-WLCKPE--G--------------------------------
>13_1_20cm_3_scaffold_8625_7
-----------MGQKVNPI--GFRLNVNRDWRSRWYAS-PQEFPAFLHNDLKIRDYVKKKLQFAAVAKIVIERAWN--SI------RVTIHTARPGIVIGRKGAEIEKM-TQEISK--------MADGK----Q-VK---IDIQEIKMPEVDAQLVAENVALQIERRIAYRRAMKKAVQTAMDFGAEGIKLRCSGRL-NGAEISRSEWYREGK----IPL--HTLRTPIDYGFA---EANTVYGKI------GVKC-WICRKE-----------------------------------
>13_1_20cm_full_scaffold_362217
-----------MGQKVNPI--GFRLNVNRDWRSRWYAS-PQEFPSFLHNDLKIREYVKKKLQFAAVAKIVIERAWN--SI------RVTIHTARPGIVIGRKGAEIEKM-TEEISK--------MADGK----Q-VK---IDIQEIKTPELDAQLVAENVALQIERRIAYRRAMKKAVHTAMDFGAEGIKIRSSGRL-NAAEISRSEWYREGK----IPL--HTLRTPIDYGFA---EANTVYGKI------GVKC-WICRKE-----------------------------------
>13_2_20cm_scaffold_16971_2
-----------MGQKVNPI--GFRLNVNRDWRSRWYAS-PQEFPSFLHNDLKIRNYVKKKLQFAAVAKIVIERAWN--SI------RVTIHTARPGIVIGRKGAEIEKI-TEEISK--------MADGK----Q-VK---IDIQEIKTPELDAQLVAENVALQIERRIAYRRAMKKAVQTAMDFGAEGIKIRSSGRL-NGAEISRSEWYREGK----IPL--HTLRTAIDYGFA---EANTVYGKI------GVKC-WICRKE--ERPAEAPAAPAPPPPPPAEPAEV*---------
>13_1_20cm_full_scaffold_37763
-----------MGQKVNPI--GFRLNVNRDWRSRWYAS-PQEFPSFLHNDLKIRDYVKKKLQFAAVAKIVIERAWN--SI------RVTIHTARPGIVIGRKGAEIEKM-TEEISK--------MADGK----Q-VK---IDIQEIKTPELEAQLVAENVALQIERRIAYRRAMKKAVQTAMDFGAEGIKIRSSGRL-NGAEISRSEWYREGK----IPL--HTLRTAIDYGFA---EANTVYGKI------GVKC-WICRKE-----------------------------------
>13_2_20cm_2_scaffold_7545_5
-----------MGQKVNPI--GFRLNVNRDWRSRWYAS-PQEFPSFLHNDLKIRDYVKKKLQFAAVAKIVIERAWN--SI------RVTIHTARPGIVIGRKGAEIEKM-TEEISK--------MADGK----Q-VK---IDIQEIKTPELDAQLVAENVALQIERRIAYRRAMKKAVQTAMDFGAEGIKIRSSGRL-NGAEISRSEWYREGK----IPL--HTLRTAIDYGFA---EANTVYGKI------GVKC-WICRKE--ERPAEAPAAPAPPPPPPAEPAEV*---------
>13_1_20cm_full_scaffold_68339
-----------MGQKVNPI--GFRLGVNRDWRSRWYAS-AQELPAFLHSDLEIRAYVKKKLQFAAVAKIVIERAWN--SI------RVTIHTARPGIVIGRKGAEIEKM-TEEISK--------MAQGK----Q-IK---IDIQEIKTPELDAQLVSENVALQIERRIAYRRAMKKAVQVAMDFGAQGIKLRCSGRL-NGAEISRSEWYREGK----IPL--HTLRTPIDYGFA---EANTVYGKI------GVKC-WICKKE--EA-------------------------------
>13_1_20cm_2_scaffold_82726_3
-----------MGQKVNPI--GFRLGVNRDWRSRWYAS-PQELPAFLHSDLEIRAYVKKKLQFAAVAKIVIERAWN--SI------RVTIHTARPGIVIGRKGAEIEKM-TEEISK--------MAQGK----Q-IK---IDIQEIKTPEMDAQLVAENVALQIERRIAYRRAMKKAVQTAMDFGAEGIRLRCSGRL-NGAEISRSEWYREGK----VPL--HTLRTAIDYGFA---EANTVYGKI------GVKC-WICKKE--EA-------------------------------
>13_1_40cm_scaffold_39263_3
-----------MGQKVNPI--GFRLGVSRDWRSRWYAS-PQELPAFLHSDLEIRAYVKKKLQFAAVAKIVIERAWN--SI------RVTIHTARPGIVIGRKGAEIEKM-TEEISK--------MAQGK----Q-IK---IDIQEIKTPEMDAQLVAENVALQIERRIAYRRAMKKAVQTAMDFGAEGIRLRCSGRL-NGAEISRSEWYREGK----VPL--HTLRTAIDYGFA---EANTVYGKI------GVKC-WICKKE--EA-------------------------------
>13_1_40cm_3_scaffold_14189_10
-----------MGQKVNPI--GFRLGVSRDWRSRWYAS-PQELPAFLHSDLEIRAYVKKKLQFAAVAKIVIERAWN--SI------RVTIHTARPGIVIGRKGAEIEKM-TEEISK--------MAQGK----Q-IK---IDIQEIKTPEMDAQLVAENVALQIERRIAYRRAMKKAVQTAMDFGAEGIRLRCSGRL-NGAEISRSEWYREGK----VPL--HTLRTAIDYGFA---EANTVYGKI------GVKC-WICKKE--EA-------------------------------
>13_1_40cm_4_scaffold_14137_5
-----------MGQKVNPI--GFRLGVSRDWRSRWYAS-PQELPAFLHSDLEIRAYVKKKLQFAAVAKIVIERAWN--SI------RVTIHTARPGIVIGRKGAEIEKM-TEEISK--------MAQGK----Q-IK---IDIQEIKTPEMDAQLVAENVALQIERRIAYRRAMKKAVQTAMDFGAEGIRLRCSGRL-NGAEISRSEWYREGK----VPL--HTLRTAIDYGFA---EANTVYGKI------GVKC-WICKKE--EA-------------------------------
>13_1_20cm_full_scaffold_203927
-----------MGQKVNPI--GFRLGVNRDWRSRWYAS-PQELPAFLHSDLEIRAYVKKKLQFAAVSKIVIERAWN--SI------RVTIHTARPGIVIGRKGAEIEKM-TEEISK--------MAQGK----Q-IK---IDIQEIKTPELDAQLVAENVSLQIERRIAYRRAMKKAVQVAMDFGAEGIRLRCSGRL-NGAEISRSEWYREGK----VPL--HTLRTAIDYGFA---EANTVYGKI------GVKC-WICKKE--EA-------------------------------
>13_1_40cm_4_scaffold_5612_13
-----------MGQKVNPI--GFRLGVNRDWRPRWYAS-PQELPAFLHRDLEIRAYVKKKLQFAAVSKIVIERAWN--SI------RVTIHTARPGIVIGRKGAEIEKM-TEEISK--------MAQGK----Q-IK---IDIQEIKTPELDAQLVAENVSLQIERRIAYRRAMKKAVQVAMDFGAEGIRLRCSGRL-NGAEISRSEWYREGK----VPL--HTLRTPIDYGFA---EANTVYGKI------GVKC-WMCKKE--EA-------------------------------
>13_2_20cm_2_scaffold_71432_3
-----------MGQKVNPI--GFRLGVNRDWRSRWYAS-PQELPAFLHSDLEIRAYVKKKLQFAAVSKIVIERAWN--SI------RVTIHTARPGIVIGRKGAEIEKM-TEEISK--------MAQGK----Q-IK---IDIQEIKTPELDAQLVAENVSLQIERRIAYRRAMKKAVQVAMDFGAEGIRLRCSGRL-NGAEISRSEWYREGK----VPL--HTLRTPIDYGFA---EANTVYGKI------GVKC-WMCKKE--EAPSEAPVAMAPPPPPPTEPVQA*---------
>13_2_20cm_2_scaffold_13091_4
-----------MGQKVNPI--GFRLGVNRDWRSRWYAS-PQELPAFLHSDLEIRAYVKKKLQFAAVSKIVIERAWN--SI------RVTIHTARPGIVIGRKGAEIEKM-TEEISK--------MAQGK----Q-IK---IDIQEIKTPELDAQLVAENVSLQIERRIAYRRAMKKAVQVAMDFGAEGIRLRCSGRL-NGAEISRSEWYREGK----VPL--HTLRTPIDYGFA---EANTVYGKI------GVKC-WMCKKE--EAPSEAPLAMAPPPPPAEPVEA*----------
>13_2_20cm_scaffold_93688_1
-----------MGQKVNPI--GFRLGVNRDWRSRWYAS-PQELPAFLHSDLEIRAYVKKKLQFAAVSKIVIERAWN--SI------RVTIHTARPGIVIGRKGAEIEKM-TEEISK--------MAQGK----Q-IK---IDIQEIKTPELDAQLVAENVSLQIERRIAYRRAMKKAVQVAMDFGAEGIRLRCSGRL-NGAEISRSEWYREGK----VPL--HTLRTPIDYGFA---EANTVYGKI------GVKC-WMCKKE--EAPSEAPLAMAPPPPPAEPVGA*----------
>13_1_20cm_4_scaffold_2976_10
-----------MGQKVNPI--GFRLGVNRDWRSRWYAS-PQELPAFLHSDLEIRAYVKKKLQFAAVSKIVIERAWN--SI------RVTIHTARPGIVIGRKGAEIEKM-TEEISK--------MAQGK----Q-IK---IDIQEIKTPELDAQLVAENVSLQIERRIAYRRAMKKAVQVAMDFGAEGIRLRCSGRL-NGAEISRSEWYREGK----VPL--HTLRTPIDYGFA---EANTVYGKI------GVKC-WMCKKE--EA-------------------------------
>13_1_20cm_full_scaffold_41082
-----------MGQKVNPI--GFRLGVNRDWRSRWYAS-PQELPAFLHSDLEIRAYVKKKLQFAAVAKIVIERAWN--SI------RVTIHTARPGIVIGRKGAEIEKM-TEEIAK--------MAQGK----Q-IK---IDIQEIKTPELDAQLVAENVSLQIERRIAYRRAMKKAVQIAMDFGAQGIRLRCSGRL-NGAEISRSEWYREGK----VPL--HTLRTEIDYGFA---EANTVYGKI------GVKC-WICKKE--EA-------------------------------
>13_2_20cm_2_scaffold_13987_9
-----------MGQKVNPI--GFRLGVNRDWRSRWYAS-PQELPAFLHSDLEIRAYVKKKLQFAAVAKIVIERAWN--SI------RVTIHTARPGIVIGRKGAEIEKM-TEEISK--------MAQGK----Q-IK---IDIQEIKTPELDAQLVAENVSLQIERRIAYRRAMKKAVQTAMDFGADGIRLRCSGRL-NGAEISRSEWYREGK----VPL--HTLRTPIDYGFA---EANTVYGKI------GVKC-WICKKE--EAPSEAPVAMAPPPPPAEPAAA*----------
>13_1_20cm_4_scaffold_72504_3
-----------MGQKVNPI--GFRLGVNRDWRSRWYAS-PQELPAFLHSDLEIRAYVKKKLQFAAVAKIVIERAWN--SI------RVTIHTARPGIVIGRKGAEIEKM-TEEISK--------MAQGK----Q-IK---IDIQEIKTPELDAQLVAENVSLQIERRIAYRRAMKKAVQTAMDFGADGIRLRCSGRL-NGAEISRSEWYREGK----VPL--HTLRTPIDYGFA---EANTVYGKI------GVKC-WICKKE--EA-------------------------------
>13_1_40cm_4_scaffold_163778_3
-----------MGQKVNPI--GFRLGVNRDWRSRWYAS-PQELPQFLHSDLRIRDYVKKKLQFAAVSKIVIERAWN--SI------RVTIHTARPGIVIGRKGAEIEKM-TEEISK--------MAQGK----Q-IK---IDIQEIKTPELDAQLVAENVALQIERRIAYRRAMKKAVQTAMDFGAEGIRLRSSGRL-NGAEISRSEWYREGK----VPL--HTLRTGIDYGFA---EANTVYGKI------GVKC-WICRKE--ET-------------------------------
>13_2_20cm_2_scaffold_3966_9
-----------MGQKVNPI--GFRLGVNRDWRSRWYAS-TQEFPSFLHSDLKIRDYVKKKLQFAAVSKIVIERAWN--SI------RVTIHTARPGIVIGRKGAEIEKM-TEEISK--------MAEGK----Q-IK---IDIQEIKTPELDAQLVAENVALQIERRIAYRRAMKKAVQTAMDFGAEGIRLRSSGRL-NGAEISRSEWYREGK----VPL--HTLRTPIDYGFA---EANTVYGKI------GVKC-WICKKE--EPAPQSATPAPPPPVPQPAEV*-----------
>13_1_20cm_3_scaffold_1082_5
-----------MGQKVNPI--GFRLGVNRDWRSRWYAS-TQEFPSFLHSDLKIRDYVKKKLQFAAVSKIVIERAWN--SI------RVTIHTARPGIVIGRKGAEIEKM-TEEISK--------MAEG------------IDIQEIKTPELDAQLVAENVALQIERRIAYRRAMKKAVQTAMDFGAEGIRLRSSGRL-NGAEISRSEWYREGK----VPL--HTLRTPIDYGFA---EANTVYGKI------GVKC-WICKKE--E--------------------------------
>13_2_20cm_2_scaffold_167017_2
-----------MGQKVNPT--GFRLSVNRDWRSRWYAS-SQEFPSFLHSDLKIRNYVKKKLQFAAVSKIVIERAWN--SI------RVTIHTARPGIVIGRKGAEIEKM-TEEISK--------MAEGK----Q-VK---IDIQEIKAPELDAQLVAENVALQIERRIAYRRAMKKAVQTAMDFGAEGIRLRCSGRL-NGAEISRSEWYREGK----IPL--HTLRTAVDYGLA---EANTVYGKI------GVKC-WICKKE--EPAPQPAAPPPPPPPEPVEV*------------
>13_1_40cm_3_scaffold_23114_6
-----------MGQKVNPT--GFRLSVNRDWRSRWYAS-SQEFPSFLHSDLKIRNYVKKKLQFAAVSKIVIERAWN--SI------RVTIHTARPGIVIGRKGAEIEKM-TEEISK--------MAEGK----Q-VK---IDIQEIKAPELDAQLVAENVALQIERRIAYRRAMKKAVQTAMDFGAEGIRLRCSGRL-NGAEISRSEWYREGK----IPL--HTLRTAVDYGLA---EANTVYGKI------GVKC-WICKKE--EP-------------------------------
>13_1_40cm_4_scaffold_61121_3
-----------MGQKVNPT--GFRLSVNRDWRSRWYAS-SQEFPSFLHSDLKIRNYVKKKLQFAAVSKIVIERAWN--SI------RVTIHTARPGIVIGRKGAEIEKM-TEEISK--------MAEGK----Q-VK---IDIQEIKAPELDAQLVAENVALQIERRIAYRRAMKKAVQTAMDFGAEGIRLRCSGRL-NGAEISRSEWYREGK----IPL--HTLRTPVDYGFA---EANTVYGKI------GVKC-WMCKKE--EP-------------------------------
>13_1_20cm_full_scaffold_120519
-----------MGQKVNPT--GFRLSVNRDWRSRWYAL-PQEFPSFLHSDLKIRNYVKKKLQFAAVSKIVIERAWN--SI------RVTIHTARPGIVIGRKGAEIEKM-TEEISK--------MAEGK----Q-VK---IDIQEIKTPELDAQLVAENVALQIERRIAYRRAMKKAVQTAMDFGAEGIRLRCSGRL-NGAEISRSEWYREGK----IPL--HTLRTPIDYGFA---EANTVYGKI------GVKC-WMCKKE--EP-------------------------------
>13_1_20cm_4_scaffold_10026_3
-----------MGQKVNPT--GFRLSVNRDWRSRWYAL-PQEFPSFLHSDLKIRNYVKKKLQFAAVSKIVIERAWN--SI------RVTIHTARPGIVIGRKGAEIEKM-TEEISK--------MAEGK----Q-VK---IDIQEIKTPELDAQLVAENVALQIERRIAYRRAMKKAVQTAMDFGAEGIRLRCSGRL-NGAEISRSEWYREGK----IPL--HTLRTPIDYGFA---EANTVYGKI------GVKC-WMCKKE--EP-------------------------------
>13_2_20cm_scaffold_1740_10
-----------MGQKVNPT--GFRLSVNRDWRSRWYAL-PQEFPSFLHSDLKIRNYVKKKLQFAAVSKIVIERAWN--SI------RVTIHTARPGIVIGRKGAEIEKM-TEEISK--------MAEGK----Q-VK---IDIQEIKTPELDAQLVAENVALQIERRIAYRRAMKKAVQTAMDFGAEGIRLRCSGRL-NGAEISRSEWYREGK----IPL--HTLRTPIDYGFA---EANTVYGKI------GVKC-WMCKKE--EPAPQPVVPPPPAPEQVEV*-------------
>13_1_40cm_scaffold_25814_5
-----------MGQKVNPT--GFRLSVNRDWRSRWYAS-PQEFPSFLHSDLKIRNYVKKKLQFAAVSKIVIERAWN--SI------RVTIHTARPGIVIGRKGAEIEKM-TEEISK--------MVEGK----Q-VK---IDIQEIKTPELDAQLVAENVALQIERRIAYRRAMKKAVQTAMDFGAEGIRLRCSGRL-NGAEISRSEWYREGK----VPL--HTLRTPIDYGFA---EANTVYGKI------GVKC-WICKKE--EP-------------------------------
>13_1_40cm_3_scaffold_52322_5
-----------MGQKVNPT--GFRLSVNRDWRSRWYAS-PQEFPSFLHSDLKIRNYVKKKLQFAAVSKIVIERAWN--SI------RVTIHTARPGIVIGRKGAEIEKM-TEEISK--------MVEGK----Q-VK---IDIQEIKTPELDAQLVAENVALQIERRIAYRRAMKKAVQTAMDFGAEGIRLRCSGRL-NGAEISRSEWYREGK----VPL--HTLRTPIDYGFA---EANTVYGKI------GVKC-WICKKE--EP-------------------------------
>13_1_40cm_4_scaffold_32868_6
-----------MGQKVNPT--GFRLSVNRDWRSRWYAS-PQEFPSFLHSDLKIRNYVKKKLQFAAVSKIVIERAWN--SI------RVTIHTARPGIVIGRKGAEIEKM-TEEISK--------MVEGK----Q-VK---IDIQEIKTPELDAQLVAENVALQIERRIAYRRAMKKAVQTAMDFGAEGIRLRCSGRL-NGAEISRSEWYREGK----VPL--HTLRTPIDYGFA---EANTVYGKI------GVKC-WICKKE--EP-------------------------------
>13_2_20cm_scaffold_133167_2
-----------MGQKVNPT--GFRLSVNRDWRSRWYAS-SQEFPSFLHSDLKIRNYVKKKLQFAAVSKIVIERAWN--SI------RVTIHTARPGIVIGRKGAEIEKM-TEEISK--------MAEGK----Q-VK---IDIQEIKTPELDAQLVSENVALQIERRIAYRRAMKKAVQTAMDFGAEGIRLRCSGRL-NGAEISRSEWYREGK----VPL--HTLRTPIDYGFA---EANTVYGKI------GVKC-WICRKE--EPAPQAATPLPPPPAPAPVEV*-----------
>13_1_20cm_4_scaffold_18093_2
-----------MGQKVNPT--GFRLSVNRDWRSRWYAS-PQEFPSFLHSDLKIRNYVKKKLQFAAVSKIVIERAWN--SI------RVTIHTARPGIVIGRKGAEIEKM-TEEISK--------MAEGK----Q-VK---IDIQEIKTPELDAQLVSENVALQIERRIAYRRAMKKAVQTAMDFGAEGIRLRSSGRL-NGAEISRSEWYREGK----VPL--HTLRTPIDYGFA---EANTVYGKI------GVKC-WICKKE--EP-------------------------------
>13_2_20cm_2_scaffold_101300_3
-----------MGQKVNPT--GFRLSVNRDWRSRWYAS-SQEFPSFLHSDLKIRNYVKKKLQFAAVSKIVIERAWN--SI------RVTIHTARPGIVIGRKGAEIEKM-TEEISK--------MAEGK----Q-VK---IDIQEIKTPELDAQLVSENVALQIERRIAYRRAMKKAVQTAMDFGAEGIRLRCSGRL-NGAEISRSEWYREGK----VPL--HTLRTPIDYGFA---EANTVYGKI------GVKC-WICKKE--EPAPQAATPPPPPPAPEPVEV*-----------
>13_1_20cm_full_scaffold_273553
-----------MGQKVNPI--GFRLGVNPDWRSKWYAS-PQEMPDFLHSDLKIRDYVKKKLQFAAVSKIVIERAWN--SI------RVTIYTARPGIVIGRKGAEIEKM-TEEISK--------MAQGK----Q-IK---IDIQEIKTPELDAQLVAENVALQIERRIAYRRAMKKAVQVAMDFGAQGIRLRSSGRL-NGAEISRSEWYREGK----VPL--HTLRTPIDYGFA---EANTVYGKI------GVKC-WICKKE--EA-------------------------------
>13_1_20cm_3_scaffold_28430_9
-----------MGQKVNPI--GFRLGVNRDWRSKWYAS-PQEMPAFLHSDLEIRDYVKKKLQFAAVSKIVIERAWN--SI------RVTIYTARPGIVIGRKGAEIEKM-TEEISK--------MAQGK----Q-IK---IDIQEIKTPELDAQLVAENVALQIERRIAYRRAMKKAVQVAMDFGAQGIRLRSSGRL-NGAEISRSEWYREGK----VPL--HTLRTPIDYGFA---EANTVYGKI------GVKC-WICKKE--EA-------------------------------
>13_1_20cm_3_scaffold_74822_6
-----------MGQKVNPI--GFRLGVNRDWRSKWYAS-PQEMPAFLHSDLEIRDYVKKKLQFAAVSKIVIERAWN--SI------RVTIYTARPGIVIGRKGAEIEKM-TEEISK--------MAQGK----Q-IK---IDIQEIKTPELDAQLVAENVALQIERRIAYRRAMKKAVQVAMDFGAQGIRLRSSGRL-NGAEISRSEWYREGK----VPL--HTLRTPIDYGFA---EANTVYGKI------GVKC-WICKKE--EA-------------------------------
>13_2_20cm_2_scaffold_179755_3
-----------MGQKVNPI--GFRLGVNRDWRSRWYAS-PQEMPGFLHSDLQIRNYVKKKLQYAAVSKIVIERAWN--SI------RVTIFTARPGIVIGRKGAEIEKM-TEEISK--------MAQGK----Q-VK---IDIQEIKTPELDAQLVAENVALQIERRIAYRRAMKKAVQTAMDFGALGIRLRSSGRL-NGAEISRSEWYREGK----VPL--HTLRTGIDYGFA---EANTVYGKI------GVKC-WICKKE--EAPAEAPTPSAPPPPPPPPEPQPAEV*------
>13_2_20cm_2_scaffold_133746_2
------------------------LGVNRDWRSRWYAS-PQEMPEFLHSDIEIRDYVKKKLQYAAVSKIVIERAWN--SI------RVTIFTARPGIVIGRKGAEIEKM-TEEISK--------MAQGK----Q-IK---IDIQEIKTPELDAQLVAENVALQIERRIAYRRAMKKAVQVAMDFGALGIRLRSSGRL-NGAEISRSEWYREGK----VPL--HTLRTGIDYGFA---EANTVYGKI------GVKC-WICKKE--EAPAETPAQASPPPPPAAPAATEL*--------
>13_1_20cm_4_scaffold_30496_4
-----------MGQKVNPI--GFRLGVNRDWRSRWYAS-PQEMPEFLHSDIEIRDYVKKKLQYAAVSKIVIERAWN--SI------RVTIFTARPGIVIGRKGAEIEKM-TEEISK--------MAQGK----Q-IK---IDIQEIKTPELDAQLVAENVALQIERRIAYRRAMKKAVQVAMDFGALGIRLRSSGRL-NGAEISRSEWYREGK----VPL--HTLRTGIDYGFA---EANTVYGKI------GVKC-WICKKE--EAP------------------------------
>13_2_20cm_scaffold_38523_2
-----------MGQKVNPI--GFRLGVNRDWRSRWYAS-PQDLPGFLHSDLEIRNYVKKKLQFAAVSKIVIERAWN--SI------RVTIFTARPGIVIGRKGAEIEKM-TEEISK--------MAQGK----Q-IK---IDIQEIKSPELDAQLVAENVALQIERRIAYRRAMKKAVQTAMDFGADGIRLRCSGRL-NGAEISRSEWYREGK----VPL--HTLRTAIDYGFA---EANTVYGKI------GVKC-WICKKE--EAPAQPAAPALPPPPLPVPEQV*----------
>13_1_20cm_4_scaffold_158226_2
-----------MGQKVNPI--GFRLGVNRDWRSRWYAS-PQDLPGFLHSDLEIRNYVKKKLQFAAVSKIVIERAWN--SI------RVTIFTARPGIVIGRKGAEIEKM-TEEISK--------MAQGK----Q-IK---IDIQEIKSPELDAQLVAENVALQIERRIAYRRAMKKAVQTAMDFGADGIRLRCSGRL-NGAEISRSEWYREGK----VPL--HTLRTAIDYGFA---EANTVYGKI------GVKC-WICKKE--EA-------------------------------
>13_1_20cm_2_scaffold_152794_3
-----------MGQKVNPI--GFRLGVNRDWRSRWYAS-PQDLPGFLHSDLEIRNYVKKKLQFAAVSKIVIERAWN--SI------RVTIFTARPGIVIGRKGAEIEKM-TEEISK--------MAQGK----Q-IK---IDIQEIKSPELDAQLVAENVALQIERRIAYRRAMKKAVQTAMDFGAEGIRLRSSGRL-NGAEISRSEWYREGK----VPL--HTLRTAIDYGFA---EANTVYGKI------GVKC-WIC--------------------------------------
>13_1_40cm_2_scaffold_77576_3
-----------MGQKVNPI--GFRLGVNRDWRSRWYAS-PQDLPGFLHSDLEIRNYVKKKLQFAAVSKIVIERAWN--SI------RVTIFTARPGIVIGRKGAEIEKM-TEEISK--------MAQGK----Q-IK---IDIQEIKSPELDAQLVAENVALQIERRIAYRRAMKKAVQTAMDFGAEGIRLRSSGRL-NGAEISRSEWYREGK----VPL--HTLRTAIDYGFA---EANTVYGKI------GVKC-WICKKE--EA-------------------------------
>13_2_20cm_scaffold_104841_2
-----------MGQKVNPI--GFRLGVNRDWRSRWYAS-PQELPAFLHSDLAIRKYVKKKLQFAAVSKIVIERAWN--SI------RVTIFTARPGIVIGRKGAEIEKM-TEEISK--------MAQGK----Q-VK---IDIQEIKTPELDAQLVAENVALQIERRIAYRRAMKKAVQTAMDFDADGIRLRCSGRL-NGAEISRSEWYREGK----VPL--HTLRTAVDYGFA---EANTVYGKI------GVKC-WICKKE--EPAAQPATPPPPPPPLPVPEEV*----------
>13_2_20cm_2_scaffold_300072_1
-----------MGQKVNPI--GFRLGVNRDWRSRWYAS-PQELPAFLHSDLAIRKYVKKKLQFAAVSKIVIERAWN--SI------RVTIFTARPGIVIGRKGAEIEKM-TEEISK--------MAQGK----Q-VK---IDIQEIKTPELDAQLVAENVALQIERRIAYRRAMKKAVQTAMDFDADGIRLRCSGRL-NGAEISRSEWYREGK----VPL--HTLRTAVDYGFA---EANTVYGKI------GVKC-WICKKE--EPAAQPATPPPP---------------------
>13_1_40cm_2_scaffold_25136_7
-----------MGQKVNPI--GFRLAVNRDWRSRWYAS-PQELPAFLHSDLAIRKYVKKKLQFAAVSKIVIERAWN--SI------RVTIFTARPGIVIGRKGAEIEKM-TEEISK--------MAQGK----Q-VK---IDIQEIKTPELDAQLVAENVALQIERRIAYRRAMKKAVQTAMDFGADGIRLRCSGRL-NGAEISRSEWYREGK----VPL--HTLRTAVDYGFA---EANTVYGKI------GVKC-WICKKE--EP-------------------------------
>13_1_40cm_4_scaffold_3019_8
-----------MGQKVNPI--GFRLAVNRDWRSRWYAS-PQELPAFLHSDLAIRKYVKKKLQFAAVSKIVIERAWN--SI------RVTIFTARPGIVIGRKGAEIEKM-TEEISK--------MAQGK----Q-VK---IDIQEIKSPELDAQLVAENVALQIERRIAYRRAMKKAVQTAMDFGADGIRLRCSGRL-NGAEISRSEWYREGK----VPL--HTLRTAVDYGFA---EANTVYGKI------GVKC-WICKKE--EP-------------------------------
>13_1_40cm_3_scaffold_181530_6
-----------MGQKVNPI--GFRLAVNRDWRSRWYAS-PQELPAFLHSDLAIRKYVKKKLQFAAVSKIVIERAWN--SI------RVTIFTARPGIVIGRKGAEIEKM-TEEISK--------MAQGK----Q-VK---IDIQEIKSPELDAQLVAENVALQIERRIAYRRAMKKAVQTAMDFGADGIRLRCSGRL-NGAEISRSEWYREGK----VPL--HTLRTAVDYGFA---EANTVYGKI------GVKC-WICKKE--EP-------------------------------
>13_1_20cm_2_scaffold_15181_3
-----------MGQKVNPI--GFRLAVNRDWRSRWYAS-PQELPAFLHSDLAIRKYVKKKLQFAAVSKIVIERAWN--SI------RVTIFTARPGIVIGRKGAEIEKM-TEEISK--------MAQGK----Q-VK---IDIQEIKSPELDAQLVAENVALQIERRIAYRRAMKKAVQTAMDFGADGIRLRCSGRL-NGAEISRSEWYREGK----VPL--HTLRTAVDYGFA---EANTVYGKI------GVKC-WICKKE--EP-------------------------------
>13_1_20cm_full_scaffold_53929
-----------MGQKVNPI--GFRLAVNRDWRSRWYAS-PQELPAFLHSDLAIRKYVKKKLQFAAVSKIVIERAWN--SI------RVTIFTARPGIVIGRKGAEIEKM-TEEISK--------MAQGK----Q-VK---IDIQEIKSPELDAQLVAENVALQIERRIAYRRAMKKAVQTAMDFGADGIRLRCSGRL-NGAEISRSEWYREGK----VPL--HTLRTAVDYGFA---EANTVYGKI------GVKC-WICKKE--EP-------------------------------
>13_1_20cm_3_scaffold_163701_2
-----------MGQKVNPI--GFRLGVNRDWRSRWYAS-PQELPEFLHSDLEIRNYVKKKLQYAAVSKIVIERAWN--SI------RVTIFTARPGIVIGRKGAEIEKM-TEEISK--------MALGK----Q-VK---IDIQEIKTPELDAQLVAENVALQIERRIAYRRAMKKAVQTAMDFGAEGIRLRSSGRL-NGAEISRSEWYREGK----VPL--HTLRTPVDYGFA---EANTVYGKI------GVKC-WICKKE--EA-------------------------------
>13_1_40cm_2_scaffold_239045_1
-----------MGQKVSPI--GFRLGVNRDWRSRWYAS-PQELPAFLHSDLAIRNYVKKKLQFAAVSKIVIERAWN--SI------RVTIFTARPGIVIGRKGVEIEKM-TEEISK--------MAQGK----Q-VK---IDIQEIKTPELDAQLVAENVALQIERRIAYRRAMKKAVQTAMDFGAEGIRLRSSGRL-NGAEISRSEWYREGK----VPL--HTLRTAVDYGFA---EANTVYGKI------GVKC-WICKKE--EP-------------------------------
>13_1_20cm_full_scaffold_1500
-----------MGQKVNPI--GFRLGVNRDWRSRWYAS-PQELPAFLHSDLEIRGYVKKKLQYAAVSKIVIERAWN--SI------RVTIFTARPGIVIGRKGAEIEKM-TEEISK--------MAQGK----Q-VK---IDIQEIKTPELDAQLVAENVALQIERRIAYRRAMKKAVQTAMDFGAEGIRLRSSGRL-NGAEISRSEWYREGK----VPL--HTLRTAVDYGFA---EANTVYGKI------GVKC-WICKKE--EP-------------------------------
>13_1_20cm_4_scaffold_790_28
-----------MGQKVNPI--GFRLGVNRDWRSRWYAS-PQELPAFLHSDLEIRGYVKKKLQYAAVSKIVIERAWN--SI------RVTIFTARPGIVIGRKGAEIEKM-TEEISK--------MAQGK----Q-VK---IDIQEIKTPELDAQLVAENVALQIERRIAYRRAMKKAVQTAMDFGAEGIRLRSSGRL-NGAEISRSEWYREGK----VPL--HTLRTAVDYGFA---EANTVYGKI------GVKC-WICKKE--EP-------------------------------
>13_1_20cm_3_scaffold_16_29
-----------MGQKVNPI--GFRLGVNRDWRSRWYAS-PQELPAFLHSDLEIRGYVKKKLQYAAVSKIVIERAWN--SI------RVTIFTARPGIVIGRKGAEIEKM-TEEISK--------MAQGK----Q-VK---IDIQEIKTPELDAQLVAENVALQIERRIAYRRAMKKAVQTAMDFGAEGIRLRSSGRL-NGAEISRSEWYREGK----VPL--HTLRTAVDYGFA---EANTVYGKI------GVKC-WICKKE--EP-------------------------------
>13_2_20cm_2_scaffold_69444_1
-----------MGQKVNPI--GFRLGVNRDWRSRWYAS-PQELPAFLHSDLEIRGYVKKKLQYAAVSKIVIERAWN--SI------RVTIFTARPGIVIGRKGAEIEKM-TEEISK--------MAQGK----Q-VK---IDIQEIKTPELDAQLVAENVALQIERRIAYRRAMKKAVQTAMDFGAEGIRLRSSGRL-NGAEISRSEWYREGK----VPL--HTLRTAVDYGFA---EANTVYGKI------GVKC-WICKKE--EPVPQPASPPPPPPAPAPEPTAV*---------
>13_2_20cm_scaffold_751_27
-----------MGQKVNPI--GFRLGVNRDWRSRWYAS-PQELPAFLHSDLEIRGYVKKKLQYAAVSKIVIERAWN--SI------RVTIFTARPGIVIGRKGAEIEKM-TEEISK--------MAQGK----Q-VK---IDIQEIKTPELDAQLVAENVALQIERRIAYRRAMKKAVQTAMDFGAEGIRLRSSGRL-NGAEISRSEWYREGK----VPL--HTLRTAVDYGFA---EANTVYGKI------GVKC-WICKKE--EPVPQPASPPPPPPAPAPEPTAV*---------
>Verrucomicrobia_SCGC_AAA164-I21
-----------MGQKANPI--GLRIALHRDWRSKWFSD-KKHFGELLAEDHQIRSFLKRKLETAAVPRIQIERAAS--RC------RVTIHTARPGVVIGRKGAEIDKI-KEQLSL--------MT-GK----E-VY---VDIQEVKNPELNAQLVAENISLQLERRVSFRRAMKKALQTTMDFGADGIRIRCAGRL-GGAELARVESYNQGR----VPL--HTLRANIDYGFS---EAKTLYGIL------GVKC-WICKGD--I--------------------------------
>bacterium_Ellin514
-----------MGQKSNPI--GLRIAVNREWRSKWYAG-KKEFGKLLTEDRQIRDLLKKKLESASVPRILIERAAT--RC------RITILTARPGVVIGRKGAEIDKL-KEELSK--------MT-GK----E-IY---VDIMEIKTPELDAQLVAENIALQLERRVSFRRAMKKALQTTKDFGAEGIKLRCAGRL-GGAELARVEW---GR----VPL--HTLRADIDYGFA---EAKTMYGKL------GVKC-WICKGE-----------------------------------
>13_1_40cm_4_scaffold_149245_2
-----------MGQKTNPI--GLRIAVNRDWRSKWYAG-KKEFGKLLTEDRNIRDLLKKKLESASVPQILIERSRC----------RITIMTARPGIVIGRKGAEIDKL-KEELSR--------MT-GK----E-IY---VDILEVKHPEIDAQLVAENVALQLERRVSFRRAMKKALQTAKDFGAEGIKIRCAGRL-GGAELARVEW---GR----VPL--HTLRANIEYGFA---EANTVYGKL------GIKC-WICKGE--TK-------------------------------
>13_1_40cm_3_scaffold_180506_2
-----------MGQKTNPI--GLRIA---DWRSKWYAG-KKEFGKLLTEDRNIRELLKKKLESASVPQILIERAAS--RC------RITILTARPGIVIGRKGAEIDKL-KE------------MT-GK----E-IY---VDIVEVKTPETNAQLVAENVALQLERRVSFRRAMKKALQTAKDFGAEGIKIRCAGRL-GGAELARVEW---GR----VPL--HTLRADIDYGFA---EANTVYGKL------GVKC-WVCKGE--I--------------------------------
>13_1_20cm_3_scaffold_144749_2
-----------MGQKTNPI--GLRVAVTRDWRSKWYAG-KKEFGKLVTEDRNIRELLKKKLESASVPQILIER--N--RC------RITILTARPGIVIGRKGAEIDKL-KEELSR--------MT-GK----E-IY---VDIIEIKSPEIDAQLVAENVALQLERRVSFRRAMKKALQTAKDFGAEGIKIRCAGRL-GGAELARVEW---GR----VPL--HTLRANIDYGFA---EAKTVYGKL------GVKC-WVCKGE--A--------------------------------
>13_1_20cm_3_scaffold_65291_6
-----------MGQKTNPI--GLRIAVNRDWRSKWYK---KEFGKLVTEDRNIRDLLKKKLESASVPQILIERAAN--RC------RITILTARPGIVIGRKGAEIDKL-KEELSR--------MT-AK----E-IY---VDIVEIKTPELDAQLVAENVALQLERRVSFRRAMKKALQTAKDFGAEGIKIRCAGRL-GGAELARVEW---GR----VPL--HTLRANIDYGFA---EAKTVYGKL------GVKC-WVCKGE--A--------------------------------
>13_1_40cm_2_scaffold_108408_2
-----------MGQKTNPI--GLRLAVNKDWRSKWYAD-KKDFGKLLAEDQKIREILKKKLESASVPKILIERTRC----------RITIFTARPGVVIGRKGAEIDKI-KEELSR--------MT-GR----E-IY---VDIVEVKKPELDAQLVAENVALQLERRISFRRAMKKAVQTAMDFGAEGIKIRCAGRL-GGAELARVETYHEGR----VPL--HTLRAAIDYGFA---EAHTVYGKL------GIKC-WICTGE--T--------------------------------
>13_1_20cm_3_scaffold_5903_9
---------MAMGQKTNPI--GLRIAVNKDWRSKWYAE-KKEFGKLLAEDRRIRDILKKKLESASVPKIQIERAAT--RC------RITIFTARPGVVIGRKGAEIDKI-KEELGR--------MT-GK----E-IF---VDIQEIKTPELDAQLVAESVALQLERRISFRRAMKKAVQTAMDFGADGIKIRCAGRL-GGAELARTEMYHEGR----VPL--HTLRANIDYGFA---EASTVYGKL------GVKC-WICKGE--T--------------------------------
>13_1_20cm_2_scaffold_91249_3
-----------MGQKTNPI--GLRIAVNKDWRSKWYAE-KKEFGKLLAEDRRIRDILKKKLESASVPKIQIERAAT--RC------RITIFTARPGVVIGRKGAEIDKI-KEELSR--------MT-GK----E-IF---VDIQEIKTPETDAQLVAENVALQLERRISFRRAMKKAVQTAMDFGADGIKIRCAGRL-GGAELARTEMYHEGR----VPL--HTLRANIDYGFA---EANTVYGKL------GVKC-WICKGE--T--------------------------------
>13_1_40cm_2_scaffold_194380_2
-----------MGQKTNPI--GLRIAVNKDWRSKWYAE-KKEFGKLLAEDRRIRDILKKKLESASVPKIQIERAAT--RC------RITIFTARPGVVIGRKGAEIDKI-KEELSR--------MT-GK----E-IF---VDIQEIKTPETDAQLVAENVALQLERRISFRRAMKKAVQTAMDFGADGIKIRCAGRL-GGAELARTEMYHEGR----VPL--HTLRANIDYGFA---EANTVYGKL------GVKC-WICKGE--T--------------------------------
>13_2_20cm_2_scaffold_227270_2
SLHHSVAPILTMGQKTNPI--GLRIAVNKDWRSKWYAE-KKEFGKLLAEDRRIRDILKKKLESASVPKIQIERAAT--RC------RITIFTARPGVVIGRKGAEIDKI-KEDLSR--------MT-GK----E-IF---VDIQEIKTPELDAQLVAENIALQLERRISFRRAMKKAVQTAMDFGADGIKIRCAGRL-GGAELARTEMYHEGR----VPL--HTLRANIDYGFA---EASTVYGKL------GVKC-WICKGE--TKVERGNKAAGANAAPSN*--------------
>13_2_20cm_scaffold_32687_6
-----------MGQKTNPI--GLRIGVNKDWRSKWFAE-KKEFGKLLAEDRKIRDILKKKLESASVPKIQIERAAT--RC------RITIFTARPGVVIGRKGAEIDKI-KEELSR--------MT-GK----E-IF---VDIQEIKTPELDAQLVAENIALQLERRISFRRAMKKAVQTAMDFGADGIKIRCAGRL-GGAELARTEMYHEGR----VPL--HTLRANIDYGFA---EASTVYGKL------GVKC-WICKGE--TKVERGNKAAGASVASPN*--------------
>13_1_40cm_2_scaffold_9697_2
---------LNMGQKTNPI--GLRIAVNKDWRSKWYAE-KKEFGKLLAEDRKIRDILKKKLESASVPKIQIERAAT--RC------RITIFTARPGVVIGRKGAEIDKI-KEELSR--------MT-GK----E-IF---VDIQEIKTPELDAQLVAENIALQLERRISFRRAMKKAVQTAMDFGADGIKIRCAGRL-GGAELARTEMYHEGR----VPL--HTLRANIDYGFA---EASTVYGKL------GVKC-WICKGE--T--------------------------------
>13_2_20cm_2_scaffold_92207_2
-----------MGQKTNPI--GLRIAVNKDWRSKWYAE-KREFGKLLAEDRRIRDILKKKLESASVPKIQIERAAT--RC------RITIFTARPGVVIGRKGAEIDKI-KEELSR--------MT-GK----E-IF---VDIQEIKTPELDAQLVAENIALQLERRISFRRAMKKAVQTAMDFGADGIKIRCAGRL-GGAELARTEMYHEGR----VPL--HTLRANIDYGFA---EASTVYGKL------GVKC-WICKGE--TKVERGNKTAGAGAPSN*---------------
>13_1_20cm_full_scaffold_10064
-----------MGQKTNPI--GLRIAVNKDWRSKWYAE-KREFGKLLAEDRRIRDILKKKLESASVPKIQIERAAT--RC------RITIFTARPGVVIGRKGAEIDKI-KEELSR--------MT-GK----E-IF---VDIQEIKTPELDAQLVAENIALQLERRISFRRAMKKAVQTAMDFGADGIKIRCAGRL-GGAELARTEMYHEGR----VPL--HTLRANIDYGFA---EASTVYGKL------GVKC-WICKGE--T--------------------------------
>13_1_40cm_4_scaffold_59986_2
-----------MGQKTNPI--GLRIAVNKDWRSKWYAE--KEFGKLLAEDRKIRDILKKKLESASVPKIQIERAAT--RC------RITIFTARPGVVIGRKGAEIDKI-KEELSR--------MT-GK----E-IF---VDIQEIKTPELDAQLVAENIALQLERRISFRRAMKKAVQTAMDFGADGIKIRCAGRL-GGAELARTEMYHEGR----VPL--HTLRANIDYGFA---EASTVYGKL------GVKC-WICKGE-----------------------------------
>CSP1-2_Dadabacteria
-----------MGQKICPI--GLRIGITKSWDSKWYAE-KKKYTELLHEDIKVRELIKKGFYQSGISKIEVERAAS-EKV------RIVVHAARPGMIIGRRGQEIESL-RRDLSN--------IT-GK----E-VY---LDIREVKRPEIDAQLASENIARQIERRVAHRRAMKRAMASAMRLGALGIKVMVAGRL-GGSEIARKEWYREGR----VPL--ATLRADIDYGFA---EAKTTYGVT------GIKV-WIFKGE--VL-------------------------------
>Gemmatimonadetes_bacterium_SCGC_AAA003-K10
-----------MGQKTHPI--GFRLGVMKDWRSQWYAE--KDFPRLLQEDEIIRRYLERRLAHAAISRVEIERKPS--KI------VVTVHTARPGVVIGKRGSEVDKL-RDELGV--------VT-GS----E-VS---VNVEEVKRPELDARLVAENVAHQIRNRISFRRAMKRAIQSSQRAGAEGIRIQCGGRL-GGSEIARVEGYNEGR----VPL--HTLRANIDYASV---EAQTTYGTV------GVKC-WIFLGE--VV-------------------------------
>13_1_20cm_2_scaffold_198077_4
------------------------------MGSGWASS-------------NNGGPATTRLSHAAIADVHIERKPG--KV------TVTVHTGRPGVVIGKRGAEVDKL-RDELAQ--------LT-GK----E-VG---INVEEIKRPELDAQLVGDSVAHQLTQRISFRRAMKRAVQSAMRMGAQGIKIKTAGRL-GGAEIARTEGYHEGR----VPL--HTLRADIDYATS---TAKTTFGTI------GVKV-WIFKGE-----------------------------------
>13_1_40cm_scaffold_149518_3
-----------VGQKTHPY--GFRLGIVKQWRSRYFAK--RNFPELLKEDELIRKYLRTRLSHAAIADVHIERKPG--KV------TVTVHTGRPGVVIGKRGAEVDKL-RDELAQ--------LT-GK----E-VG---INVEEIKRPELDAQLVGDSVAHQLTQRISFRRAMKRAVQSAMRMGAQGIKIKTAGRL-GGAEIARTEGYHEGR----VPL--HTLRADIDYATS---TAKTTFGTI------GVKV-WIFKGE-----------------------------------
>13_1_40cm_4_scaffold_73477_1
-----------VGQKTHPY--GFRLGIVKQWRSRYFAK--RNFPELLKEDELIRKYLRTRLSHAAIADVHIERKPG--KV------TVTVHTGRPGVVIGKRGAEVDKL-RDELAQ--------LT-GK----E-VG---INVEEIKRPELDAQLVGDSVAHQLTQRISFRRAMKRAVQSAMRMGAQGIKIKTAGRL-GGAEIARTEGYHEGR----VPL--HTLRADIDYATS---TAKTTFGTI------GVKV-WIFKGE-----------------------------------
>13_1_40cm_3_scaffold_41632_9
-----------VGQKTHPY--GFRLGIVKQWRSRYFAK--RNFPELLKEDELIRKYLRTRLSHAAIADVHIERKPG--KV------TVTVHTGRPGVVIGKRGAEVDKL-RDELAQ--------LT-GK----E-VG---INVEEIKRPELDAQLVGDSVAHQLTQRISFRRAMKRAVQSAMRMGAQGIKIKTAGRL-GGAEIARTEGYHEGR----VPL--HTLRADIDYATS---TAKTTFGTI------GVKV-WIFKGE-----------------------------------
>13_1_20cm_4_scaffold_2642_24
-----------VGQKTHPY--GFRLGIVKQWRSRYFAK--RNFPELLKEDELIRKYLRTRLSHAAIADVHIERKPG--KV------TVTVHTGRPGVVIGKRGAEVDKL-RDELAQ--------LT-GK----E-VG---INVEEIKRPELDAQLVGDSVAHQLTQRISFRRAMKRAVQSAMRMGAQGIKIKTAGRL-GGAEIARTEGYHEGR----VPL--HTLRADIDYATS---TAKTTFGTI------GVKV-WIFKGE-----------------------------------
>13_1_20cm_2_scaffold_94514_3
-----------VGQKTHPY--GFRLGIVKQWRSRYFAK--RNFPELLKEDELIRKYLRTRLSHAAIADVHIERKPG--KV------TVTVHTGRPGVVIGKRGAEVDKL-RDELAQ--------LT-GK----E-VG---INVEEIKRPELDAQLVGDSVAHQLTQRISFRRAMKRAVQSAMRMGAQGIKIKTAGRL-GGAEIARTEGYHEGR----VPL--HTLRADIDYATS---TAKTTFGTI------GVKV-WIFKGE-----------------------------------
>13_2_20cm_2_scaffold_3317_12
-----------VGQKTHPY--GFRLGIVKQWRSRYFAK--RNFPELLKEDELIRKYLRTRLSHAAIADVHIERKPG--KV------TVTVHTGRPGVVIGKRGAEVDKL-RDELAQ--------LT-GK----E-VG---INVEEIKRPELDAQLVGDSVAHQLTQRISFRRAMKRAVQSAMRMGAQGIKIKTAGRL-GGAEIARTEGYHEGR----VPL--HTLRADIDYATS---TAKTTFGTI------GVKV-WIFKGE--RTEDLHGRTYSTGV*------------------
>13_1_40cm_3_scaffold_123118_4
-----------VGQKTHPY--GFRLGIVKQWRSRYFAK--RNFPELLKEDELIRKYLKTRLSHAAIADVHIERKPG--KV------TVTVHTGRPGVVIGKRGAEVDKL-RDELAQ--------LT-GK----E-VG---INVEEIKRPELDAQLVGDSVAHQLTQRISFRRAMKRAVQSAMRMGAQGIKIKTAGRL-GGAEIARTEGYHEGR----VPL--HTLRADIDYATS---TAKTTFGTI------GVKV-WIFKGE-----------------------------------
>13_1_40cm_scaffold_18423_2
-----------VGQKTHPY--GFRLGIVKPWRSRYFAR--HNFPELLKEDELIRKYLRTRLSHAAIADVHIERKPG--KV------TVTVHTGRPGVVIGKRGAEVDKL-RDELAQ--------LT-GK----E-VG---INVEEIKRPELDAQLVGDSVAHQLTQRISFRRAMKRAVQSAMRMGAQGIKIKTAGRL-GGAEIARTEGYHEGR----VPL--HTLRADIDYATS---TAKTTFGTI------GVKV-WIFKGE-----------------------------------
>13_1_40cm_4_scaffold_3679_11
-----------VGQKTHPY--GFRLGIVKPWRSRYFAR--HNFPELLKEDELIRKYLRTRLSHAAIADVHIERKPG--KV------TVTVHTGRPGVVIGKRGAEVDKL-RDELAQ--------LT-GK----E-VG---INVEEIKRPELDAQLVGDSVAHQLTQRISFRRAMKRAVQSAMRMGAQGIKIKTAGRL-GGAEIARTEGYHEGR----VPL--HTLRADIDYATS---TAKTTFGTI------GVKV-WIFKGE-----------------------------------
>13_1_20cm_2_scaffold_5743_2
-----------VGQKTHPY--GFRLGIVKPWRSRYFAR--HNFPELLKEDELIRKYLRTRLSHAAIADVHIERKPG--KV------TVTVHTGRPGVVIGKRGAEVDKL-RDELAQ--------LT-GK----E-VG---INVEEIKRPELDAQLVGDSVAHQLTQRISFRRAMKRAVQSAMRMGAQGIKIKTAGRL-GGAEIARTEGYHEGR----VPL--HTLRADIDYATS---TAKTTFGTI------GVKV-WIFKGE-----------------------------------
>13_1_40cm_3_scaffold_47713_9
-----------VGQKTHPY--GFRLGIVKPWRSRYFAR--HNFPELLKEDELIRKYLRTRLSHAAIADVHIERKPG--KV------TVTVHTGRPGVVIGKRGAEVDKL-RDELAQ--------LT-GK----E-VG---INVEEIKRPELDAQLVGDSVAHQLTQRISFRRAMKRAVQSAMRMGAQGIKIKTAGRL-GGAEIARTEGYHEGR----VPL--HTLRADIDYATS---TAKTTFGTI------GVKV-WIFKGE-----------------------------------
>13_1_20cm_full_scaffold_13827
-----------MGQKTHPY--GFRLGIVKQWRSRYFAR--HNFPELLKEDELIRKYLKTRLSHAAIADVHIERKPG--KV------TVTVHTGRPGVVIGKRGAEVDKL-RDELAQ--------LT-GK----E-VG---INVEEIKRPELDAQLVGDSVAHQLTQRISFRRAMKRAVQSAMRMGAQGIKIKTAGRL-GGAEIARTEGYHEGR----VPL--HTLRADIDYATS---TAKTTFGTI------GVKV-WIFKGE-----------------------------------
>13_1_40cm_2_scaffold_251765_1
-----------VGQKTHPY--GFRLGIVKQWRSRYFAR--HNFPELLKEDELIRKYLKTRLSHAAIADVHIERKPG--KV------TVTVYTGRPGVVIGKRGAEVDKL-RDELAQ--------LT-GK----E-VG---INVEEIKRPELDAQLVGDSVAHQLTQRISFRRAMKRAVQSAMRMGAQGIKIKTAGRL-GGAEIARTEGYHEGR----VPL--HTLRADIDYATS---TAKTTFGTI------GVKV-WIFKGE-----------------------------------
>13_1_40cm_scaffold_44512_1
-----------VGQKTHPY--GFRLGIVKQWRSRYFAR--HNFPELLKEDELIRKYLKTRLSHAAIADVHIERKPG--KV------TVTVHTGRPGVVIGKRGAEVDKL-RDELAQ--------LT-GK----E-VG---INVEEIKRPELDAQLVGDSVAHQLTQRISFRRAMKRAVQSAMRMGAQGIKIKTAGRL-GGAEIARTEGYHEGR----VPL--HTLRADIDYATS---TAKTTFGTI------GVKV-WIFKGE-----------------------------------
>13_1_40cm_scaffold_16734_10
-----------VGQKTHPY--GFRLGIVKQWRSRYFAR--HNFPELLKEDELIRKYLKTRLSHAAIADVHIERKPG--KV------TVTVHTGRPGVVIGKRGAEVDKL-RDELAQ--------LT-GK----E-VG---INVEEIKRPELDAQLVGDSVAHQLTQRISFRRAMKRAVQSAMRMGAQGIKIKTAGRL-GGAEIARTEGYHEGR----VPL--HTLRADIDYATS---TAKTTFGTI------GVKV-WIFKGE-----------------------------------
>13_1_40cm_4_scaffold_48407_1
-----------VGQKTHPY--GFRLGIVKQWRSRYFAR--HNFPELLKEDELIRKYLKTRLSHAAIADVHIERKPG--KV------TVTVHTGRPGVVIGKRGAEVDKL-RDELAQ--------LT-GK----E-VG---INVEEIKRPELDAQLVGDSVAHQLTQRISFRRAMKRAVQSAMRMGAQGIKIKTAGRL-GGAEIARTEGYHEGR----VPL--HTLRADIDYATS---TAKTTFGTI------GVKV-WIFKGE-----------------------------------
>13_1_40cm_4_scaffold_29336_6
-----------VGQKTHPY--GFRLGIVKQWRSRYFAR--HNFPELLKEDELIRKYLKTRLSHAAIADVHIERKPG--KV------TVTVHTGRPGVVIGKRGAEVDKL-RDELAQ--------LT-GK----E-VG---INVEEIKRPELDAQLVGDSVAHQLTQRISFRRAMKRAVQSAMRMGAQGIKIKTAGRL-GGAEIARTEGYHEGR----VPL--HTLRADIDYATS---TAKTTFGTI------GVKV-WIFKGE-----------------------------------
>13_1_40cm_3_scaffold_300071_2
-----------VGQKTHPY--GFRLGIVKQWRSRYFAR--HNFPELLKEDELIRKYLKTRLSHAAIADVHIERKPG--KV------TVTVHTGRPGVVIGKRGAEVDKL-RDELAQ--------LT-GK----E-VG---INVEEIKRPELDAQLVGDSVAHQLTQRISFRRAMKRAVQSAMRMGAQGIKIKTAGRL-GGAEIARTEGYHEGR----VPL--HTLRADIDYATS---TAKTTFGTI------GVKV-WIFKGE-----------------------------------
>13_1_40cm_3_scaffold_154374_2
-----------VGQKTHPY--GFRLGIVKQWRSRYFAR--HNFPELLKEDELIRKYLKTRLSHAAIADVHIERKPG--KV------TVTVHTGRPGVVIGKRGAEVDKL-RDELAQ--------LT-GK----E-VG---INVEEIKRPELDAQLVGDSVAHQLTQRISFRRAMKRAVQSAMRMGAQGIKIKTAGRL-GGAEIARTEGYHEGR----VPL--HTLRADIDYATS---TAKTTFGTI------GVKV-WIFKGE-----------------------------------
>13_1_40cm_2_scaffold_387995_1
-----------VGQKTHPY--GFRLGIVKQWRSRYFAR--HNFPELLKEDELIRKYLKTRLSHAAIADVHIERKPG--KV------TVTVHTGRPGVVIGKRGAEVDKL-RDELAQ--------LT-GK----E-VG---INVEEIKRPELDAQLVGDSVAHQLTQRISFRRAMKRAVQSAMRMGAQGIKIKTAGRL-GGAEIARTEGYHEGR----VPL--HTLRADIDYATS---TAKTTFGTI------GVKV-WIFKGE-----------------------------------
>13_1_20cm_3_scaffold_20697_12
-----------VGQKTHPY--GFRLGIVKQWRSRYFAR--HNFPELLKEDELIRKYLKTRLSHAAIADVHIERKPG--KV------TVTVHTGRPGVVIGKRGAEVDKL-RDELAQ--------LT-GK----E-VG---INVEEIKRPELDAQLVGDSVAHQLTQRISFRRAMKRAVQSAMRMGAQGIKIKTAGRL-GGAEIARTEGYHEGR----VPL--HTLRADIDYATS---TAKTTFGTI------GVKV-WIFKGE-----------------------------------
>13_1_20cm_2_scaffold_58735_6
-----------VGQKTHPY--GFRLGIVKQWRSRYFAR--HNFPELLKEDELIRKYLKTRLSHAAIADVHIERKPG--KV------TVTVHTGRPGVVIGKRGAEVDKL-RDELAQ--------LT-GK----E-VG---INVEEIKRPELDAQLVGDSVAHQLTQRISFRRAMKRAVQSAMRMGAQGIKIKTAGRL-GGAEIARTEGYHEGR----VPL--HTLRADIDYATS---TAKTTFGTI------GVKV-WIFKGE-----------------------------------
>13_1_20cm_3_scaffold_17557_13
-----------VGQKTHPY--GFRLGIVKQWRSRYFAR--HNFPELLKEDELIRKYLKTRLSHAAIADVHIERKPG--KV------TVTVHTGRPGVVIGKRGAEVDKL-RDELAQ--------LT-GK----E-VG---INVEEIKRPELDAQLVGDSVAHQLTQRISFRRAMKRAVQSAMRMGAQGIKIKTAGRL-GGAEIARTEGYHEGR----VPL--HTLRADIDYATS---TAKTTFGTI------GVKV-WIFKGE-----------------------------------
>13_1_20cm_full_scaffold_35631
-----------MGQKTHPY--GFRLGIVKQWRSRYFAR--HDFPELLKEDELIRKYLKTRLSHAAIADVHIERKPG--KV------TVTVHTGRPGVVIGKRGAEVDKL-RDELAQ--------LT-GK----E-VG---INVEEIKRPELDAQLVGDSVAHQLTQRISFRRAMKRAVQSAMRMGAQGIKIKTAGRL-GGAEIARTEGYHEGR----VPL--HTLRADIDYATS---TAKTTFGTI------GVKV-WIFKGE-----------------------------------
>13_1_40cm_4_scaffold_26796_9
-----------VGQKTHPY--GFRLGIVKQWRSRYFAR--HDFPELLKEDELIRKYLKTRLSHAAIADVHIERKPG--KV------TVTVHTGRPGVVIGKRGAEVDKL-RDELAQ--------LT-GK----E-VG---INVEEIKRPELDAQLVGDSVAHQLTQRISFRRAMKRAVQSAMRMGAQGIKIKTAGRL-GGAEIARTEGYHEGR----VPL--HTLRADIDYATS---TAKTTFGTI------GVKV-WIFKGE-----------------------------------
>13_1_40cm_3_scaffold_36836_9
-----------VGQKTHPY--GFRLGIVKQWRSRYFAR--HDFPELLKEDELIRKYLKTRLSHAAIADVHIERKPG--KV------TVTVHTGRPGVVIGKRGAEVDKL-RDELAQ--------LT-GK----E-VG---INVEEIKRPELDAQLVGDSVAHQLTQRISFRRAMKRAVQSAMRMGAQGIKIKTAGRL-GGAEIARTEGYHEGR----VPL--HTLRADIDYATS---TAKTTFGTI------GVKV-WIFKGE-----------------------------------
>13_1_20cm_4_scaffold_13849_8
-----------VGQKTHPY--GFRLGIVKQWRSRYFAR--HDFPELLKEDELIRKYLKTRLSHAAIADVHIERKPG--KV------TVTVHTGRPGVVIGKRGAEVDKL-RDELAQ--------LT-GK----E-VG---INVEEIKRPELDAQLVGDSVAHQLTQRISFRRAMKRAVQSAMRMGAQGIKIKTAGRL-GGAEIARTEGYHEGR----VPL--HTLRADIDYATS---TAKTTFGTI------GVKV-WIFKGE-----------------------------------
>13_2_20cm_scaffold_40082_3
-----------VGQKTHPY--GFRLGIVKQWRSRYFAR--HDFPELLKEDELIRKYLKTRLSHAAIADVHIERKPG--KV------TVTVHTGRPGVVIGKRGAEVDKL-RDELAQ--------LT-GK----E-VG---INVEEIKRPELDAQLVGDSVAHQLTQRISFRRAMKRAVQSAMRMGAQGIKIKTAGRL-GGAEIARTEGYHEGR----VPL--HTLRADIDYATS---TAKTTFGTI------GVKV-WIFKGE--RTEDLHGRTYSTGV*------------------
>13_1_20cm_4_scaffold_29031_4
-----------VGQKTHPY--GFRLGIVKPWRSRYFAR--HDFPELLKEDELIRKYLKTRLSHAAIADVHIERKPG--KV------TVTVHTGRPGVVIGKRGAEVDKL-RDELAQ--------LT-GK----E-VG---INVEEIKRPELDAQLVGDSVAHQLTQRISFRRAMKRAVQSAMRMGAQGIKIKTAGRL-GGAEIARTEGYHEGR----VPL--HTLRADIDYATS---TAKTTFGTI------GVKV-WIFKGE-----------------------------------
>13_1_40cm_scaffold_4885_5
-----------VGQKTHPY--GFRLGIVKQWRSRYFAR--RDFPELLKEDELIRKYLKTRLSHAAIADVHIERKPG--KV------AVTVHTGRPGVVIGKRGAEVDKL-RDELAQ--------LT-GK----E-VG---INVEEIKRPELDAQLVGDSVVHQLTQRISFRRAMKRAVQSAMRMGAQGIKIKCAGRL-GGAEIARTEGYHEGR----VPL--HTLRANVDYATS---TAKTTYGTI------GVKV-WIFKGE-----------------------------------
>13_1_40cm_scaffold_34158_4
-----------VGQKTHPY--GFRLGIVKQWRSRYYAR--RDFPELLKEDELIRKYLKTRLSHAAIADVHVERKPG--KV------TVTVHTGRPGVVIGKRGAEVDKL-RDELAQ--------LT-GK----E-VG---INVEEIKRPELDAQLVGDSVVHQLTQRISFRRAMKRAVQSAMRMGAQGIKIKCAGRL-GGAEIARTEGYHEGR----VPL--HTLRANVDYATS---TAKTTYGTI------GVKV-WIFKGE-----------------------------------
>13_1_40cm_4_scaffold_1728_26
-----------VGQKTHPY--GFRLGIVKQWRSRYYAR--RDFPELLKEDELIRKYLKTRLSHAAIADVHVERKPG--KV------TVTVHTGRPGVVIGKRGAEVDKL-RDELAQ--------LT-GK----E-VG---INVEEIKRPELDAQLVGDSVVHQLTQRISFRRAMKRAVQSAMRMGAQGIKIKCAGRL-GGAEIARTEGYHEGR----VPL--HTLRANVDYATS---TAKTTYGTI------GVKV-WIFKGE-----------------------------------
>13_1_40cm_3_scaffold_14765_8
-----------VGQKTHPY--GFRLGIVKQWRSRYYAR--RDFPELLKEDELIRKYLKTRLSHAAIADVHVERKPG--KV------TVTVHTGRPGVVIGKRGAEVDKL-RDELAQ--------LT-GK----E-VG---INVEEIKRPELDAQLVGDSVVHQLTQRISFRRAMKRAVQSAMRMGAQGIKIKCAGRL-GGAEIARTEGYHEGR----VPL--HTLRANVDYATS---TAKTTYGTI------GVKV-WIFKGE-----------------------------------
>13_1_20cm_2_scaffold_7151_8
-----------VGQKTHPY--GFRLGIVKQWRSRYYAR--RDFPELLKEDELIRKYLKTRLSHAAIADVHVERKPG--KV------TVTVHTGRPGVVIGKRGAEVDKL-RDELAQ--------LT-GK----E-VG---INVEEIKRPELDAQLVGDSVVHQLTQRISFRRAMKRAVQSAMRMGAQGIKIKCAGRL-GGAEIARTEGYHEGR----VPL--HTLRANVDYATS---TAKTTYGTI------GVKV-WIFKGE-----------------------------------
>13_1_40cm_2_scaffold_2854_12
-----------VGQKTHPY--GFRLGIVKQWRSRYYAR--RDFPELLKEDELIRKYLKTRLSHAAIADVHVERKPG--KV------TVTVHTGRPGVVIGKRGAEVDKL-RDELAQ--------LT-GK----E-VG---INVEEIKRPELDAQLVGDSVVHQLTQRISFRRAMKRAVQSAMRMGAQGIKIKCAGRL-GGAEIARTEGYHEGR----VPL--HTLRANVDYATS---TAKTTYGTI------GVKV-WIFKGE-----------------------------------
>13_1_40cm_scaffold_25232_6
-----------VGQKTHPY--GFRLGIVKQWRSRYYAR--RNFPELLKEDELIRKYLKTRLSHAAIADIHIERKPG--KV------TVTVHTGRPGVVIGKRGAEVDKL-RDELTG--------KE---------VG---INVEEIKRPELDAQLVADSVAHQLTQRISFRRAMKRAVQSAMRMGAQGIKIKTAGRL-GGAEIARTEGYHEGR----VPL--HTLRADVDYALS---TAMTTYGTI------GVKV-WIFKGE-----------------------------------
>13_1_40cm_4_scaffold_82321_5
-----------VGQKTHPY--GFRLGIVKQWRSRYFAR--RNFPELLKEDDLIRKYLRTRLAHAAIADVHIERKPG--KV------TVTVHTGRPGVVIGKRGAEVDKL-RDELAQ--------LT-GK----E-VG---INVEEIKRPELDAQLVGDSVAHQLTQRISFRRAMKRAVQSAMRMGAQGIKIKTAGRL-GGAEIARTEGYHEGR----VPL--HTLRADVDYATS---TAKTTYGTI------GVKV-WIFKGE-----------------------------------
>13_1_20cm_2_scaffold_283291_5
-----------VGQKTHPY--GFRLGIVKQWRSRYFAR--RNFPELLKEDDLIRKYLRTRLAHAAIADVHIERKPG--KV------TVTVHTGRPGVVIGKRGAEVDKL-RDELAQ--------LT-GK----E-VG---INVEEIKRPELDAQLVGDSVAHQLTQRISFRRAMKRAVQSAMRMGAQGIKIKTAGRL-GGAEIARTEGYHEGR----VPL--HTLRADVDYATS---TAKTTYGTI------GVKV-WIFKGE-----------------------------------
>13_1_40cm_2_scaffold_104653_5
-----------VGQKTHPY--GFRLGIVKQWRSRYFAR--RNFPELLKEDDLIRKYLRTRLAHAAIADVHIERKPG--KV------TVTVHTGRPGVVIGKRGAEVDKL-RDELAQ--------LT-GK----E-VG---INVEEIKRPELDAQLVGDSVAHQLTQRISFRRAMKRAVQSAMRMGAQGIKIKTAGRL-GGAEIARTEGYHEGR----VPL--HTLRADVDYATS---TAKTTYGTI------GVKV-WIFKGE-----------------------------------
>13_2_20cm_scaffold_51213_1
-----------VGQKTHPY--GFRLGIVKQWRSRYYAR--RNFPELLKEDDLIRKYLKTRLAHAAIADVHIERKPG--KV------TVTVHTGRPGVVIGKRGAEVDKL-RDELAQ--------LT-GK----E-VG---INVEEIKRPELDAQLVGDSVAHQLTQRISFRRAMKRAVQSAMRMGAQGIKIKTAGRL-GGAEIARTEGYHEGR----VPL--HTLRADVDYATS---TAKTTYGTI------GVKV-WIFKGE--RTEDLHGRTYSTGV*------------------
>13_1_20cm_full_scaffold_65182
-----------MGQKTHPY--GFRLGIVKQWRSRYYAR--RNFPELLKEDDLIRKYLKTRLAHAAIADVHIERKPG--KV------TVTVHTGRPGVVIGKRGAEVDKL-RDELAQ--------LT-GK----E-VG---INVEEIKRPELDAQLVGDSVAHQLTQRISFRRAMKRAVQSAMRMGAQGIKIKTAGRL-GGAEIARTEGYHEGR----VPL--HTLRADVDYATS---TAKTTYGTI------GVKV-WIFKGE-----------------------------------
>13_1_40cm_4_scaffold_2235_18
-----------VGQKTHPY--GFRLGIVKQWRSRYYAR--RDFPELLKEDELIRKYLKTRLSHAAIADVHIERKPG--KV------TVTVHTGRPGVVIGKRGAEVDKL-RDELAQ--------LT-GK----E-VG---INVEEIKRPELDAQLVGDSVAHQLTQRISFRRAMKRAVQSAMRMGAQGIKIKTAGRL-GGAEIARTEGYHEGR----VPL--HTLRADVDYAIS---TAKTTYGTI------GVKV-WIFKGE-----------------------------------
>13_1_40cm_scaffold_2318_15
-----------VGQKTHPY--GFRLGIVKQWRSRYYAR--RDFPELLKEDELIRKYLKTRLSHAAIADVHIERKPG--KV------TVTVHTGRPGVVIGKRGAEVDKL-RDELAQ--------LT-GK----E-VG---INVEEIKRPELDAQLVGDSVAHQLTQRISFRRAMKRAVQSAMRMGAQGIKIKTAGRL-GGAEIARTEGYHEGR----VPL--HTLRADVDYAIS---TAKTTYGTI------GVKV-WIFKGE-----------------------------------
>13_1_20cm_3_scaffold_11308_7
-----------VGQKTHPY--GFRLGIVKQWRSRYYAR--HDFPELLKEDELIRKYLKTRLAHAAIADVHIERKPG--KV------TVTVHTGRPGVVIGKRGAEVDKL-RDELAQ--------LT-GK----E-VG---INVEEIKRPELDAQLVGDSVAHQLTQRISFRRAMKRAVQSAMRMGAQGIKIKTAGRL-GGAEIARTEGYHEGR----VPL--HTLRADVDYALS---TAKTTYGTI------GVKV-WIFKGD--L--------------------------------
>13_1_40cm_4_scaffold_4972_9
-----------VGQKTHPY--GFRLGIVKQWRSRYYAR--HDFPELLKEDELIRKYLKTRLAHAAIADVHIERKPG--KV------TVTVHTGRPGVVIGKRGAEVDKL-RDELAQ--------LT-GK----E-VG---INVEEIKRPELDAQLVGDSVAHQLTQRISFRRAMKRAVQSAMRMGAQGIKIKTAGRL-GGAEIARTEGYHEGR----VPL--HTLRADVDYALS---TAKTTYGTI------GVKV-WIFKGD--L--------------------------------
>13_1_40cm_scaffold_5171_11
-----------VGQKTHPY--GFRLGIVKQWRSRYFAR--RDFPELLKEDELIRKYLKTRLAHAAIADVHIERKPG--KV------TVTVHTGRPGVVIGKRGAEVDKL-RDELTG--------KE---------VG---INVEEIKRPELDAQLVADSVAHQLTQRISFRRAMKRAVQSAMRMGAQGIKIKTAGRL-GGAEIARTEGYHEGR----VPL--HTLRADVDYALS---TAKTTYGTI------GVKV-WIFKGE-----------------------------------
>13_1_40cm_4_scaffold_5814_5
-----------VGQKTHPY--GFRLGIVKQWRSRYFAR--RDFPELLKEDELIRKYLKTRLAHAAIADVHIERKPG--KV------TVTVHTGRPGVVIGKRGAEVDKL-RDELTG--------KE---------VG---INVEEIKRPELDAQLVADSVAHQLTQRISFRRAMKRAVQSAMRMGAQGIKIKTAGRL-GGAEIARTEGYHEGR----VPL--HTLRADVDYALS---TAKTTYGTI------GVKV-WIFKGE-----------------------------------
>13_1_40cm_3_scaffold_6483_10
-----------VGQKTHPY--GFRLGIVKQWRSRYFAR--RDFPELLKEDELIRKYLKTRLAHAAIADVHIERKPG--KV------TVTVHTGRPGVVIGKRGAEVDKL-RDELTG--------KE---------VG---INVEEIKRPELDAQLVADSVAHQLTQRISFRRAMKRAVQSAMRMGAQGIKIKTAGRL-GGAEIARTEGYHEGR----VPL--HTLRADVDYALS---TAKTTYGTI------GVKV-WIFKGE-----------------------------------
>13_1_20cm_2_scaffold_5039_11
-----------VGQKTHPY--GFRLGIVKQWRSRYFAR--RDFPELLKEDELIRKYLKTRLAHAAIADVHIERKPG--KV------TVTVHTGRPGVVIGKRGAEVDKL-RDELTG--------KE---------VG---INVEEIKRPELDAQLVADSVAHQLTQRISFRRAMKRAVQSAMRMGAQGIKIKTAGRL-GGAEIARTEGYHEGR----VPL--HTLRADVDYALS---TAKTTYGTI------GVKV-WIFKGE-----------------------------------
>13_1_40cm_2_scaffold_31039_6
-----------VGQKTHPY--GFRLGIVKQWRSRYFAR--RDFPELLKEDELIRKYLKTRLAHAAIADVHIERKPG--KV------TVTVHTGRPGVVIGKRGAEVDKL-RDELTG--------KE---------VG---INVEEIKRPELDAQLVADSVAHQLTQRISFRRAMKRAVQSAMRMGAQGIKIKTAGRL-GGAEIARTEGYHEGR----VPL--HTLRADVDYALS---TAKTTYGTI------GVKV-WIFKGE-----------------------------------
>13_2_20cm_scaffold_11106_9
-----------VGQKTHPY--GFRLGIVKQWRSRYFAR--RDFPELLKEDELIRKYLKTRLAHAAIADVHIERKPG--KV------TVTVHTGRPGVVIGKRGAEVDKL-RDELAQ--------LT-GK----E-VG---INVEEIKRPELDAQLVADSVAHQLTQRISFRRAMKRAVQSAMRMGAQGIKIKTAGRL-GGAEIARTEGYHEGR----VPL--HTLRADVDYALS---TAKTTYGTI------GVKV-WIFKGE--RTEDLHGRTYSTGV*------------------
>13_2_20cm_2_scaffold_2128_9
-----------VGQKTHPY--GFRLGIVKQWRSRYFAR--RNFPELLKEDELIRKYLKTRLAHAAIADVHIERKPG--KV------TVTVHTGRPGVVIGKRGAEVDKL-RDELAQ--------LT-GK----E-VG---INVEEIKRPELDAQLVGDSVAHQLTQRISFRRAMKRAVQSAMRMGAQGIKIKTAGRL-GGAEIARTEGYHEGR----VPL--HTLRADVDYALS---TAKTTYGTI------GVKV-WIFKGE--RTEDLHGRTYSTGV*------------------
>13_2_20cm_scaffold_5471_9
-----------VGQKTHPY--GFRLGIVKQWRSRYFAR--RNFPELLKEDELIRKYLKTRLAHAAIADVHIERKPG--KV------TVTVHTGRPGVVIGKRGAEVDKL-RDELAQ--------LT-GK----E-VG---INVEEIKRPELDAQLVGDSVAHQLTQRISFRRAMKRAVQSAMRMGAQGIKIKTAGRL-GGAEIARTEGYHEGR----VPL--HTLRADVDYALS---TAKTTYGTI------GVKV-WIFKGE--RTEDLHGRTYSTGV*------------------
>13_1_40cm_4_scaffold_57787_7
-----------VGQKTHPY--GFRLGIVKQWRSRYFAR--RNFPELLKEDELIRKYLKTRLAHAAIADVHIERKPG--KV------TVTVHTGRPGVVIGKRGAEVDKL-RDELAQ--------LT-GK----E-VG---INVEEIKRPELDAQLVGDSVAHQLTQRISFRRAMKRAVQSAMRMGAQGIKIKTAGRL-GGAEIARTEGYHEGR----VPL--HTLRADVDYALS---TAKTTYGTI------GVKV-WIFKGE-----------------------------------
>13_1_40cm_3_scaffold_24386_1
-----------VGQKTHPY--GFRLGIVKQWRSRYFAR--RNFPELLKEDELIRKYLKTRLAHAAIADVHIERKPG--KV------TVTVHTGRPGVVIGKRGAEVDKL-RDELAQ--------LT-GK----E-VG---INVEEIKRPELDAQLVGDSVAHQLTQRISFRRAMKRAVQSAMRMGAQGIKIKTAGRL-GGAEIARTEGYHEGR----VPL--HTLRADVDYALS---TAKTTYGTI------GVKV-WIFKGE-----------------------------------
>13_1_20cm_4_scaffold_1302_14
-----------VGQKTHPY--GFRLGIVKQWRSRYFAR--RNFPELLKEDELIRKYLKTRLAHAAIADVHIERKPG--KV------TVTVHTGRPGVVIGKRGAEVDKL-RDELAQ--------LT-GK----E-VG---INVEEIKRPELDAQLVGDSVAHQLTQRISFRRAMKRAVQSAMRMGAQGIKIKTAGRL-GGAEIARTEGYHEGR----VPL--HTLRADVDYALS---TAKTTYGTI------GVKV-WIFKGE-----------------------------------
>13_1_20cm_2_scaffold_108617_2
-----------VGQKTHPY--GFRLGIVKQWRSRYFAR--RNFPELLKEDELIRKYLKTRLAHAAIADVHIERKPG--KV------TVTVHTGRPGVVIGKRGAEVDKL-RDELAQ--------LT-GK----E-VG---INVEEIKRPELDAQLVGDSVAHQLTQRISFRRAMKRAVQSAMRMGAQGIKIKTAGRL-GGAEIARTEGYHEGR----VPL--HTLRADVDYALS---TAKTTYGTI------GVKV-WIFKGE-----------------------------------
>13_2_20cm_scaffold_106484_4
-----------VGQKTHPY--GFRLGIVKQWRSRYYAR--RDFPELLKEDELIRKYLKTRLAHAAIADVHIERKPG--KV------TVTVHTGRPGVVIGKRGAEVDKL-RDELAQ--------LT-GK----E-VG---INVEEIKRPELDAQLVGDSVAHQLTQRISFRRAMKRAVQSAMRMGAQGIKIKTAGRL-GGAEIARTEGYHEGR----VPL--HTLRADVDYALS---TAKTTYGTI------GVKV-WIFKGE--RTEDLHGRTYSTGV*------------------
>13_1_40cm_scaffold_16663_1
-----------VGQKTHPY--GFRLGIVKQWRSRYYAR--HDFPELLKEDELIRKYLKTRLAHAAIADVHIERKPG--KV------TVTVHTGRPGVVIGKRGAEVDKL-RDELAQ--------LT-GK----E-VG---INVEEIKRPELDAQLVGDSVAHQLTQRISFRRAMKRAVQSAMRMGAQGIKIKTAGRL-GGAEIARTEGYHEGR----VPL--HTLRADVDYALS---TAKTTYGTI------GVKV-WIFKGE--R--------------------------------
>13_1_40cm_4_scaffold_39715_8
-----------VGQKTHPY--GFRLGIIKPWRSRYFAR--RDFPELLKEDDLIRKYLKARLSHAAIAEVHIERKPG--KV------TVTVHTGRPGVVIGKRGAEVDKL-RDELAQ--------LT-GK----E-VG---INVEEIKRPELNAQLVGDSVVHQLNQRISFRRAMKRAVQSAMRMGAQGIKIKCAGRL-GGAEIARTEGYHEGR----VPL--HTLRANVDYATS---TAKTTYGTI------GVKV-WIFKGE-----------------------------------
>13_1_40cm_3_scaffold_168697_2
-----------VGQKTHPY--GFRLGIIKPWRSRYFAR--RDFPELLKEDDLIRKYLKARLSHAAIADVHIERKPG--KV------TVTVHTGRPGVVIGKRGAEVDKL-RDELAQ--------LT-GK----E-VG---INVEEIKRPELNAQLVGDSVVHQLTQRISFRRAMKRAVQSAMRMGAQGIKIKCAGRL-GGAEIARTEGYHEGR----VPL--HTLRADIDYATS---TAKTTYGTI------GVKV-WIFTRE-----------------------------------
>13_1_20cm_2_scaffold_46319_3
-----------VGQKTHPY--GFRLGIIKPWRSRYFAR--RDFPELLKEDDLIRKYLKARLSHAAIADVHIERKPG--KV------TVTVHTGRPGVVIGKRGAEVDKL-RDELAQ--------LT-GK----E-VG---INVEEIKRPELNAQLVGDSVVHQLTQRISFRRAMKRAVQSAMRMGAQGIKIKCAGRL-GGAEIARTEGYHEGR----VPL--HTLRADIDYATS---TAKTTYGTI------GVKV-WIFTRE-----------------------------------
>13_1_40cm_2_scaffold_169093_1
-----------VGQKTHPY--GFRLGIIKPWRSRYFAR--RDFPELLKEDDLIRKYLKARLSHAAIADVHIERKPG--KV------TVTVHTGRPGVVIGKRGAEVDKL-RDELAQ--------LT-GK----E-VG---INVEEIKRPELNAQLVGDSVVHQLTQRISFRRAMKRAVQSAMRMGAQGIKIKCAGRL-GGAEIARTEGYHEGR----VPL--HTLRADIDYATS---TAKTTYGTI------GVKV-WIFTRE-----------------------------------
>13_1_40cm_scaffold_8500_3
-----------VGQKTHPY--GFRLGIIKPWRSRYFAR--RDFPELLKEDDLIRKYLKARLSHAAIAEVHIERKPG--KV------TVTVHTGRPGVVIGKRGAEVDKL-RDELAQ--------LT-GK----E-VG---INVEEIKRPELNAQLVGDSVVHQLNQRISFRRAMKRAVQSAMRMGAQGIKIKCAGRL-GGAEIARTEGYHEGR----VPL--HTLRADIDYATS---TAKTTYGTI------GVKV-WIFTRE-----------------------------------
>13_1_40cm_3_scaffold_14915_12
-----------VGQKTHPY--GFRLGIIKPWRSRYFAR--RDFPELLKEDDLIRKYLKARLSHAAIAEVHIERKPG--KV------TVTVHTGRPGVVIGKRGAEVDKL-RDELAQ--------LT-GK----E-VG---INVEEIKRPELNAQLVGDSVVHQLNQRISFRRAMKRAVQSAMRMGAQGIKIKCAGRL-GGAEIARTEGYHEGR----VPL--HTLRADIDYATS---TAKTTYGTI------GVKV-WIFTRE-----------------------------------
>13_1_40cm_2_scaffold_15391_9
-----------VGQKTHPY--GFRLGIIKPWRSRYFAR--RDFPELLKEDDLIRKYLKARLSHAAIAEVHIERKPG--KV------TVTVHTGRPGVVIGKRGAEVDKL-RDELAQ--------LT-GK----E-VG---INVEEIKRPELNAQLVGDSVVHQLNQRISFRRAMKRAVQSAMRMGAQGIKIKCAGRL-GGAEIARTEGYHEGR----VPL--HTLRADIDYATS---TAKTTYGTI------GVKV-WIFTRE-----------------------------------
>13_1_20cm_4_scaffold_75539_1
-----------VGQKTHPY--GFRLGIIKPWRSRYFAR--RDFPELLKEDDLIRKYLKARLSHAAIAEVHIERKPG--KV------TVTVHTGRPGVVIGKRGAEVDKL-RDELAQ--------LT-GK----E-VG---INVEEIKRPELNAQLVGDSVVHQLNQRISFRRAMKRAVQSAMRMGAQGIKIKCAGRL-GGAEIARTEGYHEGR----VPL--HTLRADIDYATS---TAKTTYGTI------GVKV-WIFTRE-----------------------------------
>13_1_20cm_2_scaffold_12698_10
-----------VGQKTHPY--GFRLGIIKPWRSRYFAR--RDFPELLKEDDLIRKYLKARLSHAAIAEVHIERKPG--KV------TVTVHTGRPGVVIGKRGAEVDKL-RDELAQ--------LT-GK----E-VG---INVEEIKRPELNAQLVGDSVVHQLNQRISFRRAMKRAVQSAMRMGAQGIKIKCAGRL-GGAEIARTEGYHEGR----VPL--HTLRADIDYATS---TAKTTYGTI------GVKV-WIFTRE-----------------------------------
>13_2_20cm_2_scaffold_293058_2
-----------VGQKTHPY--GFRLGIIKPWRSRYFAR--RDFPELLKEDDLIRKYLKARLSHAAIAEVHIERKPG--KV------TVTVHTGRPGVVIGKRGAEVDKL-RDELAQ--------LT-GK----E-VG---INVEEIKRPELNAQLVGDSVVHQLNQRISFRRAMKRAVQSAMRMGAQGIKIKCAGRL-GGAEIARTEGYHEGR----VPL--HTLRADIDYATS---TAKTTYGTI------GVKV-WIFTRE--MTEELAGRTYSTGA*------------------
>13_1_20cm_3_scaffold_24729_4
-----------VGQKTHPY--GFRLGIIKPWRSRYFAR--RDFPELLKEDDLIRKYLKARLSHAAIAEVHIERKPG--KV------TVTVHTGRPGVVIGKRGAEVDKL-RDELAQ--------LT-GK----E-VG---INVEEIKRPELNAQLVGDSVVHQLTQRISFRRAMKRAVQSAMRMGAQGIKIKCAGRL-GGAEIARTEGYHEGR----VPL--HTLRADIDYATS---TAKTTYGTI------GVKV-WIFTRE-----------------------------------
>13_1_20cm_4_scaffold_19721_5
-----------VGQKTHPY--GFRLGIIKPWRSRYFAR--RDFPELLKEDDLIRKYLKARLSHAAIAEVHIERKPG--KV------TVTVHTGRPGVVIGKRGAEVDKL-RDELAQ--------LT-GK----E-VG---INVEEIKRPELNAQLVGDSVVHQLTQRISFRRAMKRAVQSAMRMGAQGIKIKCAGRL-GGAEIARTEGYHEGR----VPL--HTLRADIDYATS---TAKTTYGTI------GVKV-WIFTRE-----------------------------------
>13_1_40cm_2_scaffold_44258_8
-----------VGQKTHPH--GFRLGIVKPWRSRYYAR--RDFPELLKEDDLIRKYLKTRLAHAAIADVHIERKPG--KV------TVTVHTGRPGVVIGKRGAEVDKL-RDELTQ--------LT-GK----E-VG---INVEEIKRPELEAQLVADSVAHQLTQRISFRRAMKRAVQSAMRMGAQGIKIKTAGRL-GGAEIARTEGYHEGR----VPL--HTLRADINYATS---TAKTTYGTI------GVKV-WIFTRE-----------------------------------
>13_1_20cm_full_scaffold_16681
-----------MGQKVHPY--GFRLGIIKPWRSRYYAR--RDFPELLKEDDLIRKYLKTRLSHAAIADVHIERKPG--KV------TVTVHTGRPGVVIGKRGAEVDKL-RDELAQ--------LT-GK----E-VG---INVEEIKRPELDAQLVADSVAHQLTQRISFRRAMKRAVQSAMRMGAQGIKIKTAGRL-GGAEIARTEGYHEGR----VPL--HTLRADIDYATS---TAKTTYGTI------GVKV-WIFTRE-----------------------------------
>13_1_20cm_full_scaffold_54138
-----------MGQKVHPY--GFRLGIIKPWRSRYYAR--RDFPELLKEDDLIRKYLKTRLSHAAIADVHIERKPG--KV------TVTVHTGRPGVVIGKRGAEVDKL-RDELAQ--------LT-GK----E-VG---INVEEIKRPELDAQLVADSVAHQLTQRISFRRAMKRAVQSAMRMGAQGIKIKTAGRL-GGAEIARTEGYHEGR----VPL--HTLRADIDYATS---TAKTTYGTI------GVKV-WIFTRE-----------------------------------
>13_1_40cm_4_scaffold_17048_2
-----------VGQKVHPY--GFRLGIIKPWRSRYYAR--RDFPELLKEDELIRKYLKTRLSHAAIADVHIERKPG--KV------TVTVHTGRPGVVIGKRGAEVDKL-RDELAQ--------LT-GK----E-VG---INVEEIKRPELDAQLVADSVAHQLTQRISFRRAMKRAVQSAMRMGAQGIKIKTAGRL-GGAEIARTEGYHEGR----VPL--HTLRADIDYATS---TAKTTYGTI------GVKV-WIFTRE-----------------------------------
>13_2_20cm_scaffold_203018_2
-----------VGQKVHPY--GFRLGIIKPWRSRYYAR--RDFPELLKEDELIRKYLKTRLSHAAIADVHIERKPG--KV------TVTVHTGRPGVVIGKRGAEVDKL-RDELAQ--------LT-GK----E-VG---INVEEIKRPELDAQLVADSVAHQLTQRISFRRAMKRAVQSAMRMGAQGIKIKTAGRL-GGAEIARTEGYHEGR----VPL--HTLRADIDYATS---TAKTTYGTI------GVKV-WIFTRE--MTEELSGRTYSTGV*------------------
>13_1_20cm_4_scaffold_35181_3
-----------VGQKVHPY--GFRLGIIKPWRSRYYAR--RDFPELLKEDDLIRKYLKTRLSHAAIADVHIERKPG--KV------TVTVHTGRPGVVIGKRGAEVDKL-RDELAQ--------LT-GK----E-VG---INVEEIKRPELDAQLVADSVAHQLTQRISFRRAMKRAVQSAMRMGAQGIKIKTAGRL-GGAEIARTEGYHEGR----VPL--HTLRADIDYATS---TAKTTYGTI------GVKV-WIFTRE-----------------------------------
>13_1_20cm_3_scaffold_45573_3
-----------VGQKVHPY--GFRLGIIKPWRSRYYAR--RDFPELLKEDDLIRKYLKTRLSHAAIADVHIERKPG--KV------TVTVHTGRPGVVIGKRGAEVDKL-RDELAQ--------LT-GK----E-VG---INVEEIKRPELDAQLVADSVAHQLTQRISFRRAMKRAVQSAMRMGAQGIKIKTAGRL-GGAEIARTEGYHEGR----VPL--HTLRADIDYATS---TAKTTYGTI------GVKV-WIFTRE-----------------------------------
>13_1_20cm_3_scaffold_193991_3
-----------VGQKVHPY--GFRLGIIKPWRSRYYAR--RDFPELLKEDDLIRKYLKTRLSHAAIADVHIERKPG--KV------TVTVHTGRPGVVIGKRGAEVDKL-RDELAQ--------LT-GK----E-VG---INVEEIKRPELDAQLVADSVAHQLTQRISFRRAMKRAVQSAMRMGAQGIKIKTAGRL-GGAEIARTEGYHEGR----VPL--HTLRADIDYATS---TAKTTYGTI------GVKV-WIFTRE-----------------------------------
>13_2_20cm_scaffold_84815_2
-----------VGQKVHPY--GFRLGIIKPWRSRYYAR--RDFPELLKEDDLIRKYLKTRLSHAAIADVHIERKPG--KV------TVTVHTGRPGVVIGKRGAEVDKL-RDELAQ--------LT-GK----E-VG---INVEEIKRPELDAQLVADSVAHQLTQRISFRRAMKRAVQSAMRMGAQGIKIKTAGRL-GGAEIARTEGYHEGR----VPL--HTLRADIDYATS---TAKTTYGTI------GVKV-WIFTRE--MTEELSGRTYSTGV*------------------
>13_2_20cm_2_scaffold_63185_6
-----------VGQKVHPY--GFRLGIIKPWRSRYYAR--RDFPELLKEDDLIRKYLKTRLSHAAIADVHIERKPG--KV------TVTVHTGRPGVVIGKRGAEVDKL-RDELAQ--------LT-GK----E-VG---INVEEIKRPELDAQLVADSVAHQLTQRISFRRAMKRAVQSAMRMGAQGIKIKTAGRL-GGAEIARTEGYHEGR----VPL--HTLRADIDYATS---TAKTTYGTI------GVKV-WIFTRE--MTEELSGRTYSTGV*------------------
>13_1_40cm_scaffold_155693_2
-----------VGQKTHPY--GFRLGIIKPWRSRYYAR--HDFPELLKEDDLIRKYLKTRLSHAAIADIHIERKPG--KV------TVTVHTGRPGVVIGKRGAEVDKL-RDELAQ--------LT-GK----E-VG---INVEEIKRPELDAQLVADSVAHQLTQRISFRRAMKRAVQSAMRMGAQGIKIKTAGRL-GGAEIARTEGYHEGR----VPL--HTLRADIDYATS---TAKTTYGTI------GVKV-WIFTRE-----------------------------------
>13_1_40cm_4_scaffold_360216_2
-----------VGQKTHPY--GFRLGIIKPWRSRYYAR--HDFPELLKEDDLIRKYLKTRLSHAAIADIHIERKPG--KV------TVTVHTGRPGVVIGKRGAEVDKL-RDELAQ--------LT-GK----E-VG---INVEEIKRPELDAQLVADSVAHQLTQRISFRRAMKRAVQSAMRMGAQGIKIKTAGRL-GGAEIARTEGYHEGR----VPL--HTLRADIDYATS---TAKTTYGTI------GVKV-WIFTRE-----------------------------------
>13_1_40cm_scaffold_104025_2
-----------VGQKTHPY--GFRLGIIKPWRSRYYAR--HDFPELLKEDDLIRKYLKTRLSHAAIADIHIERKPG--KV------TVTVHTGRPGVVIGKRGAEVDKL-RDELAQ--------LT-GK----E-VG---INVEEIKRPELDAQLVADSVAHQLTQRISFRRAMKRAVQSAMRMGAQGIKIKTAGRL-GGAEIARTEGYHEGR----VPL--HTLRADIDYATS---TAKTTYGTI------GVKV-WIFTRE-----------------------------------
>13_2_20cm_scaffold_97458_4
---------------------------IKPWRSRYYAR--HDFPELLKEDDLIRKYLKTRLSHAAIADIHIERKPG--KV------TVTVHTGRPGVVIGKRGAEVDKL-RDELAQ--------LT-GK----E-VG---INVEEIKRPELDAQLVADSVAHQLTQRISFRRAMKRSVQSAMRMGAQGIKIKTAGRL-GGAEIARTEGYHEGR----VPL--HTLRADIDYATS---TAKTTYGTI------GVKV-WIFTRE--MTEE-----------------------------
>13_2_20cm_2_scaffold_14441_5
-----------MGQKVNPV--GFRLGISKDWRSKYYAG--RELPKLLKEDELLRKYLKARLGHAAISDIIIERKPS--KV------VVTLHTGRPGVVIGKKGAEVDKL-RDELAH--------LT-GK----E-VG---INVEEIKRPELDAQLVADNVASQLAQRISFRRAMKRAVQSAMRMGAQGIKIKCGGRL-GGAEIARVEGYHEGR----VPL--HTLRADIDYATS---TAKTTYGTI------GVKV-WIFKGE--KVEDRRGTTYSSGM*------------------
>13_1_20cm_full_scaffold_193662
-----------MGQKVNPV--GFRLGISKDWRSKYYAG--RELPKLLKEDELLRKYLKARLGHAAISDIIIERKPS--KV------VVTLHTGRPGVVIGKKGAEVDKL-RDELAH--------LT-GK----E-VG---INVEEIKRPELDAQLVADNVASQLAQRISFRRAMKRAVQSAMRMGAQGIKIKCGGRL-GGAEIARVEGYHEGR----VPL--HTLRADIDYATS---TAKTTYGTI------GVKV-WIFKGE-----------------------------------
>13_1_20cm_3_scaffold_32934_3
-----------MGQKVNPI--GFRLGISKDWRSKYYAG--RELPKLLKEDELLRKYLKARLGHAAISDIVIERKPS--KV------VVTLHTGRPGVVIGKKGAEVDKL-RDELAH--------LT-GK----E-VG---INVEEIKRPELDAQLVADNVASQLAQRISFRRAMKRAVQSAMRMGAQGIKIKCGGRL-GGAEIARVEGYHEGR----VPL--HTLRADIDYATS---TAKTTYGTI------GVKV-WIFKGE-----------------------------------
>13_1_20cm_4_scaffold_25587_3
-----------MGQKVNPI--GFRLGISKDWRSKYYAG--RELPKLLKEDELLRKYLKARLGHAAISDIVIERKPS--KV------VVTLHTGRPGVVIGKKGAEVDKL-RDELAH--------LT-GK----E-VG---INVEEIKRPELDAQLVADNVASQLAQRISFRRAMKRAVQSAMRMGAQGIKIKCGGRL-GGAEIARVEGYHEGR----VPL--HTLRADIDYATS---TAKTTYGTI------GVKV-WIFKGE-----------------------------------
>13_2_20cm_2_scaffold_113548_2
-----------MGQKTHPI--GFRLGVSKTWRSQWYAN--RDFPQLLREDELLRKYLKARLGHAAIADIRIERKPG--KV------VVTIHTGRPGVVIGKKGAEVDQL-RDELTR--------LS-GK----E-VG---INVEEIKRPELDAQLVADNIANQLAQRISFRRAMKRAVQSAMRMGAGGIKIKCGGRL-GGAEIARVEGYHEGR----VPL--HTLRADIDYATS---TAKTTFGTI------GVKV-WIFKGE--IVEDRRGKTYSTGV*------------------
>13_1_20cm_3_scaffold_39338_3
-----------MGQKTHPI--GFRLGVSKTWRSQWYAN--RDFPQLLREDELLRKYLKARLGHAAIADIRIERKPG--KV------VVTIHTGRPGVVIGKKGAEVDQL-RDELTR--------LS-GK----K-VG---INVEEIKRPELDAQLVADNIANQLAQRISFRRAMKRAVQSAMRMGAGGIKIKCGGRL-GGAEIARVEGYHEGR----VPL--HTLRADIDYATS---TAKTTFGTI------GVKV-WIFKGE--IV-------------------------------
>13_1_40cm_3_scaffold_357375_4
-----------MGQKTHPI--GFRLGISKTWRSQWYAN--RDFPALLREDELLRKYLKARLGHAAIADIRIERKPG--KV------VVTIHTGRPGVVIGKKGAEVDQR-------------------------------INVEEIKRPELDAQLVADNIANQLAQRISFRRAMKRAVQSAMRMGAGGIKIKCGGRL-GGAEIARVEGYHEGR----VPL--HTLRADIDYATS---TAKTTFGTI------GVKV-WIFKGE--IV-------------------------------
>13_1_20cm_3_scaffold_3274_26
-----------MGQKTHPI--GFRLGISKTWRSQWYAN--RDFPALLREDELLRKYLKARLGHAAIADIRIERKPG--KV------VVTIHTGRPGVVIGKKGAEVDQL-RDELTR--------LS-GK----E-VG---INVEEIKRPELDAQLVADNIANQLAQRISFRRAMKRAVQSAMRMGAGGIKIKCGGRL-GGAEIARVEGYHEGR----VPL--HTLRADIDYATS---TAKTTFGTI------GVKV-WIFKGE--IV-------------------------------
>13_1_20cm_4_scaffold_4478_4
-----------MGQKTHPI--GFRLGISKTWRSQWYAN--RDFPALLREDELLRKYLKARLGHAAIADIRIERKPG--KV------VVTIHTGRPGVVIGKKGAEVDQL-RDELSR--------LS-GK----E-VG---INVEEIKRPELDAQLVADNIANQLAQRISFRRAMKRAVQSAMRMGAGGIKIKCGGRL-GGAEIARVEGYHEGR----VPL--HTLRADIDYATS---TAKTTFGTI------GVKV-WIFKGE--IV-------------------------------
>13_1_20cm_3_scaffold_4577_9
-----------MGQKTHPI--GFRLGISKTWRSQWYAN--RDFPALLREDELLRKYLKARLGHAAIADIRIERKPG--KV------VVTIHTGRPGVVIGKKGAEVDQL-RDELSR--------LS-GK----E-VG---INVEEIKRPELDAQLVADNIANQLAQRISFRRAMKRAVQSAMRMGAGGIKIKCGGRL-GGAEIARVEGYHEGR----VPL--HTLRADIDYATS---TAKTTFGTI------GVKV-WIFKGE--IV-------------------------------
>13_1_20cm_3_scaffold_9292_14
-----------MGQKTHPI--GFRLGISKTWRSQWYAN--RDFPALLREDELLRKYLKARLGHAAIADIRIERKPG--KV------VVTIHTGRPGVVIGKKGAEVDQL-RDELSR--------LS-GK----E-VG---INVEEIKRPELDAQLVADNIANQLAQRISFRRAMKRAVQSAMRMGAGGIKIKCGGRL-GGAEIARVEGYHEGR----VPL--HTLRADIDYATS---TAKTTFGTI------GVKV-WIFKGE--IV-------------------------------
>Gemmatimonadetes_bacterium_KBS708
-----------MGQKTNPI--GFRLGVSKPWRSTWYAG-GKNMPQLLQEDALLRKYLKQRMGHAAIADVRIERKPG--KV------VVTIHTGRPGVVIGKKGAEVDKL-RDELAQ--------LT-GK----E-VG---VNVEEIKRPEVEAQLVADSIAQQLAGRVSFRRAMKRAVQSAMRAGAQGIKVKAGGRL-GGAEIARVEGYHEGR----VPL--HTLRADIDYATS---TAKTTYGTI------GVKV-WIFKGD-----------------------------------
>Gemmatimonas_aurantiaca_T-27
-----------MGQKTNPI--GFRLGVTKNWRSTWYAK--KEMPALLKEDALLRKYLKARLDNAAIADVTIERKPG--KV------VVTVHTGRPGVVIGKKGAEVDKL-RDELAQ--------LT-GK----E-VG---INVEEIKRPEVEAQLVADNIAAQLSQRISFRRAMKRAVQSAMRMGALGIKVKAGGRL-GGAEIARVEGYMEGR----VPL--HTLRADINYATS---TAKTTYGTI------GVKV-WIFKGE-----------------------------------
>Gemmatimonas_sp._AP64
-----------MGQKTNPI--GFRLGVTKNWRSTWYAK--KEMPALLKEDALLRKYLKARLDNAAISDVTIERKPG--KV------VVTIHTGRPGVVIGKKGAEVDKL-RDELTQ--------LT-GK----E-VG---INVEEIKRPEVEAQLVADNIAAQLSQRISFRRALKRAVQSAMRMGALGIKVKAGGRL-GGAEIARVEGYMEGR----VPL--HTLRADIDYATS---TARTTYGAI------GVKV-WIFKGE-----------------------------------
>Deltaproteobacteria_bacterium_SCGC_AAA240-J05
-----------MGQKVHPT--GFRLGIVKTWSSRWFAE-RRVYSEFLHKDLALKRHIKEKLGHAGVSRVEIERWSK--NI------RVHIFTARPGVIIGKKGAGIEGL-KAELQQ--------LTPNC----E-LH---LNIQEVRKPELDAQLVAENVAAQLLRRVAFRRAMKKGVATTLKFGAKGVKIHCAGRL-GGAEMSRKEWYREGR----VPL--HTLRADVDYGFA---EAKASYGKI------GVKV-WIFKGE--V--------------------------------
>ALPHA_Sphingopyxis_alaskensis_RB2256
-----------MGQKSNPI--GLRLQVNRTWDSRWFAE-GEDYGRMLVEDLKIRQYVFKALPQAAISKVVIERPAK--LC------RVSIYAARPGVIIGKKGADIEKL-RKKLGE--------MT-GS----D-VS---LNIVEIRKPEVDAKLVAQGIADQLERRVAFRRAMKRAVQSAMRLGAEGIRINCAGRL-GGAEIARTEWYREGR----VPL--HTLRANVDYAEA---EAHTAYGVC------GIKV-WIFKGE--IL-------------------------------
>Sphingomonas_sp._URHD0007
-----------MGQKSSPV--GLRLQINRTWDSRWFAE-GQDYGRLLLEDLKIRRSILERVPQAAISKVVIERPAK--IC------RISIYAARPGVIIGKKGADIEKL-KRDLQR--------MT-GS----E-VS---LNIVEIRKPEIDAKLVAQGVADQLERRIAFRRAMKRAVQSALRLGAEGIRITCAGRL-GGAEIARTEWYREGR----VPL--HTLRGNVDYAEA---EAHTAYGVC------GVKV-WVFKGE--IL-------------------------------
>13_1_20cm_4_scaffold_31696_4
-----------MGQKSSPV--GLRLQINRTWDSRWFAE-GQDYGRLLLEDLKIRKYIVSKTPQAAISKVVIERPAK--IC------RISIYAARPGVIIGKKGADIEKL-KKELQK--------MT-SS----E-VS---LNIVEIRKPEIDAKLVAQGVADQLERRIAFRRAMKRAVQSALRLGAEGIRITCSGRL-GGAEIARTEWYREGR----VPL--HTLRGNVDYAEA---EAHTAYGVC------GVKV-WVFKGE--IF-------------------------------
>13_1_20cm_full_scaffold_18893
-----------MGQKVNPI--GLRLGINRTWDSRWFSR--KEYGNQLLDDLKLRKFLGGRLTQAAISKVLIERAAK--KT------RITLHSARPGVVIGKKGADIDKL-RGDIAK--------VT-NS----E-VS---LNIIEIRKPEIEAKLIAEGIAQQLERRVAFRRAMKRAVQSAMRFGAQGIRINCSGRL-GGAEIARMEWYREGR----VPL--HTLRADVDYGQA---TAKTTYGTC------GVKV-WVFKGE--IL-------------------------------
>13_1_20cm_3_scaffold_1963_8
-----------MGQKVNPI--GLRLGINRTWDSRWFSR--KEYGNQLLDDLKLRKFLGGRLTQAAISKVLIERAAK--KT------RITLHSARPGVVIGKKGADIDKL-RGDIAK--------VT-NS----E-VS---LNIIEIRKPEIEAKLIAEGIAQQLERRVAFRRAMKRAVQSAMRFGAQGIRINCSGRL-GGAEIARMEWYREGR----VPL--HTLRADVDYGQA---TAKTTYGTC------GVKV-WVFKGE--IL-------------------------------
>13_1_20cm_4_scaffold_1368_23
-----------MGQKVNPI--GLRLGINRTWDSRWFSR--KEYGNQLLDDLKLRKFLGGRLTQAAISKVLIERAAK--KT------RITLHSARPGVVIGKKGADIDKL-RGDIAK--------VT-NS----E-VS---LNIIEIRKPEIEAKLIAEGIAQQLERRVAFRRAMKRAVQSAMRFGAQGIRINCSGRL-GGAEIARMEWYREGR----VPL--HTLRADVDYGQA---TAKTTYGTC------GVKV-WVFKGE--IL-------------------------------
>ALPHA_Rhodospirillum_rubrum_ATCC_11170
-----------MGQKVNPI--GLRLGINRTWDSRWFAG--RDYASLLHQDLAIKKYLKSKLAQAGVSRIVIERPAK--KA------RITIHTARPGVVIGKKGQDIENL-RKKLQV--------MT-GN----E-VH---LNIVEIRKPELDAQLVAENIAQQLERRVAFRRAMKRAVQSAMRLGALGIRINCGGRL-GGAEIARTEWYREGR----VPL--HTLRADVDYGTA---AAHTTYGVC------GVKV-WVFKGE--IM-------------------------------
>ALPHA_Xanthobacter_autotrophicus_Py2
-----------MGQKVNPV--GLRLGINRTWDSRWFAN-KGEYGKLLHEDIKIREMLFKQLKQAAVSKVVIERPHK--KC------RVTIYSGRPGVVIGKKGADIDKL-RKKVSE--------MT-SS----E-VF---INIVEIRKPEIDARLVAESIAQQLERRVAFRRAMKRAVQSAMRLGAEGIRINCSGRL-GGAEIARLEWYREGR----VPL--HTLRADVDYGTA---TAFTTYGTC------GVKV-WVFKGE--IL-------------------------------
>ALPHA_Oligotropha_carboxidovorans_OM5
-----------MGQKINPI--GLRLGINRTWDSRWFAG-KGDYAKLLHEDVRIREVLMKELKQAAVARIVIERPHK--KC------RVSVYSARPGVVIGKKGADIDKL-KKKVAE--------IT-ES----D-VV---INIVEIRKPELDATLVAESIAQQLERRVAFRRAMKRAVQSAMRLGAQGIRINCSGRL-GGAEIARMEWYREGR----VPL--HTLRADVDYGVA---TAFTTFGTC------GVKV-WLFKGE--IL-------------------------------
>13_2_20cm_scaffold_119530_2
-----------MGQKINPI--GLRLGINRTWDSRWFAG-KNEYGKLLHEDVKIREILHKELKQAAVARIVIERPHK--KC------RVTIHSARPGVVIGKKGADIDKL-RKKVAE--------IT-DS----D-VV---INIVEIRKPELDATLVAESIAQQLERRVAFRRAMKRAVQSAMRLGAEGIRINCSGRL-GGAEIARMEWYREGR----VPL--HTLRADVDYGVA---TAFTTFGTC------GVKV-WIFKGE--ILEHDPMAQDKKMAEGEGSRPRRDAA*------
>13_2_20cm_2_scaffold_279134_2
-----------MGQKINPI--GLRLGINRTWDSRWFAG-KAEYGKLLHEDVKIREILHKELKQAAVARIVIERPHK--KC------RVTIHSARPGVVIGKKGADIDKL-RKKVAD--------IT-AS----D-VV---INIVEIRKPELDATLVAESIAQQLERRVAFRRAMKRAVQSAMRLGAEGIRINCSGRL-GGAEIARMEWYREGR----VPL--HTLRADIDYGIA---TAFTTFGTC------GVKV-WIFKGE--ILEHDPMAQDKKMAEGDTARPRRDAA*------
>Bradyrhizobium_oligotrophicum
-----------MGQKINPI--GLRLGINRTWDSRWFAG-KAEYGKLLHEDVKIREILHKELKQAAVARIVIERPHK--KC------RVTIHSARPGVVIGKKGADIDKL-RKRVAD--------IT-SS----D-VV---INIVEIRKPELDATLVAESIAQQLERRVAFRRAMKRAVQSAMRLGAEGIRINCSGRL-GGAEIARMEWYREGR----VPL--HTLRADIDYGVA---TAFTTFGTC------GVKV-WIFKGE--IL-------------------------------
>ALPHA_Bradyrhizobium_japonicum_USDA_110
-----------MGQKINPI--GLRLGINRTWDSRWFAG-KQEYGKLLHEDVKIREILHKELKQAAVARIVIERPHK--KC------RVTIHSARPGVVIGKKGADIDKL-RKRVAD--------IT-SS----D-VV---INIVEIRKPELDATLVAESIAQQLERRVAFRRAMKRAVQSAMRLGAEGIRINCSGRL-GGAEIARMEWYREGR----VPL--HTLRADIDYGVA---TAFTTFGTC------GVKV-WIFKGE--IL-------------------------------
>13_1_20cm_3_scaffold_75410_4
-----------MGQKINPI--GLRLGINRTWDSRWFAG-KNEYGKLLHEDVKIREILHKELKQAAVARIVIERPHK--KC------RVTIHSARPGVVIGKKGADIDKL-RKRVAD--------IT-AS----D-VV---INIVEIRKPELDATLVAESIAQQLERRVAFRRAMKRAVQSAMRLGAEGIRINCSGRL-GGAEIARMEWYREGR----VPL--HTLRADVDYGVA---TAFTTFGTC------GVKV-WIFKGE--IL-------------------------------
>13_1_40cm_4_scaffold_101291_4
-----------MGQKNNPI--GLRLGINRTWDSRWFAG-KNEYGKLLHEDVKIREILHKELKQAAVARIVIERPHK--KC------RVTIHSARPGVVIGKKGADIDKL-RKRVAD--------IT-AS----D-VV---INIVEIRKPELDATLVAESIAQQLERRVAFRRAMKRAVQSAMRLGAEGIRINCSGRL-GGAEIARMEWYREGR----VPL--HTLRADVDYGVA---TAFTTFGTC------GVKV-WIFKGE--IL-------------------------------
>13_2_20cm_scaffold_181458_2
--------------------------------SRWFAG-KNEYGKLLHEDVKIREILHKELKQAAVARIVIERPHK--KC------RVTIHSARPGVVIGKKGADIDKL-RKRVAD--------IT-AS----D-VV---INIVEIRKPELDATLVAESIAQQLERRVAFRRAMKRAVQSAMRLGAEGIRINCSGRL-GGAEIARMEWYREGR----VPL--HTLRADVDYGVA---TAFTTFGTC------GVKV-WIFKGE--ILEHDPMAQDKKMAEGDTARPRRDAA*------
>13_1_20cm_4_scaffold_189772_3
-----------MGQKINPI--GLRLGINRTWDSRWFAG-KNEYGKLLHEDVKIREILHKELKQAAVARIVIERPHK--KC------RVTIHSARPGVVIGKKGADIDKL-RKRVAD--------IT-AS----D-VV---INIVEIRKPELDATLVAESIAQQLERRVAFRRAMKRAVQSAMRLGAEGIRINCSGRL-GGAEIARMEWYREGR----VPL--HTLRADIDYGVA---TAFTTFGTC------GVKV-WIFKGE--IL-------------------------------
>13_2_20cm_scaffold_81901_2
-----------MGQKINPI--GLRLGINRTWDSRWFAG-KNEYGKLLHEDVKIREILHKELKQAAVARIVIERPHK--KC------RVTIHSARPGVVIGKKGADIDKL-RKRVAD--------IT-AS----D-VV---INIVEIRKPELDATLVAESIAQQLERRVAFRRAMKRAVQSAMRLGAEGIRINCSGRL-GGAEIARMEWYREGR----VPL--HTLRADIDYGVA---TAFTTFGTC------GVKV-WIFKGE--ILEHDPMAQDKKMAEGDTARPRRDAA*------
>Bradyrhizobium_sp._URHA0002
-----------MGQKINPI--GLRLGINRTWDSRWFAG-KNEYGKLLHEDVKIREILHKELKQAAVARIVIERPHK--KC------RVTIHSARPGVVIGKKGADIDKL-RKRVAD--------IT-DS----D-VV---INIVEIRKPELDATLVAESIAQQLERRVAFRRAMKRAVQSAMRLGAEGIRINCSGRL-GGAEIARMEWYREGR----VPL--HTLRADIDYGVA---TAFTTFGTC------GVKV-WIFKGE--IL-------------------------------
>13_1_20cm_3_scaffold_54459_6
-----------MGQKVNPV--GLRLGINRTWDSRWYAG-KNDYGVLLHEDIKIRKELMESLKQAAVSKIVIERPHK--KC------RVTVQSARPGVVIGKKGADIEKL-RKKVTK--------LT-KS----D-VV---INIVEIRKPELDAQLVAESIAQQLERRVAFRRAMKRAVQSAMRLGAGGIRINCSGRL-GGAEIARMEWYREGR----VPL--HTLRADVDYGVA---TAFTTYGTC------GVKV-WIFKGE--IM-------------------------------
>13_1_40cm_3_scaffold_128063_3
-----------MGQKVNPL--GLRLGINRTWDSRWYSG-KNEYSQLLHEDMKIREELMKDLKQAAVSKIIIERPHK--KC------RVTVHSARPGVVIGKKGADIEKL-RRKVAK--------LT-KS----D-VV---INIVEIRKPELDAQLVAESIAQQLERRVAFRRAMKRAVQSAMRLGAGGIRINCSGRL-GGAEIARMEWYREGR----VPL--HTLRADVDYGVA---TAFTTYGTC------GVKV-WIFKGE-----------------------------------
>13_1_40cm_2_scaffold_40704_7
-----------MGQKVNPL--GLRLGINRTWDSRWYSG-KNEYSQLLHEDMKIREELMKDLKQAAVSKIIIERPHK--KC------RVTVHSARPGVVIGKKGADIEKL-RRKVAK--------LT-KS----D-VV---INIVEIRKPELDAQLVAESIAQQLERRVAFRRAMKRAVQSAMRLGAGGIRINCSGRL-GGAEIARMEWYREGR----VPL--HTLRADVDYGVA---TAFTTYGTC------GVKV-WIFKGE-----------------------------------
>13_2_20cm_2_scaffold_503_9
-----------MGQKVNPL--GLRLGINRTWDSRWYSG-KNEYSQLLHEDMKIREELMKDLKQAAVSKIIIERPHK--KC------RVTVHSARPGVVIGKKGADIEKL-RRKVAK--------LT-KS----D-VV---INIVEIRKPELDAQLVAESIAQQLERRVAFRRAMKRAVQSAMRLGAGGIRINCSGRL-GGAEIARMEWYREGR----VPL--HTLRADVDYGVA---TAFTTYGTC------GVKV-WIFKGE--IMEHDPMAQDKKMAEGEAGRPRRDVA*------
>13_2_20cm_2_scaffold_1912_19
-----------MGQKVNPI--GLRLGINRTWDSRWYSG-KNEYGQLLHEDMKIREELMKDLKQAAVSKIMIERPHK--KC------RVTVQSARPGVVIGKKGADIEKL-RKKVTK--------LT-KS----D-VV---INIVEIRKPELDAQLVAESIAQQLERRVAFRRAMKRAVQSAMRLGAGGIRINCSGRL-GGAEIARMEWYREGR----VPL--HTLRADVDYGVA---TAFTTYGTC------GVKV-WIFKGE--IMEHDPMAQDKKMAEGEVGRPRRDAS*------
>13_1_40cm_3_scaffold_149827_1
-----------MGQKVNPI--GLRLGINRTWDSRWYSG-KNEYGQLLHEDMKIREELMKDLKQAAVSKIMIERPHK--KC------RVTVQSARPGVVIGKKGADIEKL-RKKVTK--------LT-KS----D-VV---INIVEIRKPELDAQLVAESIAQQLERRVAFRRAMKRAVQSAMRLGAGGIRINCSGRL-GGAEIARMEWYREGR----VPL--HTLRADVDYGVA---TAFTTYGTC------GVKV-WIFKGE--IM-------------------------------
>13_1_40cm_4_scaffold_83582_2
-----------MGQKVNPV--GLRLGINRTWDSRWYSG-KNEYGQLLHEDMKIREELMKDLKQAAVSKIVIERPHK--KC------RVTVQSARPGVVIGKKGADIEKL-RKKVTK--------LT-KS----D-VV---INIVEIRKPELDAQLVAESIAQQLERRVAFRRAMKRAVQSAMRLGAGGIRINCSGRL-GGAEIARMEWYREGR----VPL--HTLRADVDYGVA---TAFTTYGTC------GVKV-WIFKGE--IM-------------------------------
>13_1_40cm_scaffold_121539_2
-----------MGQKVNPV--GLRLGINRTWDSRWYSG-KNEYGQLLHEDMKIREELMKDLKQAAVSKIVIERPHK--KC------RVTVQSARPGVVIGKKGADIEKL-RKKVTK--------LT-KS----D-VV---INIVEIRKPELDAQLVAESIAQQLERRVAFRRAMKRAVQSAMRLGAGGIRINCSGRL-GGAEIARMEWYREGR----VPL--HTLRADVDYGVA---TAFTTYGTC------GVKV-WIFKGE--IM-------------------------------
>13_1_20cm_3_scaffold_19913_2
-----------MGQKVNPV--GLRLGINRTWDSRWYSG-KNEYGKLLHEDIKIREALQEALKQAAVSRIVIERPHK--KC------RVTIQSARPGVVIGKKGADIEKL-RKTVAQ--------LT-AS----D-VV---INIIEIRKPELDAQLVAESIAQQLERRVAFRRAMKRAVQSAMRLGAGGIRINCSGRL-GGAEIARMEWYREGR----VPL--HTLRADVDYGVA---TAFTTYGTC------GVKV-WIFKGE--IM-------------------------------
>13_1_20cm_3_scaffold_194010_3
-----------MGQKVNPI--GLRLGINRTWDSRWYSG-KNDYGKLLHEDMKIREDLSEALKQAAVSKIVIERPHK--KC------RVTIHSARPGVVIGKKGADIEKL-RKMVAK--------LT-DS----D-VV---INILEIRKPELDAQLVAESIAQQLERRVAFRRAMKRAVQSAMRLGAEGIRINCSGRL-GGAEIARMEWYREGR----VPL--HTLRADVDFGVA---TAFTTYGTC------GVKV-WIFKGE--IM-------------------------------
>13_1_20cm_full_scaffold_25178
-----------MGQKVNPI--GLRLGINRTWDSRWYSG-KNDYGKLLHEDMKIREDLSEALKQAAVSKIVIERPHK--KC------RVTIHSARPGVVIGKKGADIEKL-RKKVAA--------LT-DS----D-VV---INIVEIRKPELDAQLVAESIAQQLERRVAFRRAMKRAVQSAMRLGAEGIRINCSGRL-GGAEIARMEWYREGR----VPL--HTLRADVDFGVA---TAFTTYGTC------GVKV-WIFKGE--IM-------------------------------
>13_1_20cm_4_scaffold_31367_1
-------------QKVNPI--GLRLGINRTWDSRWYSG-KNDYGKLLHEDMKIREDLSEALKQAAVSKIVIERPHK--KC------RVTIHSARPGVVIGKKGADIEKL-RKKVAA--------LT-DS----D-VV---INIVEIRKPELDAQLVAESIAQQLERRVAFRRAMKRAVQSAMRLGAEGIRINCSGRL-GGAEIARMEWYREGR----VPL--HTLRADVDFGVA---TAFTTYGTC------GVKV-WIFKGE--IM-------------------------------
>13_1_40cm_3_scaffold_249125_3
-----------MGQKVNPI--GLRLGINRTWDSRWYAG-KNDYGKLLHEDMKIRDELMKQLKQAAVSKIVIERPHK--KC------RVTIHSARPGVVIGKKGADIEKL-RRKVAE--------LT-DS----D-VV---INIVEIRKPELDAQLVAESIAQQLERRVAFRRAMKRAVQSSMRLGAEGIRINCSGRL-GGAEIARMEWYREGR----VPL--HTLRADVDYGFA---TAFTTYGTC------GVKV-WIFKGE-----------------------------------
>13_1_40cm_scaffold_115344_1
-----------MGQKVNPI--GLRLGINRTWDSRWYAG-KGGYSVLLHEDMKIREELMKQLKQAAVSKIVIERPHK--KA------RVTIHSARPGVVIGKKGADIEKL-RRRVAE--------LT-DS----D-VV---INIVEIRKPELDAQLVAESIAQQLERRVAFRRAMKRAVQSAMRLGAEGIRINCSGRL-GGAEIARMEWYREGR----VPL--HTLRADVDYGIA---TAFTTYGTC------GVKV-WIFKG------------------------------------
>13_1_40cm_4_scaffold_94076_3
-----------MGQKVNPI--GLRLGINRTWDSRWYAG-KGGYSVLLHEDMKIRAELMKQLKQAAVSKIVIERPHK--KA------RVTIHSARPGVVIGKKGADIEKL-RRRVAE--------LT-DS----D-VV---INIVEIRKPELDAQLVAESIAQQLERRVAFRRAMKRAVQSAMRLGAEGIRINCSGRL-GGAEIARMEWYREGR----VPL--HTLRADVDYGIA---TAFTTYGTC------GVKV-WIFKGE--IM-------------------------------
>13_1_40cm_2_scaffold_194311_2
-----------MGQKVNPI--GLRLGINRTWDSRWYAG-KGGYSVLLHEDMKIRAELMKQLKQAAVSKIVIERPHK--KA------RVTIHSARPGVVIGKKGADIEKL-RRRVAE--------LT-DS----D-VV---INIVEIRKPELDAQLVAESIAQQLERRVAFRRAMKRAVQSAMRLGAEGIRINCSGRL-GGAEIARMEWYREGR----VPL--HTLRADVDYGIA---TAFTTYGTC------GVKV-WIFKGE--IM-------------------------------
>13_2_20cm_2_scaffold_88156_6
-----------MGQKVNPI--GLRLGINRTWDSRWYAG-KGGYSVLLHEDMKIRAELMKQLKQAAVSKIVIERPHK--KA------RVTIHSARPGVVIGKKGADIEKL-RRRVAE--------LT-DS----D-VV---INIVEIRKPELDAQLVAESIAQQLERRVAFRRAMKRAVQSAMRLGAEGIRINCSGRL-GGAEIARMEWYREGR----VPL--HTLRADVDYGIA---TAFTTYGTC------GVKV-WIFKGE--IMEHDPMAQDKRLAESEAGRPRRDAA*------
>13_1_20cm_2_scaffold_113306_1
-----------MGQKVNPI--GLRLGINRTWDSRWYAG-KGGYSVLLHEDMKIRAELMKQLKQAAVSKIVIERPHK--KA------RVTIHSARPGVVIGKKGADIEKL-RRRVAE--------LT-DS----D-VV---INIVEIRKPELDAQLVAGSIAQQLERRVAFRRAMKRAVQSAMRLGAEGIRINCSGRL-GGAEIARMEWYREGR----VPL--HTLRADVDYGIA---TAFTTYGTC------GVKV-WIFKGE--IM-------------------------------
>BETA_Delftia_acidovorans_SPH1
-----------MGQKIHPT--GFRLAVSRNWASRWYAS-NRDFAGMLAEDIKVREFLKAKLKNAAVSRILIERPAK--NA------RITIFSARPGVVIGKKGEDIENL-KKELAT--------RL-GV----P-VA---VNIEEVRKPEIDAKLIADSICQQLEKRIMFRRAMKRAMQNAMRLGAQGIKIMSSGRL-NGIEIARCEWYREGR----VPL--HTLRADIDYGFS---EAKTTYGVI------GVKV-WVYKGD--TL-------------------------------
>13_1_20cm_4_scaffold_20_31
-----------MGQKIHPT--GFRLAVSRNWASRWYAS-NRDFAGMLAEDIKVREFLKAKLKNAAVSRILIERPAK--NA------RITIFSARPGVVIGKKGEDIENL-KKELAT--------RL-GV----P-VA---VNIEEVRKPEIDAKLIADSICQQLEKRIMFRRAMKRAMQNAMRLGAQGIKIMSSGRL-NGIEIARCEWYREGR----VPL--HTLRADIDYGFS---EAKTTYGVI------GVKV-WVYKGD--TL-------------------------------
>13_1_40cm_3_scaffold_296_23
-----------MGQKIHPT--GFRLAVSRNWASRWYAS-NRDFAGMLAEDIKVREFLKAKLKNAAVSRILIERPAK--NA------RITIFSARPGVVIGKKGEDIENL-KKELAT--------RL-GV----P-VA---VNIEEVRKPEIDAKLIADSICQQLEKRIMFRRAMKRAMQNAMRLGAQGIKIMSSGRL-NGIEIARCEWYREGR----VPL--HTLRADIDYGFS---EAKTTYGVI------GVKV-WVYKGD--TL-------------------------------
>BETA_Methylobacillus_flagellatus_KT
-----------MGQKIHPF--GFRLSVQKNWSSRWYAN-SNNFPAMLSSDIKVREFLKKKLAHAAVSKIVIERPAK--NA------KITIYSARPGIVIGKKGEDIESL-RSGLQG--------LM-GV----P-VH---LNIEEVRKPEIDATLIAESIAQQLEKRVMFRRAMKRAMQNAMRLGAQGIKIMSSGRL-NGIEIARTEWYREGR----VPL--HTLRADIDYGVA---EAKTTYGII------GIKV-WVFKGE--VF-------------------------------
>BETA_Janthinobacterium_sp_Marseille
-----------MGQKIHPT--GFRLAVSRNWASRWYAG-NSNFATMLNEDLKVRAYLKTKLKNASVGRVVIERPAK--NA------RITIYSSRPGVVIGKKGEDIEVL-KSALTK--------MM-GV----P-VH---VNIEEIRKPETDAQLIADSIAQQLEKRIMFRRAMKRAMQNAMRLGAQGIKIMSSGRL-NGIEIARKEWYREGR----VPL--HTLRADIDYGFG---EAETTYGII------GIKV-WVYKGD--RL-------------------------------
>13_1_20cm_2_scaffold_57095_4
-----------MGQKIHPI--GFRLSVARNWTSKWFAN-SKHYAPTLAEDIKVREYLKRKLSHASVAKVTIERPAK--NA------RITIHSARPGVVIGKKGEDIETL-RGDLRK--------MM-GG----D-VG---LNIEEIRKPEIDAQLIADSIAQQLEKRIMFRRAMKRAMQNAMRLGAQGVKIMSSGRL-NGVEIARREWYREGR----VPL--HTLRADIDYGFS---EARTTYGVI------GIKV-WVFRGE--VM-------------------------------
>13_1_20cm_4_scaffold_3174_2
-----------MGQKIHPT--GFRLAVNRDWTSKWYAN-SKHFPTILNEDIKVRAYLKKKLSHASVGKITIERPAK--NA------RITIHSARPGVVIGKKGEDIETL-RANLRK--------MM-GT----E-VG---LNIEEIRKPEIDAQLVADSIAQQLEKRIMFRRAMKRAMQNAMRLGAQGIKIMSSGRL-NGIEIARCEWYREGR----VPL--HTLRADIDYGFV---EAKTAYGVI------GIKV-WVFKGE--VM-------------------------------
>13_1_20cm_full_scaffold_13129
-----------MGQKIHPT--GFRLAVNRDWTSKWYAN-SKHFPTILNEDIKVRAYLKKKLSHASVGKITIERPAK--NA------RITIHSARPGVVIGKKGEDIETL-RANLRK--------MM-GT----E-VG---LNIEEIRKPEIDAQLVADSIAQQLEKRIMFRRAMKRAMQNAMRLGAQGIKIMSSGRL-NGIEIARCEWYREGR----VPL--HTLRADIDYGFA---EAKTSYGVI------GIKV-WVFKGE--VM-------------------------------
>13_1_20cm_3_scaffold_652_7
-----------MGQKIHPT--GFRLAVNRDWTSKWYAN-SKHFPTILNEDIKVRAYLKKKLSHASVGKITIERPAK--NA------RITIHSARPGVVIGKKGEDIETL-RANLRK--------MM-GT----E-VG---LNIEEIRKPEIDAQLVADSIAQQLEKRIMFRRAMKRAMQNAMRLGAQGIKIMSSGRL-NGIEIARCEWYREGR----VPL--HTLRADIDYGFA---EAKTSYGVI------GIKV-WVFKGE--VM-------------------------------
>13_2_20cm_scaffold_53777_4
-----------MGQKIHPT--GFRLAVNRDWTSKWYAN-SKHFPTILNEDIKVRAYLKKKLSHASVGKITIERPAK--NA------RITIHSARPGVVIGKKGEDIETL-RANLRK--------MM-GT----E-VG---LNIEEIRKPEIDAQLVADSIAQQLEKRIMFRRAMKRAMQNAMRLGAQGIKIMSSGRL-NGIEIARCEWYREGR----VPL--HTLRADIDYGFA---EAKTSYGVI------GIKV-WVFKGE--VMPHNAEPQAAPAPAPEAPKRARKPAGVKNVAA
>13_2_20cm_scaffold_16005_2
-----------MGQKINPT--GFRLSVNRDWASKWYAN-SKHFPATLNEDIKVRDYLRKKLSHASVGKITIERPAK--NA------RITIHSARPGVVIGKKGEDIETL-RASLRK--------MM-GT----E-VG---LNIEEIRKPEIDAQLVADSIAQQLEKRIMFRRAMKRAMQNAMRLGAQGIKIMSSGRL-NGIEIARTEWYREGR----VPL--HTLRADIDYGFA---EAKTTYGVI------GIKV-WVFKGE--VLPHNAEPQAAPVPAPEAPKRIRKSAGAKNVAA
>13_1_40cm_3_scaffold_123965_2
-----------MGQKINPT--GFRLSVNRDWASKWYAN-SKHFPATLNEDIKVRDYLRKKLSHASVGKITIERPAK--NA------RITIHSARPGVVIGKKGEDIETL-RASLRK--------MM-GT----E-VG---LNIEEIRKPEIDAQLVADSIAQQLEKRIMFRRAMKRAMQNAMRLGAQGIKIMSSGRL-NGIEIARTEWYREGR----VPL--HTLRADIDYGFA---EAKTTYGVI------GIKV-WVFKGE--VM-------------------------------
>13_1_20cm_4_scaffold_145988_2
-----------MGQKINPT--GFRLSVNRDWASKWYAN-TKHFAPTLNEDIKVRDYLRKKLSHASVGKITIERPAK--NA------RITIHSARPGVVIGKKGEDIETL-RASLRK--------MM-GT----E-VG---LNIEEIRKPEIDAQLVADSIAQQLEKRIMFRRAMKRAMQNAMRLGAQGIKIMSSGRL-NGIEIARTEWYREGR----VPL--HTLRADIDYGFA---EAKTTYGVI------GIKV-WVFKGE--VM-------------------------------
>13_1_40cm_4_scaffold_16321_18
-----------MGQKINPT--GFRLSVNRDWASKWYAN-TKHFAPTLNEDIKVRDYLRKKLSHASVGKITIERPAK--NA------RITIHSARPGVVIGKKGEDIEIL-RASLRK--------MM-GT----E-VG---LNIEEIRKPEIDAQLVADSIAQQLEKRIMFRRAMKRAMQNAMRLGAQGIKIMSSGRL-NGIEIARTEWYREGR----VPL--HTLRADIDYGFA---EAKTTYGVI------GIKV-WVFKGE--VM-------------------------------
>13_1_40cm_3_scaffold_159854_2
-----------MGQKIHPT--GFRLSVNKNWSSRWYAN-SRNFATMLNEDLKVRAYLKKRLAHASVGKVVIERPAK--DA------RITIHSARPGVVIGKKGEDIEML-KSDLRK--------LL-GV----QMVH---VNIEEIRKPEVDAQLIADSIAQQLEKRIMFRRAMKRAMQNAMRLGAQGIKIMSAGRL-NGIEIARTEWYREGR----VPL--HTLRADIDYGFS---EAKTTYGVI------GVKC-WVYKGE--VM-------------------------------
>13_1_40cm_4_scaffold_100318_3
-----------MGQKIHPT--GFRLSVNKNWSSRWYAN-SRNFATMLNEDLKVRAYLKKRLAHASVGKVVIERPAK--DA------RITIHSARPGVVIGKKGEDIEML-KSDLRK--------LL-GV----QMVH---VNIEEIRKPEVDAQLIADSITQQLEKRIMFRRAMKRAMQNAMRLGAQGIKIMSAGRL-NGIEIARTEWYREGR----VPL--HTLRADIDYGFS---EAKTTYGVI------GVKC-WVYKGE--VM-------------------------------
>13_1_40cm_4_scaffold_61330_12
-----------MGQKIHPI--GFRLSVNKNWSSRWYAN-SKTFATMLNEDLKVRDYLKKRLSHASVGKVVIERPAK--DA------RITIHSARPGVVIGKKGEDIEML-KADLRK--------LL-GV----QMVH---VNIEEIRKPEVDAQLIADSIAQQLEKRIMFRRAMKRAMQNAMRLGAQGIKIMSAGRL-NGIEIARTEWYREGR----VPL--HTLRADIDYGFS---EAKTTYGVI------GIKC-WVYKGE--VM-------------------------------
>13_1_20cm_full_scaffold_45525
-----------MGQKIHPI--GFRLSVNKNWSSRWYAN-SKNFATMLNEDLKVRDYLKKRLSHASVGKVMIERPAK--DA------RITIHSARPGVVIGKKGEDIEML-KADLRK--------LL-GV----QMVH---VNIEEIRKPEVDAQLIADSIAQQLEKRIMFRRAMKRAMQNAMRLGAQGIKIMSAGRL-NGIEIARTEWYREGR----VPL--HTLRADIDYGFS---EAKTTYGVI------GIKC-WVYKGE--VM-------------------------------
>13_2_20cm_scaffold_161513_2
-----------MGQKIHPI--GFRLSVNKNWSSRWYAN-SKNFATMLNEDLKVRDYLKKRLSHASVGKVMIERPAK--DA------RITIHSARPGVVIGKKGEDIEML-KADLRK--------LL-GV----QMVH---VNIEEIRKPEVDAQLIADSIAQQLEKRIMFRRAMKRAMQNAMRLGAQGIKIMSAGRL-NGIEIARTEWYREGR----VPL---------------------------------IKC-WVYKGE--VMAKGDQPVAPPAPTGDEVLAAKKVKKATPRPA
>13_1_20cm_full_scaffold_28979
-----------MGQKIHPI--GFRLSVNKNWSSRWYAN-SKNFATMLNEDLKVRDYLKKRLSHASVGKVMIERPAK--DA------RITIHSARPGVVIGKKGEDIEML-KADLRK--------LL-GV----QMVH---VNIEEIRKPEVDAQLIADSIAQQLEKRIMFRRAMKRAMQNAMRLGAQGIKIMSAGRL-NGIEIARTEWYREGR----VPL--HTLRAEIDYGFS---EAKTTYGVI------GIKC-WVYKGE--VM-------------------------------
>13_1_40cm_scaffold_106561_4
-----------MGQKINPV--GFRLAVNRNWSSRWYAN-SKNFAPMLAEDIKVRGFLKSKLAHASVGRVLIERPAK--DA------RITIFSARPGVVIGKKGEEIEAL-KAELRR--------IM-GV----QQVH---VNIEEIRKPEIDAQLIADSIAQQLEKRIMFRRAMKRAMQNAMRLGAQGIKIMSAGRL-NGIEIARTEWYREGR----VPL--HTLRADIDYGLG---EAKTSYGVI------GIKV-WVYKGE--VL-------------------------------
>13_1_40cm_4_scaffold_107818_3
-----------MGQKINPV--GFRLAVNRNWSSRWYAN-SKNFAPMLAEDIKVRGFLKSKLAHASVGRVLIERPAK--DA------RITIFSARPGVVIGKKGEEIEAL-KAELRR--------IM-GV----QQVH---VNIEEIRKPEIDAQLIADSIAQQLEKRIMFRRAMKRAMQNAMRLGAQGIKIMSAGRL-NGIEIARTEWYREGR----VPL--HTLRADIDYGLG---EAKTSYGVI------GIKV-WVYKGE--VL-------------------------------
>13_1_40cm_3_scaffold_26783_1
-----------MGQKINPV--GFRLAVNRNWSSRWYAN-SKNFAPMLAEDIKVRGFLKSKLAHASVGRVLIERPAK--DA------RITIFSARPGVVIGKKGEEIEAL-KAELRR--------IM-GV----QQVH---VNIEEIRKPEIDAQLIADSIAQQLEKRIMFRRAMKRAMQNAMRLGAQGIKIMSAGRL-NGIEIARTEWYREGR----VPL--HTLRADIDYGLG---EAKTSYGVI------GIKV-WVYKGE--VL-------------------------------
>13_1_40cm_2_scaffold_115196_2
-----------MGQKINPV--GFRLAVNRNWSSRWYAN-SKNFAPMLAEDIKVRGFLKSKLAHASVGRVLIERPAK--DA------RITIFSARPGVVIGKKGEEIEAL-KAELRR--------IM-GV----QQVH---VNIEEIRKPEIDAQLIADSIAQQLEKRIMFRRAMKRAMQNAMRLGAQGIKIMSAGRL-NGIEIARTEWYREGR----VPL--HTLRADIDYGLG---EAKTSYGVI------GIKV-WVYKGE--VL-------------------------------
>13_1_20cm_2_scaffold_67112_2
-----------MGQKINPV--GFRLAVNRNWSSRWYAN-SKNFAPMLAEDIKVRGFLKSKLAHASVGRVLIERPAK--DA------RITIFSARPGVVIGKKGEEIEAL-KAELRR--------IM-GV----QQVH---VNIEEIRKPEIDAQLIADSIAQQLEKRIMFRRAMKRAMQNAMRLGAQGIKIMSAGRL-NGIEIARTEWYREGR----VPL--HTLRADIDYGLG---EAKTSYGVI------GIKV-WVYKGE--VL-------------------------------
>13_2_20cm_2_scaffold_13024_15
-----------MGQKINPV--GFRLAVNRNWSSRWYAN-SKNFAPMLAEDIKVRGFLKSKLAHASVGRVLIERPAK--DA------RITIFSARPGVVIGKKGEEIEAL-KAELRR--------IM-GV----QQVH---VNIEEIRKPEIDAQLIADSIAQQLEKRIMFRRAMKRAMQNAMRLGAQGIKIMSAGRL-NGIEIARTEWYREGR----VPL--HTLRADIDYGLG---EAKTSYGVI------GIKV-WVYKGE--VLPKGELPSILPGAAPVSQPEAPAEPKRAKKPA
>13_1_20cm_full_scaffold_3724
-----------MGQKIHPV--GFRLAVNRNWSSRWYAN-KRSFAPMLAEDIKVRDFLKGKLAHASVGRVLIERPAK--DA------RITIFSARPGVVIGKKGEEIESL-KSELRR--------IM-GV----NQVH---VNIEEIRKPEIDAQLIADSIAQQLEKRIMFRRAMKRAMQNAMRLGAQGIKIMSSGRL-NGIEIARTEWYREGR----VPL--HTLRADIDYGFG---EAKTNYGVI------GIKV-WVYKGE--VM-------------------------------
>13_1_40cm_2_scaffold_70402_2
-----------MGQKINPI--GFRLAVNRNWSSRWYAN-SRSFAPMLAEDIKVRDFXXRKLAHASVGRVLIERPAK--DA------RITIFSARPGVVIGKKGEEIEAL-KAELRR--------LM-GV----NQVH---VNIEEIRKPEVDAQLIADSIAQQLEKRIMFRRAMKRAMQNAMRLGAQGIKIMSSGRL-NGIEIARTEWYREGR----VPL--HTLRADIDYGLG---EAKTSFGVI------GIKV-WVYKGE--VM-------------------------------
>13_2_20cm_scaffold_12583_8
-----------MGQKINPI--GFRLAVNRNWSSRWYAN-NRSFAPMLAEDIKVRDFLKRKLAHASVGRVLIERPAK--DA------RITIFSARPGVVIGKKGEEIEAL-KAELRR--------LM-GV----NQVH---VNIEEIRKPEVDAQLIADSIAQQLEKRIMFRRAMKRAMQNAMRLGAQGIKIMSSGRL-NGIEIARTEWYREGR----VPL--HTLRADIDYGLG---EAKTSFGVI------GIKV-WVYKGE--VMPKGEVQAVLPSAAPAVQPETPAEPRRAKKPV
>13_1_40cm_4_scaffold_71274_6
-----------MGQKINPI--GFRLAVNRNWSSRWYAN-NRSFAPMLAEDIKVRDFLKRKLAHASVGRVLIERPAK--DA------RITIFSARPGVVIGKKGEEIEAL-KAELRR--------LM-GV----NQVH---VNIEEIRKPEVDAQLIADSIAQQLEKRIMFRRAMKRAMQNAMRLGAQGIKIMSSGRL-NGIEIARTEWYREGR----VPL--HTLRADIDYGLG---EAKTSFGVI------GIKV-WVYKGE--VM-------------------------------
>13_1_20cm_full_scaffold_5640
-----------MGQKINPI--GFRLAVNRNWSSRWYAN-SRSFAPMLAEDIKVRDFLKRKLAHASVGRVLIERPAK--DA------RITIFSARPGVVIGKKGEEIEAL-KAELRR--------LM-GV----NQVH---VNIEEIRKPEVDAQLIADSIAQQLEKRIMFRRAMKRAMQNAMRLGAQGIKIMSSGRL-NGIEIARTEWYREGR----VPL--HTLRADIDYGLG---EAKTSFGVI------GIKV-WVYKGE--VM-------------------------------
>BETA_Nitrosospira_multiformis_ATCC_25196
-----------MGQKIHPT--GFRLSVLKNWSSKWYAN-GKSFPGMLNEDIKVREYLKKKLAHASVGRVVIERPSK--NA------RITIYSSRPGVVIGKKGEDIEVL-RGALQK--------LM-GV----P-VH---VNIEEIRKPEIDAQLIADNIAQQLEKRIMFRRAMKRAMQNAMRLGAQGIKIMSSGRL-NGIEIARTEWYREGR----VPL--HTLRADLDYGVS---EAKTTYGVI------GIKV-WVFKGE--VI-------------------------------
>BETA_Dechloromonas_aromatica_RCB
-----------MGQKIHPT--GFRLAVTKNWSSRWYAN-SKDFPGMLNEDIKVREYLKRKLAHASVGRVLIERPAK--NA------RVTVYSARPGVVIGKKGEDIEQL-RTDLQR--------IM-GV----P-VH---VSIEEIRKPEIDAQLIADSIAQQLEKRIMFRRAMKRAMQNAMRLGAQGIKVMSAGRL-NGAEIARSEWYREGR----VPL--HTLRADIDYATS---EALTTYGII------GIKV-WVYKGD--ML-------------------------------
>BETA_Bordetella_petrii
-----------MGQKIHPT--GFRLAVTRNWSSRWFAD-DKAFGSMLAEDIRVREYLKKKLKSASVGRVIIERPAK--NA------RITVYSARPGVVIGKRGEDIESL-KADLQR--------LM-GV----P-VH---VNIEEIRKPETDAQLIADSISQQLEKRIMFRRAMKRAMQNAMRLGAQGIKIMSSGRL-NGIEIARTEWYREGR----VPL--HTLKANIDYGTS---EAHTTYGVI------GIKV-WVYKGD--ML-------------------------------
>GAMMA_Dichelobacter_nodosus_VCS1703A
-----------MGQKIHPI--GFRLGVSKDWTSKWYAE-GTDYANYLEKDFEVREFLRKKLAHASVSKIQIERPRN--GA------QITIFTARPGIVIGKKGEDIEIL-KKEVGK--------IL-GV----A-TS---INIEEIRRPELDSYLVADNIAKQLERRVMFRRAMKRAVASTMRLGAVGVKVSISGRL-NGAEIARTEWYREGR----VPL--HTLRADIDYGLA---EAYTTYGVI------GVKV-WIFKGE--NL-------------------------------
>13_1_40cm_3_scaffold_241573_2
-----------MGQKVNPI--GIRLGITRDWTSRWYAG-KRQFPLHVHTDFRVREFLKRRLAEASVSRILIERAAK--KV------NITIQTARPGIVIGKKGEDIEKL-RQETAA--------LL-GM----P-MNDVRLNIAEIRKPELDAQLVGDSIAQQIEKRVMFRRAMKRAVMSTMRSGALGVKVRVSGRL-NGSEIARTEWYREGR----IPL--HTFRADIDYGLS---EAHTTYGVI------GVKV-WIFKGE--V--------------------------------
>13_1_20cm_3_scaffold_66202_2
-----------MGQKVNPI--GIRLGITRDWTSRWYAG-KRQFPVHVNTDFRVREFLKRRLAEASVSRILIERAAK--KV------NITIQTARPGIVIGKKGEDIEKL-RQETAA--------LL-GM----P-MNDVRLNIAEIRKPELDAQLVGDSIAQQIEKRVMFRRAMKRAVMSTMRSGALGVKVRVSGRL-NGSEIARTEWYREGR----IPL--HTFRADIDYGLS---EAHTTYGVI------GVKV-WIFKGE--V--------------------------------
>13_1_20cm_full_scaffold_239451
-----------MGQKVNPI--GIRLGITRDWTSRWYAG-KRQFPVHVNTDFRVREFLKRRLAEASVSRILIERAAK--KV------NITIQTARPGIVIGKKGEDIEKL-RQETAA--------LL-GM----P-MNDVRLNIAEIRKPELDAQLVGDSIAQQIEKRVMFRRAMKRAVMSTMRSGALGVKVRVSGRL-NGSEIARTEWYREGR----IPL--HTFRADIDYGLS---EAHTTYGVI------GVKV-WIFKGE--V--------------------------------
>13_2_20cm_2_scaffold_129950_3
-----------MGQKVNPL--GIRLGIVRDWTSRWYAS-KKQFPTHVHTDFRVREFLKEKLAEASVSRILIERAAK--KV------NITIQTARPGIVIGKKGEDIEKL-RQETAA--------LL-GM----S-VNDVRLNIAEIRKPELDSQLVADSIAQQIEKRVMFRRAMKRAVMSTMRSGALGVKVRVSGRL-NGSEIARTEWYREGR----IPL--HTFRADIDYGLS---EANTTYGVI------GVKV-WIFKGE--VFDKRELAQQQAAEAEGAAPPAAPLAAAPPAAP
>13_2_20cm_scaffold_193_28
-----------MGQKVNPL--GIRLGIVRDWTSRWYAG-KKQFPTHVHTDFRVREFLKKKLAEASVSRILIERAAK--KV------NITIQTARPGIVIGKKGEDIEKL-RQETAA--------LL-GM----S-VNDVRLNIAEIRKPELDSQLVADSIAQQIEKRVMFRRAMKRAVMSTMRSGALGVKVRVSGRL-NGSEIARTEWYREGR----VPL--HTFRADIDYGLS---EANTTYGVI------GVKV-WIFKGE--VFDKRELAQQQAAEAEGAAPPAAPPAAP-----
>GAMMA_Xanthomonas_oryzae_pv_oryzae_PXO99A
-----------MGHKVHPT--GIRLGISKDWNSKWYAN-KGDFAAYLAADLKVREMLRKKLAQAGVSKILIERPAK--TA------RVTIHTARPGVVIGKRGEDIEKL-RKEVSE--------LM-GV----P-AH---INVTEVRKPELDAQLVAESIAQQLERRIMFRRAMKRSVGNAMRLGALGIKVNVAGRL-NGAEIARSEWYREGR----VPL--HTLRADIDYGFA---EASTTYGII------GIKV-WIYKGE--VF-------------------------------
>13_1_40cm_3_scaffold_81348_2
-----------MGHKVHPI--GIRLGISKDWNSKWYAN-KAEFAGYLAADLKVREMLRKKLAQAGISKILIERPAK--TA------RVTIHTARPGVVIGKRGEDIEKL-RKEVSE--------MM-GV----P-AH---INVTEVRKPELDAQLVAESIAQQLERRIMFRRAMKRSVGNAMRLGALGIKVNVGGRL-NGAEIARSEWYREGR----VPL--HTLRADIDYGFA---EAKTTYGII------GIKV-WIYKGE--VF-------------------------------
>GAMMA_Stenotrophomonas_maltophilia_K279a
-----------MGHKVHPI--GIRLGISKDWNSKWYAN-KAEFAGYLAADLKVREMLRKKLAQAGISKILIERPAK--TA------RVTIHTARPGVVIGKRGEDIEKL-RKEVSE--------MM-GV----P-AH---INVTEVRKPELDAQLVAESIAQQLERRIMFRRAMKRSVGNAMRLGALGIKVNVGGRL-NGAEIARSEWYREGR----VPL--HTLRADIDYGFA---EAKTTYGII------GIKV-WIYKGE--VF-------------------------------
>Thiothrix_nivea
-----------MGQKVHPT--GIRLGIAADWRSKWYAE-GKDYADFLHKDLEVRSFLKKKLKEASVSRIQIERPAK--SA------FITIHTARPGVVIGKKGEDIEKL-RAETAS--------KL-------G-LHVNNVKIEEIRKPELDAQLVAESIASQLECRIMFRRAMKRAVSNAMRLGALGVKVSVAGRL-NGAEIARTEWYREGR----VPL--HTLRADIDYATA---EALTTYGII------GVKV-WIYKGE--VF-------------------------------
>GAMMA_Thioalkalivibrio_sp_HLEbGR7
-----------MGQKVHPV--GFRLGVSSEWNSTWYAD-GRDYANVLAKDLEIREFLKERLSQASVSRIEIARPAQ---A------FITIHTARPGIVIGKKGEDIEAL-RKEAAA--------KL-GL----D-VNSVKINIEEIRKPEVDAQLVAEGIAQQLERRIMFRRAMKRAVGNAMRLGALGVKVHVAGRL-NGAEIARSEWYREGR----VPL--HTLRADIDYGFA---EARTTYGVI------GVKV-WVFKGE--VF-------------------------------
>13_1_40cm_2_scaffold_27284_9
-----------VGQKTNPI--GMRLG---TWDSRWFAR--KDYAKLLEEDIFIRRYLKRRLSQAGISRIIIQRAIA--KV------TINISTARPGLVIGRRGQQVDQL-RDELQH-----------------K------LNIDEVKKPDLDAILVSEHVARQLEQRVSFRRAMKKAIASTMRSGAGGIRIVCSGRL-GGAEMARTEGYREGR----VPL--HTLRADIDFARG---TAKTIYGTV------GVKV-WIFKGE--VL-------------------------------
>13_1_40cm_4_scaffold_84580_9
-----------VGQKTNPI--GMRLGIIATWDSRWFAR--KDYPKLLEEDIFIRRYLKKRLAQAGISRIIIQRAIA--KV------TINISTARPGLVIGRRGQQVDQL-RDELQH--------IT-KK----E-IF---LNIDEVKKPDLDAILVSEHVARQLEQRVSFRRAMKKAIASTMRSGAGGIRIVCSGRL-GGAEMARTEGYREGR----VPL--HTLRADIDFARG---TARTIYGTV------GVKV-WIFKGE--VL-------------------------------
>13_2_20cm_2_scaffold_15012_7
-----------VGQKTNPI--GMRLGIIATWDSRWFAR--KDYPKLLEEDIFIRRYLKKRLAQAGISRIIIQRAIA--KV------TINISTARPGLVIGRRGQQVDQL-RDELQH--------IT-KK----E-IF---LNIDEVKKPDLDAILVSEHVARQLEQRVSFRRAMKKAIASTMRSGAGGIRIVCSGRL-GGAEMARTEGYREGR----VPL--HTLRADIDFARG---TARTIYGTV------GVKV-WIFKGE--VLDKKEAPAALPPGQMRSAGPAQG*--------
>13_2_20cm_scaffold_34024_2
-----------VGQKTNPI--GMRLGIIATWDSRWFAR--KDYPKLLEEDIFIRRYLKKRLAQAGISRIIIQRAIA--KV------TINISTARPGLVIGRRGQQVDQL-RDELQH--------IT-KK----E-IF---LNIDEVKKPDLDAILVSEHVARQLEQRVSFRRAMKKAIASTMRSGAGGIRIVCSGRL-GGAEMARTEGYREGR----VPL--HTLRADIDFARG---TARTIYGTV------GVKV-WIFKGE--VLDKKEAPAALPPGQMRSAGPAQG*--------
>13_1_40cm_3_scaffold_80940_2
-----------MGQKTNPI--GLRLGIIKTWDSRWFGK--RAYPEMLREDLLIKRYLKKRLYQAGISKITIERKGD--RI------TIGIRTARPGLVIGRKGEQVDKL-SEEMKK--------LT-GR----H-VQ---LNIEEIKRADLDSQLVAEHIAKQLEQRVSFRRAMKKAIASSMRAGAKGIRVACAGRL-GGSEMARYETYREGR----VPL--HTLRADIDFAKA---TAFTPYGTC------GVKV-WMFHGE--VL-------------------------------
>13_1_40cm_2_scaffold_112750_4
-----------MGQKTHPI--GLRLGIVKTWDSRWFAR--RNYAELLKEDLLIKRYLKKRLYQAGISKITIERKGD--RV------TIGIRTARPGLVIGRKGEQVDKL-SEEMKQ--------LT-KK----P-VQ---LNIEEIKRADLDAQLVAEHIAKQLEQRVSFRRAMKKAIASSMRAGALGIRVACSGRL-GGSEMARYETYREGR----VPL--HTLRADIDFARA---TAITAYGTC------GVKV-WMFHGE--VL-------------------------------
>Candidatus_Caldatribacterium_californiense_OP9-cSCG
-----------LGQKVNPI--GLRLGIVTTWQSRWYAE-KEKYTNYLLEDLKIRRYIKERFYRSGISKVEIERLAN--QI------KVIIKTARPGIVIGRKGSEVEKL-RQELQN--------LT-GN----QNIQ---ISVEEVPVPEIDAQLVAENIAAQIERRVSYRRAMKQAIARALKMGAKGIKIACSGRL-AGAEIAREEWYREGR----LPL--QTLRADIDYGFA---EALTTYGKI------GVKV-WIFKGE--VI-------------------------------
>Desulfobacca_acetoxidans_DSM_11109
-----------MGQKVHPV--GFRLGSYRRWHSYWFAR--KNYSDLLLEDQKIRKFIKNEKEGAGIAAIDIERAAN--KV------KMKIHTSRPGIVIGQKGKKIEEL-RQKLQR--------LI-GR----E-LI---VDIHEVRKPELNAQLVAENIALQLERRVAFRRAMKKAVGQAMKFGAQGIKVRVAGRL-GGAEMARREWYREGR----VPL--HTLRADIDYGVA---EARTTYGVI------GIKA-WIFKGE--IL-------------------------------
>13_1_40cm_2_scaffold_207265_1
-----------VGQKIHPI--GLRLGIIKDWESKWYAE--KNFADLIQEDQALRRHIKKKLGRAGISRIEIERTAN--RV------RITIHSARPGIIIGRGGTGIDAL-KKLTGK-----------------Q-IQ---LNVQEIRRAELEATLVAQNVASQLERRVAYRRAMKQAVARTLRSGAKGIRISCAGRL-AGAEIARYEWYRDGR----VPL--QTLRADIDFGVA---EALTTYGRI------GVKV-WIYRGD--IL-------------------------------
>13_1_40cm_3_scaffold_133086_10
-----------VGQKIHPI--GLRLGIIKDWESKWYAE--KNFADLIQEDQALRRHIKKKLGRAGISRIEIERTAN--RV------RITIHSARPGIIIGRGGTGIDAL-KKELDG--------LT-GK----Q-IQ---LNVQEIRRAELEAALVAQNVASQLERRVAYRRAMKQAVARTLRSGAKGIRISCAGRL-AGAEIARYEWYRDGR----VPL--QTLRADIDFGVA---EALTTYGRI------GVKV-WIYRGD--IVL------------------------------
>13_1_40cm_4_scaffold_26392_3
-----------VGQKIHPI--GLRLGIIKDWESKWYAE--KNFADLIQEDQALRRHIKKKLGRAGISRIEIERTAN--RV------RITIHSARPGIIIGRGGTGIDAL-KKELDG--------LT-GK----Q-IQ---LNVQEIRRAELEAALVAQNVASQLERRVAYRRAMKQAVARTLRSGAKGIRISCAGRL-AGAEIARYEWYRDGR----VPL--QTLRADIDFGVA---EALTTYGRI------GVKV-WIYRGD--IVL------------------------------
>CSP1-3_Armatimonadetes
-----------MGQKVHPV--GFRVGVIRDWESRWYA---KNMAPLIREDLRIRTHIKKSLYRAGISRIEIERAAN--RV------RVTIHAARPGIIIGRGGTGIDAL-KKELDA--------MT-GK----Q-IQ---LNVQEIRRPELEAQLVAENVAQQLERRVAYRRAMKQAVQRSLRAGAKGIRIAAAGRL-AGAEIARYEWYREGR----VPL--HTLRADIDFGVA---ESMTTYGRI------GVKV-WIYRGD--VL-------------------------------
>13_1_40cm_scaffold_667_27
-----------VGQKIHPI--GLRVGIIRDWESRWYA---KKMAPLILEDLTIRTHIKKKLSRAGISRVEIERQSG--VV------RVIIHAARPGIIIGRGGTGIDAL-KKELDE--------MT-GK----Q-VQ---LNVQEIRRPELEALLVAENVAQQLERRVAYRRAMKQAVQRSLRAGAKGIRISCSGRL-AGSEIARYEWYREGR----VPL--HTLRADIDFGIA---EALTTYGRI------GVKV-WVYRGE--IL-------------------------------
>13_2_20cm_2_scaffold_6818_5
-----------VGQKIHPI--GLRVGIIRDWESRWFA---KNMAVLIQEDLAIRTHIKKKLSRAGISRVEIERFGTQSGVGGKPQVRVIIHAARPGIIIGRGGTGIDAL-KKELDE--------LT-GK----Q-VQ---LNVQEIRRPELEALLVAENVAQQLERRVAYRRAMKQAVQRSLRAGAKGIRIACAGRL-AGSEIARYEWYRDGR----VPL--HTLRADIDFGIA---EALTTYGRI------GVKV-WIYRGE--ILPERRPEVELRRPPRLAEPAPVGGEGANGPNI
>13_1_40cm_scaffold_29531_2
-----------VGQKIHPI--GLRVGIIRDWESRWFA---KNMAVLIQEDLAIRTHIKKKLSRAGISRVEIERFGTQSGV-----VRVIIHAARPGIIIGRGGTGIDAL-KKELDE--------LT-GK----Q-VQ---LNVQEIRRPELEALLVAENVAQQLERRVAYRRAMKQAVQRSLRAGAKGIRIACAGRL-AGSEIARYEWYRDGR----VPL--HTLRADIDFGIA---EALTTYGRI------GVKV-WIYRGE--IL-------------------------------
>13_1_20cm_4_scaffold_1018_2
-----------VGQKIHPI--GLRVGIIRDWESRWFA---KNMAVLIQEDLAIRTHIKKKLSRAGISRVEIERFGTQSGV-----VRVIIHAARPGIIIGRGGTGIDAL-KKELDE--------LT-GK----Q-VQ---LNVQEIRRPELEALLVAENVAQQLERRVAYRRAMKQAVQRSLRAGAKGIRIACAGRL-AGSEIARYEWYRDGR----VPL--HTLRADIDFGIA---EALTTYGRI------GVKV-WIYRGE--IL-------------------------------
>13_1_40cm_4_scaffold_384893_1
-----------VGQKIHPI--GLRVGIIRDWESRWFA---KNMAVLIQEDLAIRTHIKKKLSRAGISRVEIERFGTQSGV-----VRVIIHAARPGIIIGRGGTGIDAL-KKELDE--------LT-GK----Q-VQ---LNVQEIRRPELEALLVAENVAQQLERRVAYRRAMKQAVQRSLRAGAKGIRIACAGRL-AGSEIARYEWYRDGR----VPL--HTLRADIDFGIA---EALTTYGRI------GVKV-WIYRGE--IL-------------------------------
>13_2_20cm_scaffold_86407_2
-----------VGQKIHPI--GLRVGIIRDWESRWYA---KHMATLIQEDLAIRTHIKKKLSRAGISRVEIERFGTQSGVGGKPQVRVIIHAARPGIIIGRGGTGIDAL-KKELDE--------LT-GK----Q-VQ---LNVQEIRRPELEALLVAENVAQQLERRVAYRRAMKQAVQRSLRAGAKGIRIACAGRL-AGSEIARYEWYRDGR----VPL--HTLRADIDFGIA---EALTTYGRI------GVKV-WIYRGE--ILPERRPEVELRRPPRPSEPAPVGGAASGSDTD
>13_1_20cm_4_scaffold_7712_7
-----------VGQKIHPI--GLRVGIIRDWESRWYA---KHMATLIQEDLAIRTHIKKKLSRAGISRVEIERFGTQSGV-----VRVIIHAARPGIIIGRGGTGIDAL-KKELDE--------LT-GK----Q-VQ---LNVQEIRRPELEALLVAENVAQQLERRVAYRRAMKQAVQRSLRAGAKGIRIACAGRL-AGSEIARYEWYRDGR----VPL--HTLRADIDFGIA---EALTTYGRI------GVKV-WIYRGE--IL-------------------------------
>13_1_40cm_3_scaffold_81607_2
-----------VGQKIHPI--GLRVGIIRDWESRWYA---KHMATLIQEDLAIRTHIKKKLSRAGISRVEIERFGTQSGV-----VRVIIHAARPGIIIGRGGTGIDAL-KKELDE--------LT-GK----Q-VQ---LNVQEIRRPELEALLVAENVAQQLERRVAYRRAMKQAVQRSLRAGAKGIRIACAGRL-AGSEIARYEWYRDGR----VPL--HTLRADIDFGIA---EALTTYGRI------GVKV-WIYRGE--IL-------------------------------
>13_1_20cm_full_scaffold_42413
-----------MGQKIHPI--GLRVGIIRDWESRWYA---KHMATLIQEDLAIRTHIKKKLSRAGISRVEIERFGTQSGV-----VRVIIHAARPGIIIGRGGTGIDAL-KKELDE--------LT-GK----Q-VQ---LNVQEIRRPELEALLVAENVAQQLERRVAYRRAMKQAVQRSLRAGAKGIRIACAGRL-AGSEIARYEWYRDGR----VPL--HTLRADIDFGIA---EALTTYGRI------GVKV-WIYRGE--IL-------------------------------
>Candidatus_Methylomirabilis_oxyfera_1
-----------MGQKVHPV--GFRLGFIKPWRSRWFAM--KGYADALHEDLKFRRFIKERVYHAGVSGIDIERKAD--QI------RVVIHTARPGIIIGKKGSEVDKL-KAALSG--------MT-KK----P-IQ---LDIVEVRRAELDAQLIAEQIASQLMRRVAFRRAMKKTVQSSMRLGAQGVQIACAGRL-AGAEIARREWYREGR----MPL--NTLRANIDYGFT---QAKTTYGLI------GVKC-WVYHGE--AM-------------------------------
>CSP1-5_NC10
-----------MGQKVHPT--GFRLGYIKSWKSRWFAT--RAYADQLHEDLKIRRYLKERLYHAGISRIEFERKAN--QV------RIIVHASRPGIIIGRKGAEVDKL-RQELAA--------MT-RK----E-IQ---LDITEVRKAETDAQLVAENIAAQLERRVAFRRVMKKAVQSSLRLGAQGVKVMVSGRL-AGAEIARTEWYREGR----VPL--HTLRANIDFGLA---EARTTYGRI------GVKA-WIFHGE--V--------------------------------
>Leptospirillum_ferriphilum_YSK
-----------MGQKVHPI--GFRLGYIKTWSSRWYAQ--KGFADLLHEDLKIRKMVKKKLFHAGIAKIEIERTGK--DL-----ARISIHTARPGLIIGKKGLEIEKL-KSELEE--------TT-KS----H-VS---INIKEIKKPELEAQLIAESVASQLEKRISYRRAMKKSVSSALRFGALGVKICCAGRL-GGSEIARTEWYREGR----VPL--HTLRADIDFGFA---EASTTFGKI------GVKV-WVYRGE--IL-------------------------------
>13_1_20cm_full_scaffold_332588
---------ANLGQKVNPY--GFRLGFNKTWHSRWFQG--KTYAETLHRDLKLREDLKKRLSHAGVSEIDIERTAN--KM------RINIYTSRPGIIIGRKGAEVDKL-RDELQK--------LV-NG----E-VY---INIQEIQRPELDSQLVAENIAAQLVRRIAFRRAMKKAMESAFRFGAKGIKVRVAGRL-NGAEIARSEWYQDGR----LPL--HTLKADVDYGVA---TATTTYGAI------GVKV-WIYKGE--MA-------------------------------
>delta_proteobacterium_JGI_0002000-E07
-----------LGQKVNPY--GFRLGFNKTWHSRWFAG--KNYAETLHRDLKLRKDLKTRLSHAGVSEIDIERTAN--KM------RINIYTSRPGIIIGRKGAEVDKL-RDELQK--------LV-NG----E-VY---INIQEIQRPELDAQLVAENIATQLQRRIAFRRAMKKAMESAFRFGAKGIKVRVGGRL-NGAEIARTEWYQDGR----LPL--HTLKADIDYGLA---LAHTTYGII------GVKV-WIYKGE--MA-------------------------------
>13_1_40cm_scaffold_82639_2
-----------LGQKVNPY--GFRLGFNKTWHSRWFAG--KNYAEMLHRDLKLRADLKKRLSHAGVSEIDIERTAN--KM------RINIYTSRPGIIIGRKGAEVDKL-RDELQK--------LV-NG----E-VY---INIQEIQRPELDAQLVSENIATQLERRIAFRRAMKKAMESAFRFGAKGIKVRVAGRL-NGAEIARSEWYQDGR----LPL--HTLKADIDYGQA---TSHTTYGTI------GVKV-WIYKGE--MA-------------------------------
>13_2_20cm_2_scaffold_193663_2
-----------LGQKVNPY--GFRLGFNKTWHSRWFAG--KNYAETLHRDLKLREDLRKRLAHAGVSEIDIERTAN--KM------RINIYTSRPGIIIGRKGAEVDKL-RDELQK--------LV-NG----E-VY---INIQEIQRPELDAQLVSENIATQLERRIAFRRAMKKAMESAFRFGAKGIKVRVAGRL-NGAEIARSEWYQDGR----LPL--HTLKADIDYGWA---TSNTTYGTI------GVKV-WIFKGE--MAKARSRRRPQ*---------------------
>13_1_20cm_3_scaffold_96032_4
---------AILGQKVNPY--GFRLGFNKTWHSRWFAG--KNYAETLHRDLKLREELKARLSHAGVSEIDIERTAN--KM------RINIYTSRPGIIIGRKGAEVDKL-RDELQK--------LV-NG----E-VY---INIQEIQRPELDAQLVSENIATQLERRIAFRRAMKKAMESAFRFGAKGIKVRVAGRL-NGAEIARSEWYQDGR----LPL--HTLKADIDYGWA---TSNTTYGTI------GVKV-WIYKGE--MA-------------------------------
>13_1_20cm_4_scaffold_126230_2
-----------LGQKVNPY--GFRIGFNKTWHSRWFAG--KNYAETLHRDLKLREELKARLSHAGVSEIDIERTAN--KM------RINIYTSRPGIIIGRKGAEVDKL-RDELQK--------LV-NG----E-VY---INIQEIQRPELDAQLVSENIATQLERRIAFRRAMKKAMESAFRFGAKGIKVRVAGRL-NGAEIARSEWYQDGR----LPL--HTLKADIDYGWA---TSNTTYGTI------GVKV-WIYKGE--MA-------------------------------
>13_1_40cm_2_scaffold_309315_2
-----------MGQKVHPY--GFRLGFNRTWHSRWFAT--KDYETLLHEDLKLRKELKARLSHAGVSEVDIERFAN--RL------KVNIQTSRPGIIIGKRGAEVDKL-RDELQK--------RT-KA----E-VH---INIIEIQRPETDAQLVAESIALQLERRVAFRRAMKKGIESALRFGAQGIKIRCAGRL-NGAEIARAEWYQEGR----LPL--HTLKADIDYGFA---EANTTYGKI------GVKA-WIYRGE--QH-------------------------------
>13_1_40cm_2_scaffold_36521_2
-----------MGQKVHPY--GFRLGFNRTWHSRWFSV--KEYQNYLHEDLALRKELKARLSHAGVSEIDIERFAN--KL------KINIQTSRPGIIIGKRGAEVDKL-RDELQK--------RM-KG----E-VH---INIIEIQRPETDAQLVSESIALQLERRVAFRRAMKKGIESAFRFGAQGIKIRCAGRL-NGAEIARAEWYQEGR----LPL--HTLKADIDYGFA---ESNTTYGKI------GVKT-WIYRGE--QH-------------------------------
>13_1_40cm_2_scaffold_159389_2
-----------VGQKVHPY--GFRLGFNRTWHSNWIAK--RDYADLLHEDLKLKKELKGRFAGAGVSHIDIERAAN--KL------KIIIHTSRPGIIIGRKGAEIDKL-KQEIKD--------RT-GR----E-VY---VNIQEIHKPELNAQLQAEQIAQQLEKRIAFRRAMRRAVENAQRFGAQGIKVRVSGRL-NGAEIARSEWYLQGR----LPL--HTLRADIDYGFA---EAHTTFGVI------GVKV-WIYRGD--EM-------------------------------
>13_1_20cm_3_scaffold_23654_10
-----------MGQKVHPY--GFRLGINRSWHSNWIAK--REYADLLHEDLKLKRELKSRFAGAGVSGIDIERAAN--KL------KIIIHTSRPGIIIGRKGAEIDKL-KQEIKE--------RT-GR----E-VY---VNIQEIHKPELNAQLQAEQIAQQLEKRIAFRRAMRRAVENAQRFGAQGIKVRVSGRL-NGAEIARSEWYLQGR----LPL--HTLRADIDYGFA---EANTTFGVI------GIKV-WINRGD--EL-------------------------------
>13_1_20cm_full_scaffold_119055
-----------MGQKVHPY--GFRLGYNKDWHSHWFAK-TKQYGDFLHEDLKLKKDLKARFAGAGVSHVDIERAAN--RV------KIIIYTSRPGIIIGRKGAEIDKL-KGDIAA--------RT-GR----E-VL---VSIQEIQKPELNAQLQAEKIAAQLEKRIAFRRAMRKTVEETLRFGGQGIKVKVSGRL-NGAEIARSEWYLQGR----LPL--HTLRADIDYGFA---EANTTFGVI------GVKC-WIYRGE--IL-------------------------------
>13_1_20cm_full_scaffold_108021
-----------MGQKVHPY--GFRLGYNKDWHSHWFAK--KQFGDFLLEDLKLKAQMKGRFMGAGVSHVDVERAAN--RL------KLIIYTSRPGIIIGRKGAEIDKL-KADIAA--------RT-GK----E-VL---VSIQEIHKPELNAQLQAEKIAAQLEKRIAFRRAMRKAVEETLRFGGQGIKVKVSGRL-NGAEIARSEWHLQGR----LPL--HTLRADVDYGFA---EARTTFGAI------GVKV-WIYRGE--IL-------------------------------
>13_1_20cm_3_scaffold_170484_1
-----------VGQKVHPY--GFRLGYNKDWHSHWYAK--RQFGEYLLEDLKLKRELKQKFTGAGVSHIDVERAAN--RL------KIIIYTSRPGIIIGRKGAEIDKL-KGDLSA--------RT-GR----E-VV---VSIQEIHKPELNAQLQAEKIAVQLEKRIAFRRAMRKTVEESIRFGAQGIKVKISGRL-NGAEIARSEWHLQGQ----LPL--HTLRADIDYGLA---EAHTTFGVI------GVKV-WIYRGE--IL-------------------------------
>13_1_20cm_full_scaffold_42303
-----------MGQKVHPY--GFRLGYNKDWHSHWFAK--KQYGDFLIEDLRLKSELKKRFTGAGVSHVDVERAAN--RL------KIIIYTSRPGIIIGRKGAEIDKL-KGDIAS--------RT-GR----E-VL---VSIQEIHKPELNAQLQAEKIAAQLEKRIAFRRAMRKAVEESLRFGAQGIKVKVSGRL-NGAEIARSEWHLQGQ----LPL--HTLRSDVDYGFA---EANTTFGII------GVKC-WIYRGQ--IL-------------------------------
>13_1_20cm_3_scaffold_140293_2
-----------LGQKVHPY--GFRLGYNKDWHSHWFAK--KQYGDFLIEDLRLKSELKKRFTGAGVSHVDVERAAN--RL------KIIIYTSRPGIIIGRKGAEIDKL-KGDIAS--------RT-GR----E-VL---VSIQEIHKPELNAQLQAEKIAAQLEKRIAFRRAMRKAVEESLRFGAQGIKVKVSGRL-NGAEIARSEWHLQGQ----LPL--HTLRSDVDYGFA---EANTTFGII------GVKC-WIYRGQ--IL-------------------------------
>13_1_20cm_full_scaffold_55098
-----------MGQKVHPY--GFRLGYNKDWHSHWFAK--RQFGDFLIEDLKLKRDLKHRFAGAGVSHVDVERAAN--RL------KIIIYTSRPGIIIGRKGSEIDKL-KGDIAS--------RT-GR----E-VL---VSIQEIHKPELNAQLQAEKIAAQLEKRIAFRRAMRKAVEESLRFGAQGIKVKVSGRL-NGAEIARSEWHLQGQ----LPL--HTLRSDVDYGFA---EAHTTFGVI------GVKV-WIYRGQ--IL-------------------------------
>13_1_20cm_full_scaffold_19425
-----------MGQKVHPY--GFRLGYNKDWHSHWFAK--RQYGDFLIEDLKLKRELKQRFTGAGVSHVDIERAAN--RL------KIIIYTSRPGIIIGRKGAEIDKL-KGDISS--------RT-GR----E-VL---VSIQEIHKPELNAQLQAEKIAAQLEKRIAFRRAMRKAVEESLRFGAQGIKVKVSGRL-NGAEIARSEWHLQGQ----LPL--HTLRSDVDYGFA---EAHTTFGVI------GVKV-WIYRGQ--IL-------------------------------
>13_1_40cm_scaffold_11468_7
-----------VGQKVHPY--GFRLGYNKDWHSHWFAK--RQFGDFLIEDLKLKRELKQRFTGAGVSHVDIERAAN--RL------KIIIYTSRPGIIIGRKGAEIDKL-KGDISS--------RT-GR----E-VL---VSIQEIHKPELNAQLQAEKIAAQLEKRIAFRRAMRKAVEESLRFGAQGIKVKVSGRL-NGAEIARSEWHLQGQ----LPL--HTLRSDVDYGFA---EANTTFGVI------GVKV-WIYRGQ--IL-------------------------------
>13_1_40cm_scaffold_101549_2
-----------VGQKVHPY--GFRLGYNKDWHSHWFAK--RQFGDFLIEDLKLKRELKQRFTGAGVSHVDIERAAN--RL------KIIIYTSRPGIIIGRKGAEIDKL-KGDISS--------RT-GR----E-VL---VSIQEIHKPELNAQLQAEKIAAQLEKRIAFRRAMRKAVEESLRFGAQGIKVKVSGRL-NGAEIARSEWHLQGQ----LPL--HTLRSDVDYGFA---EANTTFGVI------GVKV-WIYRGQ--IL-------------------------------
>13_1_40cm_3_scaffold_1539_12
-----------VGQKVHPY--GFRLGYNKDWHSHWFAK--RQFGDFLIEDLKLKRELKQRFTGAGVSHVDIERAAN--RL------KIIIYTSRPGIIIGRKGAEIDKL-KGDISS--------RT-GR----E-VL---VSIQEIHKPELNAQLQAEKIAAQLEKRIAFRRAMRKAVEESLRFGAQGIKVKVSGRL-NGAEIARSEWHLQGQ----LPL--HTLRSDVDYGFA---EANTTFGVI------GVKV-WIYRGQ--IL-------------------------------
>13_1_20cm_2_scaffold_80453_3
-----------VGQKVHPY--GFRLGYNKDWHSHWFAK--RQFGDFLIEDLKLKRELKQRFTGAGVSHVDIERAAN--RL------KIIIYTSRPGIIIGRKGAEIDKL-KGDISS--------RT-GR----E-VL---VSIQEIHKPELNAQLQAEKIAAQLEKRIAFRRAMRKAVEESLRFGAQGIKVKVSGRL-NGAEIARSEWHLQGQ----LPL--HTLRSDVDYGFA---EANTTFGVI------GVKV-WIYRGQ--IL-------------------------------
>13_2_20cm_2_scaffold_116829_6
-----------VGQKVHPY--GFRLGYNKDWHSHWFAK--RQYGDFLIEDLKLKRELKQRFTGAGVSHVDIERAAN--RL------KIIIYTSRPGIIIGRKGAEIDKL-KGDISS--------RT-GR----E-VL---VSIQEIHKPELNAQLQAEKIAAQLEKRIAFRRAMRKAVEESLRFGAQGIKVKVSGRL-NGAEIARSEWHLQGQ----LPL--HTLRSDVDYGFA---EANTTFGVI------GVKV-WIYRGQ--ILDANAAMARGTGTDPINDTRPGGREGRARPA-
>13_1_20cm_3_scaffold_34042_4
-----------VGQKVHPY--GFRLGYNKDWHSHWFAK--RQYGDFLIEDLKLKRELKQRFTGAGVSHVDIERAAN--RL------KIIIYTSRPGIIIGRKGAEIDKL-KGDISS--------RT-GR----E-VL---VSIQEIHKPELNAQLQAEKIAAQLEKRIAFRRAMRKAVEESLRFGAQGIKVKVSGRL-NGAEIARSEWHLQGQ----LPL--HTLRSDVDYGFA---EAHTTFGVI------GVKV-WIYRGQ--IL-------------------------------
>13_2_20cm_2_scaffold_173265_3
-----------VGQKVHPY--GFRLGYNKDWHSHWFAK--RQYGDFLIEDLKLKRELKQRFTGAGVSHVDIERAAN--RL------KIIIYTSRPGIIIGRKGAEIDKL-KGDISS--------RT-GR----E-VL---VSIQEIHKPELNAQLQAEKIAAQLEKRIAFRRAMRKAVEESLRFGAQGIKVKVSGRL-NGAEIARSEWHLQGQ----LPL--HTLRSDVDYGFA---EAHTTFGVI------GVKV-WIYRGQ--ILDANAAMARGTGTDPINDTRPGGREGRARPAR
>13_2_20cm_scaffold_15957_4
-----------VGQKVHPY--GFRLGYNKDWHSHWFAK--KQFGDFLIEDLKLKAELKRRFTGAGVSHVDVERAAN--RL------KIIIYTSRPGIIIGRKGSEIDKL-KGDISS--------RT-GR----E-VL---VSIQEIHKPELNAQLQAEKIAAQLEKRIAFRRAMRKAVEESLRFGAQGIKVKVSGRL-NGAEIARSEWHLQGQ----LPL--HTLRSDVDYGLA---EANTTFGII------GVKV-WIYRGQ--ILDANEAMARGTGTDPINETRPNPREGRARPAR
>13_1_20cm_full_scaffold_41717
-----------MGQKVHPY--GFRLGYNKDWHSHWFAK--KQFGDFLIEDLKLKAELKRRFTGAGVSHVDVERAAN--RL------KIIIYTSRPGIIIGRKGSEIDKL-KGDISS--------RT-GR----E-VL---VSIQEIHKPELNAQLQAEKIAAQLEKRIAFRRAMRKAVEESLRFGAQGIKVKVSGRL-NGAEIARSEWHLQGQ----LPL--HTLRSDVDYGLA---EANTTFGII------GVKV-WIYRGQ--IL-------------------------------
>13_1_20cm_3_scaffold_31557_7
-----------LGQKVHPY--GFRLGYNKDWHSHWFAK--KQFGDFLIEDLKLKAELKRRFTGAGVSHVDVERAAN--RL------KIIIYTSRPGIIIGRKGSEIDKL-KSDISS--------RT-GR----E-VL---VSIQEIHKPELNAQLQAEKIAAQLEKRIAFRRAMRKAVEESLRFGAQGIKVKVSGRL-NGAEIARSEWHLQGQ----LPL--HTLRSDVDYGFA---EANTTFGII------GVKV-WIYRGQ--IL-------------------------------
>13_1_20cm_full_scaffold_230501
-----------MGQKVHPY--GFRLGYNKDWHSHWFAK--KQFGDFLIEDLKLKAELKRRFTGAGVSHVDVERAAN--RL------KIIIYTSRPGIIIGRKGSEIDKL-KGDISS--------RT-GR----E-VL---VSIQEIHKPELNAQLQAEKIAAQLEKRIAFRRAMRKAVEESLRFGAQGIKVKVSGRL-NGAEIARSEWHLQGQ----LPL--HTLRSDVDYGFA---EANTTFGVI------GVKV-WIYRGQ--IL-------------------------------
>13_1_20cm_4_scaffold_191441_2
-----------LGQKVHPY--GFRLGYNKDWHSHWFAK--KQFGDFLIEDLKLKAELKRRFTGAGVSHVDVERAAN--RL------KIIIYTSRPGIIIGRKGSEIDKL-KGDISS--------RT-GR----E-VL---VSIQEIHKPELNAQLQAEKIAAQLEKRIAFRRAMRKAVEESLRFGAQGIKVKVSGRL-NGAEIARSEWHLQGQ----LPL--HTLRSDVDYGFA---EAHTTFGVI------GVKV-WIYRGQ--IL-------------------------------
>13_2_20cm_2_scaffold_15750_3
-----------LGQKVHPY--GFRLGYNKDWHSHWFAK--KQFGDFLIEDLKLKAELKRRFTGAGVSHVDVERAAN--RL------KIIIYTSRPGIIIGRKGSEIDKL-KGDISS--------RT-GR----E-VL---VSIQEIHKPELNAQLQAEKIAAQLEKRIAFRRAMRKAVEESLRFGAQGIKVKVSGRL-NGAEIARSEWHLQGQ----LPL--HTLRSDVDYGFA---EAHTTFGVI------GVKV-WIYRGQ--ILDANAAMARGTGTDPINETRGPGQREGRQRPA
>13_1_40cm_4_scaffold_85902_2
-----------LGQKVHPY--GFRLGYNKDWHSHWFAK--KQFGDFLIEDLKLKAELKRRFTGAGVSHVDVERAAN--RL------KIIIYTSRPGIIIGRKGSEIDKL-KGDISS--------RT-GR----E-VL---VSIQEIHKPELNAQLQAEKIAAQLEKRIAFRRAMRKAVEESLRFGAQGIKVKVSGRL-NGAEIARSEWHLQGQ----LPL--HTLRSDVDYGFA---EANTTFGVI------GVKV-WIYRGQ--IL-------------------------------
>13_2_20cm_2_scaffold_211937_2
-----------VGQKVHPY--GFRLGYNKDWHSHWFAK--KQYGEYLLEDLRLKRDLKQRFAGAGVSHVDIERAAN--RL------KIIIYTSRPGIIIGRKGAEIDKL-KGDLSA--------KT-GR----E-VL---VSIQEIHKPELNAQLQAEKIAAQLEKRIAFRRAMRKAVEESLRFGAQGIKVKVSGRL-NGAEIARSEWHLQGQ----LPL--HTLRADVDYGLA---EARTTFGQI------GVKV-WIYRGE--ILDAKAAMARGTGSDPINETRMGERERRPRTRR
>13_1_20cm_4_scaffold_229023_2
-----------VGQKVHPY--GFRLGYNKDWHSHWFAK--KQYGEFLLEDLKLKRVLKQRFAGAGVSHVDIERAAN--RL------KIIIYTSRPGIIIGRKGAEIDKL-KSDLSE--------KT-GR----E-VL---VSIQEIHKPELNAQLQAEKIAAQLEKRIAFRRAMRKAVEESLRFGAQGIKVKVSGRL-NGAEIARSEWHLQGQ----LPL--HTLRADIDYGLA---EAKTTFGQI------GVKV-WIYRGE--IL-------------------------------
>13_1_40cm_2_scaffold_250856_1
-----------VGQKVHPY--GFRLGYNKDWHSHWFA---KQYGEFLLEDLRLKRDLKQRFAGAGVSHVDIERAAN--RL------KIIIYTSRPGIIIGRKGAEIDKL-KSDLSS--------KT-GR----E-VL---VSIQEIHKPELNAQLQAEKIAAQLEKRIAFRRAMRKAVEESLRFGAQGIKVKVSGRL-NGAEIARSEWHLQGQ----LPL--HTLRADIDYGFA---EARTTFGQI------GVKV-WIYRGE--IL-------------------------------
>13_1_20cm_3_scaffold_65_81
-----------VGQKVHPY--GFRLGYNKDWHSHWFAK--RQFGEYLLEDLKLKKDLKQRFAGAGVSHVDVERAAN--RL------KIIIYTSRPGIIIGRKGAEIDKL-KGDLSE--------KT-GR----E-VL---VSIQEIHKPELNAQLQAEKIAAQLEKRIAFRRAMRKAVEESLRFGAQGIKVKVSGRL-NGAEIARSEWHLQGQ----LPL--HTLRADVDYGFA---EANTTFGVI------GVKV-WIYRGE--IL-------------------------------
>13_1_40cm_3_scaffold_241305_1
-----------VGQKVHPY--GFRLGYNKDWHSHWYAK--KQFGEFLHEDLKLKKDLKNRFAGAGVSHVDIERAAN--RL------KIIIYTSRPGIIIGRKGAEIDKL-KGDLSE--------KT-GR----E-VL---VSIQEIHKPELNSQLQAEKIAAQLEKRIAFRRAMRKAVEESLRFGAQGIKVKVSGRL-NGAEIARSEWHLQGQ----LPL--HTLRADIDYGFA---EARTTFGAI------GVKV-WIYRGE--IM-------------------------------
>13_1_40cm_scaffold_153360_2
-----------VGQKVHPY--GFRLGYNKDWHSHWYAK--KQFGEFLHEDLKLKKDLKNRFAGAGVSHVDIERAAN--RL------KIIIYTSRPGIIIGRKGAEIDKL-KGDLSE--------KT-GR----E-VL---VSIQEIHKPELNSQLQAEKIAAQLEKRIAFRRAMRKAVEESLRFGAQGIKVKVSGRL-NGAEIARSEWHLQGQ----LPL--HTLRADIDYGFA---EARTTFGAI------GVKV-WIYRGE--IM-------------------------------
>13_1_40cm_scaffold_5739_9
-----------VGQKVHPY--GFRLGYNKDWHSHWYAK--KQFGEFLLEDLKLKKDLKGRFAGAGVSHVDIERAAN--RL------KIIIYTSRPGIIIGRKGAEIDKL-KGDLSI--------KT-GR----E-VL---VSIQEIHKPELNAQLQAEKIAAQLEKRIAFRRAMRKAVEESLRFGAQGIKVKVSGRL-NGAEIARSEWHLQGQ----LPL--HTLRADVDYGFA---EAHTTFGII------GVKV-WIYRGE--IM-------------------------------
>13_1_40cm_2_scaffold_22836_8
-----------LGQKVHPY--GFRLGFNRTWRSRWFAG--KKYADLLDEDLKLRSELKKRLQHAGVSNIEIERAAN--KL------RIRILTSRPGIIIGRKGAEVDRL-RDEIAK--------RT-GR----E-VH---VDIQEIEKPEVDSQLVAEGVAMQLEKRVAFRRAMRKAVESAQRFGAKGIKVRCSGRL-GGNEIARSEWYLEGR----LPL--HTLRADIDYGFA---ESRTTYGVI------GVKC-WIYRGE--QI-------------------------------
>13_1_40cm_4_scaffold_48100_1
-----------VGQKVHPF--GFRLGFNRTWQSRWYAE--KTYPALLHEDLGLRTELKKRLAHAGVARIDIERAAN--KL------KINIHTSRPGIIIGRKGAEVDKL-RDDLQK--------KT-GR----E-IF---INIMEIHKPELEAQLVAESVGLQMERRVAFRRAMKKAIESAMRFGAKGVKIRVSGRL-GGAEIARSEWYLEGQ----LPL--HTLRADIDYGFA---EGRTTYGQI------GVKV-WIYKGE-----------------------------------
>13_1_20cm_2_scaffold_9818_10
-----------VGQKVHPF--GFRLGFNRTWQSRWYAE--KTYPALLHEDLGLRTELKKRLAHAGVARIDIERAAN--KL------KINIHTSRPGIIIGRKGAEVDKL-RDDLQK--------KT-GR----E-IF---INIMEIHKPELEAQLVAESVGLQMERRVAFRRAMKKAIESAMRFGAKGVKIRVSGRL-GGAEIARSEWYLEGQ----LPL--HTLRADIDYGFA---EGRTTYGQI------GVKV-WIYKGE-----------------------------------
>13_1_40cm_2_scaffold_8290_19
-----------VGQKVHPF--GFRLGFNRTWQSRWYAE--KTYPALLHEDLGLRTELKKRLAHAGVARIDIERAAN--KL------KINIHTSRPGIIIGRKGAEVDKL-RDDLQK--------KT-GR----E-IF---INIMEIHKPELEAQLVAESVGLQMERRVAFRRAMKKAIESAMRFGAKGVKIRVSGRL-GGAEIARSEWYLEGQ----LPL--HTLRADIDYGFA---EGRTTYGQI------GVKV-WIYKGE-----------------------------------
>13_1_40cm_scaffold_12240_7
-----------VGQKVHPY--GFRLGFNRTWQSRWYAE--KNYPALLHEDISLRTELKKRLAHAGVARVDIERAAN--KL------KINIHTSRPGIIIGRKGAEVDKL-RDDLQK--------KT-GR----E-IF---INIMEIHKPELESQLVAESVGLQMERRVAFRRAMKKAIESAMRFGAKGVKIRVSGRL-GGAEIARSEWYLEGQ----LPL--HTLRADIDYGFA---EARTTYGQI------GVKV-WIYKGE-----------------------------------
>13_1_40cm_scaffold_155419_2
---------ERVGQKVHPF--GFRLGFNRTWQSRWYAE--KTYSALLHEDISLRTELKKRLAHAGVARIDIERAAN--KL------KINIHTSRPGIIIGRKGAEVDKL-RDDLQK--------KT-GR----E-IF---INIMEIHKPELESQLVAESVGLQMERRVAFRRAMKKAIESAMRFGAKGVKIRVSGRL-GGAEIARSEWYLEGQ----LPL--HTLRADIDYGFA---EARTTYGQI------GVKV-WIYKGE-----------------------------------
>13_1_20cm_2_scaffold_8535_1
---------ERVGQKVHPF--GFRLGFNRTWQSRWYAE--KTYSALLHEDISLRTDLKKRLAHAGVARIDIERAAN--KL------KINIHTSRPGIIIGRKGAEVDKL-RDDLQK--------KT-GR----E-IF---INIMEIHKPELESQLVAESVGLQMERRVAFRRAMKKAIESAMRFGAKGVKIRVSGRL-GGAEIARSEWYLEGQ----LPL--HTLRADIDYGFA---EARTTYGQI------GVKV-WIYKGE-----------------------------------
>13_1_40cm_3_scaffold_42647_3
-----------LGQKVHPY--GFRLGINRTWRSRWFAR--KDYGALLHEDLNLKAMLKKKFAHAGISRIEVERAAN--KL------TVIIFTSRPGIIVGKKGTEIEKL-KKDLQT--------LT-GR----E-IN---LRIQEINKPELDAQLVGEGIAQQLEKRIAFRRAMRRAVDSTLRFGAKGIKVRVGGRL-NGAEIARSEWYLHGQ----LPL--HTLRADIDYGFA---QAFTTYGVI------GVKV-WIYKGE--VF-------------------------------
>13_1_40cm_2_scaffold_297422_2
-----------VGQKVHPF--GFRLGYNKTWKSRWFAK--KDYAEMLHEDLKLKKQLKEQLKSAGVAGIEVERPGN--KL------KISIHTARPGIIIGRKGSEIDRL-RQEIQQ--------RT-GR----E-VLP--INILEVHRPELNAQLVAESVALQLEKRVAFRRAMRKAVDSALRFGCKGIKIRCGGRL-NGAEIARSEWYLQGR----LPL--HTLRADIDFGLA---EARTTYGLI------GVKC-WIYNGE--IY-------------------------------
>13_1_40cm_3_scaffold_46327_8
-----------VGQKVHPF--GFRLGYNKTWKSRWFAK--KEYAEFLHEDLKLKKRLKDQLRAAGVASIEVERPGN--KL------KITIFTARPGIIIGRKGAEIDRL-RQEIQK--------RA-GR----E-VLP--INIQEVHRPELNAQLVAESIALQLEKRVAFRRAMRKAVDSALRFGCKGIKIRCGGRL-NGAEIARSEWYLQGR----LPL--HTLRADIDYGSA---EAMTTYGVI------GTKC-WIYNGD--IL-------------------------------
>13_1_40cm_scaffold_10294_2
-----------VGQKVHPF--GFRLGYNKTWKSRWFAK--KEYAEFLHEDLKLKKRLKDQLRAAGVASIEVERPGN--KL------KITIFTARPGIIIGRKGAEIDRL-RQEIQK--------RA-GR----E-VLP--INIQEVHRPELNAQLVAESIALQLEKRVAFRRAMRKAVDSALRFGCKGIKIRCGGRL-NGAEIARSEWYLQGR----LPL--HTLRADIDYGSA---EAMTTYGVI------GTKC-WIYNGD--IL-------------------------------
>13_1_40cm_3_scaffold_26850_2
-----------VGQKVHPY--GFRLGYNKTWKSRWFAK--KDYSNLLHEDLKLKKKLKEELRSAGVASVEVERPGN--KL------KITIHTARPGIIIGRKGAEIDRL-RQEIQK--------RT-GR----E-VLP--INIVEVHRPELNAQLVAESITLQLEKRVAFRRAMRKAVDSALRFGCKGIKVRCGGRL-NGAEIARTEWYLQGR----LPL--HTLRADIDFGMA---EARTTYGVI------GVKC-WIYNGD--ILA------------------------------
>13_1_40cm_4_scaffold_196471_2
-----------VGQKVHPY--GFRLGYNKTWKSRWFAK--KDYANLLHEDLKLKKQLKEELRSAGVASVEVERPGN--KL------KITIHTARPGIIIGRKGAEIDRL-RQEIQK--------RT-GR----E-VLP--INIVEVHRPELNAQLVAESITLQLEKRVAFRRAMRKAVDSALRFGCKGIKVRCGGRL-NGAEIARTEWYLQGR----LPL--HTLRADIDFGMA---EARTTYGVI------GVKC-WIYNGD--ILA------------------------------
>13_1_40cm_2_scaffold_32398_3
-----------LGQKVHPY--GFRLGYNKTWKSRWYAK--KDYSNLLHEDLRLKKELKKQLGHAGVSNIEIERPGN--KI------KITIHTSRPGIIIGRKGSEIDKL-KADLQK--------RT-NR----D-IF---ININEIHRPELESQLVAESIALQLEKRIAFRRAMRKAVDTALKVNAKGIKVCCAGRL-NGAEIARTEWYLQGQ----LPL--HTLRADIDYGFA---EAFTTYGVI------GVKV-WIYKGE--VF-------------------------------
>13_1_40cm_4_scaffold_52687_3
-----------MGQKTHPY--GFRLGITKPWRSRWFAK--RDYSRLLHEDLKLKRDLKKQLAHAGVSNIEVERMAN--KL------RITIYTSRPGIIIGRKGSEIDKL-KADVQK--------------------------LQEIHRPELDAQLVAESIPMQLEKRIAFRRAMRKSVDSALRFGAKGIKVRVSGRL-NGAEIARSEWYLQGR----LPL--HTLRADIDYGFA---QSYTTYGVI------GVKC-WIYKGE--IL-------------------------------
>13_1_40cm_3_scaffold_1968_20
-----------MGQKTHPY--GFRLGITKPWRSRWFAK--RDYSRLLHEDLKLKRDLKKQLAHAGVSNIEVERMAN--KL------RITIYTSRPGIIIGRKGSEIDKL-KADVQK--------RT-NR----E-VY---INIQEIHRPELDAQLVAESIAMQLEKRIAFRRAMRKSVDSALRFGAKGIKVRVSGRL-NGAEIARSEWYLQGR----LPL--HTLRADIDYGFA---QSYTTYGVI------GVKC-WIYKGE--IL-------------------------------
>13_1_20cm_2_scaffold_13766_2
-----------MGQKTHPY--GFRLGITKPWRSRWFAK--RDYSRLLHEDLKLKRDLKKQLAHAGVSNIEVERMAN--KL------RITIYTSRPGIIIGRKGSEIDKL-KADVQK--------RT-NR----E-VY---INIQEIHRPELDAQLVAESIAMQLEKRIAFRRAMRKSVDSALRFGAKGIKVRVSGRL-NGAEIARSEWYLQGR----LPL--HTLRADIDYGFA---QSYTTYGVI------GVKC-WIYKGE--IL-------------------------------
>13_1_40cm_2_scaffold_8001_9
-----------MGQKTHPY--GFRLGITKPWRSRWFAK--RDYSRLLHEDLKLKRDLKKQLAHAGVSNIEVERMAN--KL------RITIYTSRPGIIIGRKGSEIDKL-KADVQK--------RT-NR----E-VY---INIQEIHRPELDAQLVSESIAMQLEKRIAFRRAMRKSVDSALRFGAKGIKVRVSGRL-NGAEIARSEWYLQGR----LPL--HTLRADIDYGFA---QSYTTYGVI------GVKC-WIYKGE--IL-------------------------------
>13_1_40cm_scaffold_2809_8
-----------MGQKTHPY--GFRLGITKPWRSRWFAK--RDYSRLLHEDLKLKRDLKKQLAHAGVSNIEVERMAN--KL------RITIYTSRPGIIIGRKGSEIDKL-KADVQK--------RT-NR----E-VY---INIQEIHRPELDAQLVSESIAMQLEKRIAFRRAMRKSVDSALRFGAKGIKVRVSGRL-NGAEIARSEWYLQGR----LPL--HTLRADIDYGFA---QSYTTYGVI------GVKC-WIYKGE--IL-------------------------------
>13_1_40cm_2_scaffold_48675_5
-----------MGQKTHPY--GFRLGITKPWRSRWFAK--RDYSRLLHEDLQLKRDLKKQLAHAGVSSIEVERMAN--KL------RITIYTSRPGIIIGRKGAEIDKL-KADIQK--------RT-NR----E-VY---INIQEIHRPELDAQLVGESIAMQLEKRIAFRRAMRKSVDSALRFGAKGIKVRVSGRL-NGAEIARSEWYLQGR----LPL--HTLRADVDYGFA---QAYTTYGVI------GVKC-WIYKGE--IL-------------------------------
>13_1_40cm_3_scaffold_101528_2
-----------MGQKTHPY--GFRLGITKPWRSRWFAK--RDYSRLLHEDLKLKRDLKKQLGHAGVSNIEVERMAN--KL------RITIYTSRPGIIIGRKGAEIDKL-KADIQK--------RT-NR----E-VY---INIQEIHRPELDAQLVGESIAMQLEKRIAFRRAMRKSVDSALRFGAKGIKVRVSGRL-NGAEIARSEWYLQGR----LPL--HTLRADVDYGFA---QAYTTYGVI------GVKC-WIYKGE--IL-------------------------------
>13_1_40cm_scaffold_24563_5
-----------MGQKTHPY--GFRLGITKPWRSRWFAK--RDYSRLLHEDLKLKRDLKKQLGHAGVSNIEVERMAN--KL------RITIYTSRPGIIIGRKGAEIDKL-KADIQK--------RT-NR----E-VY---INIQEIHRPELDAQLVGESIAMQLEKRIAFRRAMRKSVDSALRFGAKGIKVRVSGRL-NGAEIARSEWYLQGR----LPL--HTLRADVDYGFA---QAYTTYGVI------GVKC-WIYKGE--IL-------------------------------
>13_2_20cm_2_scaffold_95298_4
-----------MGQKTHPY--GFRLGITKPWRSRWFAK--RDYSRLLHEDLKLKRDLKKQLVHAGVSNIEVERMAN--KL------RITIYTSRPGIIIGRKGAEIDKL-KADIQK--------RT-NR----E-VY---INIQEIHRPELDAQLVGESIALQLEKRIAFRRAMRKSVDSALRFGAKGIKVRVSGRL-NGAEIARSEWYLQGR----LPL--HTLRADVDYGFA---QAYTTYGVI------GVKC-WIYKGE--ILPSKQPQGPAAARI*-----------------
>13_1_20cm_4_scaffold_60426_3
-----------MGQKTHPY--GFRLGITKPWRSRWFAK--RDYSRLLHEDLKLKRDLKKQLVHAGVSNIEVERMAN--KL------RITIYTSRPGIIIGRKGAEIDKL-KADIQK--------RT-NR----E-VY---INIQEIHRPELDAQLVGESIALQLEKRIAFRRAMRKSVDSALRFGAKGIKVRVSGRL-NGAEIARSEWYLQGR----LPL--HTLRADVDYGFA---QAYTTYGVI------GVKC-WIYKGE--IL-------------------------------
>13_1_40cm_scaffold_1267_9
-----------MGQKTHPY--GFRLGITKPWRSRWFAK--RDYSRLLHEDLKLKRDLKKQLAHAGVSNIEVERMAN--KL------RITIHTSRPGIIIGRKGAEIDKL-KADIQK--------RT-NR----E-VY---INIQEIHRPELDAQLVGESIALQLEKRIAFRRAMRKSVDSALRFGAKGIKVRVSGRL-NGAEIARSEWYLQGR----LPL--HTLRADVDYGFA---QAYTTYGVI------GVKC-WIYKGE--IL-------------------------------
>13_1_40cm_4_scaffold_1248_9
-----------MGQKTHPY--GFRLGITKPWRSRWFAK--RDYSRLLHEDLKLKRDLKKQLAHAGVSNIEVERMAN--KL------RITIHTSRPGIIIGRKGAEIDKL-KADIQK--------RT-NR----E-VY---INIQEIHRPELDAQLVGESIALQLEKRIAFRRAMRKSVDSALRFGAKGIKVRVSGRL-NGAEIARSEWYLQGR----LPL--HTLRADVDYGFA---QAYTTYGVI------GVKC-WIYKGE--IL-------------------------------
>13_1_40cm_3_scaffold_1046_9
-----------MGQKTHPY--GFRLGITKPWRSRWFAK--RDYSRLLHEDLKLKRDLKKQLAHAGVSNIEVERMAN--KL------RITIHTSRPGIIIGRKGAEIDKL-KADIQK--------RT-NR----E-VY---INIQEIHRPELDAQLVGESIALQLEKRIAFRRAMRKSVDSALRFGAKGIKVRVSGRL-NGAEIARSEWYLQGR----LPL--HTLRADVDYGFA---QAYTTYGVI------GVKC-WIYKGE--IL-------------------------------
>13_1_20cm_2_scaffold_1009_9
-----------MGQKTHPY--GFRLGITKPWRSRWFAK--RDYSRLLHEDLKLKRDLKKQLAHAGVSNIEVERMAN--KL------RITIHTSRPGIIIGRKGAEIDKL-KADIQK--------RT-NR----E-VY---INIQEIHRPELDAQLVGESIALQLEKRIAFRRAMRKSVDSALRFGAKGIKVRVSGRL-NGAEIARSEWYLQGR----LPL--HTLRADVDYGFA---QAYTTYGVI------GVKC-WIYKGE--IL-------------------------------
>13_1_40cm_2_scaffold_5340_9
-----------MGQKTHPY--GFRLGITKPWRSRWFAK--RDYSRLLHEDLKLKRDLKKQLAHAGVSNIEVERMAN--KL------RITIHTSRPGIIIGRKGAEIDKL-KADIQK--------RT-NR----E-VY---INIQEIHRPELDAQLVGESIALQLEKRIAFRRAMRKSVDSALRFGAKGIKVRVSGRL-NGAEIARSEWYLQGR----LPL--HTLRADVDYGFA---QAYTTYGVI------GVKC-WIYKGE--IL-------------------------------
>13_1_20cm_3_scaffold_116189_1
-----------LGQKTHPY--GFRLGYNKPWKSRWYAD--RDYADLLHEDVALRKQLKDKLRSAGISSIDIERAAN--KL------VIRLFTARPGIIIGRKGAEIDKL-KGEIQK--------RT-KR----E-VH---IDIQEVHRPELDAQLVAESIALQLEKRVAFRRAMRKAVDSALRFGCKGIKVRVAGRL-NGAEIARKEWYLQGR----LPL--QTLRADIDYGFA---EAHTSYGVI------GVKC-WVYQGE--NV-------------------------------
>13_1_40cm_scaffold_4719_10
-----------VGQKTHPY--GFRLGYNKTWKSRWYAD--RDYADLLYEDAQLRKELKDRLKSAGVSSIDIERAAN--KL------VVRIYTARPGIIIGRKGAEIDKL-KNEVQK--------RT-KR----E-VH---IDIQEVHRPELDAQLVAESIALQLEKRVAFRRAMRKAVDSALRFGCKGIKVRVAGRL-NGAEIARKEWYLQGR----LPL--QTLRADIDFGFA---QAYTTYGVI------GVKC-WIYQGE--NI-------------------------------
>13_1_40cm_4_scaffold_976_21
-----------VGQKTHPY--GFRLGYNKTWKSRWYAD--RDYADLLYEDAQLRKELKDRLKSAGVSSIDIERAAN--KL------VVRIYTARPGIIIGRKGAEIDKL-KNEVQK--------RT-KR----E-VH---IDIQEVHRPELDAQLVAESIALQLEKRVAFRRAMRKAVDSALRFGCKGIKVRVAGRL-NGAEIARKEWYLQGR----LPL--QTLRADIDFGFA---QAYTTYGVI------GVKC-WIYQGE--NI-------------------------------
>13_1_40cm_3_scaffold_9338_7
-----------VGQKTHPY--GFRLGYNKTWKSRWYAD--RDYADLLYEDAQLRKELKDRLKSAGVSSIDIERAAN--KL------VVRIYTARPGIIIGRKGAEIDKL-KNEVQK--------RT-KR----E-VH---IDIQEVHRPELDAQLVAESIALQLEKRVAFRRAMRKAVDSALRFGCKGIKVRVAGRL-NGAEIARKEWYLQGR----LPL--QTLRADIDFGFA---QAYTTYGVI------GVKC-WIYQGE--NI-------------------------------
>13_1_20cm_2_scaffold_2480_9
-----------VGQKTHPY--GFRLGYNKTWKSRWYAD--RDYADLLYEDAQLRKELKDRLKSAGVSSIDIERAAN--KL------VVRIYTARPGIIIGRKGAEIDKL-KNEVQK--------RT-KR----E-VH---IDIQEVHRPELDAQLVAESIALQLEKRVAFRRAMRKAVDSALRFGCKGIKVRVAGRL-NGAEIARKEWYLQGR----LPL--QTLRADIDFGFA---QAYTTYGVI------GVKC-WIYQGE--NI-------------------------------
>13_1_40cm_2_scaffold_1691_9
-----------VGQKTHPY--GFRLGYNKTWKSRWYAD--RDYADLLYEDAQLRKELKDRLKSAGVSSIDIERAAN--KL------VVRIYTARPGIIIGRKGAEIDKL-KNEVQK--------RT-KR----E-VH---IDIQEVHRPELDAQLVAESIALQLEKRVAFRRAMRKAVDSALRFGCKGIKVRVAGRL-NGAEIARKEWYLQGR----LPL--QTLRADIDFGFA---QAYTTYGVI------GVKC-WIYQGE--NI-------------------------------
>13_1_40cm_3_scaffold_87559_2
-----------MGQKTHPY--GFRLGYNKPWKSRWYAG--RDYAELLHEDVKLRKELKEKLKSAGISSIDIERAAN--KL------VVRIFTARPGIIIGRKGAEIDKL-KQDVQK-----------------E-VH---IDIQEVHRPELDATLVAESIALQLEKRVAFRRAMRKSVDSALRFGCKGIKVRVAGRL-NGAEIARKEWYLQGR----LPL--QTLRADIDFGTA---EAHTTYGVI------GVKC-WIYQGE--NV-------------------------------
>13_1_20cm_4_scaffold_258769_1
-----------VGQKTHPY--GFRLGYNKPWKSRWYAD--RDYADLLHEDVRLRRELKERLKSAGISSIDIERAAN--KL------VVRIYTARPGIIIGRKGSEIDKL-KQEVQK--------RT-KR----E-VH---IDIQEVHRPELDAQLVAESIALQLEKRVAFRRAMRKAVDSALRFGCKGIKVRVAGRL-NGAEIARKEWYLQGR----LPL--QTLRADIDFGFA---QAYTTYGVI------GVKC-WVYQGE--NIP------------------------------
>13_1_40cm_4_scaffold_55292_4
-----------VGQKTHPY--GFRLGYNKPFKSRWYAD--KEYADLLHEDVKLRKELKEKLKSAGISSIDIERAAN--KL------VVRIYTARPGIIIGRKGAEIDKL-KQDVQK-----------------R-VH---IDIQEVHRPELDATLVAESIALQLEKRVAFRRAMRKAVDSALRFGCKGIKVRVAGRL-NGAEIARKEWYLQGR----LPL--QTLRADIDFGTA---EANTTYGVI------GVAK-WHRRRE-----------------------------------
>13_1_40cm_2_scaffold_98135_2
-----------MGQKTHPY--GFRLGYNKPHKSRWYAD--KDYADLLHEDVKLRKELKEKLKSAGISSIDIERAAN--KL------VVRIYTARPGIIIGRKGAEIDKL-KQDVQK--------RT-KR----E-VH---IDILEVHRPELDAQLVAESIALQLEKRVAFRRAMRKAVDSALRFGCKGIKVRVAGRL-NGAEIARKEWYLQGR----LPL--QTLRADIDYGTA---EANTTYGVI------GVKC-WVYQGE--NVP------------------------------
>13_1_40cm_3_scaffold_81245_2
-----------MGQKTHPY--GFRLGYNKPHKSRWYAD--KDYADLLHEDVKLRKELKEKLKSAGISSIDIERAAN--KL------VVRIYTARPGIIIGRKGAEIDKL-KQDVQK--------RT-KR----E-VH---IDILEVHRPELDAQLVAESIALQLEKRVAFRRAMRKAVDSALRFGCKGIKVRVAGRL-NGAEIARKEWYLQGR----LPL--QTLRADIDYGTA---EANTTYGVI------GVKC-WVYQGE--NVP------------------------------
>13_1_40cm_scaffold_21453_3
-----------MGQKTHPY--GFRLGYNKPWKSRWYAD--KEYADLLHEDVKLRKELKEKLKSAGISSIDIERAAN--KL------VVRIYTARPGIIIGRKGAEIDKL-KQDVQK--------RT-KR----E-VH---IDIQEVHRPELDAQLVAESIALQLEKRVAFRRAMRKAVDSALRFGCKGIKVRVAGRL-NGAEIARKEWYLQGR----LPL--QTLRADIDFGFA---QAYTTYGVI------GVKC-WVYQGE--NIP------------------------------
>13_1_40cm_4_scaffold_2036_35
-----------MGQKTHPY--GFRLGYNKPWKSRWYAD--KEYADLLHEDVKLRKELKEKLKSAGISSIDIERAAN--KL------VVRIYTARPGIIIGRKGAEIDKL-KQDVQK--------RT-KR----E-VH---IDIQEVHRPELDAQLVAESIALQLEKRVAFRRAMRKAVDSALRFGCKGIKVRVAGRL-NGAEIARKEWYLQGR----LPL--QTLRADIDFGFA---QAYTTYGVI------GVKC-WVYQGE--NIP------------------------------
>13_1_40cm_3_scaffold_8195_2
-----------MGQKTHPY--GFRLGYNKPWKSRWYAD--KEYADLLHEDVKLRKELKEKLKSAGISSIDIERAAN--KL------VVRIYTARPGIIIGRKGAEIDKL-KQDVQK--------RT-KR----E-VH---IDIQEVHRPELDAQLVAESIALQLEKRVAFRRAMRKAVDSALRFGCKGIKVRVAGRL-NGAEIARKEWYLQGR----LPL--QTLRADIDFGFA---QAYTTYGVI------GVKC-WVYQGE--NIP------------------------------
>13_1_20cm_2_scaffold_7192_5
-----------MGQKTHPY--GFRLGYNKPWKSRWYAD--KEYADLLHEDVKLRKELKEKLKSAGISSIDIERAAN--KL------VVRIYTARPGIIIGRKGAEIDKL-KQDVQK--------RT-KR----E-VH---IDIQEVHRPELDAQLVAESIALQLEKRVAFRRAMRKAVDSALRFGCKGIKVRVAGRL-NGAEIARKEWYLQGR----LPL--QTLRADIDFGFA---QAYTTYGVI------GVKC-WVYQGE--NIP------------------------------
>13_1_40cm_2_scaffold_6399_15
-----------MGQKTHPY--GFRLGYNKPWKSRWYAD--KEYADLLHEDVKLRKELKEKLKSAGISSIDIERAAN--KL------VVRIYTARPGIIIGRKGAEIDKL-KQDVQK--------RT-KR----E-VH---IDIQEVHRPELDAQLVAESIALQLEKRVAFRRAMRKAVDSALRFGCKGIKVRVAGRL-NGAEIARKEWYLQGR----LPL--QTLRADIDFGFA---QAYTTYGVI------GVKC-WVYQGE--NIP------------------------------
>13_1_40cm_4_scaffold_46924_4
-----------MGQKTHPY--GFRLGYNKPWKSRWYAD--KDYADLLHEDVKLRKELKEKLKSAGISSIDIERAAN--KL------VVRIYTARPGIIIGRKGAEIDKL-KQEVQK--------RT-KR----E-VH---IDIQEVHRPELDAQLVAESIALQLEKRVAFRRAMRKAVDSALRFGCKGIKVRVAGRL-NGAEIARKEWYLQGR----LPL--QTLRADIDFGFA---QAYTTYGVI------GVKC-WVYQGE--NVP------------------------------
>13_1_40cm_scaffold_218893_2
-----------MGQKTHPY--GFRLGYNKPWKSRWYAD--KDYADLLHEDVKLRKELKEKLKSAGISSIDIERAAN--KL------VVRIYTARPGIIIGRKGAEIDKL-KQEVQK--------RT-KR----E-VH---IDIQEVHRPELDAQLVAESIALQLEKRVAFRRAMRKAVDSALRFGCKGIKVRVAGRL-NGAEIARKEWYLQGR----LPL--QTLRADIDFGFA---QAYTTYGVI------GVKC-WVYQGE--NVP------------------------------
>13_1_40cm_scaffold_223217_2
-----------VGQKTHPY--GFRLGYNKPFKSRWYAD--KEYADLLHEDVKLRKELKEKLKSAGISSIDIERAAN--KL------VVRIYTARPGIIIGRKGAEIDKL-KQDVQK--------RT-KR----E-VH---IDIQEVHRPELDATLVAESIALQLEKRVAFRRAMRKAVDSALRFGCKGIKVRVAGRL-NGAEIARKEWYLQGR----LPL--QTLRADIDFGTA---EANTTYGVI------GVKC-WVYQGE--NVP------------------------------
>13_1_40cm_2_scaffold_10503_8
-----------VGQKTHPY--GFRLGYNKPFKSRWYAD--KEYADLLHEDVKLRKELKEKLKSAGISSIDIERAAN--KL------VVRIYTARPGIIIGRKGAEIDKL-KQDVQK--------RT-KR----E-VH---IDIQEVHRPELDATLVAESIALQLEKRVAFRRAMRKAVDSALRFGCKGIKVRVAGRL-NGAEIARKEWYLQGR----LPL--QTLRADIDFGTA---EANTTYGVI------GVKC-WVYQGE--NVP------------------------------
>13_1_20cm_3_scaffold_153791_2
-----------VGQKTHPY--GFRLGYNKPFKSRWYAD--KEYADLLHEDVKLRKELKEKLKSAGISSIDIERAAN--KL------VVRIYTARPGIIIGRKGAEIDKL-KQDVQK--------RT-KR----E-VH---IDIQEVHRPELDATLVAESIALQLEKRVAFRRAMRKAVDSALRFGCKGIKVRVAGRL-NGAEIARKEWYLQGR----LPL--QTLRADIDFGTA---EANTTYGVI------GVKC-WVYQGE--NVP------------------------------
>13_2_20cm_scaffold_18602_9
-----------VGQKTHPY--GFRLGYNKPFKSRWYAD--KEYADLLHEDVKLRKELKEKLKSAGISSIDIERAAN--KL------VVRIYTARPGIIIGRKGAEIDKL-KQDVQK--------RT-KR----E-VH---IDIQEVHRPELDATLVAESIALQLEKRVAFRRAMRKAVDSALRFGCKGIKVRVAGRL-NGAEIARKEWYLQGR----LPL--QTLRADIDFGTA---EANTTYGVI------GVKC-WVYQGE--NVPKKASKIQKERETAAAVA*------------
>13_2_20cm_scaffold_15364_6
-----------VGQKTHPY--GFRLGYNKPFKSRWYAD--KEYADLLHEDVKLRKELKEKLKSAGISSIDIERAAN--KL------VVRIYTARPGIIIGRKGAEIDKL-KQDVQK--------RT-KR----E-VH---IDIQEVHRPELDATLVAESIALQLEKRVAFRRAMRKAVDSALRFGCKGIKVRVAGRL-NGAEIARKEWYLQGR----LPL--QTLRADIDFGTA---EANTTYGVI------GVKC-WVYQGE--NVPKKASKIQKERETAAAVA*------------
>13_2_20cm_2_scaffold_62480_2
-----------VGQKTHPY--GFRLGYNKPFKSRWYAD--KEYADLLHEDVKLRKELKEKLKSAGISSIDIERAAN--KL------VVRIYTARPGIIIGRKGAEIDKL-KQDVQK--------RT-KR----E-VH---IDIQEVHRPELDATLVAESIALQLEKRVAFRRAMRKAVDSALRFGCKGIKVRVAGRL-NGAEIARKEWYLQGR----LPL--QTLRADIDFGTA---EANTTYGVI------GVKC-WVYQGE--NVPKKASKIQKERETAAAVA*------------
>13_2_20cm_2_scaffold_7261_20
-----------VGQKTHPY--GFRLGYNKPFKSRWYAD--KEYADLLHEDVKLRKELKEKLKSAGISSIDIERAAN--KL------VVRIYTARPGIIIGRKGAEIDKL-KQDVQK--------RT-KR----E-VH---IDIQEVHRPELDATLVAESIALQLEKRVAFRRAMRKAVDSALRFGCKGIKVRVAGRL-NGAEIARKEWYLQGR----LPL--QTLRADIDFGTA---EANTTYGVI------GVKC-WVYQGE--NVPKKASKIQKERETAAAVA*------------
>13_1_40cm_scaffold_45390_4
-----------VGQKTHPY--GFRLGYNKPFKSRWYAD--KEYADLLHEDVKLRKELEEKLKSAGISSIDIERAAN--KL------VVRIYTARPGIIIGRKGAEIDKL-KQDVQK--------RT-KR----E-VH---IDIQEVHRPELDATLVAESIALQLEKRVAFRRAMRKAVDSALRFGCKGIKVRVAGRL-NGAEIARKEWYLQGR----LPL--QTLRADIDFGTA---EANTTYGVI------GVKC-WVYQGE--NVP------------------------------
>13_2_20cm_2_scaffold_107916_7
-----------MGQKTHPY--GFRLGYNKPFKSRWYAD--KDYADLLHEDVKLRKELKEKLKSAGISSIDIERAAN--KL------VVRIYTARPGIIIGRKGAEIDKL-KQEVQK--------RT-KR----E-VH---IDIQEVHRPELDATLVAESIALQLEKRVAFRRAMRKAVDSALRFGCKGIKVRVAGRL-NGAEIARKEWYLQGR----LPL--QTLRADIDFGTA---EANTTYGVI------GVKC-WVYQGE--NVPKKASKIQKERETAAVA*-------------
>13_1_20cm_4_scaffold_166771_2
-----------MGQKTHPY--GFRLGYNKPFKSRWYAD--KDYADLLHEDVKLRKELKEKLKSAGISSIDIERAAN--KL------VVRIYTARPGIIIGRKGAEIDKL-KQEVQK--------RT-KR----E-VH---IDIQEVHRPELDATLVAESIALQLEKRVAFRRAMRKAVDSALRFGCKGIKVRVAGRL-NGAEIARKEWYLQGR----LPL--QTLRADIDFGTA---EANTTYGVI------GVKC-WVYQGE--NVP------------------------------
>13_1_20cm_4_scaffold_109984_2
-----------MGQKTHPY--GFRLGYNKPWKSRWYAD--KDYADLLHEDVKLRKELKEKLKSAGISSIDIERAAN--KL------VVRIYTARPGIIIGRKGAEIDKL-KQDVQK--------RT-KR----E-VH---IDIQEVHRPELDATLVAESIALQLEKRVAFRRAMRKAVDSALRFGCKGIKVRVAGRL-NGAEIARKEWYLQGR----LPL--QTLRADIDFGTA---EANTTYGVI------GVKC-WVYQGE--NVP------------------------------
>13_1_20cm_full_scaffold_406
-----------MGQKTHPY--GFRLGYNKPWKSRWYAD--KDYADLLHEDVKLRKELKEKLKSAGISSIDIERAAN--KL------VVRIYTARPGIIIGRKGAEIDKL-KQDVQK--------RT-KR----E-VH---IDIQEVHRPELDATLVAESIALQLEKRVAFRRAMRKAVDSALRFGCKGIKVRVAGRL-NGAEIARKEWYLQGR----LPL--QTLRADIDFGTA---EANTTYGVI------GVKC-WVYQGE--NVP------------------------------
>13_1_20cm_4_scaffold_155471_2
-----------MGQKTHPY--GFRLGYNKPWKSRWYAD--KDYADLLHEDVKLRKELKEKLKSAGISSIDIERAAN--KL------VVRIYTARPGIIIGRKGAEIDKL-KQEVQK--------RT-KR----E-VH---IDIQEVHRPELDAQLVAESIALQLEKRVAFRRAMRKAVDSALRFGCKGIKVRVAGRL-NGAEIARKEWYLQGR----LPL--QTLRADIDFGTA---EANTTYGGI------GVKC-WVYQGE--NVP------------------------------
>13_1_20cm_full_scaffold_21722
-----------MGQKTHPY--GFRLGYNKPWKSRWYAD--KDYADLLHEDVKLRKELKEKLKSAGISSIDIERAAN--KL------VVRIYTARPGIIIGRKGAEIDKL-KQEVQK--------RT-KR----E-VH---IDIQEVHRPELDAQLVAESIALQLEKRVAFRRAMRKAVDSALRFGCKGIKVRVAGRL-NGAEIARKEWYLQGR----LPL--QTLRADIDFGTA---EANTTYGVI------GVKC-WVYQGE--NVP------------------------------
>13_1_20cm_2_scaffold_83955_3
-----------MGQKTHPY--GFRLGYNKPWKSRWYAD--KDYADLLHEDVKLRKELKEKLKSAGISSIDIERAAN--KL------VVRIYTARPGIIIGRKGAEIDKL-KQEVQK--------RT-KR----E-VH---IDIQEVHRPELDAQLVAESIALQLEKRVAFRRAMRKAVDSALRFGCKGIKVRVAGRL-NGAEIARKEWYLQGR----LPL--QTLRADIDFGTA---EANTTYGVI------GVKC-WVYQGE--NVP------------------------------
>13_1_40cm_2_scaffold_264660_2
-----------MGQKTHPY--GFRLGYNKPWKSRWYAD--RDYADLLHEDVKLRKELKEKLKSAGISSIDIERAAN--KL------IVRIYTARPGIIIGRKGAEIDKL-KQDVSK--------RT-KR----E-VH---IDIQEVHRPELDAQLVAESIALQLEKRVAFRRAMRKAVDSALRFGCKGIKVRVAGRL-NGAEIARKEWYLQGR----LPL--QTLRADIDFGTA---EANTTYGVI------GVKC-WVYQGE--NVP------------------------------
>13_1_20cm_4_scaffold_80728_2
-----------MGQKTHPY--GFRLGYNKPWKSRWYAD--RDYAELLHEDVKLRKELKEKLKSAGISSIDIERAAN--KL------IVRIYTARPGIIIGRKGAEIDKL-KQDVSK--------RT-KR----E-VH---IDIQEVHRPELDATLVAESIALQLEKRVAFRRAMRKAVDSALRFGCKGIKVRVAGRL-NGAEIARKEWYLQGR----LPL--QTLRADIDFGTA---EAQTTYGVI------GVKC-WIYQGE--NIP------------------------------
>13_1_20cm_3_scaffold_9714_2
-----------MGQKTHPY--GFRLGYNKPWKSRWYAD--RDYADLLHEDVKLRKELKEKLKSAGISSIDIERAAN--KL------IVRIYTARPGIIIGRKGAEIDKL-KQDVSK--------RT-KR----E-VH---IDIQEVHRPELDATLVAESIALQLEKRVAFRRAMRKAVDSALRFGCKGIKVRVAGRL-NGAEIARKEWYLQGR----LPL--QTLRADIDFGTA---EAQTTYGVI------GVKC-WIYQGE--NIP------------------------------
>13_2_20cm_scaffold_75_58
-----------MGQKTHPY--GFRLGYNKPFKSRWYAD--KEYADLLHEDVRLRTELKDKLKSAGISSIDIERAAN--KL------VVRIYTARPGIIIGRKGAEIDKL-KQDVQK--------RT-KR----E-VH---IDIQEVHRPELDAQLVAESIALQLEKRVAFRRAMRKAVDSALRFGCKGIKVRVAGRL-NGAEIARKEWYLQGR----LPL--QTLRADIDFGFA---QAYTTYGVI------GVKC-WIYQGE--NIPRRASKVQEPREAAAAVA*------------
>13_2_20cm_2_scaffold_26810_2
-----------MGQKTHPY--GFRLGYNKPFKSRWYAD--KEYADLLHEDVKLRAELKDKLKSAGISSIDIERAAN--KL------VVRIYTARPGIIIGRKGAEIDKL-KQDVQK--------RT-KR----E-VH---IDIQEVHRPELDAQLVSESIALQLEKRVAFRRAMRKAVDSALRFGCKGIKVRVAGRL-NGAEIARKEWYLQGR----LPL--QTLRAEIDFGFA---QAYTTYGVI------GVKC-WIYQGE--NIPRRSKVQEPRETAAAVA*-------------
>13_1_40cm_3_scaffold_81000_3
-----------LGQKTHPY--GFRLGYNKPWRSRWFAG--KDYADLLHEDVVLRRQLKDRLRSAGISAIDIERAAN--KL------VIRLFTARPGIIIGRKGAEIDKL-KNEIQK--------RT-KR----E-VH---IDIQEVHRPELDAQLVAESIALQLEKRVAFRRAMRKAVDSALRFGCKGIKVRVAGRL-NGAEIARKEWYLQGR----LPL--QTLRADIDFGFA---QAYTTYGVI------GVKC-WIYQGE--NV-------------------------------
>13_1_40cm_4_scaffold_48880_2
-----------LGQKTHPY--GFRLGYNKPWRSRWFAG--KDYADLLHEDVVLRRQLKDRLRSAGISAIDIERAAN--KL------VIRLFTARPGIIIGRKGAEIDKL-KNEIQK--------RT-KR----E-VH---IDIQEVHRPELDAQLVAESIALQLEKRVAFRRAMRKAVDSALRFGCKGIKVRVAGRL-NGAEIARKEWYLQGR----LPL--QTLRADIDFGFA---QAYTTYGVI------GVKC-WIYQGE--NV-------------------------------
>13_1_40cm_4_scaffold_87439_7
-----------LGQKTHPY--GFRLGYNKVWKSRWFAN--RDYADLLHEDVTLRRQLKDRLKSAGVSSIDIERAAN--KL------VVRIYTARPGIIIGRKGAEIDKL-KNDVQK--------RT-HR----E-VH---IDIQEVHRPELDAQLVGESIALQLEKRVAFRRAMRKAVDSALRFGCKGIKVRVAGRL-NGAEIARKEWYLQGR----LPL--QTLRADIDFGFA---QAYTTYGVI------GVKC-WIYQGE--NI-------------------------------
>13_1_20cm_full_scaffold_12691
-----------MGQKTHPY--GFRLGYNKVWRSRWFAH--RDYADLLHEDVELRRQLKDRLRSAGVSAIDIERAAN--KL------VIRIYTARPGIIIGRKGAEIDKL-KNEVQK-----------------E-VH---IDIQEVHRPELDAQLVGESIALQLEKRVAFRRAMRKAVDSALRFGCKGIKVRVAGRL-NGAEIARKEWYLQGR----LPL--QTLRADIDFGFA---QAYTTYGVI------GVKC-WIYQGE--KI-------------------------------
>13_1_20cm_2_scaffold_11972_10
-----------LGQKTHPY--GFRLGYNKVWRSRWFAH--RDYANLLHEDVELRRQLKDRLRSAGVSAIDIERAAN--KL------VIRIYTARPGIIIGRKGAEIDKL-KNEVQK-----------------E-VH---IDIQEVHRPELDAQLVGESIALQLEKRVAFRRAMRKAVDSALRFGCKGIKVRVAGRL-NGAEIARKEWYLQGR----LPL--QTLRADIDFGFA---QAYTTYGVI------GVKC-WIYQGE--KI-------------------------------
>13_1_40cm_2_scaffold_9494_6
-----------LGQKTHPY--GFRLGYNKVWRSRWFAH--RDYANLLHEDVELRRQLKDRLRSAGVSAIDIERAAN--KL------VIRIYTARPGIIIGRKGAEIDKL-KNEVQK-----------------E-VH---IDIQEVHRPELDAQLVGESIALQLEKRVAFRRAMRKAVDSALRFGCKGIKVRVAGRL-NGAEIARKEWYLQGR----LPL--QTLRADIDFGFA---QAYTTYGVI------GVKC-WIYQGE--KI-------------------------------
>13_1_40cm_scaffold_27026_8
-----------LGQKTHPY--GFRLGYNKVWRSRWFAH--RDYADLLHEDVELRRQLKDRLRSAGVSAIDIERAAN--KL------VIRIYTARPGIIIGRKGAEIDKL-KNEVQK-----------------E-VH---IDIQEVHRPELDAQLVGESIALQLEKRVAFRRAMRKAVDSALRFGCKGIKVRVAGRL-NGAEIARKEWYLQGR----LPL--QTLRADIDFGFA---QAYTTYGVI------GVKC-WIYQGE--KI-------------------------------
>13_1_40cm_3_scaffold_78141_1
-----------LGQKTHPY--GFRLGYNKVWRSRWFAH--RDYADLLHEDVELRRQLKDRLRSAGVSAIDIERAAN--KL------VIRIYTARPGIIIGRKGAEIDKL-KNEVQK-----------------E-VH---IDIQEVHRPELDAQLVGESIALQLEKRVAFRRAMRKAVDSALRFGCKGIKVRVAGRL-NGAEIARKEWYLQGR----LPL--QTLRADIDFGFA---QAYTTYGVI------GVKC-WIYQGE--KI-------------------------------
>13_1_40cm_4_scaffold_14112_9
-----------LGQKTHPY--GFRLGYNKVWRSRWFAH--RDYADLLHEDVELRRQLKDRLRSAGVSAIDIERAAN--KL------VIRIYTARPGIIIGRKGAEIDKL-KNEVQK-----------------E-VH---IDIQEVHRPELDAQLVGESIALQLEKRVAFRRAMRKAVDSALRFGCKGIKVRVAGRL-NGAEIARKEWYLQGR----LPL--QTLRADIDFGFA---QAYTTYGVI------GVKC-WIYQGE--KI-------------------------------
>Solibacter_usitatus_Ellin6076
-----------MGQKVHPY--GFRLGFNKPWRSRWFAK--QGYAKLLQEDLELKAALRERLKSAGVSSIEVDRPGN--KL------RVTIRTSRPGIIIGRKGAEIEKL-KQDMAK--------KT-KR----E-VF---IDIQEVHKPELDAQLVSESIALQLEKRVAFRRAMRKAVDSALRFGCKGIKVRVSGRL-NGAEIARSEWYLQGQ----LPL--HTLRADIDYGFA---EAHTTYGVI------GIKA-WLYKGE--IL-------------------------------
>Acidobacterium_capsulatum_ATCC_51196
-----------MGQKVHPY--GFRLGVNKPWRSRWFVE--RDYDKLLVEDVHLKRELKEKLKAAGVSSVEVERPGN--KL------RLIIRTARPGIIIGRKGAEIEKL-KADLQK--------RT-NR----E-VF---IDILEVNKPELDAQLIAENIALQLEKRVGFRRAMRKAVDSALRFGCKGIKVRVSGRL-NGNEIARSEWYLQGR----LPL--HTLRADIDYGFA---EAHTTYGII------GVKT-WVYRGD--IY-------------------------------
>Terriglobus_saanensis_SP1PR4
-----------MGQKVHPY--GFRLGVNKPWKSRWFVE--RGFDKLLVEDVKLKAELREKLKAAGVSSVEIERPGN--KL------RLIIKTARPGIIIGRKGAEIDKL-KADIQK--------RT-SR----E-VF---IDILEVNKPELDAQLVSENIALQLEKRVSFRRAMRKSVDSALRFGCKGIKVRVSGRL-NGNEIARSEWYLQGR----LPL--HTLRADIDYGFS---EAHTTFGII------GVKT-WVYKGE--IY-------------------------------
>Acidobacterium_sp._MP5ACTX8_ctg00026
-----------MGQKVHPY--GFRLGINKPWKSRWFTE--RGFDKLLVEDVKLKAELREKLKAAGVSSVEVERPGN--KL------RLIIRTARPGIIIGRKGAEIDKL-KADIQK--------RT-NR----E-VF---IDILEVNKPELDAQLVAENIALQLEKRVSFRRAMRKSVDSALRFGCKGIKVRVSGRL-NGNEIARSEWYLQGR----LPL--HTLRADIDYGFA---EAHTTYGII------GVKT-WVYRGD--IY-------------------------------
>Granulicella_mallensis
-----------MGQKVHPY--GFRLGINKPWKSRWFTE--RGFDKLLVEDVKLKAELREKLKAAGVSSVEVERPGN--KL------RLIIRTARPGIIIGRKGAEIDKL-KADIQK--------RT-NR----E-VF---IDILEVNKPELDAQLVAENIALQLEKRVSFRRAMRKSVDSALRFGCKGIKVRVSGRL-NGNEIARSEWYLQGR----LPL--HTLRADIDYGFA---EAHTTYGII------GVKT-WVYRGD--IY-------------------------------
>Acidobacterium_sp._MP5ACTX9
-----------MGQKVHPY--GFRLGINKPWKSRWFVE--RGYDKLLVEDVKLKAELREKLKAAGVSSVEVERPGN--KL------RLIIRTARPGIIIGRKGAEIDKL-KADIQK-----------------S------IDILEVNKPELDAQLVSENIALQLEKRVSFRRAMRKSVDSALRFGCKGIKVRVSGRL-NGNEIARSEWYLQGR----LPL--HTLRADIDYGFS---EAHTTYGII------GVKT-WVYRGD--IY-------------------------------
>13_1_20cm_3_scaffold_90479_6
-----------MGQKVHPY--GFRLGFTKPWKSRWFAE--RDYDKQLHEDVKLKTELKEKLKSAGVSAIEIERPGN--KL------RIIIKTARPGIIIGRKGAEIDKL-KGELQK--------RTGGK----D-IF---VDIQEVHKPELDAQLVSESIALQLEKRVGFRRAMRKAVDSALRFGCKGIKVRVSGRL-NGNEIARSEWYLQGR----LPL--HTLRADIDFGFT---EARTTYGVI------GVKC-WVYKGE--ILP------------------------------
>13_1_20cm_full_scaffold_220619
-----------MGQKVHPY--GFRLGYTKPWKSRWFAE--RDYDKQLLEDVKLKAELKEKLKSAGVSSIEIERPGN--KL------RIIIKTARPGIIIGRKGAEIDKL-KAELQK--------RTAGK----D-IF---VDIQEVHKPELDAQLVSESIALQLEKRVGFRRAMRKAVDSALRFGCKGIKVRVSGRL-NGNEIARSEWYLQGR----LPL--HTLRADIEYGFS---EAKTTYGVI------GVKC-WIYRGE--ILP------------------------------
>13_1_20cm_3_scaffold_32724_4
-----------MGQKVHPY--GFRLGYTKPWKSRWFAE--RDYDKQLLEDVKLKAELKEKLKSAGVSSIEIERPGN--KL------RIIIKTARPGIIIGRKGAEIDKL-KAELQK--------RTAGK----D-IF---VDIQEVHKPELDAQLVSESIALQLEKRVGFRRAMRKAVDSALRFGCKGIKVRVSGRL-NGNEIARSEWYLQGR----LPL--HTLRADIEYGFS---EAKTTYGVI------GVKC-WIYRGE--ILP------------------------------
>13_2_20cm_scaffold_57008_1
-----------MGQKVHPY--GFRLGYTKPWKSRWFAE--RDYDKQLLEDVKLKAELKEKLKSAGVSSIEIERPGN--KL------RIIIKTARPGIIIGRKGAEIDKL-KAELQK--------RTAGK----D-IF---VDIQEVHKPELDAQLVSESIALQLEKRVGFRRAMRKAVDSALRFGCKGIKVRVSGRL-NGNEIARSEWYLQGR----LPL--HTLRADIEYGFS---EAKTTYGVI------GVKC-WIYRGE--ILPQKKREGQPPVGTGAF*--------------
>13_1_40cm_2_scaffold_135891_2
-----------MGQKVHPY--GFRLGYTKPWKSRWFAE--RDYDKQLLEDVKLKAELKEKLKSAGVSSIEIERPGN--KL------RIMIKTARPGIIIGRKGAEIDKL-KAEVQK--------RMAGR----E-VF---IDILEVHKPELDAQLVSESIALQLEKRVGFRRAMRKSVDSALRFGCKGIKVRVSGRL-NGNEIARSEWYLQGR----LPL--HTLRADIEYGFT---EARTTYGVI------GVKC-LIYKGE--ILP------------------------------
>13_1_40cm_3_scaffold_23761_6
-----------MGQKVHPY--GFRLGYTKPWKSRWFAE--RDYDKQLLEDVKLKAELKEKLKSAGVSSIEIERPGN--KL------RIMIKTARPGIIIGRKGAEIDKL-KAEVQK--------RMAGR----E-VF---IDILEVHKPELDAQLVSESIALQLEKRVGFRRAMRKSVDSALRFGCKGIKVRVSGRL-NGNEIARSEWYLQGR----LPL--HTLRADIEYGFT---EARTTYGVI------GVKC-WIYKGE--ILP------------------------------
>13_1_20cm_2_scaffold_236145_2
-----------MGQKVHPY--GFRLGYTKPWKSRWFAE--RDYDKQLLEDVKLKAELKEKLKSAGVSSIEIERPGN--KL------RIMIKTARPGIIIGRKGAEIDKL-KAEVQK--------RMAGR----E-VF---IDILEVHKPELDAQLVSESIALQLEKRVGFRRAMRKSVDSALRFGCKGIKVRVSGRL-NGNEIARSEWYLQGR----LPL--HTLRADIEYGFT---EARTTYGVI------GVKC-WIY--------------------------------------
>Acidobacteria_bacterium_Ellin345
-----------MGQKVHPY--GFRLGYTKPWKSRWFIE--RDYDKLLLEDVKLKAELKEKLKSAGVSSIEVERPGN--KL------RIIIRTARPGIIIGRKGAEIDKL-KGELQK--------RT-NR----E-VY---IDIQEVHKPELDAQLVAESIALQLEKRVGFRRAMRKSVDSALRFGCKGIKVRVSGRL-NGNEIARSEWYLQGR----LPL--HTLRADIDYGFA---EARTTYGVI------GVKA-WVYKGE--ILP------------------------------
>Candidatus_Koribacter_versatilis
-----------MGQKVHPY--GFRLGYTKPWKSRWFIE--RDYDKLLLEDVKLKAELKEKLKSAGVSSIEVERPGN--KL------RIIIRTARPGIIIGRKGAEIDKL-KGELQK--------RT-NR----E-VY---IDIQEVHKPELDAQLVAESIALQLEKRVGFRRAMRKSVDSALRFGCKGIKVRVSGRL-NGNEIARSEWYLQGR----LPL--HTLRADIDYGFA---EARTTYGVI------GVKA-WVYKGE--ILP------------------------------
>13_1_20cm_3_scaffold_58815_4
-----------VGQKVHPY--GFRLGYTKPWKSRWFVE--RDYDLLLVEDVKLKAELRDKLKSAGVSAVEIERPGN--KL------RIIIKTARPGIIIGRKGAEIDKL-KAELQK--------RT-KR----D-VF---VDIMEVHKPELDAQLVSESIALQLEKRVGFRRAMRKAVDSALRFGCKGIKVRVSGRL-NGNEIARSEWYLQGR----LPL--HTLRADIEYGFS---EARTTYGVI------GVKV-WIYKGE--ILM------------------------------
>13_1_20cm_3_scaffold_3073_15
-----------MGQKVHPY--GFRLGYTKPWKSRWFVE--RDYDKLLLEDVKLKNELKDKLKSAGVSSIEVERPGN--KL------RVIIKTARPGIIIGRKGAEIDKL-KQEVQK--------RT-NR----E-VY---IDIQEVHKPELDAQLVSESIALQLEKRVGFRRAMRKAVDSALRFGCKGIKVRVSGRL-NGNEIARSEWYLQGR----LPL--HTLRADIEYGFS---EARTTYGVI------GVKC-WIYRGE--ILP------------------------------
>13_1_20cm_4_scaffold_6404_11
-----------MGQKVHPY--GFRLGYTKPWKSRWFVE--RDYDKLLLEDVKLKNELKDKLKSAGVSSIEVERPGN--KL------RVIIKTARPGIIIGRKGAEIDKL-KQEVQK--------RT-NR----E-VY---IDIQEVHKPELDAQLVSESIALQLEKRVGFRRAMRKAVDSALRFGCKGIKVRVSGRL-NGNEIARSEWYLQGR----LPL--HTLRADIEYGFS---EARTTYGVI------GVKC-WIYRGE--ILP------------------------------
>13_2_20cm_2_scaffold_107168_4
-----------MGQKVHPY--GFRLGYTKPWKSRWFVE--RDYDKLLLEDVKLKNELKDKLKSAGVSSIEVERPGN--KL------RVIIKTARPGIIIGRKGAEIDKL-KGDVQK--------RT-GR----E-VY---IDIQEVHKPELDAQLVSESIALQLEKRVGFRRAMRKAVDSALRFGCKGIKVRVSGRL-NGNEIARSEWYLQGR----LPL--HTLRADIEYGFS---EAKTTYGVI------GVKC-WIYRGE--ILPQKKREVQQPVGAF*----------------
>13_1_40cm_scaffold_5376_10
-----------MGQKVHPY--GFRLGYTKPWKSRWFVE--RDYDKLLLEDVRLKNELKDKLKSAGVSSIEIERPGN--KL------RVIIKTARPGIIIGRKGAEIDKL-KGDVQK--------RT-GR----E-VY---IDIQEVHKPELDAQLVSESIALQLEKRVGFRRAMRKAVDSALRFGCKGIKVRVSGRL-NGNEIARSEWYLQGR----LPL--HTLRADIEYGFS---EAKTTYGVI------GVKC-WIYRGE--ILP------------------------------
>13_1_40cm_4_scaffold_12693_12
-----------MGQKVHPY--GFRLGYTKPWKSRWFVE--RDYDKLLLEDVRLKNELKDKLKSAGVSSIEIERPGN--KL------RVIIKTARPGIIIGRKGAEIDKL-KGDVQK--------RT-GR----E-VY---IDIQEVHKPELDAQLVSESIALQLEKRVGFRRAMRKAVDSALRFGCKGIKVRVSGRL-NGNEIARSEWYLQGR----LPL--HTLRADIEYGFS---EAKTTYGVI------GVKC-WIYRGE--ILP------------------------------
>13_1_40cm_2_scaffold_4235_8
-----------MGQKVHPY--GFRLGYTKPWKSRWFVE--RDYDKLLLEDVRLKNELKDKLKSAGVSSIEIERPGN--KL------RVIIKTARPGIIIGRKGAEIDKL-KGDVQK--------RT-GR----E-VY---IDIQEVHKPELDAQLVSESIALQLEKRVGFRRAMRKAVDSALRFGCKGIKVRVSGRL-NGNEIARSEWYLQGR----LPL--HTLRADIEYGFS---EAKTTYGVI------GVKC-WIYRGE--ILP------------------------------
>13_1_40cm_2_scaffold_184852_2
-----------MGQKVHPY--GFRLGYTKPWKSRWFVE--RDYDKLLLEDVRLKNELKDKLKSAGVSSIEIERPGN--KL------RVIIKTARPGIIIGRKGAEIDKL-KGDVQK--------RT-GR----E-VY---IDIQEVHKPELDAQLVSESIALQLEKRVGFRRAMRKAVDSALRFGCKGIKVRVSGRL-NGNEIARSEWYLQGR----LPL--HTLRADIEYGFS---EAKTTYGVI------GVKC-WIYRGE--ILP------------------------------
>13_1_20cm_4_scaffold_9031_7
-----------MGQKVHPY--GFRLGYTKPWKSRWFVE--RDYDKLLLEDVRLKNELKDKLKSAGVSSIEIERPGN--KL------RVIIKTARPGIIIGRKGAEIDKL-KGDVQK--------RT-GR----E-VY---IDIQEVHKPELDAQLVSESIALQLEKRVGFRRAMRKAVDSALRFGCKGIKVRVSGRL-NGNEIARSEWYLQGR----LPL--HTLRADIEYGFS---EAKTTYGVI------GVKC-WIYRGE--ILP------------------------------
>13_1_20cm_3_scaffold_198390_2
-----------MGQKVHPY--GFRLGYTKPWKSRWFVE--RDYDKLLLEDVRLKNELKDKLKSAGVSSIEIERPGN--KL------RVIIKTARPGIIIGRKGAEIDKL-KGDVQK--------RT-GR----E-VY---IDIQEVHKPELDAQLVSESIALQLEKRVGFRRAMRKAVDSALRFGCKGIKVRVSGRL-NGNEIARSEWYLQGR----LPL--HTLRADIEYGFS---EAKTTYGVI------GVKC-WIYRGE--ILP------------------------------
>13_1_20cm_2_scaffold_20965_2
-----------MGQKVHPY--GFRLGYTKPWKSRWFVE--RDYDKLLLEDVRLKNELKDKLKSAGVSSIEIERPGN--KL------RVIIKTARPGIIIGRKGAEIDKL-KGDVQK--------RT-GR----E-VY---IDIQEVHKPELDAQLVSESIALQLEKRVGFRRAMRKAVDSALRFGCKGIKVRVSGRL-NGNEIARSEWYLQGR----LPL--HTLRADIEYGFS---EAKTTYGVI------GVKC-WIYRGE--ILP------------------------------
>13_2_20cm_2_scaffold_21360_1
-----------------------------PWKSRWFVE--RDYDKLLLEDVRLKNELKDKLKSAGVSSIEIERPGN--KL------RVIIKTARPGIIIGRKGAEIDKL-KGDVQK--------RT-GR----E-VY---IDIQEVHKPELDAQLVSESIALQLEKRVGFRRAMRKAVDSALRFGCKGIKVRVSGRL-NGNEIARSEWYLQGR----LPL--HTLRADIEYGFS---EAKTTYGVI------GVKC-WIYRGE--ILPQ-----------------------------
>13_2_20cm_scaffold_7039_2
-----------MGQKVHPY--GFRLGYTKPWKSRWFVE--RDYDKLLLEDVRLKNELKDKLKSAGVSSIEIERPGN--KL------RVIIKTARPGIIIGRKGAEIDKL-KGDVQK--------RT-GR----E-VY---IDIQEVHKPELDAQLVSESIALQLEKRVGFRRAMRKAVDSALRFGCKGIKVRVSGRL-NGNEIARSEWYLQGR----LPL--HTLRADIEYGFS---EAKTTYGVI------GVKC-WIYRGE--ILPQKKREVQQPVGAF*----------------
>13_2_20cm_2_scaffold_121307_3
-----------MGQKVHPY--GFRLGYTKPWKSRWFVE--RDYDKLLLEDVKLKNELKEKLKSAGVSSIEVERPGN--KL------RVIIRTARPGIIIGRKGAEIDKL-KQDVQK--------RT-SR----E-VY---IDIQEVHKPELDAQLVSESIALQLEKRVGFRRAMRKAVDSALRFGCKGIKVRVSGRL-NGNEIARSEWYLQGR----LPL--HTLRADIDYGFS---EAKTTYGVI------GVKC-WIYRGE--ILPQKKREQQVGVTTGAF*--------------
>13_2_20cm_2_scaffold_49656_6
-----------MGQKVHPY--GFRLGYTKPWKSRWFVE--RDYDKLLLEDVKLKNELKDKLKSAGVSSIEIERPGN--KL------RVIIKTARPGIIIGRKGAEIDKL-KQDVQK--------RT-SR----E-VY---IDIQEVHKPELDAQLVSESIALQLEKRVGFRRAMRKAVDSALRFGCKGIKVRVSGRL-NGNEIARSEWYLQGR----LPL--HTLRADIEYGFS---EAKTTYGVI------GVKC-WIYRGE--ILPQKKRDAQPAVATGAF*--------------
>13_2_20cm_2_scaffold_68764_2
-----------MGQKVHPY--GFRLGYTKPWKSRWFVE--RDYDKLLLEDVKLKNELKDKLKSAGVSSIEIERPGN--KL------RVIIKTARPGIIIGRKGAEIDKL-KQDVQK--------RT-SR----E-VY---IDIQEVHKPELDAQLVSESIALQLEKRVGFRRAMRKAVDSALRFGCKGIKVRVSGRL-NGNEIARSEWYLQGR----LPL--HTLRADIEYGFS---EAKTTYGVI------GVKC-WIYRGE--ILPQKKREAQPATVTGAF*--------------
>13_1_40cm_2_scaffold_46217_5
-----------MGQKVHPY--GFRLGYTKPWKSRWFVE--RDYDKLLLEDVKLKNELKDKLKSAGVSSIEIERPGN--KL------RVIIKTARPGIIIGRKGAEIDKL-KQDVQK--------RT-SR----E-VY---IDIQEVHKPELDAQLVSESIALQLEKRVGFRRAMRKAVDSALRFGCKGIKVRVSGRL-NGNEIARSEWYLQGR----LPL--HTLRADIEYGFS---EAKTTYGVI------GVKC-WIYRGE--ILP------------------------------
>13_1_20cm_full_scaffold_24060
-----------MGQKVHPY--GFRLGYTKPWKSRWFVE--RDYDKLLLEDVKLKNELKDKLKSAGVSSIEIERPGN--KL------RVIIKTARPGIIIGRKGAEIDKL-KQDVQK--------RT-SR----E-VY---IDIQEVHKPELDAQLVSESIALQLEKRVGFRRAMRKAVDSALRFGCKGIKVRVSGRL-NGNEIARSEWYLQGR----LPL--HTLRADIEYGFS---EAKTTYGVI------GVKC-WIYRGE--ILP------------------------------
>13_1_40cm_scaffold_74388_6
-----------MGQKVHPY--GFRLGYTKPWKSRWFVE--RDYDKLLLEDVKLKNELKDKLKSAGVSSIEIERPGN--KL------RVIIKTARPGIIIGRKGAEIDKL-KQDVQK--------RT-SR----E-VY---IDIQEVHKPELDAQLVSESIALQLEKRVGFRRAMRKAVDSALRFGCKGIKVRVSGRL-NGNEIARSEWYLQGR----LPL--HTLRADIEYGFS---EAKTTYGVI------GVKC-WIYRGE--ILP------------------------------
>13_1_40cm_2_scaffold_188845_1
-----------MGQKVHPY--GFRLGYTKPWKSRWFVE--RDYDKLLLEDVKLKNELKDKLKSAGVSSIEIERPGN--KL------RVIIKTARPGIIIGRKGAEIDKL-KQDVQK--------RT-SR----E-VY---IDIQEVHKPELDAQLVSESIALQLEKRVGFRRAMRKAVDSALRFGCKGIKVRVSGRL-NGNEIARSEWYLQGR----LPL--HTLRADIEYGFS---EAKTTYGVI------GVKC-WIYRGE--ILP------------------------------
>13_1_40cm_scaffold_2840_22
-----------MGQKVHPY--GFRLGYTKPWKSRWFVE--RDYDKLLLEDVKLKNELKDKLKSAGVSSIEIERPGN--KL------RVIIRTARPGIIIGRKGAEIDKL-KQDVQK--------RT-SR----E-VY---IDIQEVHKPELDAQLVSESIALQLEKRVGFRRAMRKSVDSALRFGCKGIKVRVSGRL-NGNEIARSEWYLQGR----LPL--HTLRADIDYGFS---EAKTTYGVI------GVKC-WIYRGE--ILP------------------------------
>13_1_40cm_4_scaffold_6412_7
-----------MGQKVHPY--GFRLGYTKPWKSRWFVE--RDYDKLLLEDVKLKNELKDKLKSAGVSSIEIERPGN--KL------RVIIRTARPGIIIGRKGAEIDKL-KQDVQK--------RT-SR----E-VY---IDIQEVHKPELDAQLVSESIALQLEKRVGFRRAMRKSVDSALRFGCKGIKVRVSGRL-NGNEIARSEWYLQGR----LPL--HTLRADIDYGFS---EAKTTYGVI------GVKC-WIYRGE--ILP------------------------------
>13_1_40cm_3_scaffold_3954_16
-----------MGQKVHPY--GFRLGYTKPWKSRWFVE--RDYDKLLLEDVKLKNELKDKLKSAGVSSIEIERPGN--KL------RVIIRTARPGIIIGRKGAEIDKL-KQDVQK--------RT-SR----E-VY---IDIQEVHKPELDAQLVSESIALQLEKRVGFRRAMRKSVDSALRFGCKGIKVRVSGRL-NGNEIARSEWYLQGR----LPL--HTLRADIDYGFS---EAKTTYGVI------GVKC-WIYRGE--ILP------------------------------
>13_1_20cm_2_scaffold_452_19
-----------MGQKVHPY--GFRLGYTKPWKSRWFVE--RDYDKLLLEDVKLKNELKDKLKSAGVSSIEIERPGN--KL------RVIIRTARPGIIIGRKGAEIDKL-KQDVQK--------RT-SR----E-VY---IDIQEVHKPELDAQLVSESIALQLEKRVGFRRAMRKSVDSALRFGCKGIKVRVSGRL-NGNEIARSEWYLQGR----LPL--HTLRADIDYGFS---EAKTTYGVI------GVKC-WIYRGE--ILP------------------------------
>13_1_40cm_2_scaffold_558_8
-----------MGQKVHPY--GFRLGYTKPWKSRWFVE--RDYDKLLLEDVKLKNELKDKLKSAGVSSIEIERPGN--KL------RVIIRTARPGIIIGRKGAEIDKL-KQDVQK--------RT-SR----E-VY---IDIQEVHKPELDAQLVSESIALQLEKRVGFRRAMRKSVDSALRFGCKGIKVRVSGRL-NGNEIARSEWYLQGR----LPL--HTLRADIDYGFS---EAKTTYGVI------GVKC-WIYRGE--ILP------------------------------
>13_1_20cm_4_scaffold_217867_2
-----------MGQKVHPY--GFRLGYTKPWKSRWFVV--RDYSKLLLEDYKLKQELKEKLKSAGVSAIEIERPGN--KL------RIIIKTARPGIIIGRKGAEIDKL-KVELQK--------RT-NR----D-VF---IDIQEVHKPELDAQLVSESIALQLEKRVGFRRAMRKAVDSALRFGCKGIKVRVSGRL-NGNEIARSEWYLQGR----LPL--HTLRADIDYGFS---EARTTYGVI------GVKT-WIYRGE--ILP------------------------------
>13_1_20cm_4_scaffold_148800_2
-----------MGQKVHPY--GFRLGYTKPWKSRWFVE--RDYDKLLLEDVKLKEELKDKLKSAGVSAIEIERPGN--KL------RIIIKTARPGIIIGRKGAEIDKL-KVELQK--------RT-NR----D-VF---IDIQEVHKPELDAQLVSESIALQLEKRVGFRRAMRKSVDSALRFGCKGIKVRVSGRL-NGNEIARSEWYLQGR----LPL--HTLRADIEYGFS---EARTTYGVI------GVKT-WIYKGE--ILS------------------------------
>13_1_20cm_2_scaffold_64604_2
-----------MGQKVHPT--GFRLGFNKTWRSRWYAE--KEYANLLHEDVLLKRDLKKRFAHAGVSRVEVERAAN--KL------KISIYTSRPGIIIGRKGQEVDKL-KQEIQK--------KT-GK----E-VF---INIQEILKPELDAQLVSESVALQLEKRIAFRRAMRKAVDAALRFGAKGIKVRVSGRL-NGAEIARSEWYLHGQ----LPL--HTLRADIDYGTS---EARTSFGQI------GVKC-WIFKGE--LD-------------------------------
>13_1_40cm_3_scaffold_92443_2
-----------MGQKVHPT--GFRLGYNKTWRSRWYAE--KEYANLLHEDLALKKDLKKRFSHAGVSRVEIERAAN--KL------KISIYTSRPGIIIGRKGQEVDKL-KQEIQK--------KT-GK----E-VF---INIQEILKPELDAQLVSESVALQLEKRIAFRRAMRKAVDAALRFGARGIKVRASGRL-NGAEIARSEWYLHGQ----LPL--HTLRADIDYGFS---EAKTAFGQI------GVKT-WIYKGE--LD-------------------------------
>13_1_20cm_2_scaffold_183074_2
-----------MGQKVHPT--GFRLGYNKTWRSRWYAE--KEYANLLHEDLALKKDLKKRFSHAGVSRVEIERAAN--KL------KISIYTSRPGIIIGRKGQEVDKL-KQEIQK--------KT-GK----E-VF---INIQEILKPELDAQLVSESVALQLEKRIAFRRAMRKAVDAALRFGARGIKVRVSGRL-NGAEIARSEWYLHGQ----LPL--HTLRADIDYGFS---EAKTAFGQI------GVKT-WIYKGE--LD-------------------------------
>13_1_40cm_scaffold_44564_4
-----------MGQKVHPT--GFRLGYNKTWRSRWYAE--KEYANLLHEDLALKKDLKKRFSHAGVSRVEIERAAN--KL------KISIYTSRPGIIIGRKGQEVDKL-KQEIQK--------KT-GK----E-VF---INIQEILKPELDAQLVSESVALQLEKRIAFRRAMRKAVDAALRFGARGIKVRVSGRL-NGAEIARSEWYLHGQ----LPL--HTLRADIDYGFS---EAKTAFGQI------GVKT-WIYKGE--LD-------------------------------
>13_2_20cm_2_scaffold_138476_3
-----------MGQKVHPH--GFRLGFNKTWRSRWFAD--KDYSKLLHEDLKLRDSLKERFAHAGVSKIEIERAAN--KL------KIDIYTSRPGIIIGRKGTEVDKL-KTEIQK--------RT-NR----E-VF---INIQEIQKPELDAQLIGESVAMQLEKRVAFRRAMRKAVESALRFGARGIKVRVSGRL-NGAEIARSEWYLHGQ----LPL--QTLRADIDYGFA---QAFTTYGAI------GVKV-WLYKGE--RLAPRIGREEDYRSPRRAAGARG*---------
>13_1_20cm_4_scaffold_55621_1
-----------VGQKVHPF--GFRLGFNKTWRSRWYSN--REYAKLLHEDLALRQSLKKRFAHAGVAKIETERAVN--RL------KIDIYTSRPGIIIGRKGTEVDKL-KQEIQK--------KT-SR----D-VF---INIQEIQKPELDAQLISESVAMQLEKRVAFRRAMRKAVESALRFGARGIKVRVSGRL-NGAEIARSEWYLHGQ----LPL--QTLRADIDYGFA---EANTTYGQI------GIKV-WLYKGE--RL-------------------------------
>13_2_20cm_scaffold_44605_7
-----------VGQKVHPY--GFRLGFNKTWRSRWYSN--RDYAKLLHEDFALRQSLKKRFAHAGVAKIETERAVN--RL------KIDIYTSRPGIIIGRKGTEVDKL-KQEIQK--------RT-NR----E-VF---INIQEIQKPELDAQLIGESVAMQLEKRVAFRRAMRKAVESALRFGARGIKVRVSGRL-NGAEIARSEWYLHGQ----LPL--QTLRADIDYGFA---EANTTYGQI------GIKV-WLYKGE--RLVPQRGREEEYRERAPRRPAARA*--------
>13_2_20cm_2_scaffold_15731_7
-----------VGQKVHPY--GFRLGFNKTWRSRWYSN--RDYAKLLHEDLALRQSLKKRFAHAGVAKIETERAVN--RL------KIDIYTSRPGIIIGRKGTEVDKL-KQEIQK--------RT-NR----E-VF---INIQEIQKPELDAQLIGESVAMQLEKRVAFRRAMRKAVESALRFGARGIKVRVSGRL-NGAEIARSEWYLHGQ----LPL--QTLRADIDYGFA---EANTTYGQI------GIKV-WLYKGE--RLVPQRGREEEYRERAPRRPAARA*--------
>13_1_40cm_4_scaffold_24767_2
-----------VGQKVHPY--GFRLGFNKTWRSRWYSD--RDYAKLLHEDLELRGSLKKRFAHAGVSKIETERAAN--KL------KIDIYTSRPGIIIGRKGTEVDKL-KQEIQK--------RT-NR----E-VF---INIQEIQKPELDAQLISESVAMQLEKRVAFRRAMRKAVESALRFGARGIKVRVSGRL-NGAEIARSEWYLHGQ----LPL--QTLRADIDYGFA---EASTTYGQI------GIKV-WLYKGE--RL-------------------------------
>13_1_40cm_scaffold_49734_2
-----------VGQKVHPY--GFRLGFNKTWRSRWYSD--RDYAKLLHEDLELRGSLKKRFAHAGVSKIETERAAN--KL------KIDIYTSRPGIIIGRKGTEVDKL-KQEIQK--------RT-NR----E-VF---INIQEIQKPELDAQLISESVAMQLEKRVAFRRAMRKAVESALRFGARGIKVRVSGRL-NGAEIARSEWYLHGQ----LPL--QTLRADIDYGFA---EASTTYGQI------GIKV-WLYKGE--RL-------------------------------
>13_1_40cm_scaffold_1901_17
-----------VGQKVHPF--GFRLGFNKTWRSRWYSD--RDYAKLLHEDLALRSNLKKRFAHAGVAKIETERAAN--KL------KIDIYTSRPGIIIGRKGTEVDKL-KQEIQK--------RT-SR----E-VF---INIQEIQKPELDAQLISESVAMQLEKRVAFRRAMRKAVESALRFGARGIKVRVSGRL-NGAEIARSEWYLHGQ----LPL--QTLRADIDYGFA---EANTTYGQI------GIKG-WLYKGE--RL-------------------------------
>13_2_20cm_2_scaffold_44673_2
-----------MGQKIHPI--GLRLGYTKPWNSRWFAD--KDYAKTLHEDIRVRKMVKSKLYHAGVSKVEIERSGD--QA------KVIIHTARPGIIIGRKGAEVDKL-KAELEK--------SI-GR----Q-VY---ITIKEIKKPELDAQLVTENIAVQLEKRVAFRRAMKRSVASALRLGARGIKIRCSGRL-AGAEIARTEWYLQGR----VPL--HTLRADIDYGFA---EAHTTMGQI------GIKA-WIYKGE--ILPTLPGKDEPGLERR*----------------
>13_2_20cm_scaffold_23275_6
-----------MGQKIHPI--GLRLGYTKPWNSRWFAD--KDYAKTLHEDIRVRKMVKSKLYHAGVSKVEIERSGD--QA------KVIIHTARPGIIIGRKGAEVDKL-KAELEK--------SI-GR----Q-VY---ITIKEIKKPELDAQLVTENIAVQLEKRVAFRRAMKRSVASALRLGARGIKIRCSGRL-AGAEIARTEWYLQGR----VPL--HTLRADIDYGFA---EAHTTMGQI------GIKA-WIYKGE--ILPTLPGKDEPGLERR*----------------
>13_1_20cm_full_scaffold_212015
-----------MGQKSHPV--GLRLGYVKPWSSRWYA---RDYAKILHEDIRIRKTVKGKLYHAGVSKVEIERSGD--QV------TVIIHTARPGIIIGRKGAEVDKL-KADLEK--------MI-AR----Q-VY---ITIKEIKKPELDAQLVTENVAVQLEKRVAFRRAMKRSVASALRLGAQGIKIRCSGRL-AGAEIARTEWYLQGR----VPL--HTLRADIDYGFA---EAHTTMGQI------GIKA-WIYKGE--IL-------------------------------
>13_2_20cm_scaffold_34448_8
-----------MGQKSHPV--GLRLGYVKPWSSRWYAD--RDYAKILHEDIRVRKTVKGKLYHAGVSKVEIERSGD--QV------TVIIHTARPGIIIGRKGAEVDKL-KADLEK--------MI-TR----Q-VY---ITIKEIKKPELDAQLVTENVAVQLEKRVAFRRAMKRSVASALRLGAQGIKIRCSGRL-AGAEIARTEWYLQGR----VPL--HTLRADIDYGFA---EAHTTMGQI------GIKA-WIYKGE--ILPAVARGKAEGELERR*---------------
>13_1_40cm_2_scaffold_100789_4
-----------MGQKSHPV--GLRLGYVKPWSSRWYAD--RDYAKILHEDIRIRKTVKGKLYHAGVSKVEIERSGD--QV------TVIIHTARPGIIIGRKGAEVDKL-KADLEK--------MI-TR----Q-VY---ITIKEIKKPELDAQLVTENVAVQLEKRVAFRRAMKRSVASALRLGAQGIKIRCSGRL-AGAEIARTEWYLQGR----VPL--HTLRADIDYGFA---EAHTTMGQI------GIKA-WIYKGE--IL-------------------------------
>13_2_20cm_2_scaffold_199375_3
----------------------------KPWSSRWYAD--RDYAKILHEDIRVRKMVKCKLYHAGVSKVEIERSGD--QV------TVIIHTARPGIIIGRKGAEVDKL-KADLEK--------MI-NR----Q-VY---ITIKEIKKPELDAQLVTENIAVQLEKRVAFRRAMKRSVASALRLGAQGIKIRCSGRL-AGAEIARTEWYLQGR----VPL--HTLRADIDYGFA---EAHTTMGQI------GIKA-WIYKGE--ILPAASRGRAEGELERR*---------------
>13_1_20cm_2_scaffold_119704_3
-----------MGQKSHPV--GLRLGYVKPWSSRWYAD--RDYAKILHEDIRVRKMVKSKLYHAGVSKVEIERSGD--QV------TVIIHTARPGIIIGRKGAEVDKL-KADLEK--------MI-NR----Q-VY---ITIKEIKKPELDAQLVTENIAVQLEKRVAFRRAMKRSVASALRLGAQGIKIRCSGRL-AGAEIARTEWYLQGR----VPL--HTLRADIDYGFA---EAHTTMGQI------GIKA-WIYKGE-----------------------------------
>13_1_20cm_4_scaffold_176002_1
-----------MGQKTNPI--GYRLGYNRTWSSRWYAG--KDFAKLLHADIQIRKTVKEKLYHAGVSRVEIERSGD--QT------RVIIHTARPGIIIGRKGAEIDKL-KASLEK--------QY-GT----Q-VY---ITVKEIKKPELDAQLVSENIAVQLEKRVAFRRAMKRSVAAALRLGAQGIRVTCAGRL-GGAEIARTEWYREGR----VPL--HTLRADIDFGFA---EAHTTMGQI------GVKT-WIYKGE--AL-------------------------------
>13_1_40cm_scaffold_19854_7
-----------MGQKTHPV--GYRLGYTRTWSSRWYAG--KDYAKLLHQDIKIRKMVKEKLYHAGVSKVEIERSGD--QT------RVIIHTARPGIIIGRKGAEVDKL-KATLEK--------QY-GS----Q-VY---ITVKEIKKPELDAQLVSENIAVQLEKRVAFRRAMKRSVAAALRLGAQGIRVTCAGRL-GGAEIARTEWYREGR----VPL--HTLRAYIDYGFA---EAHTTMGQI------GVKT-WIYKGE--VL-------------------------------
>13_1_40cm_4_scaffold_1291_8
-----------MGQKTHPV--GYRLGYTRTWSSRWYAG--KDYAKLLHQDIKIRKMVKEKLYHAGVSKVEIERSGD--QT------RVIIHTARPGIIIGRKGAEVDKL-KATLEK--------QY-GS----Q-VY---ITVKEIKKPELDAQLVSENIAVQLEKRVAFRRAMKRSVAAALRLGAQGIRVTCAGRL-GGAEIARTEWYREGR----VPL--HTLRAYIDYGFA---EAHTTMGQI------GVKT-WIYKGE--VL-------------------------------
>13_1_40cm_3_scaffold_2594_2
-----------MGQKTHPV--GYRLGYTRTWSSRWYAG--KDYAKLLHQDIKIRKMVKEKLYHAGVSKVEIERSGD--QT------RVIIHTARPGIIIGRKGAEVDKL-KATLEK--------QY-GS----Q-VY---ITVKEIKKPELDAQLVSENIAVQLEKRVAFRRAMKRSVAAALRLGAQGIRVTCAGRL-GGAEIARTEWYREGR----VPL--HTLRAYIDYGFA---EAHTTMGQI------GVKT-WIYKGE--VL-------------------------------
>13_1_40cm_2_scaffold_13716_16
-----------MGQKTHPV--GYRLGYTRTWSSRWYAG--KDYAKLLHQDIKIRKMVKEKLYHAGVSKVEIERSGD--QT------RVIIHTARPGIIIGRKGAEVDKL-KATLEK--------QY-GS----Q-VY---ITVKEIKKPELDAQLVSENIAVQLEKRVAFRRAMKRSVAAALRLGAQGIRVTCAGRL-GGAEIARTEWYREGR----VPL--HTLRAYIDYGFA---EAHTTMGQI------GVKT-WIYKGE--VL-------------------------------
>13_1_20cm_full_scaffold_51502
-----------MGQKTHPV--GYRLGYTRTWSSRWYAG--KDYAKLLHQDIKIRKMVKEKLYHAGVSKVEIERSGD--QT------RVIIHTARPGIIIGRKGAEVDKL-KATLEK--------QY-GS----Q-VY---ITVKEIKKPELDAQLVSENIAVQLEKRVAFRRAMKRSVAAALRLGAQGIRVTCAGRL-GGAEIARTEWYREGR----VPL--HTLRAYIDYGFA---EAHTTMGQI------GVKT-WIYKGE--VL-------------------------------
>13_1_20cm_4_scaffold_1601_8
-----------MGQKTHPV--GYRLGYTRTWSSRWYAG--KDYAKLLHQDIKIRKMVKEKLYHAGVSKVEIERSGD--QT------RVIIHTARPGIIIGRKGAEVDKL-KATLEK--------QY-GS----Q-VY---ITVKEIKKPELDAQLVSENIAVQLEKRVAFRRAMKRSVAAALRLGAQGIRVTCAGRL-GGAEIARTEWYREGR----VPL--HTLRAYIDYGFA---EAHTTMGQI------GVKT-WIYKGE--VL-------------------------------
>13_1_20cm_2_scaffold_2583_17
-----------MGQKTHPV--GYRLGYTRTWSSRWYAG--KDYAKLLHQDIKIRKMVKEKLYHAGVSKVEIERSGD--QT------RVIIHTARPGIIIGRKGAEVDKL-KATLEK--------QY-GS----Q-VY---ITVKEIKKPELDAQLVSENIAVQLEKRVAFRRAMKRSVAAALRLGAQGIRVTCAGRL-GGAEIARTEWYREGR----VPL--HTLRAYIDYGFA---EAHTTMGQI------GVKT-WIYKGE--VL-------------------------------
>13_2_20cm_2_scaffold_81_9
-----------MGQKTHPV--GYRLGYTRTWSSRWYAG--KDYAKLLHQDIKIRKMVKEKLYHAGVSKVEIERSGD--QT------RVIIHTARPGIIIGRKGAEVDKL-KATLEK--------QY-GS----Q-VY---ITVKEIKKPELDAQLVSENIAVQLEKRVAFRRAMKRSVAAALRLGAQGIRVTCAGRL-GGAEIARTEWYREGR----VPL--HTLRAYIDYGFA---EAHTTMGQI------GVKT-WIYKGE--VLPVQPEKPEPTFDRR*----------------
>13_2_20cm_scaffold_5707_8
-----------MGQKTHPV--GYRLGYTRTWSSRWYAG--KDYAKLLHQDIKIRKMVKEKLYHAGVSKVEIERSGD--QT------RVIIHTARPGIIIGRKGAEVDKL-KATLEK--------QY-GS----Q-VY---ITVKEIKKPELDAQLVSENIAVQLEKRVAFRRAMKRSVAAALRLGAQGIRVTCAGRL-GGAEIARTEWYREGR----VPL--HTLRAYIDYGFA---EAHTTMGQI------GVKT-WIYKGE--VLPVQPEKPEPTFDRR*----------------
>13_1_20cm_4_scaffold_14050_4
-----------MGHKTHPI--GYRLGYNVTWSSRWYAS--KDYTKLLHQDIKIRKMVKQRLFHAGVAKVEIERSGD--QT------RVIIHTARPGIIIGRKGAEVDKL-KAELEK--------SY-SG----Q-VY---ITVKEIKKPELDAQLVCENVATQLEKRVAFRRAMKRSVQSALRLGAQGIKIMVGGRL-GGAEIARSEWYREGR----VPL--HTLRADIDYGFA---EAHTTMGQI------GIKT-WIYKGE--VL-------------------------------
>13_1_40cm_3_scaffold_14168_10
-----------MGHKTHPI--GYRLGYNVTWSSRWYAS--KDYTKLLHQDIKIRKMVKQRLFHAGVAKVEIERSGD--QT------RVIIHTARPGIIIGRKGAEVDKL-KAELEK--------SY-SG----Q-VY---ITVKEIKKPELDAQLVCENVATQLEKRVAFRRAMKRSVQSALRLGAQGIKIMVGGRL-GGAEIARSEWYREGR----VPL--HTLRADIDYGFA---EAHTTMGQI------GIKT-WIYKGE--VL-------------------------------
>Candidatus_Nitrospira_defluvii
-----------MGQKTHPI--GYRIGYNYTWSSRWYAD--KDYARLLHQDIKIRKMVKAKLYHAGVAKVEIERSGD--QT------RVIIHTARPGIIIGRKGAEVDKL-KAALEK--------EY-SG----Q-AY---ITVKEIKKPELDAQLVSENVATQLEKRVAFRRAMKRSVQSALRLGAQGIKIMVAGRL-GGAEIARTEWYREGR----VPL--HTLRAEVDYGFA---EAHTTMGQI------GVKT-WIYKGE--LL-------------------------------
>P_Candidatus_Nitrospira_defluvii
-----------MGQKTHPI--GYRIGYNYTWSSRWYAD--KDYARLLHQDIKIRKMVKAKLYHAGVAKVEIERSGD--QT------RVIIHTARPGIIIGRKGAEVDKL-KAALEK--------EY-SG----Q-AY---ITVKEIKKPELDAQLVSENVATQLEKRVAFRRAMKRSVQSALRLGAQGIKIMVAGRL-GGAEIARTEWYREGR----VPL--HTLRAEVDYGFA---EAHTTMGQI------GVKT-WIYKGE--LL-------------------------------
>Anaeromyxobacter_sp._K
-----------MGQKVHPI--GFRLGVIRSWDSKWYEE--KNYAKWLHEDIKLREFVKEKLGQAGISRIEIERAAN--KV------KINVHTARPGIVIGKRGAGIETI-KKDLQG--------LT-DN----E-VY---LNVVEVRKAETDAQLVAENIATQLERRIAFRRAMKKSVQTALKFGAKGIRVACSGRL-GGSEMARYEWYREGR----VPL--HTLRADIDYGFA---EAKTTYGKI------GCKV-WIMRGE--VL-------------------------------
>Anaeromyxobacter_dehalogenans_2CP-1
-----------MGQKVHPI--GFRLGVIRSWDSKWYEE--KNYAKWLHEDIKLREFVKEKLGQAGISRIEIERAAN--KV------KINVHTARPGIVIGKRGAGIETI-KKDLQG--------LT-DN----E-VY---LNVVEVRKAETDAQLVAENIATQLERRIAFRRAMKKSVQTALKFGAKGIRVACSGRL-GGSEMARYEWYREGR----VPL--HTLRADIDYGFA---EAKTTYGKI------GCKV-WIMRGE--VL-------------------------------
>Anaeromyxobacter_dehalogenans_2CP-C
-----------MGQKVHPI--GFRLGVIRSWDSKWYEE--KNYAKWLHEDIKLREFVKEKLGQAGISRIEIERAAN--KV------KINVHTARPGIVIGKRGAGIETI-KKDLQG--------LT-DN----E-VY---LNVVEVRKAETDAQLVAENIATQLERRIAFRRAMKKSVQTALKFGAKGIRVACSGRL-GGSEMARYEWYREGR----VPL--HTLRADIDYGFA---EAKTTYGKI------GCKV-WIMRGE--VL-------------------------------
>13_2_20cm_2_scaffold_62649_4
-----------MGQKVNPI--GFRLGVIRSWDSKWYEE--KNYAKWLHEDIKLREYVKKKLGQAGISKVEIERAAS--KV------KINVHTARPGIVIGKRGAGIEQI-KKELQA--------FT-QN----E-VF---LNIVEVRKAEVDAQLVAENITTQLERRIAFRRAMKKAIQTAQKFGAKGIRVACSGRL-GGAEMARYEWYREGR----VPL--HTLRADIDYGFA---EAKTTYGKI------GCKV-WIFRGE--VLPEGVTAAPEKGAPPARPSRPLPPRASQSTPT
>13_2_20cm_scaffold_6304_7
-----------MGQKVNPI--GFRLGVIRSWDSKWYEE--KNYARWLHEDIKLREYVKKKLGQAGISKVEIERAAN--KV------KVNVHTARPGIVIGKRGAGIEQI-KKELQQ--------FTQNE------VF---LNIVEVRKAETDAQLVAENITTQLERRIAFRRAMKKAIQTAQKFGAKGIRVACSGRL-GGAEMARYEWYREGR----VPL--HTLRADIDYGFA---EARTTYGKI------GCKV-WIFRGE--VLPEGAAAEKVSPRTTRPAPTRSSAATPTPVQ*
>13_2_20cm_2_scaffold_235158_5
-----------MGQKVNPI--GFRLGVIRSWDSKWYEE--KNYAKWLHEDIHLREYVKKKLGQAGISKVEIERAAS--KV------KVNVHTARPGIVIGKRGAGIESI-KKELQA--------FTQNE------VF---LNIVEVRKAETDAQLVAENITTQLERRIAFRRAMKKAIQTAQKFGAKGIRVACSGRL-GGAEMARYEWYREGR----VPL--HTLRADIDYGFA---EAKTTYGKI------GCKV-WIFRGE--VLPESALDQTKKGPARPAPASSRGD*-------
>13_1_20cm_2_scaffold_61700_1
-----------MGQKVNPI--GFRLGVIRSWDSKWYEE--KNYARWLHEDIRLREYVKKKLGQAGISKVEIERAAS--KV------KVNVHTARPGIVIGKRGAGIESI-KKELQQ-----------------Q------LNIVEVRKAETDAQLVAENITTQLERRIAFRRAMKKAIQTAQKFGAKGIRVACSGRL-GGAEMARYEWYREGR----VPL--HTLRADIDYGFA---EAKTTYGKI------GCKV-WIFRGE--VL-------------------------------
>13_1_40cm_4_scaffold_58804_15
-----------MGQKVNPI--GFRLGVIRSWDSKWYEE--KNYARWLHEDIRLREYVKKKLGQAGISKVEIERAAS--KV------KVNVHTARPGIVIGKRGAGIESI-KKELQQ--------FTQNE------VF---LNIVEVRKAETDAQLVAENITTQLERRIAFRRAMKKAIQTAQKFGAKGIRVACSGRL-GGAEMARYEWYREGR----VPL--HTLRADIDYGFA---EAKTTYGKI------GCKV-WIFRGE--VL-------------------------------
>13_1_40cm_3_scaffold_101848_3
-----------MGQKVNPI--GFRLGVIRSWDSKWYEE--KNYARWLHEDIRLREYVKKKLGQAGISKVEIERAAS--KV------KVNVHTARPGIVIGKRGAGIESI-KKELQQ--------FTQNE------VF---LNIVEVRKAETDAQLVAENITTQLERRIAFRRAMKKAIQTAQKFGAKGIRVACSGRL-GGAEMARYEWYREGR----VPL--HTLRADIDYGFA---EAKTTYGKI------GCKV-WIFRGE--VL-------------------------------
>13_1_20cm_2_scaffold_18289_5
-----------MGQKVNPI--GFRLGVIRSWDSKWYEE--KNYARWLHEDIRLREYVKKKLGQAGISKVEIERAAS--KV------KVNVHTARPGIVIGKRGAGIESI-KKELQQ--------FTQNE------VF---LNIVEVRKAETDAQLVAENITTQLERRIAFRRAMKKAIQTAQKFGAKGIRVACSGRL-GGAEMARYEWYREGR----VPL--HTLRADIDYGFA---EAKTTYGKI------GCKV-WIFRGE--VL-------------------------------
>13_2_20cm_scaffold_50021_4
-----------MGQKVNPI--GFRLGVIRSWDSKWYEE--KNYARWLHEDIRLREYVKKKLGQAGISKVEIERAAS--KV------KVNVHTARPGIVIGKRGAGIESI-KKELQQ--------FTQNE------VF---LNIVEVRKAETDAQLVAENITTQLERRIAFRRAMKKAIQTAQKFGAKGIRVACSGRL-GGAEMARYEWYREGR----VPL--HTLRADIDYGFA---EAKTTYGKI------GCKV-WIFRGE--VLPESAAEAAKKPPARAPTRVTTGGATPTPIQ*
>13_1_20cm_full_scaffold_95368
-----------MGQKTNPL--GFRLGVVRGWTSKWYSE--KDYPKWLHEDLHLKRFVKQNLGHAGVASVEVERAAN--KV------KINIYTARPGIVIGKRGAGVETL-KKDVQA--------LT-SN----E-VF---LNIQEVRKAETNAQLVAENVATQLERRVAFRRAMKKAVQTAMKFGAKGIRLACSGRL-GGAEMARYEWYHEGR----VPL--HTLRADIEYGTT---EAHTTYGAI------GVKC-WIFKGE-----------------------------------
>Haliangium_ochraceum_DSM_14365
-----------MGQKTHPI--GFRLGVIKTWSSKWYEE--KNYSKWLHEDLKLKRFIKRKLQHAAVSYIDVERAAN--KA------KINIYTARPGIVIGKRGAGVETL-KRDVQS--------LT-DN----E-VF---LNIVEVRKAETNAQLVAENIATQLERRIAFRRAMKKAVQTAMKFGCKGIRVASAGRL-GGSEMSRREWYREGR----VPL--HTLRADIDYGFT---EAKTTYGTI------GVKC-WIFHGE--IL-------------------------------
>13_1_20cm_3_scaffold_200448_2
-----------MGQKTHPI--GFRLGIVKTWTSKWYEE--KNFAKWLHEDIKLKREIKKKLQHAGIAGVDIERAAN--KA------KINIYTARPGIVIGKRGAGVEQL-KKEVQA--------MT-EN----E-VF---LNIQEIRKAETNAQLIAENIATQLERRVAFRRAMKKAVQTAMKFGAKGIRVASSGRL-GGAEMARYEWYREGR----VPL--HTLRADIEYGFA---EANTTYGKI------GVKC-WIFKGE--I--------------------------------
>13_1_40cm_2_scaffold_12245_8
-----------MGQKTHPI--GFRLGTTRTWSSRWFAT--KGYAKLLHEDVKIRRYIKDQLYHAGISRIDIERSAR---A------RITVATARPGIIIGRKGAEVERL-KNELQA--------RT-QK----E-IY---LNIEEVIHPELDAQLVSENVALQLQKRVAFRRAMKKAVTSSLRLGADGIRIACAGRL-GGAEIARREWYRDGR----VPL--HTLRADIDFGTA---TAHTTYGTI------GVKV-WIFKGE--VL-------------------------------
>13_1_40cm_scaffold_30809_7
-----------MGQKTHPI--GFRLGTTRTWSSRWFAT--KGYAKLLHEDVKIRRYIKDQLYHAGISRIDIERSAR---A------RITVATARPGIIIGRKGAEVERL-KNELQA--------RT-QK----E-IY---LNIEEVIHPELDAQLVSENVALQLQKRVAFRRAMKKAVTSSLRLGADGIRIACAGRL-GGAEIARREWYRDGR----VPL--HTLRADIDFGTA---TAHTTYGTI------GVKV-WIFKGE--VL-------------------------------
>13_1_40cm_scaffold_20046_7
-----------MGQKTHPI--GFRLGVTRTWSSRWFAT--KNYAKLLHEDVKIRRYIKDQLYHAGISRIDIERSAN--RA------RITVATARPGIIIGRKGAEVERL-KNELQA--------RT-QK----E-IY---LNIEEVIHPELDAQLVSENVALQLQKRVAFRRAMKKAVTSSLRLGADGIRIACSGRL-GGSEIARREWYRDGR----VPL--HTLRADIDFGMA---TAHTTYGTI------GVKV-WIFKGE--VL-------------------------------
>13_1_40cm_4_scaffold_5638_7
-----------MGQKTHPI--GFRLGVTRTWSSRWFAT--KNYAKLLHEDVKIRRYIKDQLYHAGISRIDIERSAN--RA------RITVATARPGIIIGRKGAEVERL-KNELQA--------RT-QK----E-IY---LNIEEVIHPELDAQLVSENVALQLQKRVAFRRAMKKAVTSSLRLGADGIRIACSGRL-GGSEIARREWYRDGR----VPL--HTLRADIDFGMA---TAHTTYGTI------GVKV-WIFKGE--VL-------------------------------
>13_1_40cm_3_scaffold_4275_7
-----------MGQKTHPI--GFRLGVTRTWSSRWFAT--KNYAKLLHEDVKIRRYIKDQLYHAGISRIDIERSAN--RA------RITVATARPGIIIGRKGAEVERL-KNELQA--------RT-QK----E-IY---LNIEEVIHPELDAQLVSENVALQLQKRVAFRRAMKKAVTSSLRLGADGIRIACSGRL-GGSEIARREWYRDGR----VPL--HTLRADIDFGMA---TAHTTYGTI------GVKV-WIFKGE--VL-------------------------------
>13_1_40cm_2_scaffold_5441_7
-----------MGQKTHPI--GFRLGVTRTWSSRWFAT--KNYAKLLHEDVKIRRYIKDQLYHAGISRIDIERSAN--RA------RITVATARPGIIIGRKGAEVERL-KNELQA--------RT-QK----E-IY---LNIEEVIHPELDAQLVSENVALQLQKRVAFRRAMKKAVTSSLRLGADGIRIACSGRL-GGSEIARREWYRDGR----VPL--HTLRADIDFGMA---TAHTTYGTI------GVKV-WIFKGE--VL-------------------------------
>13_1_20cm_4_scaffold_807_28
-----------MGQKTHPI--GFRLGVTRTWSSRWFAT--KNYAKLLHEDVKIRRYIKDQLYHAGISRIDIERSAN--RA------RITVATARPGIIIGRKGAEVERL-KNELQA--------RT-QK----E-IY---LNIEEVIHPELDAQLVSENVALQLQKRVAFRRAMKKAVTSSLRLGADGIRIACSGRL-GGSEIARREWYRDGR----VPL--HTLRADIDFGMA---TAHTTYGTI------GVKV-WIFKGE--VL-------------------------------
>13_1_20cm_2_scaffold_4467_7
-----------MGQKTHPI--GFRLGVTRTWSSRWFAT--KNYAKLLHEDVKIRRYIKDQLYHAGISRIDIERSAN--RA------RITVATARPGIIIGRKGAEVERL-KNELQA--------RT-QK----E-IY---LNIEEVIHPELDAQLVSENVALQLQKRVAFRRAMKKAVTSSLRLGADGIRIACSGRL-GGSEIARREWYRDGR----VPL--HTLRADIDFGMA---TAHTTYGTI------GVKV-WIFKGE--VL-------------------------------
>13_2_20cm_2_scaffold_1390_26
-----------MGQKTHPI--GFRLGVTRTWSSRWFAT--KNYAKLLHEDVKIRRYIKDQLYHAGISRIDIERSAN--RA------RITVATARPGIIIGRKGAEVERL-KNELQA--------RT-QK----E-IY---LNIEEVIHPELDAQLVSENVALQLQKRVAFRRAMKKAVTSSLRLGADGIRIACSGRL-GGSEIARREWYRDGR----VPL--HTLRADIDFGMA---TAHTTYGTI------GVKV-WIFKGE--VLAKAPAEA*-----------------------
>13_2_20cm_scaffold_3778_17
-----------MGQKTHPI--GFRLGVTRTWSSRWFAT--KNYAKLLHEDVKIRRYIKDQLYHAGISRIDIERSAN--RA------RITVATARPGIIIGRKGAEVERL-KNELQA--------RT-QK----E-IY---LNIEEVIHPELDAQLVSENVALQLQKRVAFRRAMKKAVTSSLRLGADGIRIACSGRL-GGSEIARREWYRDGR----VPL--HTLRADIDFGMA---TAHTTYGTI------GVKV-WIFKGE--VLAKAPAEA*-----------------------
>13_1_40cm_scaffold_145090_1
-----------MGQKTHPI--GFRLGSTRTWSSRWFAT--KNYADLLHEDIKIRRYIKNQLYHAGISRIDIERSAN--RA------RITIATARPGIMIGRKGAEVERL-KNELQA--------RT-------G------LNIEEVIHPELDAQLVAENVALQLQKRVAFRRAMKKAVTSALRLGADGIRIACAGRL-GGGEIARREWYRDGR----VPL--HTIRADIDYGGA---TAHTTYGTI------GVKV-WVFKGE--VL-------------------------------
>13_1_40cm_scaffold_52_7
-----------MGQKTHPI--GFRLGSTRTWSSRWFAT--KDYANLLHEDVKIRRYIKDQLYHAGISRIDIERSAR---A------RITVATARPGIIIGRKGSEVERL-KNELQA--------RT-GK----E-IY---LNIEEVIHPELDAQLVAENVALQLQKRVAFRRAMKKAVTSALRLGADGIRIACAGRL-GGGEIARREWYRDGR----VPL--HTIRADIDYGMA---TAHTTYGTI------GVKV-WVFKGE--VL-------------------------------
>13_1_40cm_2_scaffold_1184_2
-----------MGQKTHPI--GFRLGSTRTWSSRWFAT--KDYANLLHEDVKIRRYIKDQLYHAGISRIDIERSAR---A------RITVATARPGIIIGRKGSEVERL-KNELQA--------RT-GK----E-IY---LNIEEVIHPELDAQLVAENVALQLQKRVAFRRAMKKAVTSALRLGADGIRIACAGRL-GGGEIARREWYRDGR----VPL--HTIRADIDYGMA---TAHTTYGTI------GVKV-WVFKGE--VL-------------------------------
>13_1_20cm_2_scaffold_97156_2
-----------MGQKTHPI--GFRLGSTRTWSSRWFAT--KDYANLLHEDVKIRRYIKDQLYHAGISRIDIERSAR---A------RITVATARPGIIIGRKGSEVERL-KNELQA--------RT-GK----E-IY---LNIEEVIHPELDAQLVAENVALQLQKRVAFRRAMKKAVTSALRLGADGIRIACAGRL-GGGEIARREWYRDGR----VPL--HTIRADIDYGMA---TAHTTYGTI------GVKV-WVFKGE--VL-------------------------------
>13_1_40cm_4_scaffold_977_8
-----------MGQKTHPI--GFRLGSTRTWSSRWFAT--KDYANLLHEDVKIRRYIKDQLYHAGISRIDIERSAR---A------RITVATARPGIIIGRKGSEVERL-KNELQA--------RT-GK----E-IY---LNIEEVIHPELDAQLVAENVALQLQKRVAFRRAMKKAVTSALRLGADGIRIACAGRL-GGGEIARREWYRDGR----VQL--HTIRADIDYGMA---TAHTTYGTI------GVKV-WVFKGE--VL-------------------------------
>13_1_40cm_scaffold_8364_8
-----------MGQKTHPI--GFRLGTMQTWRSRWFAT--KNYADLLHEDVKIRRFIKDQLYHAGIARIDIERSAN--RA------RITIFTARPGIIIGRKGSEVEKL-KNELQT-----------------R-IY---LNIEEVIHPELDAQLVAENVALQLQKRVAFRRAMKKAVTSALRLGADGIRIACAGRL-GGGEIARREWYRDGR----VPL--HTLRADIDYGLA---TAHTTYGTI------GVKV-WIFKGE--VL-------------------------------
>13_2_20cm_scaffold_89907_2
-----------MGQKTHPI--GFRLGSTRTWSSRWFAT--KNYADLLHEDVKIRRFIKDQLYHAGIAKIDIERSAN--RA------RITIFTARPGIIIGRKGAEVEKL-KNELQT--------RT-GK----E-IY---LNIEEVIHPELDAQLVSENVALQLQKRVAFRRAMKKAVTSALRLGADGIRIACAGRL-GGSEIARREWYRDGR----VPL--HTIRADIDYGLA---TAHTTAGTI------GVKV-WIFKGE--VLRPASATEA*----------------------
>13_2_20cm_scaffold_20653_6
-----------MGQKTHPI--GFRLGSTRTWSSRWFAT--KNYADLLHEDVKIRRFIKDQLYHAGIAKIDIERSAN--RA------RITIFTARPGIIIGRKGAEVEKL-KNELQA--------RT-GK----E-IY---LNIEEVIHPELDAQLVSENVALQLQKRVAFRRAMKKAVTSALRLGADGIRIACAGRL-GGSEIARREWYRDGR----VPL--HTIRADIDYGLA---TAHTTAGTI------GVKV-WIFKGE--VLRPASATEA*----------------------
>13_2_20cm_2_scaffold_158331_2
-----------MGQKTHPI--GFRLGSTRTWSSRWFAT--KNYADLLHEDVKIRRFIKDQLYHAGIAKIDIERSAN--RA------RITIFTARPGIIIGRKGAEVEKL-KNELQA--------RT-GK----E-IY---LNIEEVIHPELDAQLVSENVALQLQKRVAFRRAMKKAVTSALRLGADGIRIACAGRL-GGSEIARREWYRDGR----VPL--HTIRADIDYGLA---TAHTTAGTI------GVKV-WIFKGE--VLRPASATEA*----------------------
>13_2_20cm_2_scaffold_58129_4
-----------MGQKTHPI--GFRLGSTRTWSSRWFAT--KNYADLLHEDVKIRRFIKDQLYHAGIAKIDIERSAN--RA------RITIFTARPGIIIGRKGAEVEKL-KNELQA--------RT-GK----E-IY---LNIEEVIHPELDAQLVSENVALQLQKRVAFRRAMKKAVTSALRLGADGIRIACAGRL-GGSEIARREWYRDGR----VPL--HTIRADIDYGLA---TAHTTAGTI------GVKV-WIFKGE--VLRPASATEA*----------------------
>13_1_40cm_scaffold_37465_4
-----------MGQKTHPI--GFRLGSTRTWSSRWFAT--KNYADLLHEDVKIRRFIKDQLYHAGIAKIDIERSAR---A------RITIFTARPGIIIGRKGAEVEKL-KNELQA--------RT-GK----E-IY---LNIEEVIHPELDAQLVSENVALQLQKRVAFRRAMKKAVTSALRLGADGIRIACAGRL-GGSEIARREWYRDGR----VPL--HTIRADIDYGLA---TAHTTAGTI------GVKV-WIFKGE--VL-------------------------------
>13_1_20cm_full_scaffold_19757
-----------MGQKTHPI--GFRLGSTRTWSSRWFAT--KNYADLLHEDVKIRRFIKDQLYHAGIAKIDIERSAR---A------RITIFTARPGIIIGRKGAEVEKL-KNELQA--------RT-GK----E-IY---LNIEEVIHPELDAQLVSENVALQLQKRVAFRRAMKKAVTSALRLGADGIRIACAGRL-GGSEIARREWYRDGR----VPL--HTIRADIDYGLA---TAHTTAGTI------GVKV-WIFKGE--VL-------------------------------
>13_1_20cm_3_scaffold_2891_4
-----------MGQKTHPI--GFRLGSTRTWSSRWFAT--KNYADLLHEDVKIRRFIKDQLYHAGIAKIDIERSAR---A------RITIFTARPGIIIGRKGAEVEKL-KNELQA--------RT-GK----E-IY---LNIEEVIHPELDAQLVSENVALQLQKRVAFRRAMKKAVTSALRLGADGIRIACAGRL-GGSEIARREWYRDGR----VPL--HTIRADIDYGLA---TAHTTAGTI------GVKV-WIFKGE--VL-------------------------------
>13_1_20cm_4_scaffold_13799_3
-----------MGQKTHPI--GFRLGSTRTWSSRWFAT--KNYADLLHEDVKIRRFIKDQLYHAGIAKIDIERSAR---A------RITIFTARPGIIIGRKGAEVEKL-KNELQA--------RT-GK----E-IY---LNIEEVIHPELDAQLVSENVALQLQKRVAFRRAMKKAVTSALRLGADGIRIACAGRL-GGSEIARREWYRDGR----VPL--HTIRADIDYGLA---TAHTTAGTI------GVKV-WIFKGE--VL-------------------------------
>13_1_40cm_3_scaffold_31683_8
--------------KTHPI--GFRLGSTRTWSSRWFAT--KSYAALLHEDVKIRRFIKDQLYHAGIAKIDIERNRA----------RITISTARPGIIIGRKGSEVEKL-KNELG-------------------------LNIEEVIHPELDAQLVAENVALQLQKRVAFRRAMKKAVTSALRLGADGIRIACAGRL-GGGEIARREWYRDGR----VPL--HTIRADIDYGLA---TAHTTYGTI------GVKV-WVFKGE--VL-------------------------------
>13_1_40cm_3_scaffold_25309_9
-----------MGQKTHPI--GFRLGSTRTWSSRWFAT--RTYATLLHEDVKIRRFIKDQLYHAGISKIDIERSAN--RA------RITILTARPGIIIGRKGSEVEKL-KNELQR-------------------IY---LNIEEVIHPELDAQLVAENVALQLQKRVAFRRAMKKAVTSALRLGADGIRIACAGRL-GGGEIARREWYRDGR----VPL--HTIRADIDYGLA---TAHTTYGTI------GVKV-WVFKGE--VL-------------------------------
>13_1_20cm_full_scaffold_5045
-----------MGQKTHPI--GFRLGSTRTWSSRWFAT--KNYAKLLHEDVKIRRYIKDQLYHAGIAKIDIERSAR---A------RISISTARPGIIIGRKGSEVEKL-KNELQA--------RT-GK----E-IY---LNIEEVIHPELDAQLVAENVALQLQKRVAFRRAMKKAVTSALRLGADGIRIACAGRL-GGGEIARREWYRDGR----VPL--HTIRADIDYGLA---TAHTTYGTI------GVKV-WIFKGE--VL-------------------------------
>13_2_20cm_scaffold_5071_21
-----------MGQKTHPI--GFRLGATRTWSSRWFAT--KGYAGLLHEDVKIRRYIKDQLYHAGISKIDIERSAN--RA------RITISTARPGIIIGRKGSEVEKL-KNELQA--------RT-AK----E-IY---LNIEEVIHPELDAQLVAENVALQLQKRVAFRRAMKKAVTSALRLGADGIRIACAGRL-GGGEIARKEWYRDGR----VPL--HTIRADIDYGLA---TAHTTYGTI------GVKV-WIFKGE--VLRAAPAEA*-----------------------
>13_2_20cm_2_scaffold_1476_8
-----------MGQKTHPI--GFRLGATRTWSSRWFAT--KGYAALLHEDVKIRRYIKDQLYHAGISKIDIERSAN--RA------RISISTARPGIIIGRKGSEVEKL-KNELQA--------RT-GK----E-IY---LNIEEVIHPELDAQLVAENVALQLQKRVAFRRAMKKAVTSALRLGADGIRIACAGRL-GGGEIARKEWYRDGR----VPL--HTIRADIDYGLA---TAHTTYGTI------GVKV-WVFKGE--VLRAAPAEA*-----------------------
>13_2_20cm_scaffold_1222_35
-----------MGQKTHPI--GFRLGATRTWSSRWFAT--KGYAALLHEDVKIRRYIKDQLYHAGISKIDIERSAN--RA------RISISTARPGIIIGRKGSEVEKL-KNELQA--------RT-GK----E-IY---LNIEEVIHPELDAQLVAENVALQLQKRVAFRRAMKKAVTSALRLGADGIRIACAGRL-GGGEIARKEWYRDGR----VPL--HTIRADIDYGLA---TAHTTYGTI------GVKV-WVFKGE--VLRAAPAEA*-----------------------
>13_1_20cm_3_scaffold_87229_4
-----------MGQKTHPI--GFRLGATRTWSSRWFAT--KGYAALLHEDVKIRRYIKDQLYHAGISKIDIERSAN--RA------RISISTARPGIIIGRKGSEVEKL-KNELQA-----------------R-IY---LNIEEVIHPELDAQLVAENVALQLQKRVAFRRAMKKAVTSALRLGADGIRIACAGRL-GGGEIARKEWYRDGR----VPL--HTIRADIDYGLA---TAHTTYGTI------GVKV-WVFKGE--VL-------------------------------
>13_1_40cm_scaffold_31928_6
-----------MGQKTHPI--GFRLGATRTWSSRWFAT--KGYADLLHEDVKIRRYIKDQLYHAGISKIDIERSAN--RA------RITISTARPGIIIGRKGSEVEKL-KNELQA-----------------R-VY---LNIEEVIHPELDAQLVAENVALQLQKRVAFRRAMKKAVTSALRLGADGIRIACAGRL-GGGEIARKEWYRDGR----VPL--HTIRADIDYGLA---TAHTTYGTI------GVKV-WVFKGE--VL-------------------------------
>13_1_40cm_4_scaffold_13505_6
-----------MGQKTHPI--GFRLGATRTWSSRWFAT--KGYADLLHEDVKIRRYIKDQLYHAGISKIDIERSAN--RA------RITISTARPGIIIGRKGSEVEKL-KNELQA-----------------R-VY---LNIEEVIHPELDAQLVAENVALQLQKRVAFRRAMKKAVTSALRLGADGIRIACAGRL-GGGEIARKEWYRDGR----VPL--HTIRADIDYGLA---TAHTTYGTI------GVKV-WVFKGE--VL-------------------------------
>13_1_20cm_2_scaffold_4494_5
-----------MGQKTHPI--GFRLGATRTWSSRWFAT--KGYADLLHEDVKIRRYIKDQLYHAGISKIDIERSAN--RA------RITISTARPGIIIGRKGSEVEKL-KNELQA-----------------R-VY---LNIEEVIHPELDAQLVAENVALQLQKRVAFRRAMKKAVTSALRLGADGIRIACAGRL-GGGEIARKEWYRDGR----VPL--HTIRADIDYGLA---TAHTTYGTI------GVKV-WVFKGE--VL-------------------------------
>13_1_40cm_2_scaffold_15209_7
-----------MGQKTHPI--GFRLGATRTWSSRWFAT--KGYADLLHEDVKIRRYIKDQLYHAGISKIDIERSAN--RA------RITISTARPGIIIGRKGSEVEKL-KNELQA-----------------R-VY---LNIEEVIHPELDAQLVAENVALQLQKRVAFRRAMKKAVTSALRLGADGIRIACAGRL-GGGEIARKEWYRDGR----VPL--HTIRADIDYGLA---TAHTTYGTI------GVKV-WVFKGE--VL-------------------------------
>13_2_20cm_scaffold_3090_2
-----------MGQKTHPI--GFRLGATRTWSSRWFAT--KGYADLLHEDVKIRRYIKDQLYHAGISKIDIERSAN--RA------RITISTARPGIIIGRKGSEVEKL-KNELQA--------RT-GK----E-VY---LNIEEVIHPELDAQLVAENVALQLQKRVAFRRAMKKAVTSALRLGADGIRIACAGRL-GGGEIARKEWYRDGR----VPL--HTIRADIDYGLA---TAHTTYGTI------GVKV-WVFKGE--VLRAAPAEA*-----------------------
>13_1_20cm_full_scaffold_97141
-----------MGQKTHPI--GFRLGATRTWSSRWFAT--KGYADLLHEDVKIRRYIKDQLYHAGISKIDIERSAN--RA------RITISTARPGIIIGRKGSEVEKL-KNELQA-----------------R-IY---LNIEEVIHPELDAQLVAENVALQLQKRVAFRRAMKKAVTSALRLGADGIRIACAGRL-GGGEIARKEWYRDGR----VPL--HTIRADIDYGLA---TAHTTYGTI------GVKV-WVFKGE--VL-------------------------------
>13_1_40cm_3_scaffold_516384_1
-----------MGQKTHPI--GFRLGATRTWSSRWFAT--KAYANLLHEDVKIRRFIKDQLYHAGISKIDIERSAR---A------RITISTARPGIIIGRKGSEVEKL-KNELQT--------RT-GK----E-IY---LNIEEVIHPELDAQLVAENVALQLQKRVAFRRAMKKAVTSALRLGADGIRIACAGRL-GGGEIARREWYRDGR----VPL--HTIRADIDYGLA---TAHTTYGTI------GVKV-WVFKGE--VL-------------------------------
>13_1_40cm_3_scaffold_320620_4
-------------QKTHPI--GFRLGVTRTWSSRWFAT--KAYANLLHEDVKIRRFIKDQLYHAGIAKIDIERSAR---A------RITISTARPGIIIGRKGSEVEKL-KNELQT--------RT-GK----E-IY---LNIEEVIHPELDAQLVAENVALQLQKRVAFRRAMKKAVTSALRLGADGIRIACAGRL-GGGEIARREWYRDGR----VPL--HTLRADIDYGLA---TAHTTYGTI------GVKV-WVFKGP--K--------------------------------
>13_2_20cm_scaffold_21312_2
-----------MGQKTHPI--GFRLGVTRSWSSRWFAT--KAYANLLHEDVKIRRFIKDQLYHAGIAKIDIERSAN--RA------RITIATARPGIIIGRKGSEVEKL-KNELQA--------RT-GK----E-IY---LNIEEVIHPELDAQLVAENVALQLQKRVAFRRAMKKAVTSALRLGADGIRIACAGRL-GGGEIARREWYRDGR----VPL--HTLRADIDYGLA---TAHTTYGTI------GVKV-WVFKGE--VLRAAPAEA*-----------------------
>13_1_40cm_4_scaffold_125287_5
-----------MGQKTHPI--GFRLGVTRTWSSRWFAT--KAYANLLHEDVKIRRFIKDQLYHAGIAKIDIERSAR---A------RITISTARPGIIIGRKGSEVEKL-KNELQT--------RT-GK----E-IY---LNIEEVIHPELDAQLVAENVALQLQKRVAFRRAMKKAVTSALRLGADGIRIACAGRL-GGGEIARREWYRDGR----VPL--HTLRADIDYGLA---TAHTTYGTI------GVKV-WVFKGE--VL-------------------------------
>13_1_20cm_2_scaffold_76830_1
-----------MGQKTHPI--GFRLGVTRSWSSRWFAT--KAYANLLHEDVKIRRFIKDQLYHAGIAKIDIERSAR---A------RITISTARPGIIIGRKGSEVEKL-KNELQT--------RT-GK----E-IY---LNIEEVIHPELDAQLVAENVALQLQKRVAFRRAMKKAVTSALRLGADGIRIACAGRL-GGGEIARREWYRDGR----VPL--HTLRADIDYGLA---TAHTTYGTI------GVKV-WVFKGE--VL-------------------------------
>13_1_40cm_2_scaffold_450871_1
-----------MGQKTHPI--GFRLGVTRSWSSRWFAT--KAYANLLHEDVKIRRFIKDQLYHAGIAKIDIERSAR---A------RITISTARPGIIIGRKGSEVEKL-KNELQT--------RT-GK----E-IY---LNIEEVIHPELDAQLVAENVALQLQKRVAFRRAMKKAVTSALRLGADGIRIACAGRL-GGGEIARREWYRDGR----VPL--HTLRADIDYGLA---TAHTTYGTI------GVKV-WVFKGE--VL-------------------------------
>13_1_40cm_4_scaffold_49214_5
-----------MGQKTHPI--GFRLGSTRTWASRWFAT--KDYARLLHEDVKIRRYIKASLYHAGISRIDIERSAR---A------RITIHTARPGIIIGRKGAEVEKL-KNELQT--------RT-GK----E-IY---LNIEEVMHPELDAQLVAENVALQLQKRVAFRRAMKKAVTSALRLGADGIRIACAGRL-GGAEIARREWYRDGR----VPL--HTIRADIDYGLA---TSHTTYGTI------GVKV-WIFKGE--VL-------------------------------
>13_1_40cm_3_scaffold_182316_3
-----------MGQKTHPI--GFRLGSTRTWASRWFAT--KDYARLLHEDVKIRRYIKDSLYHAGISRIDIERSAR---A------RITIHTARPGIIIGRKGAEVEKL-KNELQT--------RT-GK----E-IY---LNIEEVMHPELDAQLVAENVALQLQKRVAFRRAMKKAVTSALRLGADGIRIACAGRL-GGAEIARREWYRDGR----VPL--HTIRADIDYGLA---TSHTTYGTI------GVKV-WIFKGE--VL-------------------------------
>CSP1-6_Rokubacteria
-----------MGQKTHPV--GFRLGATRTWSSRWFAT--KGYAALLHEDVKIRRYIKQSLYHAGISRIDIERSAN--RA------RITIHTARPGIIIGRKGSEVEKL-KNELQA-----------------K-TY---LNIEEVIHPELDAQLVAENVALQLQKRVAFRRAMKKAVTSALRLGADGIRIACAGRL-GGAEIARREWYRDGR----VPL--HTIRADIDYGLA---EAHTTFGAI------GVKV-WIFKGE--VL-------------------------------
>13_1_40cm_2_scaffold_101928_4
-----------MGQKTHPI--GFRLGSTRTWSSRWFAT--KGYAGLLHEDVKIRRFIKSSLYHAGISRIDIERSAN--RA------RITIYTARPGIIIGRKGAEVEKL-KNEIQG--------RT-AK----E-VY---LNIEEVVHPELDAQLVAENVALQLQKRVAFRRAMKKAVTSALRLGADGIRIACAGRL-GGGEIARREWYRDGR----VPL--HTIRADIDYGGA---TAHTTYGTI------GVKV-WVFKGE-----------------------------------
>13_2_20cm_2_scaffold_247974_2
-----------MGQKTHPI--GFRLGSTRTWSSRWFAT--KGYAALLHEDVKIRRFIKSSLYHAGISRIDIERSAN--RA------RISIFTARPGIIIGRKGAEVEKL-KNEIQM--------RT-AK----E-VY---LNIEEVIHPELDAQLVAENVALQLQKRVAFRRAMKKAVTSALRLGADGIRIACSGRL-GGAEIARREWYRDGR----VPL--HTIRADIDYGLA---EAHTTYGAI------GVKV-WIFKGE--VLPAQRQAAEA*---------------------
>13_1_20cm_4_scaffold_95781_7
-----------MGQKTHPI--GFRLGATRTWSSRWFAT--KGYAGLLHEDVKIRRFIKSSLYHAGISRIDIERSAN--RA------RITIFTARPGIIIGRKGAEVEKL-KNEIQT-----------------R-VY---LNIEEVVHPELDAQLVAENVALQLQKRVAFRRAMKKAVTSALRLGADGIRIACAGRL-GGGEIARREWYRDGR----VPL--HTLRADIDYGLA---TAHTTYGTI------GVKV-WIFKGE--VL-------------------------------
>13_1_20cm_2_scaffold_108538_3
-----------MGQKTHPI--GFRLGSTRTWSSRWFAT--KGYAGLLHEDVKIRRFIKSSLYHAGISRIDIERSAN--RA------RITIFTARPGIIIGRKGAEVEKL-KNEIQT-----------------R-VY---LNIEEVVHPELDAQLVAENVALQLQKRVAFRRAMKKAVTSALRLGADGIRIACAGRL-GGAEIARREWYRDGR----VPL--HTIRADIDYGLA---EAHTTYGAI------GVKV-WIFKGE--VL-------------------------------
>13_1_40cm_scaffold_36298_2
-----------MGQKTHPI--GFRLGATRTWSSRWFAT--KGYAGLLHEDVKIRRFIKSSLYHAGISRIDIERSAN--RA------RITIFTARPGIIIGRKGAEVEKL-KNEIQT-----------------R-VY---LNIEEVVHPELDAQLVAENVALQLQKRVAFRRAMKKAVTSALRLGADGIRIACAGRL-GGAEIARREWYRDGR----VPL--HTIRADIDYGLA---EAHTTYGAI------GVKV-WIFKGE--VL-------------------------------
>13_1_40cm_4_scaffold_33492_4
-----------MGQKTHPI--GFRLGATRTWSSRWFAT--KGYAGLLHEDVKIRRFIKSSLYHAGISRIDIERSAN--RA------RITIFTARPGIIIGRKGAEVEKL-KNEIQT-----------------R-VY---LNIEEVVHPELDAQLVAENVALQLQKRVAFRRAMKKAVTSALRLGADGIRIACAGRL-GGAEIARREWYRDGR----VPL--HTIRADIDYGLA---EAHTTYGAI------GVKV-WIFKGE--VL-------------------------------
>13_2_20cm_2_scaffold_30740_3
-----------MGQKTHPI--GFRLGATRTWSSRWFAT--KGYAGLLHEDVKIRRFIKSSLYHAGISRIDIERSAN--RA------RITIFTARPGIIIGRKGAEVEKL-KNEIQT--------RT-AK----E-VY---LNIEEVVHPELDAQLVAENVALQLQKRVAFRRAMKKAVTSALRLGADGIRIACAGRL-GGAEIARREWYRDGR----VPL--HTIRADIDYGLA---EAHTTYGAI------GVKV-WIFKGE--VLPAQRAIAEA*---------------------
>13_1_20cm_4_scaffold_246087_1
-------------QKTHPI--GFRLGATRTWSSRWFAT--KGYAGLLHEDVKIRRFIKSSLYHAGISRIDIERSAN--RA------RITIFTARPGIIIGRKGAEVEKL-KNEIQT--------RT-AK----E-VY---LNIEEVVHPELDAQLVAENVALQLQKRVAFRRAMKKAVTSALRLGADGIRIACAGRL-GGAEIARREWYRDGR----VPL--HTIRADIDYGLA---EAHTTYGAI------GVKV-WIFKGE--VL-------------------------------
>13_1_20cm_4_scaffold_3140_7
-----------MGQKTHPI--GFRLGATRTWSSRWFA-----YADLLHEDVKIRRYIKDQLYHAGISKIDIERSAN--RA------RITISTARPGIIIGRKGSEVEKL-KNELQA--------RT-GE-------Y---LNIEEVIHPELDAQLVAENVALQLQKRVAFRRAMKKAVTSALR-GADGIRIACAGRL-GGGEIARKEWYRDGR----VPL--HTIRADIDYGLA----GTAQRGATLAFGEYGLKA-WVTSRQ--IE-------------------------------
>13_1_40cm_3_scaffold_9165_15
-----------MGQKTHPI--GFRLGATRTWSSRWFAT--KGYADLLHEDVKIRRYIKDQLYHAGISKIDIERSAN--RA------RITISTARPGIIIGRKGSEVEKL-KNELQA--------RT-GK----E-VY---LNIEEVIHPELDAQLVAENVALQLQKRVAFRRAMKKAVTSALRLGADGIRIACAGRL-GGGEIARKEWYRDGR----VPL--HTIRADIDYGLCPEGKAQAQRGAT------GLKA-WVTSRG--IF-------------------------------
>13_1_40cm_2_scaffold_554905_2
-----------VGQKVHPY--GFRLGSLYGWQSNWFSE--RRYAEQLHEDLAIRKFIKKKLYHAGISRVVIERTGD--KV------VLNIHTARPGILIGKRGAEVETL-RTELAG--------FTANR----E-VF---INIKEIRKAELDAQLVAENVALQLERRVAFRRAMKKAVTSTMKFGAGGIRIQCSGRL-GGSEMGRREWYREGR----VPL--HTLRAEIDYGFA---EAKTTYGVI------GVKC-WVFKGD--VS-------------------------------
>13_1_40cm_4_scaffold_232726_2
-----------VGQKVHPY--GFRLGSLYGWQSNWFSE--RRYAEQLHEDLAIRKFIKKKLYHAGISRVVIERTGD--KV------VLNIHTARPGILIGKRGAEVETL-RTELAG--------FTANR----E-VF---INIKEIRKAELDAQLVAENVALQLERRVAFRRAMKKAVTSTMKFGAGGIRIQCSGRL-GGSEMGRREWYREGR----VPL--HTLRAEIDYGFA---EAKTTYGVI------GVKC-WVFKGD--VS-------------------------------
>Candidatus_Entotheonella_sp._TSY1
-----------MGQKVHPT--GFRLGTTTTWQSNWYAK--RNYADLLHEDLMIRRYIKERLYHAGISKVEIERAAS--RS------KINIYTARPGIIIGKRGAEVDKL-KNALQD--------LT-KK----Q-VS---INIREIRKAEIDAQLVAENVALQLERRVAFRRAMKKAMTSALRFGAKGVRIESSGRL-AGAEMARREWYREGG----VPL--HTIRADIDYGFA---EAKTTYGRI------GVKV-WIYKGD-----------------------------------
>Candidatus_Entotheonella_sp._TSY2
-----------MGQKVHPT--GFRLGTTTTWQSNWYAK--RNYADLLHEDLMIRRYIKDRLYHAGISKVEIERAAS--RS------KINIYTARPGIIIGKRGAEVDKL-KNALQD--------LT-KK----Q-VS---INIREIRKAEIDAQLVAENVALQLERRVAFRRAMKKAMTSALRFGAKGVRIESSGRL-AGAEMARREWYREGG----VPL--HTIRADIDYGFA---EAKTTYGRI------GVKV-WIYKGD-----------------------------------
>13_1_20cm_2_scaffold_153934_3
-----------VGQKVHPI--GFRLGINKTWQSNWYAK--RNYADLLHEDLMIRRHIKTRLYHAGISKVEIERAAN--RA------KINIYTARPGIIIGKRGAEVDKL-KNELQD--------LT-RK----Q-VA---INIKEIRKAEIDAQLVAENIALQLERRVAFRRAMKKSITSALRFGAKGIRIESSGRL-AGAEMARREWYREGG----VPL--HTLRADIDYGFA---EAKTTYGQV------GVKV-WIYKGE-----------------------------------
>13_1_40cm_3_scaffold_133771_3
-----------MGQKVHPI--GFRLGINKTWQSNWYAK--RNYADLLHEDLMIRRHIKTRLYHAGISKVEIERAAN--RA------KINIYTARPGIIIGKRGAEVDKL-KNELQE--------LT-QK----Q-IA---INIKEIRKAEIDGQLVAENIALQLERRVAFRRAMKKAITSALRFGAKGIRIESSGRL-AGAEMARREWYREGG----VPL--HTLRADIDYGFA---EAKTTYGQV------GVKV-WIYKGE-----------------------------------
>13_1_40cm_4_scaffold_20464_18
-----------MGQKVHPI--GFRLGINKTWQSNWYAK--RNYADLLHEDLMIRGHIKERLYHAGISKVEIERAAN--RA------KINIYTARPGIIIGKRGAEVDKL-KNELQD--------LT-QK----Q-VA---INIKEIRKAEIDAQLVAENVALQLERRVAFRRAMKKAMTSALRFGAKGIRIESSGRL-AGAEMARREWYREGG----VPL--HTLRADIDYGFA---EAKTTYGQV------GVKV-WIYKGE-----------------------------------
>13_1_20cm_2_scaffold_63166_2
-----------MGQKVHPI--GFRLGINKTWQSNWYAK--RNYADLLHEDLMIRGHIKERLYHAGISKVEIERAAN--RA------KINIYTARPGIIIGKRGAEVDKL-KNELQD--------LT-QK----Q-VA---INIKEIRKAEIDAQLVAENVALQLERRVAFRRAMKKAMTSALRFGAKGIRIESSGRL-AGAEMARREWYREGG----VPL--HTLRADIDYGFA---EAKTTYGQV------GVKV-WIYKGE-----------------------------------
>13_1_40cm_3_scaffold_12756_9
-----------MGQKVHPI--GFRLGINKTWQSNWYAK--RNYADLLHEDLMIRGHIKERLYHAGISKVEIERAAN--RA------KINIYTARPGIIIGKRGAEVDKL-KNELQD--------LT-QK----Q-VA---INIKEIRKAEIDAQLVAENVALQLERRVAFRRAMKKAMTSALRFGAKGIRIESSGRL-AGAEMARREWYREGG----VPL--HTLRADIDYGFA---EAKTTYGQV------GVKV-WIYKGE-----------------------------------
>13_1_40cm_2_scaffold_7527_4
-----------MGQKVHPK--GFRLGVIEGWESRWFAE--KDYSVLLHDDIRIRGFIKKRLHHAGIAKVEVERAAN--KA------KVNIYTARPGIVIGKKGAEIEKL-KAELAR--------LT-DR----E-VY---LNIHEVRRPDLDAQLVAENVALQLERRVAFRRAMKESVARAIRMGAQGVKVRCSGRL-AGAEIARTEWYREGR----VPL--HTLRADISYGTA---EAKTTYGVI------GVKV-WIFRGE--VL-------------------------------
>13_1_40cm_scaffold_17535_12
-----------MGQKVHPK--GFRLGVIEGWESRWFAE--KDYTVLLHDDIRIRGFIKKRLHHAGIAKVEVERAAN--KA------KVNIYTARPGIVIGKKGAEIEKL-KAELAR--------LT-DR----E-VY---LNIHEVRRPDLDAQLVAENVALQLERRVAFRRAMKESVARAIRMGAQGVKVRCSGRL-AGAEIARTEWYREGR----VPL--HTLRADISYGTA---EAKTTYGVI------GVKV-WIFRGE--VL-------------------------------
>13_1_20cm_2_scaffold_86964_3
-----------MGQKVHPK--IFRVGVIESWDSKWYSR--HDYARLLHEDFKVKKFLKSRLYHAGISRIEIERAAN--KA------KINIHTARPGIVIGKKGAEIEKL-KEELAR--------LA-SR----E-IY---LNIIEVRRPDLDAQLVSENVALQLERRVAFRRAMKESVSRAMRMGAQGVKIQCAGRL-GGSEIARTEWYREGR----VPL--HTLRADVNYGFG---EARTTYGVI------GVKV-WIFRGE--ILT------------------------------
>13_1_40cm_2_scaffold_18060_4
-----------MGQKVHPK--IFRVGVIESWDSKWYSR--HDYARLLHEDFKVKKFLKSRLYHAGISRIEIERAAN--KA------KINIHTARPGIVIGKKGAEIEKL-KEELAR--------LA-SR----E-IY---LNIIEVRRPDLDAQLVSENVALQLERRVAFRRAMKESVSRAMRMGAQGVKIQCAGRL-GGSEIARTEWYREGR----VPL--HTLRADVNYGFG---EARTTYGVI------GVKV-WIFRGE--ILT------------------------------
>13_1_20cm_3_scaffold_228036_2
-----------MGQKTHPK--LFRLGVIESWDSKWFAR--HDYPKLLHEDFRITKFLKSRLYHAGISRIEIERAAN--KA------KINIHTARPGIVIGKKGAEIEKL-KEEITK--------LT-HR----E-TY---INIHEVRRPDLDGQLAAENVALQLERRVAFRRAMKESVSRAMRMGAQGVRIQSAGRL-GGSEIARTEWYREGR----VPL--HTLRADISYGFA---EARTTYGVI------GVKV-WIFRGE--VL-------------------------------
>13_1_40cm_2_scaffold_18627_3
-----------MGQKTHPK--VFRLGVIETWDSKWFAR--HDYPKLLHEDFRVTKFLKSRLYHAGISRIEIERAAN--KA------KINIHTARPGIVIGKKGAEIEKL-KEEITK--------LT-NR----E-TY---INIHEVRRPDLDGQLASENVALQLERRVAFRRAMKESVSRAMRMGAQGVKIQCAGRL-GGSEIARTEWYREGR----VPL--HTLRADISYGFA---EARTTYGVI------GVKV-WIFRGE--VL-------------------------------
>13_1_40cm_4_scaffold_127119_2
-----------MGQKTHPK--VFRLGVIETWDSKWFAR--HDYPKLLHEDFRVTKFLKSRLYHAGISRIEIERAAN--KA------KINIHTARPGIVIGKKGAEIEKL-KEEITK--------LT-NR----E-TY---INIHEVRRPDLDGQLASENVALQLERRVAFRRAMKESVSRAMRMGAQGVKIQCAGRL-GGSEIARTEWYREGR----VPL--HTLRADISYGFA---EARTTYGVI------GVKV-WIFRGE--VL-------------------------------
>13_1_40cm_4_scaffold_1607_13
-----------MGQKTHPK--IFRLGVIESWDSKWFAR--HDYSKLLHEDFRVKKFLKSRLDHAGISKIEIERAAN--KA------KINIYTARPGIVIGKKGAEIEKL-KEEITK--------LT-HR----E-TY---INIHEVRRPDLDAQLVSENVALQLERRVAFRRAMKESVSRAMRMGAQGVRIQCAGRL-GGSEIARTEWYREGR----VPL--HTLRADINYGFA---EARTTYGMI------GVKV-WIFRGE--VL-------------------------------
>13_1_40cm_3_scaffold_9081_31
-----------MGQKTHPK--IFRLGVIESWDSKWFAR--HDYPKLLHEDFRVKKFLKSRLYHAGISKIEIERAAN--KA------KINIYTARPGIVIGKKGAEIEKL-KEEITK--------LT-HR----E-TY---INIHEVRRPDLDAQLVSENVALQLERRVAFRRAMKESVSRAMRMGAQGVRIQCAGRL-GGSEIARTEWYREGR----VPL--HTLRADINYGFA---EARTTYGMI------GVKV-WIFRGE--VL-------------------------------
>13_1_20cm_2_scaffold_9618_2
-----------MGQKTHPK--IFRLGVIESWDSKWFAR--HDYPKLLHEDFRVKKFLKSRLYHAGISKIEIERAAN--KA------KINIYTARPGIVIGKKGAEIEKL-KEEITK--------LT-HR----E-TY---INIHEVRRPDLDAQLVSENVALQLERRVAFRRAMKESVSRAMRMGAQGVRIQCAGRL-GGSEIARTEWYREGR----VPL--HTLRADINYGFA---EARTTYGMI------GVKV-WIFRGE--VL-------------------------------
>13_1_40cm_2_scaffold_14136_4
-----------MGQKTHPK--IFRLGVIESWDSKWFAR--HDYPKLLHEDFRVKKFLKSRLYHAGISKIEIERAAN--KA------KINIYTARPGIVIGKKGAEIEKL-KEEITK--------LT-HR----E-TY---INIHEVRRPDLDAQLVSENVALQLERRVAFRRAMKESVSRAMRMGAQGVRIQCAGRL-GGSEIARTEWYREGR----VPL--HTLRADINYGFA---EARTTYGMI------GVKV-WIFRGE--VL-------------------------------
>13_1_20cm_3_scaffold_75198_6
-----------MGQKTHPK--GFRLGVIETWDSRWFAK--RDYAALLHEDIRLRGFIKKRLYHAGISKVEIERAAN--KA------KINIYTARPGIVIGKKGAEIEKL-KQELTR--------MS-GK----E-PY---INIHEVRRPDLDAQLVSESVALQLERRVAFRRAMKESVARAMRMGAQGIRIQSGGRL-GGSEIARREWYREGR----VPL--HTLRADISYGTA---EAKTTYGII------GVKV-WIFRGE--VL-------------------------------
>13_2_20cm_2_scaffold_166768_2
-----------VGQKVHPK--GFRLGVIENWDSRWFAR--REYADLLHEDTKIRNFLKKRLYHAGVSKIEIERAAN--KA------KINIHTARPGIVIGKKGAEIEKL-KQELSK--------LT-RK----E-SF---LNIHEVRRPDLDAQLVGENVALQLERRVAFRRAMKEAVARAMRMGAQGIRIQSAGRL-GGSEIARTEWYREGR----VPL--HTLRADVNYGVA---EAKTTYGVI------GIKV-WIFRGE--VLTRQEEEQRAALGV*-----------------
>13_1_20cm_full_scaffold_161435
-----------MGQKVHPK--GFRLGVIENWDSRWFAR--REYADLLHEDTKIRNFLKKRLYHAGVSKIEIERAAN--KA------KINIHTARPGIVIGKKGAEIEKL-KQELSK--------LT-RK----E-SF---LNIHEVRRPDLDAQLVGENVALQLERRVAFRRAMKEAVARAMRMGAQGIRIQSAGRL-GGSEIARTEWYREGR----VPL--HTLRADVNYGTA---EAKTTYGVI------GIKV-WIFRGE--VL-------------------------------
>13_1_40cm_3_scaffold_19189_7
-----------VGQKVHPK--GFRLGVIENWDSRWFAR--REYAELLHEDIKVRNFLKKRLYHAGVSKIEIERAAN--KA------KMNIHTARPGIVIGKKGAEIEKL-KQELAK--------LT-RK----E-IF---INIHEVRRPDLDAQLVGENVALQLERRVAFRRAMKEAVARAMRMGAQGIRIQSAGRL-GGSEIARTEWYREGR----VPL--HTLRADVNYGLA---EARTTYGVI------GVKV-WIFRGE--VL-------------------------------
>13_1_20cm_2_scaffold_53930_7
-----------VGQKVHPK--GFRLGVIETWDSRWFAR--REYAELLHEDIKVRNFLKKRLYHAGVSKIEIERAAN--KA------KMNIHTARPGIVIGKKGAEIEKL-KQELSK--------LT-SK----E-TF---INIHEVRRPDLDAQLVAENVALQLERRVAFRRAMKEAVARAMRMGAQGIRIQSAGRL-GGSEIARTEWYREGR----VPL--HTLRADVNYGLA---EAKTTYGVI------GVKC-WIFRGE--VL-------------------------------
>13_1_40cm_4_scaffold_77420_4
-----------VGQKVHPK--GFRLGVIETWDSRWFAR--REYAELLHEDIKVRNFLKKRLYHAGVSKIEIERAAN--KA------KMNIHTARPGIVIGKKGAEIEKL-KQELSK--------LT-SK----E-TF---INIHEVRRPDLDAQLVAENVALQLERRVAFRRAMKEAVARAMRMGAQGIRIQSAGRL-GGSEIARTEWYREGR----VPL--HTLRADVNYGLA---EAKTTYGVI------GVKC-WIFRGE--VL-------------------------------
>13_2_20cm_2_scaffold_16371_18
-----------VGQKVHPK--GFRLGVIENWDSRWFAR--REYAELLHEDIKIRNFLKKRLYHAGVSKIEIERAAN--KA------KINIHTARPGIVIGKKGAEIEKL-KQELSK--------LT-SK----E-TF---INIHEVRRPDLDALLVGENVALQLERRVAFRRAMKEAVARAMRMGAQGIRIQSAGRL-GGSEIARTEWYREGR----VPL--HTLRADVNYGLA---EAKTTYGVI------GVKC-WIFRGE--VLTKQEEEQRAALGV*-----------------
>13_1_40cm_4_scaffold_70011_4
-----------VGQKVHPK--GFRLGVIENWDSRWFAR--REYAELLHEDIKIRNFLKKRLYHAGVSKIEIERAAN--KA------KINIHTARPGIVIGKKGAEIEKL-KQELSK--------LT-SK----E-TF---INIHEVRRPDLDALLVGENVALQLERRVAFRRAMKEAVARAMRMGAQGIRIQSAGRL-GGSEIARTEWYREGR----VPL--HTLRADVNYGLA---EAKTTYGVI------GVKC-WIFRGE--VL-------------------------------
>13_1_40cm_3_scaffold_6805_9
-----------VGQKVHPK--GFRLGVIENWDSRWFAR--REYAELLHEDIKIRNFLKKRLYHAGVSKIEIERAAN--KA------KINIHTARPGIVIGKKGAEIEKL-KQELSK--------LT-SK----E-TF---INIHEVRRPDLDALLVGENVALQLERRVAFRRAMKEAVARAMRMGAQGIRIQSAGRL-GGSEIARTEWYREGR----VPL--HTLRADVNYGLA---EAKTTYGVI------GVKC-WIFRGE--VL-------------------------------
>13_1_40cm_2_scaffold_96537_6
-----------VGQKVHPK--GFRLGVIENWDSRWFAR--REYAELLHEDIKIRNFLKKRLYHAGVSKIEIERAAN--KA------KINIHTARPGIVIGKKGAEIEKL-KQELSK--------LT-SK----E-TF---INIHEVRRPDLDALLVGENVALQLERRVAFRRAMKEAVARAMRMGGQGIRIQSAGRL-GGSEIARTEWYREGR----VPL--HTLRADVNYGLA---EAKTTYGVI------GVKC-WIFRGE--VL-------------------------------
>Vulcanisaeta_distributa_DSM_14429
-----------ATAQQRRL---------------------PMYKRIIDKKWMIKEYLNIALTRNRYVDSIIQRTTL--GT------RIVIIAEKKNRIIGRKGQQVKALADSKFNL-----------------DNVV---IDVIQEPHPEYNARLVALRIADAMAKGIRFRRAAIIALRQLQEANVQGAEVIISGKL--TTERSRFEKYTTGI----VIK--AGQLEKVQEAVI---PVLLKPGIF------SVRV-RVLPDA--KL-------------------------------
>ARCH_Pyrobaculum_islandicum_DSM_4184
--------MSQAQRRIPVY---------------------KKILQDKIKEWMIKEFLNYRLAKQGYVDSDVLKTPL--GT------RIIVYAERPNRIIGRKGVIVKEL-TELLSK--------KL-------E-VI---IDVTPIQNPELNPKIIANRIAWAMTKGVKFRRAGMIAIRQIMD-GAKGAEVTISGKL--TSERSRFEKYIYGT----IYKNGFDSRTKVQRFVG---QVLLKPGLY------GIEV-RITPP---IR-------------------------------
>ARCH_Thermoproteus_neutrophilus_V24Sta
---------MSAVQRRLPV-----------------------YKKILEKKWMIKEFLEYKLSKYGYIDSEILKTPL--GT------RIVIYAERPSRIIGKKGVIVKEI-SNILVN--------KL-------G-VENPQIDVSKIEAPEMFPKVIAYRIANAMAKGVRFRRVMFVAVRQLMEAGAKGFEIVVSGKL--STERARFEY---GK----LYKIGYDAKNRVRRAVV------------------GIRI-LQYSD------------------------------------
>ARCH_Pyrobaculum_calidifontis_JCM_11548
---------MSAVQRRLPV-----------------------YKKILEKKWMIKEFLEYRLSKYGYIDSEILKTPL--GT------RIVIYAERPSRIIGKKGAIVKEI-SNILMN--------KL-------G-VENPQIDVSKIEAPEMFPKVVAYRIANAMAKGVRFRRVMFVAVRQLMEAGAKGFEIVVSGKL--STERARFEY---GK----L----YKIGYDA--------KNRVRRAVV------GIRI-LQYSD------------------------------------
>ARCH_Pyrobaculum_aerophilum_IM2
---------MSTAQRRLPV--------------------YKKILEENKKKWMIKEFLEYRLAKYGYIDSEILKTPL--GT------RIVIYAERPSRIIGRKGAIVKEV-SSILAN--------KL-------G-VV---IDVSKIEAPELFPKVVAYRIANAMARGVRFRRVMFVAVRQLME-GAKGFEIVVSGKL--STERAKFEKITYGK----LYKIGYDAKNRVRRAVV---HVLLKPGIY------GIEV-RITPAT--LR-------------------------------
>ARCH_Pyrobaculum_arsenaticum_DSM_13514
---------------------------------------------------MIKEFLEYRLSKYGYIDSEILKTPL--GT------RIVIYAERPSRIIGRKGAIVKEI-SNILTT--------KL-------G-VV---IDISKIEAPEMFPKVVAYRIANAMAKGVRFRRVMFVAIRQLME-GAKGFEIVVSGKL--STERARFEKQTYGK----LYKIGYDAKNRVRRAVV---HVLLKPGIY------GIEV-RIAPAT--LQ-------------------------------
>ARCH_Ignicoccus_hospitalis_KIN4/I
---------MSVQQRRLPV--------------------YKKILEENKKKWMIKEFLEYRLSKYGYIDSEILKTPL--GT------RIVIYAERPSRIIGRKGAIVKEV-SNILAT--------KL-G-------VV---IDVSKIEAPEMFPKVVAYRIANAMAKGVRFRRVMFAAIRQ-LTEGAKGFEIVVSGKL--STERARFEKQTFGK----LYKIGYDAKNRVRRAVV---HVLLKPGIY------GIEV-RIAPAS--LQ-------------------------------
>ARCH_Cenarchaeum_symbiosum_A
----------------------------------MVIE--RRFIDDAIIKLNISKFLGTELSKAGFSRVEIQKTPI---I-----TRITVYVLNPGRVIGRGGKAIDDL-TETIKS--------RF-------N-VNNPRISVVEVQNKMIEPLLVAKDIAFKLERGINPRKIIQFTLKSIMENGALGAEIIISGKLAAKGARAKSIRKSVGY----IPKAGDVINL-VNKGVA---TAYPKYGAI------GVVV-RIVPPG--TV-------------------------------
>ARCH_Thermofilum_pendens_Hrk_5
----------------------------------MSVV--KRIIQDSIEKVKVDELLADEYEQAGYGGITLTKTPL--GA------QINLFAMRPGRVIGKRGRAIKEA-SARLEN--------EL-------G-LANPQITVVEVEFPELDPRIMAARIANALERGVHYRRAIFWSLNRTIEAGALGCEIVIKGPL--RSNRARYEKVSEGY----VPKSGDPALTWVKKAVI---HVKQKKGVF------GINV-SIVPPD--AK-------------------------------
>ARCH_Methanopyrus_kandleri_AV19
--------------------------------EQIVQE--KQFVQQGIRRVNLDDFLAKELEGSGYAGSTIERTPT--ST------KIVITAEKPGLIIGRGGSRIREL-TSDVED--------EF-------G-FEDPQIEVNEIEEPDSNAQVVANNMAEWLEKGGSAKRVGYTYLRRVRETGVIGAQIEVSGKL--SGNRGRTEKFSFGY----VKRCGDTADEQVDRGYR---LARTKPGAI------GVKV-RIMDSM--FM-------------------------------
>Methanoplanus_petrolearius_DSM_11571
--------MVMYGENVPVH---------------------KKFVQYGMLKTELDEYLEEELGRAGYGGMRLQRVPN--AT------KIIAYVERPAIAIGRRGRNIRRV-EEEVQE--------RF-------PLLGRVSIEVKELPSPELNPRVVARRLASALERGIHFRRAAYGALRRIMNAGAKGAMIILSGKL--IGARARTEKFMEGA----VKYCGEPGDEYMIEGYV---QAVTKPGAI------GVTV-RIMPPD--VE-------------------------------
>ARCH_Thermoplasma_acidophilum_DSM_1728
-----------------------------------MKE--KRFVNDNIKRLLVSEYLRKENDNAGFGGMEMKRTPY--GT------NITLYVNRPGLVIGRHGTKIKEM-TETLEK--------RF-------A-IESPQIEVKEVNTPDLNPQIASKKIALSLEKGWNYRKAGNTSLRKMIDLNAPGVLIRIGGKI--SGERARAQKFMFGK----IKYSGEPARSGVEYGFS---EAKLKTGII------GVSV-RILKSN--YR-------------------------------
>ARCH_Thermoplasma_volcanium_GSS1
-----------------------------------MKE--RKFINEAVKRLLVCEYVVKETENAGFGNMVMKRTPF--GT------NITLYVNRPGLVIGRRGSKVQQM-TDTLEK--------KY-------G-IETPQIEVKDVKDPDLNPSVIAKKIALSLEKGWSYRKAGNTSLNRTIQAGAKGVLIKISGKI--SGERARYQKFIYGN----VKYSGEPGSKGMITGFS---TAKLKVGIL------GVTV-KILNPE--YK-------------------------------
>D_plasma
-----------------------------------MKE--RKFVNEAVKRLLVYEYLVKETENAGFGKMSMKRTPF--GT------NITLYVNRPGLVIGRRGSKVQQM-TETLEK--------KY-------A-IETPQIEVKDVKDPDLNPSVIAKKIALSLEKGWSYRKAGNTSLKRTIDAGARGVLIKISGKI--SGERARYQKFIYGN----VKYSGEPGSKGMLVGFS---TAKLKVGIL------GVTV-KILNPE--YK-------------------------------
>A_plasma
-----------------------------------MKE--RKFINESVKKLLVTEYIRRETESAGFGGMDMKRTPF--GT------NITLYVNKPGLVIGRRGGKIQDI-TYTLEK--------KY-------G-VETPQIEVKEVQDADLNPQIVAKKIAISLEKGWSYRKAGNTTLRRTVDSHAKGVLIKIAGKI--SGERARSQKFISGS----VKYSGEPGREGMGYGFS---AAKLKLGII------GVSV-KILNSS--YK-------------------------------
>G_plasma
-----------------------------------MKE--RKFIQTTVNKLLVTEFIRRETESAGFGGMEMKRTPF--GT------NITLYVNKPGLVIGRRGSKVQEI-TETLEK--------KY--K------VESPQIEVKEIDNPDLNPQVVSKKIALSLEKGWSYRKAGNTSLRRVMDSGARGVMIRIGGKI--SGERARSQKFTFGS----IKYSGEPARAGMDVGFS---AAKMKLGII------GISV-KMLRKD--YR-------------------------------
>E_plasma
-----------------------------------MKE--RKFINESIKRLLVSEYVRKETDSAGFGGIEMKRNLL--DT------SIQLVVNKPGLVIGRRGSKVQEI-EETLKR------------------------IEVKEVKNPDLNPQIVSKKIAMSLEKGWAYRKAGNTALRRIIESNARGVMIKIGGKI--SGERARSQFYSG-----------EPARSGIEYGFS---TAKLKLGII------GVSV-WDYKL------------------------------------
>Aciduliprofundum_boonei_T469
-----------------------------------MKE--RKFVSDAVKRLLVNEYIRKETDAAGFGGIEMKRTPL--GT------NITLIVNKPGLVIGRHGSKVQQI-TETLEK--------KY-G-------IESPQIEVKEVQDPDLNPQVVSKKIALSLEKGWAYRKAGNTTLRRIIDADARGVLIRIGGKI--SGERARAQKFFYGS----IKYSGEPARSGIQHGFS---TAKMKQGII------GVSV-KILNKN--YK-------------------------------
>ARCH_Picrophilus_torridus_DSM_9790
-----------------------------------MKE--LKFLKENIRRQLIKEYLVQEIGDAGFGGVDIQRTPQ--NT------IVMLRVERPGLVIGRRGSKIKNM-ELTLEK--------RF-------N-LTSPLIRVEGTEEPGLNAQIMAQKLARSIEKGWHFRRAGHSTLKRIMDSGARGGQIRIGGKL--TGERARSVKYTSGK----VIS--SGYPESIEKGFA---VAMTKPGII------GISV-KILRKN--VK-------------------------------
>ARCH_Halobacterium_sp_NRC1
----------------------------------MADE--LEFIEQGLQRSQIDEFFAEELARAGYGGMELAPTPM--GM------QIVLKAEKPGMVIGKGGKNIRKI-TTQLEE--------RF-------D-LEDPQIDVQEVEEPDLNAQIVADRLANALERGWYFRKAGHTTIDRIMESGALGAEIVLSGKV--TGNRGRVEKFNRGY----IKHNGEPAEEIVDHGKG---VAVMKLGTI------GVNV-KIIPPN--AE-------------------------------
>Halalkalicoccus_jeotgali_B3
----------------------------------MADE--LEFIEQGLQRSQIDEFFAEELARAGYGGMELAPTPM--GM------QIVLKAEKPGMVIGKGGKNIRKI-TTQLEE--------RF-------D-LEDPQIDVQEVEEPDLNAQIVADRLANALERGWYFRKAGHTTIDRIMESGALGAEIVLSGKV--TGNRGRVEKFNRGY----IKHNGEPAEEIVDHGKG---VAVMKLGTI------GVNV-KIIPPN--AE-------------------------------
>ARCH_Halorubrum_lacusprofundi_ATCC_49239
----------------------------------MADE--QKFIEDGLQRSQIDEFFADELGRAGYGGMDIAKTPM--GT------QIVLKAEKPGMVIGKGGKNIRKV-SSELEE--------RF-------G-MDDPQIDVQEVDEPDLNAQIVADRLANALERGWYFRKAGHTTIDRMMEAGALGAEIVLSGKV--TGARSRVEKFNRGY----IKHNGEPAQTVVDEGQG---VAVMKLGTI------GVNV-KVIGPD--AV-------------------------------
>Haloterrigena_turkmenica_DSM_5511
----------------------------------MADE--HQFIENGMQRSQIDEFFATELERAGYGGMEVAKTPM--GT------QIVLKAEKPGMVIGKGGKNIRKV-TRQLEE--------RF-------D-LEDPQIDVQEVDEPDLNAQIVADRLANALERGWYFRKAGHTTIDRIMDAGALGAEIVLSGKV--TGARSRVEKFNRGY----VKHNGEPAEDIVDKGLG---TAVMKLGTI------GVNV-KIIPPG--AQ-------------------------------
>Haladaptatus_paucihalophilus_DX253
----------------------------------MADE--HQFIEDGLRRSQINEFFADELGRAGYGGMDVAKTPM--GT------QIVLKAEKPGMVIGKGGKNIRKI-TTELED--------RF-------D-MDDPQIDVQEVDEPDLNAQIVADRLANALERGWYFRKAGHTTIDRIMDAGALGAEIVLSGKV--TGARSRVEKFNRGY----IKHNGEPAQEVVDHGQG---VAVMKLGTI------GVNV-KIIPPG--AQ-------------------------------
>Natrialba_magadii_ATCC_43099
----------------------------------MADE--HQFIENGLQRSQIDEFFQEELGRAGYGGMDVAKTPM--GT------QIVLKAEKPGMVIGKGGENIRKV-TTALEE--------KF-------N-LEDPQIDVQEVDEPDLNARIVADRLANALERGWYFRKAGHTTIDRIMEAGALGAEIVLSGKV--TGARSRVEKFNRGY----IKHNGEPAEEVVDHGQG---VAVMKLGTI------GVDV-KIIPPG--AE-------------------------------
>halophilic_archaeon_sp._DL31
----------------------------------MADE--HQFIENGLQRSQIDEFFQEELGRAGYGGMDVAKTPM--GT------QIVLKAEKPGMVIGKGGENIRKV-TTALEE--------KF-------N-LEDPQIDVQEVDEPDLNARIVADRLANALERGWYFRKAGHTTIDRIMEAGALGAEIVLSGKV--TGARSRVEKFNRGY----IKHNGEPAEEIVDEGQG---TAVMKLGTI------GVTV-KIIPPN--AE-------------------------------
>Halogeometricum_borinquense_DSM_11551
----------------------------------MADE--HQFIEDGLQRSQIDEFFAEELGRAGYGGMDVAKTPM--GT------QIVLKAEKPGMVIGKGGKNIRKI-TRELGE--------RF-------N-LDDPQIDVQEVDEPDLNARIVADRLANALERGWYFRKAGHTTIDRIMDSGALGAEIVLSGKV--TGARSRVEKFNRGY----IKHNGEPAQTIVDHGQG---VAVMKLGTI------GVDV-KIIPPG--AD-------------------------------
>Haloferax_volcanii_DS2
----------------------------------MADE--HQFIENGLQRSQIDEFFADELGRAGYGGMDVAKTPM--GT------QIVLKAEKPGMVIGKGGKNIRKV-TRELED--------RF-------N-LDDPQIDVQEVDEPDLNARIVADRLANALERGWYFRKAGHTTIDRIIESGALGAEIVLSGKV--TGARSRVEKFNRGY----IKHNGEPAQEIVDEGQG---VAVMKLGTI------GVTV-KIIPPG--AE-------------------------------
>ARCH_Haloquadratum_walsbyi_DSM_16790
----------------------------------MADE--HQFIENGLQRSQIDEFFAEELGRAGYGGMDVAKTPM--GT------QIVLKAEKPGMVIGKGGKNIRKV-TKALET--------RF-------N-LEDPQIDVQEVDEPDLNARIVADRLANALERGWYFRKAGHTTIDRIMDAGALGAEIVLSGKV--TGARSRVEKFNRGY----IKHNGEPAQEIVDEGQG---VAVMKLGTI------GVTV-KIIPPG--AK-------------------------------
>Ferroglobus_placidus_DSM_10642
----------------------------------MADE--HQFIENGLQRSQIDEFFAEELGRAGYGGMDVAKTPM--GT------QIVLKAEKPGMVIGKGGKNIRKV-TRELEE--------RF-------N-LDDPQIDVQEVDEPDLNARIVADRLANALERGWYFRKAGHTTIDRIMDAGALGAEIVLSGKV--TGARSRVEKFNRGY----IKHNGEPAQEIVDEGQG---VAVMKLGTI------GVTV-KIIPPG--AR-------------------------------
>ARCH_Haloarcula_marismortui_ATCC_43049
----------------------------------MADE--HQFIHDGLQRTQIDEFFSEELSRAGYGGMEVAKTPM--GT------QIVLKAEKPGMVIGKGGKNIRKI-TTTLEE--------EF-------G-LEDPQVDVQEVDEPDLNAQIVADRLANALERGWYFRKAGHTTIDRIMESGALGAEIILSGKV--TGARSRVEKFNRGY----IKHNGEPAESIVDSGVG---TAVMKLGTI------GVQV-KIIPPE--AE-------------------------------
>Halomicrobium_mukohataei_DSM_12286
----------------------------------MADE--QQFIEDGLQRTQIDEFFAEELGRAGYGGMDVAKTPM--GT------QIVLKAEKPGMVIGKGGKNIRKI-TTELED--------RF-------N-LDDPQVDVQEVDEPDLNARIVADRLANALERGWYFRKAGHTTIDRIMESGALGAEIVLSGKV--TGARSRVEKFNRGY----VKHNGEPAEEIVDSGVG---VAVMKLGTI------GVRV-KIIPPN--AE-------------------------------
>ARCH_Halobacterium_salinarum_R1
----------------------------------MADE--QQFIEDGLQRTQIDEFFADELGRAGYGGMDVAKTPM--GT------QIVLKAEKPGMVIGKGGKNIRKI-TTTLEE--------EF-------G-LEDPQVDVQEVDEPDLNARIVADRLGNALERGWYFRKAGHTTIDRIMEAGAKGAEIVLSGKV--TGARSRVEKFNRGY----IKHNGEPAENIVDSGVG---VAVMKLGTI------GVRV-KIIPPE--AE-------------------------------
>ARCH_Methanospirillum_hungatei_JF1
----------------------------------MAVE--RRFVEDGVRAARVEKYLRKELKRAGYGGTEIVRTPL--GT------QITIYAEKPGIVIGKGGKVVREI-TSNLQN-------------------I----IEVQQVENPAFNAQIMAERLANSLERGWYFRKAGTSIIRRIMESGALGCEVVISGKL--TGARSRVQFYIKG----------EPSETIVEHGFA---IAIKKLGVI------GCQVKIVPPGA--QL-------------------------------
>ARCH_Methanocorpusculum_labreanum_Z
----------------------------------MAVE--RKFVADGVRKVRVERHLGHELKRAGYGGMDLIRTPL--GT------QVTIFAEKPGIVIGKGGKVVRTL-TQDLAT-------------------V----IEVQQVDNPNLNAQIMAERLASALERGWYFRKAGSSTLRRIMDSGALGCEVVISGKL--TGARGRVQFYIKG----------DPVNTLVDKGYA---VAIKKLGVI------GVQVRLIPPGA--QL-------------------------------
>ARCH_Candidatus_Methanosphaerula_palustris_E19c
----------------------------------MAVE--RKFIAEGARKARVEKYLTKELKRAGFGGMDIARTPL--GT------QVTIFAEKPGIVIGKGGKLVHQL-TQDLAQ--------NY-GV-----------IEVQQVQNPSFNAQIMAERLANALERGWYFRKAGSSIMRRVMDSGALGCEVVIAGKL--TGARARTEGYIKG----------EPSNTIVEKGYA---IAIKKLGVI------GVQV-KIVPDA--KM-------------------------------
>ARCH_Methanocella_sp_RCI
----------------------------------MAVE--RKFVAEGVRKVRVERFLLRDLKRAGYGGMDIARTPL--GT------QVTIYAEKPGIVIGKGGKVVRQL-TQDLAT--------TY-GI-----------IEVQQVQNPNYNAQIMAERLANALERGWYFRKAGSNVVRRVMESGALGCEVVLSGKL--TGARARTEGYIKG----------EPSITIVEKGYA---IAIKKLGTI------GVQV-KIIPDA--KL-------------------------------
>ARCH_Candidatus_Methanoregula_boonei_6A8
----------------------------------MAIE--KKFITDGVRNVRVEKFLTKELKRAGYGGMDIARTPL--GT------QVTIFAEKPGIVIGKGGKQVRQL-TQDLAT--------DY---------PQ---VEVQQVQNPNFNAQIMAERLANALERGWYFRKAGSSTIRRIMESGALGCEVIVAGKL--TGSRSRTEGYIKG----------EPSETIVEKGYA---LAIKKLGTI------GVQV-KIVPPD--VL-------------------------------
>ARCH_Methanoculleus_marisnigri_JR1
----------------------------------MTIE--KKFVADGVRKVRVEQYLNKELKRAGYGGMDIVRTPV--GT------QVTIFAEKPGIVIGKGGKLVRQL-TTDLST-------------------VI---VEVQQVANPNLNAQIMAERLANALERGWYFRKAGTSVIRRVMDSGALGCEVIIAGKL--TGARARVEGYIKG----------EPSESIVEKGYA---TAIKKLGII------GVQV-KIVPGA--KL-------------------------------
>ARCH_Methanosaeta_thermophila_PT
----------------------------------MAIE--KKFVQEGFKKAMVDEYFLEKLERAGYGGMEINRTPM--GT------QITLKAEKPGMIIGKAGKSIRRY-TKEMDM--------RF-------K-MDNPQIDVQEVKKPELNAQMMATRLANALERGWYFRKAGQSTLQRIMDSGAMGCEVIIAGKL--TGARKRREKFIAGY----IKHCGKPVEELVDVGYA---RAKKKLGII------GVKV-RIMPPE--AV-------------------------------
>ARCH_Methanococcoides_burtonii_DSM_6242
----------------------------------MAVE--KKFVQEGFTKALVDEYLAKELDRAGYGGMVMNRTPM--GT------QITVYAEKPGMVIGKGGKLIRKL-TRDLER--------RF-------R-LDNPQIDVQDVGKSDLNARVVANRLASSLEHGWYFRKAGQSMLRRVMDSGALGCEIVISGKL--TGPRSRVEYIKHSG---------KPAEEIVDTGYA-----VKKLGAI------GCQV-RIVPPG-AVL-------------------------------
>ARCH_Methanosarcina_acetivorans_C2A
----------------------------------MAVE--KKFVQDGYVKASMDEYFAKQLSRAGYGGMDINRTPM--GT------QITVYAEKPGMVIGKAGKVIRKL-TRDVDR--------LY-------D-LDNPQIDAQEVKRPELNAQMMASRLASSIERGWYFRKAGHNTMRAVMNAGALGCEIVISGKL--TGSRSRVEKMVNGY----IKHAGKPVDDIVDDGFA---TAVKKLGTL------GCKV-RIIHPD--AV-------------------------------
>ARCH_Methanosarcina_mazei_Go1
----------------------------------MAIE--RKFVNDGFVKASMDEYFAEQLNRAGYGGMELNRTPM--GT------QIVIYSEKPGMVIGKAGKVIRKL-TRDVAA--------RY-------N-LENPQIDAQEVKKPELNAQMMASRLAASIERGWYFRKAGHNTLRAVMNAGALGCEVVISGKL--TGARSRVEKFVDGY----IKHSGNPVDEVVDEGFA---VAIKKLGTL------GCKV-RIIQPG--VV-------------------------------
>ARCH_Natronomonas_pharaonis_DSM_2160
----------------------------------MAIE--KKFVNDGYVKASMDEYFAEQLNRAGYGGMELNRTPM--GT------QIIIYSEKPGMVIGKAGKVIRKL-TRDVAT--------KL--------------IDAQEVKKPELNAQMMASRLAASIERGWYFRKAGHNTIRAVMNAGALGCEVVISGKL--TGARSRVEYIKHSG---------HPVEEVVDEGFA-----IKKLGTL------GCKVRIIQPGV--VL-------------------------------
>ARCH_Methanosarcina_barkeri_fusaro
----------------------------------MAIE--KKFVNDGYVKASMDEYFAEQLSRAGYGGMELNRTPM--GT------QIVIYSEKPGMVIGKAGKVIRKL-TRDVAN--------KY-------S-LENPQIDAQEVKRPELNAQMMASRLAASIERGWYFRKAGHNTLRAVMNAGALGCEVVISGKL--TGARSRVEKFVDGY----IKHSGNPVEEVVDEGFA---VAVKKLGTL------GCKV-RIIQPG--VV-------------------------------
>ARCH_Methanococcus_aeolicus_Nankai3
-----------------------------------MIE--RTFVKENVKRLLIDEYFKKELSKAGYSHCDIRKTPI--GT------KIIIYAEKPGFVIGRRGSRIREL-TETLAK--------EF-------G-VEKPQIDVKPVENPDLDAQVVAQKVAQSLERGLHFRRVGHTAVRRVMNAGAKGVIVIISGKL--TGERARTEKFMAGY----MKHCGEPAEELVDKGRA---IAKTKPGVI------GVTV-KIMRPD--VL-------------------------------
>ARCH_Methanococcus_vannielii_SB
-----------------------------------MIE--RTFIKENVMETLVDEYLKNKLPRAGYSHMDVKKTPI--GT------RITVFAEKPGFVIGRKGKMVKEL-TETIAT--------KY-------G-VNKPQIEVKQIESPDLDAGVVAQKIASSLERGMHFRRVAHSAIRRVMAQGAKGVVVIVSGKL--TGERSRTEKYMEGY----MKHCGEPSEELVDQCHK---IAKLKLGVV------GVTV-KIMPPE--IT-------------------------------
>ARCH_Methanococcus_maripaludis_S2
-----------------------------------MIE--RTFIAENVSETLIDEYFKGKLVRAGYSHLELKKTPI--GT------RITVFAEKPGFVIGRKGKMVKEL-TDTLTE--------VY-------K-VENPQIEVKPLETPDLDPAIVGHKIAASLEKGMHFRKTAHSAVRRVMAAGAKGVAIIISGKL--SGERSRTEKFMDGY----MKHCGEPAEELVIKSHQ---LAKLKLGIV------GVTV-KIMRPD--VS-------------------------------
>ARCH_Methanococcus_maripaludis_C5
---------------------SLKNSTNGEE---------RTFVGENVSETLIDEYFKTKLVRAGYSHIDFKKTPI--GT------RITVFAEKPGFVIGRKGKMVKEL-TETEYS-------------------VKNPQIEVKQVENPDLDPAVVGHKIASSLERGMHFRKTAHSAIRRVMGSGAKGVAIIVSGKL--SGERSRTEKFMDGC--------GEPAEALVKSHQL----AKLKLGIV------GVTV-KIMRPD--VSL------------------------------
>ARCH_Methanococcus_maripaludis_C6
-----------------------------------MIE--RTFVGENVSETLIDEYFKTKLVRAGYSHIDLKKTPI--GT------RITVFAEKPGFVIGRKGKMVKEL-TETLAK--------EY-------A-VKNPQIEVKQVENPDLDPAIVGHKIASSLERGMHFRRTAHSAIRRVMGSGAKGVSIIVSGKL--SGERSRTEKFMDGY----MKHCGEPAEALVNKSHQ---LAKLKLGVV------GVTV-KIMKPD--VT-------------------------------
>ARCH_Methanococcus_maripaludis_C7
-----------------------------------MIE--RTFVGENVSETLIDEYFKTKLVRAGYSHIDLKKTPI--GT------RITVFAEKPGFVIGRKGKMVKEL-TETLST--------EY-------A-VNNPQIEVKQVESPDLDPAIVGHKIASSLERGMHFRKTAHSAIRRVMGSGAKGVAIIVSGKL--SGERSRTEKFMDGY----MKHCGEPAEALVNKSHQ---LAKLKLGVV------GVTV-KIMKPD--VS-------------------------------
>Methanothermus_fervidus_DSM_2088
-----------------------------------MIE--RTFVGENVSETLIDEYFKTKLVRAGYSHIDLKKTPI--GT------RITVFAEKPGFVIGRKGKMVKEL-TETLST--------EY-------A-VNNPQIEVKQVESPDLDPAIVGHKIASSLERGMHFRKTAHSAIRRVMGSGAKGVSIIVSGKL--SGERSRTEKFMDGY----MKHCGEPAEALVNKSHQ---LAKLKLGVV------GVTV-KIMKPD--VS-------------------------------
>Archaeoglobus_profundus_DSM_5631
----------------------------------MAVE--RKF---------IEDKVKKLVRNAGFGGLDIVRTPL--GT------QVTLFVERPGLVIGRGGRRIKKL---------------KQ--------------ISVDEIDKPEFNAQLMASLLARALERGWYFRKAGYRFLYRIMEAGAKGCEIEISGKL--TSERARTE--KTGD----ITC--------VREGFI------KKLGVY------GVRV-RIIPP---LP-------------------------------
>ARCH_Archaeoglobus_fulgidus_DSM_4304
----------------------------------MAVE--RKFIRDRLIKLKVKEWLKEEVKNAGFGGVDIVRTPL--GT------QVSLFVERPGLVIGRGGRRIKKL------K--------EF-G-------LDNPQLSVDEVKRPEFNAQLMATLLARALERGWYFRRAGYRFLYRIMEAGAKGCQIEISGKL--VSERARTEKFTAGT-------TGDPAYELVDKGFD---IAIKKLGVY------GVSV-KIIPPD--VEL------------------------------
>I_plasma
----------------------------------MAVE--RKFVQERLKKLMVKEWIKDEVRSAGFGGVDILRTPL--GT------QVTLFVERPGLVIGKGGRRIKKL-K-------------DF-G-------IENPQVSVDEVEKPEFNAQLMASLLARALERGWYFRRAGYRFLYRIMEAGAKGCEIEISGKL--VSERARTE--KTG----------DPAESMVQKGFD---IAIKKLGVL------GVSV-RIIPPD--V--------------------------------
>13_1_20cm_2_scaffold_155106_3
-----------------------------------MDE--RKFVKENVNRLLMKEYLMKETAMAGFGGLEIQRTPL--GT------RIILEVERPGMVIGRKGAKIKEL-TDKLQQ--------DF-------G-VENPTIEVKESPNPYLNAQIMAQKLAMALERGWHFRRAGHSTLRRIMEAGAKGAQIIISGKL--TGDRARTEKFMDGT----IKYNGKPVEL-VRMGYA---TAKTKPGII------GVTV-KIMPPD--AK-------------------------------
>Candidatus_Methanomassiliicoccus_intestinalis
----------------------------------MVSE--RKFIKENVRRVLLKEYLRKQTMRAGFGGIDIQRTPL--GT------HITLIAERPGLVIGRRGSTINEL------------------------------------------------------------------------------------------------------------------------------------------------TRA------------------------------------------
>Candidatus
----------------------------------MASE--RKFIAENTRRVLLKEYLMKEVTRAGFGGLDVQRTPM--GT------RVTLITERPGIIIGRRGAAIKNLTREDFS--------------------FDNPQVEVQEVDNPNLNAQIMAEKLAFALERGWHFRRAGHSTIRRVMDNGARGCHIIIAGKL--TGQRHRTEKFKEGY----IKK-----IQDVDKGYA---VAKLKPGVI------GVTV-EIMRNS--KL-------------------------------
>13_1_20cm_2_scaffold_9242_18
----------------------------------MASE--RKFIAENTRRVLLKEYLMKEVTRAGFGGLDVQRTPM--GT------RVTLITERPGIIIGRRGAAIKNLTREDFS--------------------FDNPQVEVQEVDNPNLNAQIMAEKLAFALERGWHFRRAGHSTIRRVMDNGARGCHIIIAGKL--TGQRHRTEKFKEGY----IKK-----IQDVDKGYA---VAKLKPGVI------GVTV-EIMRNS--KL-------------------------------
>13_1_40cm_2_scaffold_11649_13
----------------------------------MASE--RKIVAENLRRVMLREFLMKETKRAGFGGLDIQRTPM--GT------RVTLIAERPGLVIGRKGGAIKALTERDFN--------------------FDNPQIEVQEVDHPALNAQIMAEKLANALERGWHFRRAGHSTLRRIMESGAKGCLIVIAGKL--TGQRHRTVKFKQGH-------CGEPRNQWMRLGFA---VAKLKPGAI------GVTV------E--IM-------------------------------
>13_1_40cm_2_scaffold_154998_3
----------------------------------MASE--RKIVAENLRRVMLREFLMKETKRAGFGGLDIQRTPM--GT------RVTLIAERPGLVIGRKGGAIKALTERDFN--------------------FDNPQIEVQEVDHPALNAQIMAEKLANALERGWHFRRAGHSTLRRIMESGAKGCLIVIAGKL--TGQRHRTVKFKQGH-------CGEPRNQWMRLGFA---VAKLKPGAI------GVTV------E--IM-------------------------------
>13_1_40cm_3_scaffold_43350_1
----------------------------------MASE--RKIVAENLRRVMLREFLMKETKRAGFGGLDIQRTPM--GT------RVTLIAERPGLVIGRKGGAIKAL-TERDFN-------------------FDNPQIEVQEVDHPALNAQIMAEKLANALERGWHFRRAGHSTLRRIMESGAKGCLIVIAGKL--TGQRHRTVKFKQGH-------CGEPRNQWMRLGFA-----KLKPGAI------GVTVXXXXAGP-----------------------------------
>13_1_40cm_3_scaffold_76505_3
----------------------------------MASE--RKIVAENLRRVLLREFLMQETKRAGFGGLDIQRTPM--GT------RVTLIAERPGLVIGRKGGAIKSL-TEAVAR--------DF-------N-FDNPQIEVQEVEQPALNAQIMAEKLANALERGWHFRRAGHSTVRRIMEAGAKGCLVVIAGKL-----------------------------------------------------------------------------------------------------
>13_1_40cm_2_scaffold_111363_3
----------------------------------MASE--RKVVAENLRRVLLREYLMQETKRAGFGGLDIQRTPM--GT------RVTLIAERPGLVIGRKGGAIKGL-TEAVAR--------DF-------N-FDNPQIEVQEVEQPALNAQIMAEKLANALERGWHFRRAGHSTLRRVMESGAKGCLIVIAGKL--TGQRHRRVKFKSGH----VKYCGEPRNQWMRLGFA---IAKLKPGVI------GVTV-EIMDPM--AR-------------------------------
>13_1_20cm_2_scaffold_13978_13
----------------------------------MASE--RKVVAENLRRVLLREYLMQETKRAGFGGLDIQRTPM--GT------RVTLIAERPGLVIGRKGGAIKGL-TEAVAR--------DF-------N-FDNPQIEVQEVEQPALNAQIMAEKLANALERGWHFRRAGHSTLRRVMESGAKGCLIVIAGKL--TGQRHRRVKFKSGH----VKYCGEPRNQWMRLGFA---IAKLKPGVI------GVTV-EIMDPM--AR-------------------------------
>13_1_40cm_3_scaffold_485149_1
-----------VAREAKVE----------------RKD--KRIIVENVRRVLLKEYLMSETRRAGFGGLDIQRTPM--GT------RVSLLAERPGLVIGRKGSAIKSL-TEAVER--------QF-------K-FDNPQIEVQEVEHPALNAQIMAEKLSNALERGWHFRRAGHSTVRRIMEAGAKGCLVVIAGKL--TGQRHRREKFKAGHIKYCEPL-------WMDLGFA---VAKLKPGVI------GVTVEIMSPRA--RL-------------------------------
>13_1_20cm_3_scaffold_16029_11
----------VAEQKVERK------------------D--KRIIVENVRRVLLKEYLMNETRRAGFGGLDIQRTPM--GT------RVTLLAERPGLVIGRKGGAIKSL-TEAVER--------------------------------------------------------------------------------------------------------------------------------------------------------------------------------------
>13_1_40cm_4_scaffold_7801_5
----------VAEQKVERK--------------------DKRIIVENVRRVLLKEYLMNETRRAGFGGLDIQRTPM--GT------RVTLLAERPGLVIGRKGGAIKSL-TEAVER--------QFKDQ-----------IEVQEVGAPALNAQIMAEKLANALERGWHFRRAGHSTVRRIM-AGAKGCLVIIAGKL--TGQRHRTEKFKAGH----IKYCGEPL--WMDLGFA---SAKLKPGII------GVTV-EIMDPRAKL--------------------------------
>13_1_40cm_4_scaffold_71436_3
----------MAEAKVERK--------------------DKRIIVENVRRVLLKEYLMKETRRAGFGGLDIQRMGT----------RVTLLAERPGLVIGRKGGAIKSL-TERQFK-------------------FDNPQIEVQEVSAPALNAQIMAEKLSNALERGWHFRRAGHSTVRRIMEAGAKGCLVVIAGKL--TGQRHRTEKFKAGC--------GEPRNLWMDRGFA---VAKLKPGVI------GVTV-EIMDRA--KL-------------------------------
>13_1_40cm_3_scaffold_43193_5
----------MAEAKVERK--------------------DKRIIVENVRRVLLKEYLMKETRRAGFGGLDIQRMGT----------RVTLLAERPGLVIGRKGGAIKSL-TERQFK-------------------FDNPQIEVQEVSAPALNAQIMAEKLSNALERGWHFRRAGHSTVRRIMEAGAKGCLVVIAGKL--TGQRHRTEKFKAGC--------GEPRNLWMDRGFA---VAKLKPGVI------GVTV-EIMDRA--KL-------------------------------
>13_1_20cm_full_scaffold_245457
----------MAEAKVERK--------------------DKRIIVENVRRVLLKEYLMKETRRAGFGGLDIQRMGT----------RVTLLAERPGLVIGRKGGAIKSL-TERQFK-------------------FDNPQIEVQEVSAPALNAQIMAEKLSNALERGWHFRRAGHSTVRRIMEAGAKGCLVVIAGKL--TGQRHRTEKFKAGC--------GEPRNLWMDRGFA---VAKLKPGVI------GVTV-EIMDRA--KL-------------------------------
>13_1_40cm_2_scaffold_14428_7
----------MAEAKVERK--------------------DKRIIVENVRRVLLKEYLMKETRRAGFGGLDIQRMGT----------RVTLLAERPGLVIGRKGGAIKSL-TERQFK-------------------FDNPQIEVQEVSAPALNAQIMAEKLSNALERGWHFRRAGHSTVRRIMEAGAKGCLVVIAGKL--TGQRHRTEKFKAGC--------GEPRNLWMDRGFA---VAKLKPGVI------GVTV-EIMDRA--KL-------------------------------
>ARCH_Thermococcus_onnurineus_NA1
----------MAEAKVERK--------------------DKRIIVENVRRVLLKEYLMKETRRAGFGGLDIQRMGT----------RVTLLAERPGLVIGRKGGAIKSL-TERQFK-------------------FDNPQIEVQEVSAPALNAQIMAEKLSNALERGWHFRRAGHSTVRRIMEAGAKGCLVVIAGKL--TGQRHRTEKFKAGC--------GEPRNLWMDRGFA---VAKLKPGVI------GVTV-EIMDRA--KL-------------------------------
>13_1_40cm_4_scaffold_380344_3
---------MPAEAKVNRK--------------------DKRIIVENVRRVLLKEYLMNETRRAGFGGLDIQRTPM--GT------RVTLLAERPGLVIGRKGGAIKAL-TE-----------------------FDNPQIEVQEVASPALNAQIMAEKLANALERGWHFRRAGHSTVRRIMEAGAKGCV--------------------------------EPRNLWMDLGFA---SAKLKPGII------GVTV-EIMDPK--L--------------------------------
>13_1_40cm_2_scaffold_326158_3
---------MPAEAKVNRK--------------------DKRIIVENLRRVLLKEYLMNETRRAGFGGLDIQRTPM--GT------RVTLLAERPGLVIGRKGGAIKAL-TEAVEQ--------KF-------R-FDNPQIEVQEVASPALNAQIMAEKLANALERGWHFRRAGHSTVRRIMEAGAKGCLVVIAGKL--TGQRHRTEKFKAGH----IKYCGEPRNLWMGLGFA---SAKLKPGVI------GVTV-EIMDPR--AK-------------------------------
>13_1_40cm_4_scaffold_336970_3
---------MPAEAKVNRK--------------------DKRIIVENLRRVLLKEYLMNETRRAGFGGLDIQRTPM--GT------RVTLLAERPGLVIGRKGGAIKAL-TEAVEQ--------RF-------R-FDNPQIEVQEVASPALNAQIMAEKLANALERGWHFRRAGHSTVRRIMEAGAKGCLVVIAGKL--TGQRHRTEKFKAGH---------------IKYC--------------------G---------------------------------------------
>13_1_40cm_2_scaffold_38855_3
---------MPAEAKVNRK--------------------DKRIIVENLRRVLLKEYLMNETRRAGFGGLDIQRTPM--GT------RVTLLAERPGLVIGRKGGAIKAL-TEAVEQ--------RF-------R-FDNPQIEVQEVASPALNAQIMAEKLANALERGWHFRRAGHSTVRRIMEAGAKGCLVVIAGKL-----------------------------------------------------------------------------------------------------
>13_1_40cm_2_scaffold_345267_3
---------MPTEAKVNRK--------------------DKRIIVENVRRVLLKEYLMNETRRAGFGGLDIQRTPM--GT------RVTLLAERP----------------KALTE--------RF-------R-FDNPQIEVQEVASPALNAQIMAEKLANALERGWHFRRAGHSTVRRIMEAGAKGCLVVIAGKL--TGQRHRTEKFKAGH-----CG--EPRNLWMDLGFA---SAKLKPGII------GVTV-EIMDPK--L--------------------------------
>13_1_40cm_3_scaffold_637470_3
---------------------------------------------------------MNETRRAGFGGLDIQRTPM--GT------RVTLLAERPGLVIGRKGGAIKAL-TE-----------------------FDNPQIEVQEVASPALNAQIMAEKLANALERGWHFRRAGHSTVRRIMEAGAKGCLVVIAGKL--TGQRHRTEKFKAGH-------CGEPRNLWMDLGFA---SAKLKPGII------GVTV-EIMDPK--L--------------------------------
>13_1_20cm_full_scaffold_137806
---------------------------------------------------------MNETRRAGFGGLDIQRTPM--GT------RVTLLAERPGLVIGRKGGAIKAL-TE-----------------------FDNPQIEVQEVASPALNAQIMAEKLANALERGWHFRRAGHSTVRRIMEAGAKGCLVVIAGKL--TGQRHRTEKFKAGH-------CGEPRNLWMDLGFA---SAKLKPGII------GVTV-EIMDPK--L--------------------------------
>13_1_40cm_4_scaffold_40613_3
---------MPAEAKVNRK--------------------DKRIIVENVRRVLLKEYLMNETRRAGFGGLDIQRTPM--GT------RVTLLAERPGLVIGRKGGAIKAL------------------------TEFDNPQIEVQEVASPALNAQIMAEKLANALERGWHFRRAGHSTVRRIMEAGAKGCLVVIAGKL--TGQRHRTEKFKAGH-------CGEPRNLWMDLGFA---SAKLKPGII------GVTV-EIMDPK--L--------------------------------
>13_1_20cm_full_scaffold_84783
---------MPAEAKVNRK--------------------DKRIIVENVRRVLLKEYLMNETRRAGFGGLDIQRTPM--GT------RVTLLAERPGLVIGRKGGAIKAL------------------------TEFDNPQIEVQEVASPALNAQIMAEKLANALERGWHFRRAGHSTVRRIMEAGAKGCLVVIAGKL--TGQRHRTEKFKAGH-------CGEPRNLWMDLGFA---SAKLKPGII------GVTV-EIMDPK--L--------------------------------
>13_1_20cm_4_scaffold_379_51
---------MPAEAKVNRK--------------------DKRIIVENVRRVLLKEYLMNETRRAGFGGLDIQRTPM--GT------RVTLLAERPGLVIGRKGGAIKAL-TEQ-----------RF-------R-FDNPQIEVQEVASPALNAQIMAEKLANALERGWHFRRAGHSTVRRIMEAGAKGCLVVIAGKL--TGQRHRTEKFKAGH-------CGEPRNLWMDLGFA---SAKLKPGII------GVTV-EIMDRA--KL-------------------------------
>13_1_40cm_scaffold_34552_3
---------MPAEAKVNRK--------------------DKRIIVENVRRVLLKEYLMNETRRAGFGGLDIQRTPM--GT------RVTLLAERPGLVIGRKGGAIKAL-TEQ-----------RF-------R-FDNPQIEVQEVASPALNAQIMAEKLANALERGWHFRRAGHSTVRRIMEAGAKGCLVVIAGKL--TGQRHRTEKFKAGH-------CGEPRNLWMDLGFA---SAKLKPGII------GVTV-EIMDRA--KL-------------------------------
>13_1_20cm_2_scaffold_82137_3
---------MPAEAKVNRK--------------------DKRIIVENVRRVLLKEYLMNETRRAGFGGLDIQRTPM--GT------RVTLLAERPGLVIGRKGGAIKAL-TEQ-----------RF-------R-FDNPQIEVQEVASPALNAQIMAEKLANALERGWHFRRAGHSTVRRIMEAGAKGCLVVIAGKL--TGQRHRTEKFKAGH----IKYCGEPRNLWMDLG------------------------------------------------------------------
>13_1_40cm_4_scaffold_251104_4
---------MPAEAKVNRK--------------------DKRIIVENVRRVLLKEYLMNETRRAGFGGLDIQRTPM--GT------RVTLLAERPGLVIGRKGGAIKAL-T---EQ--------RF-------R-FDNPQIEVQEVASPALNAQIMAEKLANALERGWHFRRAGHSTVRRIMEAGAKGCLVVIAGKL--TGQRHRTEXXXXXR----KVETRDHRRHGRNHGSA-GEAPQEADGRV----------------------------------------------------
>13_1_40cm_3_scaffold_312650_3
---------MPAEAKVNRK--------------------DKRIIVENVRRVLLKEYLMNETRRAGFGGLDIQRTPM--GT------RVTLLAERPGLVIGRKGGAIKAL-TEAVEQ--------RF-------R-FDNPQIEVQEVASPALNAQIMAEKLANALERGWHFRRAGHSTVRRIMEAGAKGCLV-----------------------------------------------------------------------------------------------------------
>13_1_40cm_scaffold_169585_3
---------MPAEAKVNRK--------------------DKRIIVENVRRVLLKEYLMNETRRAGFGGLDIQRTPM--GT------RVTLLAERPGLVIGRKGGAIKAL-TEAVEQ--------RF-------R-FDNPQIEVQEVASPALNAQIMAEKLANALERGWHFRRAGHSTVRRIMEAGAKGCLV-----------------------------------------------------------------------------------------------------------
>13_1_40cm_scaffold_205159_2
---------MPAEAKVNRK--------------------DKRIIVENVRRVLLKEYLMNETRRAGFGGLDIQRTPM--GT------RVTLLAERPGLVIGRKGGAIKAL-TEAVEQ--------RF-------R-FDNPQIEVQEVASPALNAQIMAEKLANALERGWHFRRAGHSTVRRIMEAGAKGCLV-----------------------------------------------------------------------------------------------------------
>13_1_40cm_4_scaffold_244373_1
--------------------------------------------------------------------------------------------------IGRKGGAIKSL-TEAVER--------QF-------K-FDNPQIEVQEVGSPALNAQIMAEKLANALERGWHFRRAGHSTVRRIMEAGAKGCLVVIAGKL--TGQRHRTEKFKAGH-------CGEPRNLWMDRGFA---AAKLKPGII------GVTV-EIMDPK--L--------------------------------
>13_1_40cm_2_scaffold_333801_2
--------------------------------------------------------------------------------------------------IGRKGGAIKSL-TEAVER--------QF-------K-FDNPQIEVQEVGSPALNAQIMAEKLANALERGWHFRRAGHSTVRRIMEAGAKGCLVVIAGKL--TGQRHRTEKFKAGH-------CGEPRNLWMDRGFA---AAKLKPGII------GVTV-EIMDPK--L--------------------------------
>13_1_40cm_4_scaffold_74233_3
--------------------------------------------------------------------------------------------------IGRKGGAIKSL-TEAVER--------QF-------K-FDNPQIEVQEVGSPALNAQIMAEKLANALERGWHFRRAGHSTVRRIMEAGAKGCLVVIAGKL--TGQRHRTEKFKAGH-------CGEPRNLWMDRGFA---AAKLKPGII------GVTV-EIMDPK--L--------------------------------
>13_1_20cm_4_scaffold_13135_10
-----------MARESKIE----------------RKD--KRIIVENVRRVLLKEYLMSETRRAGFGGLDIQRTPM--GT------RVTLLAERPGLVIGRKGGAIKSL-TEAVER--------QF---------KF---IEVQEVGSPALNAQIMAEKLANALERGWHFRRAGHSTVRRIMEAGAKGCLVVIAGKL--TGQRHRTEKFKAGHIKYCEPL-------WMDRGFA---AAKLKPGII------GVTV-EIMDRA--KL-------------------------------
>13_1_40cm_scaffold_181192_1
-----------MARESKIE----------------RKD--KRIIVENVRRVLLKEYLMSETRRAGFGGLDIQRTPM--GT------RVTLLAERPGLVIGRKGGAIKSL-TEAVER--------QF--------------IEVQEVGSPALNAQIMAEKLANALERGWHFRRAGHSTVRRIMEAGAKGCLVVIAGKL--TGQRHRTEKFKAGH---------EPRNLWMDRGFA---AAKLKPGII------GVTV-EIMDRA--KL-------------------------------
>13_1_20cm_full_scaffold_57808
-------------ERKD-----------------------KRIIVENVRRVLLKEYLMSETRRAGFGGLDIQRTPM--GT------RVTLLAERPGLVIGRKGGAIKSL-TERQFK-------------------FDNPQIEVQEVGSPALNAQIMAEKLANALERGWHFRRAGHSTVRRIMEAGAKGCLVVIAGKL--TGQRHRTEKFKAGH----CG---EPRNLWMDRGFA---AAKLKPGII------GVTV------E-----------------------------------
>13_1_20cm_full_scaffold_41087
----------VAEQKVERK--------------------DKRIIVENVRRVLLKEYLMNETRRAGFGGLDIQRTPM--GT------RVTLLAERPGLVIGRKGGAIKSL-TERQFK-------------------FDNPQIEVQEVGAPALNAQIMAEKLANALERGWHFRRAGHSTVRRIMEAGAKGCLVIIAGKL--TGQRHRTEKFKAGH-------CGEPRNLWMDLGFA---TAKLKPGVI------GVTV-EIMDPK--L--------------------------------
>13_1_20cm_2_scaffold_121828_1
----------VAEQKVERK--------------------DKRIIVENVRRVLLKEYLMNETRRAGFGGLDIQRTPM--GT------RVTLLAERPGLVIGRKGGAIKSL-TERQFK-------------------FDNPQIEVQEVGAPALNAQIMAEKLANALERGWHFRRAGHSTVRRIMEAGAKGCLVIIAGKL--TGQRHRTEKFKAGH-------CGEPRNLWMDLGFA---SAKLKPGII------GVTV-EIMDPK--L--------------------------------
>13_1_40cm_scaffold_56686_1
----------MAEQKVERK------------------D--KRIIVENVRRVLLKEYLMNETRRAGFGGLDIQRTPM--GT------RVTLLAERPGLVIGRKGGAIKSL-TERQFK-------------------FDNPQIEVQEVGAPALNAQIMAEKLANALERGWHFRRAGHSTVRRIMEAGAKGCLVIIAGKL--TGQRHRTEKFKAGH-------CGEPRNLWMDLGFA---SAKLKPGII------GVTV-EIMDPK--L--------------------------------
>13_1_40cm_2_scaffold_50809_13
----------MAGEKAVQR-----------------KD--KRIVIENVRRLLLQEYLMKQTQRAGFGGLDIQRTPM--GT------RVTLIAERPGLVIGRKGSSIKAL-TDAVER--------QF-------N-FDNPQIEVQEVGNAALNAQIMAAKLANALERGWHFRRAGHSTVRRIMEAGAKGCLVVIAGKL--TGQRHRRAKFKDGH---------------IKYGRA---SRSPSSSPA-----------*----------------------------------------
>13_1_20cm_2_scaffold_11549_9
----------MAGEKAVQR-----------------KD--KRIVIENVRRLLLQEYLMKQTQRAGFGGLDIQRTPM--GT------RVTLIAERPGLVIGRKGSSIKAL-TDRQFN-------------------FDNPQIEVQEVGNAALNAQIMAAKLANALERGWHFRRAGHSTVRRIMEAGAKGCLVVIAGKL-----TGRRAKFKDGH-------CGEPRNTWMRKGFA---VAKLKPGVI------GVT-------------------------------------------
>13_1_40cm_scaffold_217772_2
----------MAGEKAVQR-----------------KD--KRIVIENVRRLLLQEYLMKQTQRAGFGGLDIQRTPM--GT------RVTLIAERPGLVIGRKGSSIKAL-TDRQFN-------------------FDNPQIEVQEVGNAALNAQIMAAKLANALERGWHFRRAGHSTVRRIMEAGAKGCLVVIAGKL-----TGRRAKFKDGH----IKY----------CGVA---VAKLKPGVI------GVTV-QIMDPD--IK-------------------------------
>13_1_40cm_4_scaffold_249847_2
----------MAGEKAVQR-----------------KD--KRIVIENVRRLLLQEYLMKQTQRAGFGGLDIQRTPM--GT------RVTLIAERPGLVIGRKGSSIKAL-TDRQFN-------------------FDNPQIEVQEVGNAALNAQIMAAKLANALERGWHFRRAGHSTVRRIMEAGAKGCLVVIAGKL-----TGRRAKFKDGH----IKC------ENMRKGFA---VAKLKPGVI------GVTV-QIMDPD--IK-------------------------------
>13_1_40cm_2_scaffold_10014_8
----------MAGEKAVQR-----------------KD--KRIVIENVRRLLLQEYLMKQTQRAGFGGLDIQRTPM--GT------RVTLIAERPGLVIGRKGSSIKAL-TDRQFN-------------------FDNPQIEVQEVGNAALNAQIMAAKLANALERGWHFRRAGHSTVRRIMEAGAKGCLVVIAGKL-----TGRRAKFKDGH----IKC------ENMRKGFA---VAKLKPGVI------GVTV-QIMDPD--IK-------------------------------
>13_1_40cm_2_scaffold_33217_3
----------MAGEKAVQR-----------------KD--KRIVIENVRRLLLQEYLMKQTQRAGFGGLDIQRTPM--GT------RVTLIAERPGLVIGRKGSSIKAL-TDRQFN-------------------FDNPQIEVQEVGNAALNAQIMAAKLANALERGWHFRRAGHSTVRRIMEAGAKGCLVVIAGKL-----TGRRAKFKDGH----IKC------ENMRKGFA---VAKLKPGVI------GVTV-QIMDPD--IK-------------------------------
>13_1_40cm_4_scaffold_37642_5
----------MAGEKAVQR-----------------KD--RRIVIENVRRMLLQEYLMKQTQRAGFGGLDIQRMGT----------RVTLIAERPGLVIGRKGSAIKAL-TDRQFS-------------------FDNPQIEVQEVTNPSLNAQIMAEKLANALERGWHFRRAGHSTVRRIMEAGAKGL-IVIAGKL--TGQRHRRAKFKDGH-------CGEPRNTWMRKGFA---VAKLKPGVI------GVTV-RIMDPD--IK-------------------------------
>13_1_20cm_2_scaffold_97290_3
----------MAGEKAVQR-----------------KD--RRIVIENVRRMLLQEYLMKQTQRAGFGGLDIQRMGT----------RVTLIAERPGLVIGRKGSAIKAL-TDRQFS-------------------FDNPQIEVQEVTNPSLNAQIMAEKLANALERGWHFRRAGHSTVRRIMEAGAKGL-IVIAGKL--TGQRHRRAKFKDGH-------CGEPRNTWMRKGFA---VAKLKPGVI------GVTV-RIMDPD--IK-------------------------------
>13_1_40cm_2_scaffold_299_25
----------MAGEKAVQR-----------------KD--RRIVIENVRRMLLQEYLMKQTQRAGFGGLDIQRTPM--GT------RVTLIAERPGLVIGRKGSAIKAL-TDAVER--------QF-------S-FDNPQIEVQEVTNPSLNAQIMAEKLANALERGWHFRRAGHSTVRRIMEAGAKGCLIVIAGKL--TGQRHRRAKFKDGH----IKYCGEPRNTWMRKGFA---VAKLKPGVI------GVTV-RIMDPD--AK-------------------------------
>13_1_20cm_2_scaffold_89923_1
----------MAGEKTVQR-----------------KD--KRIVIENVRRMLLQEYLMKETQRAGFGGLDIQRTPM--GT------RVTLIAERPGLVIGRKGGAIKAL------------------------TDFDNPQIEVQEVTNPSLNAQIMAEKLANALERGWHFRRAGHSTVRRIMEAGAKGCLVVIAGKL--TGQRHRRAKFKDGH-------CGEPRNTWMK-GYA---VAKLKPGVI------GVTV-QIMDPK--L--------------------------------
>13_1_40cm_3_scaffold_60644_3
----------MAGEKTVQR-----------------KD--KRIVIENVRRMLLQEYLMKETQRAGFGGLDIQRTPM--GT------RVTLIAERPGLVIGRKGGAIKAL-TDAVER--------RF-------S-FDNPQIEVQEVTNPSLNAQIMAEKLANALERGWHFRRAGHSTVRRIMEAGAKGCLVVIAGKL--TGQRHRRAKFKDGH----IKYCGEPRNTWMRKGYA---VAKLKPGVI------GVTV-QIMDPD--AK-------------------------------
>13_1_40cm_4_scaffold_4315_12
----------MAGEKAVQR-----------------KD--RRIVIENVRRMLLQEYLMKQTQRAGFGGLDIQRMGT----------RVTLIAERPGLVIGRKGGAIKAL-TERQFN-------------------FDNPQIEVQEVSNPSLNAQIMAEKLSNALERGWHFRRAGHSTVRRIMEGGAKGCLVVIAGKL--TGQRHRRAKFKAGC--------GEPRNTWMRKGFA---IAKLKPGVI------GVTV-QIMDDA--KL-------------------------------
>13_1_40cm_2_scaffold_1855_13
----------MAGEKAVQR-----------------KD--RRIVIENVRRMLLQEYLMKQTQRAGFGGLDIQRMGT----------RVTLIAERPGLVIGRKGGAIKAL-TERQFN-------------------FDNPQIEVQEVSNPSLNAQIMAEKLSNALERGWHFRRAGHSTVRRIMEGGAKGCLVVIAGKL--TGQRHRRAKFKAGC--------GEPRNTWMRKGFA---IAKLKPGVI------GVTV-QIMDDA--KL-------------------------------
>13_1_40cm_2_scaffold_514876_1
----------MAGEKAVQR-----------------KD--RRIVIENVRRMLLQEYLMKQTQRAGFGGLDIQRMGT----------RVTLIAERPGLVIGRKGGAIKAL-TERQFN-------------------FDNPQIEVQEVSNPSLNAQIMAEKLSNALERGWHFRRAGHSTVRRIMEGGAKGCLVVIAGKL--TGQRHRRAKFKAGC--------GEPRNTWMRKGFA---IAKLKPGVI------GVTV-QIMDDA--KL-------------------------------
>13_1_20cm_2_scaffold_1594_18
----------MAGEKAVQR-----------------KD--RRIVIENVRRMLLQEYLMKQTQRAGFGGLDIQRTPM--GT------RVTLIAERPGLVIGRKGGAIKAL-TEAVER--------QF-------N-FDNPQIEVQEVSNPSLNAQIMAEKLSNALERGWHFRRAGHSTVRRIMEGGAKGCLVVIAGKL--TGQRHRRAKFKAGH----IKYCGEPRNTWMRKGFA---IAKLKPGVI------GVTV-QIMDPD--AK-------------------------------
>13_1_40cm_scaffold_160789_2
----------MAGEKAVQR-----------------KD--RRIVIENVRRMLLQEYLMKQTQRAGFGGLDIQRTPM--GT------RVTLIAERPGLVIGRKGSAIKAL-TEAVER--------QF-------S-FDNPQIEVQEVSNPSLNAQIMAEKLSNALERGWHFRRAGHSTVRRIMEAGAKGCLVVIAGKLTGQRHRIKPRWMRKGK----LKP--GVIGVTVQIPDA------KLPDEI------EIKT-WLAASE-----------------------------------
>13_1_40cm_3_scaffold_917_22
----------MAGEKAVQR-----------------KD--RRIVIENVRRMLLQEYLMKQTQRAGFGGLDIQRTPM--GT------RVTLIAERPGLVIGRKGSAIKAL-TEAVER--------QF--------------IEVQEVSNPSLNAQIMAEKLSNALERGWHFRRAGHSTVRRIMEAGAKGCLVVIAGKL--TGQRHRNTWMRKGK----LKP--GVIGVTVQIPDA------KLPDEI------EIKT-WLAASE--AL-------------------------------
>13_1_40cm_3_scaffold_5004_11
-----------MADEKQVQ----------------RKD--KRIVIENVRRMLLQEYLMKETQRAGFGGLDIQRTPM--GT------RVTLIAERPGLVIGRKGGAIKAL-TEAVER--------QF-------S-FDNPQIEVQEVSNPSLNAQIMAEKLANALERGWHFRRAGHSTVRRIMEAGAKGCLVVIAGKL--TGQRHRTEKFKAGH---------------IKYC--------------------G---------------------------------------------
>13_1_40cm_2_scaffold_156463_2
----------MAGEKTVQR-----------------KD--RRIVIENVRRMLLQEYLMKETQRAGFGGLDIQRTPM--GT------RVTLIAERPGLVIGRKGGAIKAL-TEAVDR--------QF-------N-FDNPQIEVQEVANPSLNAQIMAAKLANALERGWHFRRAGHSTVRRIMEAGAKGCLIVIAGKLTGQRHRIKPRWMRKGK----LKP--GVIGVTVQIPDA------KLPDEI------SIKT-WLAASAAALT-------------------------------
>13_1_40cm_scaffold_320956_6
----------MAGEKTVQR-----------------KD--RRIVIENVRRMLLQEYLMKETQRAGFGGLDIQRTPM--GT------RVTLIAERPGLVIGRKGGAIKAL-TERQFN-------------------FDNPQIEVQEVANPSLNAQIMAAKLANALERGWHFRRAGHSAVRRIMEAGAKGL-IVIAGKL--TGQRHRRAKFKAGH-------CGEPRNTWMRKGFA---AAKLKPGVI------GVTV-QIMDPK--L--------------------------------
>13_1_40cm_3_scaffold_193783_3
----------------------------------------------------LQEYLMKETQRAGFGGLDIQRTPM--GT------RVTLIAERPGLVIGRKGGAIKAL-TERQFN-------------------FDNPQIEVQEVANPSLNAQIMAAKLANALERGWHFRRAGHSTVRRIMEAGAKGCLIVIAGKL--TGQRHRNTWMRKGK----LKP--GVIGVTVQIPDA------KLPDEI------SIKT-WLAAAG--W--------------------------------
>13_1_20cm_2_scaffold_250085_2
---------EGDGQEQHPR--PYRTSRKVRMSAQRSAV--KGLLQMSRSFVQIDEFLEKALKEAGYGGLEIQKTPI--GT------TLKVSVARPGLAIGRRGTGIKDL-TEQVAA--------QF-------R-FQNPQIAVSEVKTPELNAKIMAARIAQIVSRGTAFRRAANWTLNTIMNAGAMGVEISIAGKL--RSDRSHSETYRAGV----VPKSGETATKIVREATT---DVLLKLGLY------GIKV-KIALKD--AIA------------------------------
>13_1_40cm_2_scaffold_62237_1
-------------------------------MNRSYVE--------------IDEFLEKALKEAGYGGLEIQKTPI--GT------TLKVSVARPGLAIGRRGTGIKEL-TEQVAA--------QF-------R-FQNPQIAVSEVKTPELNAKIMAARIAQI---------------------------------------------------------------------------------------------------------------------------------------
>13_1_20cm_2_scaffold_42804_2
----------MSAQERSAV---------------------KGLLQMNRSYVQIDEFLEKALKEAGYGGLEIQKTPI--GT------TLKVSVARPGLAIGRRGTGIKEL-TEAQFR-------------------FQNPQIAVSEVKTPELNAKIMAARIAQIVSRGTAFRRAANWTLNTIMNAGAMGVEISIAGKL--RSDRSHSETYRAGV----VPK-----SKIVREATT---DVLLKLGLY------GIKV-KIALKD--AI-------------------------------
>13_1_40cm_scaffold_59345_1
----------MSAQERSAV---------------------KGLLQMSRSYVQIDEFLEKALKEAGYGGLEIQKTPI--GT------TLKVSVARPGLAIGRRGTGIKDL-TEANFR-------------------FQNPQIAVSEVKTPELNAKIMAARIAQIVSRGTAFRRAANWTLNTIMNAGAMGVEISIAGKL--RSDRSHSETYRAGV----VPK-----SKIVREATT---DVLLKLGLY------GIKV-KIALKD--AI-------------------------------
>13_1_40cm_scaffold_63031_6
-------------QERSAV---------------------KGLLQMSRSYVQIDEFLEKALKEAGYGGLEIQKTPI--GT------TLKVSVARPGLAIGRRGTGIKDL-TEQVAA--------NF-------R-FQNPQIAVSEVKTPELNAKIMAARIAQIVSRGTAFRRAANWTLNTIMNAGAMGVEISIAGKL--RSDRSHSETYRAGI----VPKSGETATKIVREATT---DVLLKLGLY------GIKV-KIALKN--AV-------------------------------
>Thaumarchaeota_archaeon_SCGC_AB-539-E09
-------------QERSAV---------------------KGLLQMSRSYVQIDEFLEKALKEAGYGGLEIQKTPI--GT------TLKVSVARPGLAIGRRGTGIKDL-TEQVAA--------NF-------R-FQNPQIAVSEVKTPELNAKIMAARIAQIVSRGTAFRRAANWTLNTIMNAGAMGVEISIAGKL--RSDRSHSETYRAGI----VPKSGETATKIVREATT---DVLLKLGLY------GIKV-KIALKN--AV-------------------------------
>13_1_40cm_2_scaffold_219431_4
--------------------------------SRSYVQ--------------IDEFLEKALKEAGYGGLEIQKTPI--GT------TLKVSVARPGLAIGRRGTGIKDL-TEQVAA--------NF-------R-FQNPQIAVSEVKTPELNAKIMAARIAQIVSRGTAFRRAANWTLNTIMNAGAMGVEISIAGKL--RSDRSHSETYRAGI----VPKSGETATKIVREATT---DVLLKLGLY------GIKV-KIALKN--AV-------------------------------
>13_1_40cm_3_scaffold_119299_2
-------------QERSAV---------------------KGLLQMSRSYVQIDEFLEKALKEAGYGGLEIQKTPI--GT------TLKVSVARPGLAIGRRGTGIKDL-TEQVAA--------NF-------R-FQNPQIAVSEVKTPELNAKIMAARIAQIVSRGTAFRRAANWTLNTIMNAGAMGVEISIAGKL--RSDRSHSETYRAGV----VPKSGETATKIVREATT---DVLLKLGLY------GIKV-KIALKN--AV-------------------------------
>13_1_40cm_2_scaffold_124238_2
--------------------------------SRSYVQ--------------IDEFLEKALKEAGYGGLEIQKTPI--GT------TLKVSVARPGLAIGRRGTGIKDL-TEQVAA--------NF--R------FQNPQIAVSEVKTPELNAKIMAARIAQIVSRGTAFRRAANWTLNTIMNAGAMGVEISIAGKL--RSDRSHSETYRAGV----VPKSGETATKIVREATT---DVLLKLGLY------GIKV-KIALKN--AV-------------------------------
>13_1_40cm_scaffold_142519_1
-----------TERSAV-----------------------KSILMMNRTYSDLDEFFAEQLKEAGYAGVEVQKSPI--GT------RIMVYVTRPGLAIGRRGTGIKDL-TDRVAK--------RF-------G-FPNPQIAVSEVQSPELNPRIMAARIAQIVARGTAFRRAATWTMNTIMGAGAMGVEISVAGKL--RSDRSHSEKYRMGI----VPKSGETSXXXXXXXXX-----------I------NVKI-SIKNSI-----------------------------------
>13_1_20cm_2_scaffold_51646_3
--------------------------------TERSAV--KSILMMNRTYSDLDEFFAEQLKEAGYAGVEVQKSPI--GT------RIMVYVTRPGLAIGRRGTGIKDL-TDRVAK--------RF-G-------FPNPQIAVSEVQSPELNPRIMAARIAQIVARGTAFRRAATWTMNPIMGAGAMGVEISVAGKL--RSDRSHSEKYRMGI----VPKSGETSTRIVREAGT---DVLMKLGLY------GINV-KIAIKN--SI-------------------------------
>Candidatus_Nitrososphaera_gargensis_Ga9.2
----------------------------------LSAV--KNVMKNNFRNLELDEYLAATLKDAGYGDVDIQKTPI--GT------RITLYVTRPGLVIGRKGTGIKDL-TTRLEE--------KF-------G-LTNPQISVLEVSVPELNPKIMCNRIAQLIERGTAFRRAAMWSMNTIMNAGALGVEVAIAGKL--RSERAHFEKHSSGV----IPKSGDLAEKIVRIGTT---SVLTKMGLM------GIQL-RIALKN--EL-------------------------------
>13_1_40cm_3_scaffold_129943_1
--------------------------------------------------MELNEFLADALKDAGYGGVEVQKTPV--GA------RITIYVTRPGLVIGRKGTGIKDL-MTKIEQ--------KF-------G-LQNPQISVLEVTNPELNPHIMCNRIAQLIERGTAFRRAAMWSLNTIMNAGALGVEVVISGKL--RTERAHFEKHTIGV----VPKSGDIAGQIVTTGVS---HVLTKMGLM------GIQL-RIASKA--AL-------------------------------
>13_1_20cm_2_scaffold_449_22
----------------------------------MSAV--KNVIKNNFRNMELNEFLATALKDAGYGGVEVQKTPV--GA------RITVYVTRPGLVIGRKGIGIKDL-MTKIEQ--------KF-GQ----Q------ISVLEVTNPELNPHIMCNRIAQLIERGTAFRRAAMWSLNTIMNAGALGVEVVIS--------------------------------------------------------------------------------------------------------
>13_1_40cm_4_scaffold_708_23
----------------------------------MSAV--KNVIKNNFRNMELNEFLATALKDAGYGGVEVQKTPV--GA------RITVYVTRPGLVIGRKGIGIKDL-MTKIEQ--------KF-G-------LQNPQISVLEVTNPELNPHIMCNRIAQLIERGTAFRRAAMWSLNTIMNAGALGVEVVISGKL--RTERAHFEKHTVGV----VPKSGDIAGQIVTTGVS---HVLTKMGLM------GIQL-RIASRA--AL-------------------------------
>13_1_40cm_2_scaffold_158_15
----------------------------------MSAV--KNVIKNNFRNMELNEFLATALKDAGYGGVEVQKTPV--GA------RITVYVTRPGLVIGRKGIGIKDL-MTKIEQ--------KF-G-------LQNPQISVLEVTNPELNPHIMCNRIAQLIERGTAFRRAAMWSLNTIMNAGALGVEVVISGKL--RTERAHFEKHTVGV----VPKSGDIAGQIVTTGVS---HVLTKMGLM------GIQL-RIASRA--AL-------------------------------
>13_1_40cm_scaffold_384_24
----------------------------------MSAV--KNVIKNNFRNMELNEFLATALKDAGYGGVEVQKTPV--GA------RITVYVTRPGLVIGRKGIGIKDL-MTKIEQ--------KF-G-------LQNPQISVLEVTNPELNPHIMCNRIAQLIERGTAFRRAAMWSLNTIMNAGALGVEVVISGKL--RTERAHFEKHTVGV----VPKSGDIAGQIVTTGVS---HVLTKMGLM------GIQL-RIASRA--AL-------------------------------
>13_1_40cm_4_scaffold_162011_2
----------------------------------MSAV--KNVIKNNFRNMELNEFLATALKDAGYGGVEVQKTPV--GA------RITVYVTRPGLVIGRKGIGIKDL-MTKIEQ--------KF-G-------LQNPQISVLEVTNPELNPHIMCNRIAQLIERGTAFRRAAMWSLNTIMNAGALGVEVVISGKL--RTERAHFEKHTVGV----VPKSGDIAGQIVTTGVS---HVLTKMGLM------GIQL-RIASRA--AL-------------------------------
>CSP1-1_Nitrosopumilales
----------------------------------MTAV--KSVIRENYNMMKLREFLRENIKDSGFSGVEVEKNPR--GT------KITLHVTRPGIVIGRKGVGIREL-TERLEK--------DF-------D-LKSPQVDVKEIETPELYPGVMCNRMASHIERGTAFRRATMWTIQQIMEKDAMGVQITISGKL--RGDRSAFEKHTSGI----LPRAGHYADVIVLDDVV---HVKTPMGLI------GIRI-RIARRD--KF-------------------------------
>13_1_20cm_4_scaffold_43549_5
----------------------------------MSSV--KNVINDSYKLMLLKDYLREAIKEAGFADVDIQKTPT--GT------RVGLHVTRPGIVIGRKGSGIRDL-TKVLEK--------DF-------D-LKNPQISVIEIIKPELQPSVMCNRMSQHLTRGTAFRRAVMWTMQTIMSAGAMGVQITTSGKL--RGDRSSFEKHSKGI----LPRAGHFADVIVSEDIV---HVKTKMGLI------GVRI-RIARKE--RY-------------------------------
>13_1_20cm_2_scaffold_4095_21
----------------------------------MSSV--KNVINDSYKLMLLKDYLREAIKEAGFSEVDIQKTPT--GT------RVGLHVTRPGIVIGRKGSGIRDL-TKVLEK--------DF-------D-LKNPQISVIEIIRPELQPSVMCNRMSQHLARGTAFRRAVMWTMQTIMNAGAMGVQITTSGKL--RGDRSSFEKHSKGI----LPRAGHFADVIVSEDIV---HVQTKMGLI------GVRI-RIAIKE--RY-------------------------------
>13_1_40cm_2_scaffold_222_13
----------------------------------MSSV--KNVIQDSYKLMLLKGYLREAIKEAGFADVDIQKTPT--GT------RVGLHVTRPGIVIGRKGSGIRDL-TKVLEK--------DF-------G-LKSPQISVIEITRPELEPSVMCNRMAQHIARGTAFRRAVMWTMQTIMDAGAMGVQITISGKL--RGERSGFEKHSKGI----LPRAGYHAEVVVAEDVV---HVETKMGLI------GIRI-RIARKE--KF-------------------------------
>13_1_40cm_3_scaffold_156_20
----------------------------------MSSV--KNVIQDSYKLMLLKGYLREAIKEAGFADVDIQKTPT--GT------RVGLHVTRPGIVIGRKGSGIRDL-TKVLEK--------DF-------G-LKSPQISVIEITRPELEPSVMCNRMAQHIARGTAFRRAVMWTMQTIMDAGAMGVQITISGKL--RGERSGFEKHSKGI----LPRAGYHAEVVVAEDVV---HVETKMGLI------GIRI-RIARKE--KF-------------------------------
>13_1_20cm_2_scaffold_1431_21
----------------------------------MSSV--KNVIQDSYKLMLLKGYLREAIKEAGFADVDIQKTPT--GT------RVGLHVTRPGIVIGRKGSGIRDL-TKVLEK--------DF-------G-LKSPQISVIEITRPELEPSVMCNRMAQHIARGTAFRRAVMWTMQTIMDAGAMGVQITISGKL--RGERSGFEKHSKGI----LPRAGYHAEVVVAEDVV---HVETKMGLI------GIRI-RIARKE--KF-------------------------------
>13_1_20cm_2_scaffold_128714_2
----------------------------------MSSV--KNVIQDSYKLMLLKGYLREAIKEAGFADVDIQKTPT--GT------RVGLHVTRPGIVIGRKGSGIRDL-TKVLEK--------DF-------G-LKSPQISVIEITRPELEPSVMCNRMAQHIARGTAFRRAVMWTMQTIMDAGAMGVQITISGKL--RGERSGFEKHSKGI----LPRAGYHAEVVVAEDVV---HVETKMGLI------GIRI-RIARKE--KF-------------------------------
>13_1_40cm_4_scaffold_123_25
----------------------------------MSSV--KNVLQDSYKLMLLKGYLREAIKEAGFADVDIQKTPT--GT------RVGLHVTRPGIVIGRKGSGIRDL-TKVLEK--------DF-------G-LKSPQISVIEITRPELEPSVMCNRMAQHIARGTAFRRAVMWTMQTIMDAGAMGVQITISGKL--RGERSGFEKHSKGI----LPRAGYHAEVVVAEDVV---HVETKMGLI------GIRI-RIARKE--KF-------------------------------
>13_1_40cm_3_scaffold_357117_1
----------------------------------MSSV--KNVIQDSYKLMLLKDYLREAIKEAGFSDVEIQKTPT--GT------RVGLHVTRPGIVIGRKGSGIRDL-TKVLEK--------DF-GK----Q------ISVIEITRPELEPSVMCNRMAQHIARGTAFRRAVMWTLQTIM-TGAMGVQITISGKL-RG---ERSGFEKHGI----LPR--AGYQAGVAEDVV---HVETKMGLI------GIRI-RIARKE--VP-------------------------------
>13_1_40cm_2_scaffold_6588_17
----------------------------------MSSV--KNVIQDSYKLMLLKDYLREAIKEAGFSDVEIQKTPT--GT------RVGLHVTRPGIVIGRKGSGIRDL-TKVLEK--------DF-GK----Q------ISVIEITRPELEPSVMCNRMAQHIARGTAFRRAVMWTLQTIM-TGAMGVQITISGKL-RG---ERSGFEKHGI----LPR--AGYQAGVAEDVV---HVETKMGLI------GIRI-RIARKE--VP-------------------------------
>13_1_40cm_4_scaffold_228274_7
----------------------------------MSSV--KNVIQDSYKLMLLKDYLREAIKEAGFSDVEIQKTPT--GT------RVGLHVTRPGIVIGRKGSGIRDL-TKVLEK--------DF-GK----Q------ISVIEITRPELEPSVMCNRMAQHIARGTAFRRAVMWTLQTIM-TGAMGVQITISGKL-RG---ERSGFEKHGI----LPR--AGYQAGVAEDVV---HVETKMGLI------GIRI-RIARKE--VP-------------------------------
>13_1_40cm_3_scaffold_138054_2
----------------------------------MSSV--KNVIQDSYKLMLLKDYLREAIKESGFSDVEIQKTPT--GT------RVGLHVTRPGIVIGRKGSGIRDL-TKVLEK--------DF-------G-LKNPQISVIEITRPELEPSVMCNRMAQHITRGTAFRRAVMWTLQTIMDTGAMGVQITISGKL--RGERSGFEKHSKGI----LPR--AGYQAGVAEDVV---HVETKMGLI------GIRI-RIARKE--KF-------------------------------
>13_1_20cm_full_scaffold_200569
-----------------------------------------------------------------------------------------------------------------LEK--------DF-------G-LKNPQISVIEITRPELEPSVMCNRMAQHIARGTAFRRAVMWTLQTIMDTGAMGVQITISGKL--RGERSGFEKHSKGI----LPRAGYQAGVIVAEDVV---HVETKMGLI------GIRI-RIARKE--KF-------------------------------
>13_1_40cm_scaffold_369_15
----------------------------------MSSV--KNVIQDSYKLMLLKDYLREAIKESGFSDVEIQKTPT--GT------RVGLHVTRPGIVIGRKGSGIRDL-TKVLEK--------DF-------G-LKNPQISVIEITRPELEPSVMCNRMAQHIARGTAFRRAVMWTLQTIMDTGAMGVQITISGKL--RGERSGFEKHSKGI----LPR--AGYQAGVAEDVV---HVETKMGLI------GIRI-RIARKE--KF-------------------------------
>ARCH_Nitrosopumilus_maritimus_SCM1
----------------------------------MSAV--KNVLKDNYNMMLLKDYLREKIKDAGFSDVEISKTPV--GT------RIALHVTRPGIVIGRKGSGIREL-TEVLGT--------KF-------G-LKNPQISVVEIAKPELSPNVMCNRLASHIERGTAFRRATMWTLQQIMENGAMGVQITISGKL--RGDRSAFEKHSVGI----LPRAGHHAEVIVAEDIA---HVKTPMGLI------GIRI-RIAIKE--KL-------------------------------
>Candidatus_Nitrosoarchaeum_limnia_SFB1_Nlim
----------------------------------MSSV--KNVIKDNYNMMLLKDYLRDAIKEAGFSHAEISKTPT--GT------RVALHVTRPGIVIGRKGSGIRDL-TDKLAT--------DF-------G-LKNPQISVVEIEKPELSPSVMCNRMASHLERGTAFRRATMWTLKQIMENGAMGVQITISGKL--RGDRSAFEKHTAGI----LPRAGHHAEVIVAEDIA---HVGTAMGLI------GIRI-RIARKE--KF-------------------------------
>13_1_40cm_4_scaffold_4900_3
----------------------------------MSAV--KNVIKDNYNMMLLKDYLRVAIKDAGFSHAEISKTPT--GT------RVALHVTRPGIVIGRKGSGIREL-TDKLAT--------DF-G-------LKNPQISVVEIDKPELSPSVMCNRMAAHLERGTAFRRATMWTLKQIMENGAMGVQITISGKL--RGDRSAFEKHTAGI----LPRAGHHAEVIVDEDIA---HVETAMGLI------GIRI-RIARNE--KY-------------------------------
>ARCH_Methanocaldococcus_jannaschii_DSM_2661
---------EGDGQEQHPR--PYRTSRMAAEAKVMSVT--KYFIKDNVRRLLIDEYLAKELKRAGYGGVEIQKTPV--GT------RVVIYAERPGMVIGRRGQSIKDL--TKLET--------KF-------G-IENPQISVQEVENPELNPKVMASRLAQALERGWHFRRAAYWTIRRIMEAGALGVEIVISGKL--TGERSRFEKFKAGY----LPRVGEPVLKSVKXGVA---DVQLKPGLI------GITV-RILPPD--VDFEIXIKTWLAASEAXLT--------------
>13_1_20cm_4_scaffold_14277_7
--------------------------------------------------LEIDEHLAKELKRAGYSHVELTKSPV--GT------RVVIYAAKPGMVIGRRGQSIKDL-TKLLEQ--------KF-------S-IENPQLSVATIDVPELDPKVIAAQVAMALQRGVHFRRAAYWGIQRVLESGASGVEIVIRGKL--TTERSR---------------------------------------------------------------------------------------------
>13_1_40cm_3_scaffold_85436_8
----------------------------------LSVT--KYFVKDASRRLEIDEHLAKELKRAGYSHVELTKSPV--GT------RVVIYAAKPGMVIGRRGQSIKDL-TKLLEQ--------KF-------N-IENPQLSVATIDVPELDPKVIAAQVAMALQRGVHFRRAAYWGIQRVLESGASGVEIVIRGKL--TTERSRYEKFKAGY----LPRVGEPVLKYVKEAVQ---DIQLKQGLF------GIKV-RILPPN--IDV------------------------------
>13_1_40cm_2_scaffold_1908_31
----------------------------------LSVT--KYFVKDVSRRLEIDEHLALELKRAGYSHVELTKSPV--GT------RVVIYAAKPGMVIGRRGQSIRDL-TKVLEE--------KF-------H-IE------LSIDVPEQDPKVVASQVSQALQRGVHFRRAAYWAIQRVMESQALGVEITIRGKL--TTERSRFEKFRAGY----LPR-----VDLVKTAVA---DVQLKQGLF------GINV-RILPPQ--ML-------------------------------
>13_1_40cm_4_scaffold_1739_2
----------------------------------LSVT--KYFVKDVSRRLEIDEHLALELKRAGYSHVELTKSPV--GT------RVVIYAAKPGMVIGRRGQSIRDL-TKVLEE--------KF-------H-IE------LSIDVPEQDPKVVASQVSQALQRGVHFRRAAYWAIQRVMESQALGVEITIRGKL--TTERSRFEKFRAGY----LPR-----VDLVKTAVA---DVQLKQGLF------GINV-RILPPQ--ML-------------------------------
>13_1_40cm_3_scaffold_2411_18
----------------------------------LSVT--KYFVKDVSRRLEIDEHLALELKRAGYSHVELTKSPV--GT------RVVIYAAKPGMVIGRRGQSIRDL-TKVLEE--------KF-------H-IE------LSIDVPEQDPKVVASQVSQALQRGVHFRRAAYWAIQRVMESQALGVEITIRGKL--TTERSRFEKFRAGY----LPR-----VDLVKTAVA---DVQLKQGLF------GINV-RILPPQ--ML-------------------------------
>13_1_20cm_4_scaffold_26690_2
----------------------------------LSVT--KYFVKDVSRRLEIDEHLALELKRAGYSHVELTKSPV--GT------RVVIYAAKPGMVIGRRGQSIRDL-TKVLEE--------KF-------H-IE------LSIDVPEQDPKVVASQVSQALQRGVHFRRAAYWAIQRVMESQALGVEITIRGKL--TTERSRFEKFRAGY----LPR-----VDLVKTAVA---DVQLKQGLF------GINV-RILPPQ--ML-------------------------------
>13_1_40cm_4_scaffold_188157_3
-------------------------------------------------------LXXXXXXXAGYSHVELTKSPV--GT------RVVIYAAKPGMVIGRRGQSIRDL-TKVLEE--------KF-------H-IENPQLSVANIEVPEQDPKVVASQVASALQRGVHFRRAAYWAIQRVMESQALGVEITIRGKL--TTERSRFEKFKAGY----LPRVGDPVLKSVKTAVA---DVQLKQGLF------GINV-RILPPQ--VDY------------------------------
>13_1_20cm_4_scaffold_10910_3
--------------------------------------------------LSVTKYFVKD------SHVELTKSPV--GT------RVVIYAAKPGMVIGRRGQSIRDL-TKVLEE--------KF-------H-I----LSVANIEVPELDPKVVASQVSQALQRGLHFRRAAYWAIQRVMESQALGVEITIRGKL--TTERSRFEKFKAGY----LPR----------------------------------------VGD-----------------------------------
>13_1_20cm_4_scaffold_1885_12
-------------------------------------------------------------------------------V---------IYAAKPGMVIGRRGQSIRDL-TKVLEE--------KN---------PQ---LSVANIEVPEQDPKVVASQVSQALQRGVHFRRAAYWAIQRVMESQALSVEITIRGKL--TTERSRFEKFKAGY----LPRVGDPVLKSVKTAVA---DVQLKQGLF------GINV-RILPQI--DTP------------------------------
>13_1_20cm_2_scaffold_151_13
----------------------------------LSVT--KYFVKDVSRRLEIDEHLALELKRAGYSHVELTKVGT----------RVVIYAAKPGMVIGRRGQSIRDL-TKE-----------KF-------H-IENPQLSVANIDVPEQDPKVVASQVSQALQRGVHFRRAAYWAIQRVMESQALGVEITIRGKL---------------------------------------------------------------TTE-----------------------------------
>13_1_40cm_4_scaffold_20908_2
----------------------------------LSVT--KYFVKDVSRRLEIDEHLALELKRAGYSHVELTKSPV--GT------RVVIYAAKPGMVIGRRGQSIRDL-TKVLEE--------KF-------H-I----LSVANIEIPEQDPKVVASQVSQALQRGVHFRRAAYWAIQRVMESQALGVEITIRGKL--TTERSRFEKFKAGY----LPRVGDPVLKSVKTAVA---DVQLKQGLF------GINV-RILPPQ--ML-------------------------------
>13_1_20cm_3_scaffold_172621_2
----------------------------------LSVT--KYFVKDVSRRLEIDEHLALELKRAGYSHVELTKSPV--GT------RVVIYAAKPGMVIGRRGQSIRDL-TKVLEE--------KF-------H-IENPQLSVANIEVPEQDPKVVASQVSQALQRGVHFRRAAYWAIQRVMESQALGVEITIRGKL--TTERSRFEKFKAGY----LPRVGDPVLKSVKTAVA---DVQLKQGLF------GINV-RILPPQ--YI-------------------------------
>13_1_20cm_2_scaffold_78_5
----------------------------------LSVT--KYFVKDVSRRLEIDEHLALELKRAGYSHVELTKSPV--GT------RVVIYAAKPGMVIGRRGQSIRDL-TKVLEE--------KF-------H-IENPQLSVANIEVPEQDPKVVASQVSQALQRGVHFRRAAYWAIQRVMESQALGVEITIRGKL--TTERSRFEKFKAGY----LPRVGDPVLKSVKTAVA---DVQLKQGLF------GINV-RILPPQ--YI-------------------------------
>13_1_40cm_scaffold_165_20
----------------------------------LSVT--KYFVKDVSRRLEIDEHLALELKRAGYSHVELTKSPV--GT------RVVIYAAKPGMVIGRRGQSIRDL-TKVLEE--------KF-------H-IENPQLSVANIEVPEQDPKVVASQVSQALQRGVHFRRAAYWAIQRVMESQALGVEITIRGKL--TTERSRFEKFKAGY----LPRVGDPVLKSVKTAVA---DVQLKQGLF------GINV-RILPPQ--YI-------------------------------
>13_1_40cm_2_scaffold_100_17
----------------------------------LSVT--KYFVKDVSRRLEIDEHLALELKRAGYSHVELTKSPV--GT------RVVIYAAKPGMVIGRRGQSIRDL-TKVLEE--------KF-------H-IENPQLSVANIEVPEQDPKVVASQVSQALQRGVHFRRAAYWAIQRVMESQALGVEITIRGKL--TTERSRFEKFKAGY----LPRVGDPVLKSVKTAVA---DVQLKQGLF------GINV-RILPPQ--YI-------------------------------
>13_1_40cm_4_scaffold_71_22
----------------------------------LSVT--KYFVKDVSRRLEIDEHLALELKRAGYSHVELTKSPV--GT------RVVIYAAKPGMVIGRRGQSIRDL-TKVLEE--------KF-------H-IENPQLSVANIEVPEQDPKVVASQVSQALQRGVHFRRAAYWAIQRVMESQALGVEITIRGKL--TTERSRFEKFKAGY----LPRVGDPVLKSVKTAVA---DVQLKQGLF------GINV-RILPPQ--YI-------------------------------
>13_1_20cm_4_scaffold_4628_11
----------------------------------LSVT--KYFVKDVSRRLEIDEHLALELKRAGYSHVELTKSPV--GT------RVVIYAAKPGMVIGRRGQSIRDL-TKVLEE--------KF-------H-IENPQLSVANIEVPEQDPKVVASQVSQALQRGVHFRRAAYWAIQRVMESQALGVEITIRGKL--TTERSRFEKFKAGY----LPRVGDPVLKSVKTAVA---DVQLKQGLF------GINV-RILPPQ--YI-------------------------------
>13_1_40cm_3_scaffold_904_17
----------------------------------LSVT--KYFVKDVSRRLEIDEHLALELKRAGYSHVELTKSPV--GT------RVVIYAAKPGMVIGRRGQSIRDL-TKVLEE--------KF-------H-IENPQLSVANIEVPEQDPKVVASQVSQALQRGVHFRRAAYWAIQRVMESQALGVEITIRGKL--TTERSRFEKFKAGY----LPRVGDPVLKSVKTAVA---DVQLKQGLF------GINV-RILPPQ--YI-------------------------------
>13_1_40cm_2_scaffold_159358_4
----------------------------------LSVT--KYFVKDVSRRLEIDEHLALELKRAGYSHVELTKSPV--GT------RVVIYAAKPGMVIGRRGQSIRDL-TKVLEE--------KF-------H-IENPQLSVANIEVPEQDPKVVASQVSQALQRGVHFRRAAYWAIQRVMESQALGVEITIRGKL--TTERSRFEKFKAGY----LPRVGDPVLKSVKTAVA---DVQLKQGLF------GINV-RILPPQ--YI-------------------------------
>13_1_20cm_2_scaffold_209573_1
-----------------------------------------------------------------YSHVELTKSPV--GT------RVVIYAAKPGMVIGRRGQSIRDL-TKVLEE--------KF-------H-IENPQLSVANIEVPEQDPKVVASQVSQALQRGVHFRRAAYWAIQRVMESQALGVEITIRGKL--TTERSRFEKFKAGY----LPRVGDPVLKSVKTAVA---DVQLKQGLF------GINV-RILPPQ--YI-------------------------------
>13_1_40cm_3_scaffold_182747_1
--------------------------------------------------------------------VELTKSPV--GT------RVVIYAAKPGMVIGRRGQSIRDL-TKVLEE--------KF-------H-IENPQLSVANIEVPEQDPKVVASQVSQALQRGVHFRRAAYWAIQRVMESQALGVEITIRGKL--TTERSRFEKFKAGY----LPRVGDPVLKSVKTAVA---DVQLKQGLF------GINV-RILPPQ--YI-------------------------------
>13_1_40cm_scaffold_150_40
--------------------------------------------------------------------VELTKSPV--GT------RVVIYAAKPGMVIGRRGQSIRDL-TKVLEE--------KF-------H-IENPQLSVANIEVPEQDPKVVASQVSQALQRGVHFRRAAYWAIQRVMESQALGVEITIRGKL--TTERSRFEKFKAGY----LPRVGDPVLKSVKTAVA---DVQLKQGLF------GINV-RILPPQ--YI-------------------------------
>13_1_40cm_scaffold_107218_2
----------------------------------LSVT--KYFVKDVSRRLEIDEHLALELKRAGYSHVELTKSPV--GT------RVVIYAAKPGMVIGRRGQSIRDL-TKVLEE--------KF-------H-IENPQLSVANIEVPEQDPKVVASQVSQALQRGVHFRRAAYWAIQRVMESQALGVEITIRGKL--TTERSRFEKFKAGY----LPRVGDPVLKSVKTAVA---DVQLKQGLF------GINV-RILPPQ--ILT------------------------------
>13_1_20cm_2_scaffold_34287_8
------------------------------------------------------------------------------------------YAAKPGMVIGRRGQSIRDL-TKVLEE--------KF-------H-IENPQLSVANIEVPEQDPKVVASQVSQALQRGVHFRRAAYWAIQRVMESQALGVEITIRGKL--TTERSRFEKFKAGY----LPRVGDPVLKSVKTAVA---DVQLKQGLF------GINV-RILPPQ--IDY------------------------------
>13_1_40cm_2_scaffold_262391_1
----------------------------------LSVT--KYFVKDVSRRLEIDEHLALELKRAGYSHVELTKSPV--GT------RVVIYAAKPGMVIGRRGQSIRDL-TKVLEE--------KF-------H-IENPQLSVANIEVPEQDPKVVASQVSQALQRGVHFRRAAYWAIQRVMESQALGVEITIRGKL--TTERSRFEKFKAGY----LPRVGDPVLKSVKTAVA---DVQLKQGLF------GINV-RILPPQ--IDY------------------------------
>13_1_40cm_2_scaffold_410581_2
--------------------------------------------------------------------------------------------AKPGMVIGRRGQSIRDL-TKVLEE--------KF-------H-IENPQLSVANIEVPEQDPKVVASQVSQALQRGVHFRRAAYWAIQRVMESQALGVEITIRGKL--TTERSRFEKFKAGY----LPRVGDPVLKSVKTAVA---DVQLKQGLF------GINV-RILPPQ--IDY------------------------------
>13_1_40cm_4_scaffold_126011_1
----------------------------------LSVT--KYFVKDVSRRLEIDEHLALELKRAGYSHVELTKSPV--GT------RVVIYAAKPGMVIGRRGQSIRDL-TKVLEE--------KF-------H-IENPQLSVANIEVPEQDPKVVASQVSQALQRGVHFRRAAYWAIQRVMESQALGVEITIRGKL--TTERSRFEKFKAGY----LPR-------------------------V----------------------------------------------------
>13_1_40cm_scaffold_759_22
------------------------------------------------------------------------------------------------MVIGRRGQSIRDL-TKVLED--------KF-------H-IENPQLSVANIEVPEQDPKVVASQVASALQRGVHFRRAAYWAIQRVMESQALGVEITIRGKL--TTERSRFEKFKAGY----LPRVGDPVLKSVKTAVA---DVQLKQGLF------GINV-RIL--------------------------------------
>13_1_20cm_2_scaffold_2331_5
------------------------------------------------------------------------------------------------MVIGRRGQSIRDL-TKVLED--------KF-------H-IENPQLSVANIEVPEQDPKVVASQVASALQRGVHFRRAAYWAIQRVMESQALGVEITIRGKL--TTERSRFEKFKAGY----LPRVGDPVLKSVKTAVA---DVQLKQGLF------GINV-RILPPQ--IDY------------------------------
>13_1_40cm_3_scaffold_134308_1
----------------------------------LSVT--KYFVKDVSRRLEIDEHLALELKRAGYSHVELTKSPV--GT------RVVIYAAKPGMVIGRRGQSIRDL-TKVLED--------KF-------H-IENPQLSVANIEVPEQDPKVVASQVASALQRGVHFRRAAYWAIQRVMESQALGVEITIRGKL--TTERSRFEKFKAGY----LPRVGDPVLK------------------------------SVFN*------------------------------------
>13_1_40cm_4_scaffold_207558_1
----------------------------------LSVT--KYFVKDVSRRLEIDEHLALELKRAGYSHVELTKSPV--GT------RVVIYAAKPGMVIGRRGQSIRDL-TKVLED--------KF-------H-IENPQLSVANIEVPEQDPKVVASQVASALQRGVHFRRAAYWAIQRVMESQALGVEITIRGKL--TTERSRFEKFKAGY----LPRVGDPVLKSVKRAVA---DVQLKQGLF------GINV-RILPPQ--IDY------------------------------
>13_1_40cm_2_scaffold_129506_2
----------------------------------LSVT--KYFVKDVSRRLEIDEHLALELKRAGYSHVELTKSPV--GT------RVVIYAAKPGMVIGRRGQSIRDL-TKVLED--------KF-------H-IENPQLSVANIEVPEQDPKVVASQVASALQRGVHFRRAAYWAIQRVMESQALGVEITIRGKL--TTERSRFEKFKAGY----LPR----VGDPVTFASY----------------------------------------------------------------
>13_1_40cm_3_scaffold_148072_1
----------------------------------LSVT--KYFVKDVSRRLEIDEHLALELKRAGYSHVELTKSPV--GT------RVVIYAAKPGMVIGRRGQSIRDL-TKVLED--------KF-------H-IENPQLSVANIEVPEQDPKVVASQVASALQRGVHFRRAAYWAIQRVMESQALGVEITIRGKL--TTERSRFEKFKAGY----LPR-------------------------V------GDPVVRILPPQ--IDY------------------------------
>13_1_20cm_2_scaffold_68_30
----------------------------------LSVT--KYFVKDVSRRLEIDEHLAQELKRAGYSHVELTKSPV--GT------RVVIYAAKPGMVIGRRGQSIRDL-TKVLEE--------KF-------H-IENPQLSVANIEVPEQDPKVVASQVASALQRGVHFRRAAYWAIQRVMESQALGVEITIRGKL--TTERSRFEKFKAGY----LPRVGDPVLKSVKTAVA---DVQLKQGLF------GINV-RILPPQ--VDY------------------------------
>13_1_40cm_2_scaffold_300_7
----------------------------------LSVT--KYFVKDVSRRLEIDEHLALELKRAGYSHVELTKSPV--GT------RVVIYAAKPGMVIGRRGQSIRDL-TKVLEE--------KF-------H-IENPQLSVANIEVPEQDPKVVASQVASALQRGVHFRRAAYWAIQRVMESQALGVEITIRGKL--TTERSRFEKFKAGY----LPRVGDPVLKSVKTAVA---DVQLKQGLF------GINV-RILPPQ--VDY------------------------------
>13_1_40cm_scaffold_31010_3
----------------------------------LSVT--KYFVKDVSRRLEIDEHLALELKRAGYSHVELTKSPV--GT------RVVIYAAKPGMVIGRRGQSIRDL-TKVLEE--------KF-------H-IENPQLSVANIEVPEQDPKVVASQVASALQRGVHFRRAAYWAIQRVMESQALGVEITIRGKL--TTERSRFEKFKAGY----LPRVGDPVLKSVKTAVA---DVQLKQGLF------GINV-RILPPQ--VDY------------------------------
>13_1_40cm_4_scaffold_415863_2
----------------------------------LSVT--KYFVKDVSRRLEIDEHLALELKRAGYSHVELTKSPV--GT------RVVIYAAKPGMVIGRRGQSIRDL-TKVLEE--------KF-------H-IENPQLSVANIEVPEQDPKVVASQVASALQRGVHFRRAAYWAIQRVMESQALGVEITIRGKL--TTERSRFEKFKAGY----LPRVGDPVLKSV---VA---DVQLKQGLF------G---------------------------------------------
>13_1_40cm_3_scaffold_277296_1
------------------------------------------------------------------------------------------------MVIGRRGQSIKDL-TKLLET--------KF-------G-IENPQLSVATIEIPEQDPKVVASQVAQALQRGVHFRRAAYWAIQRVMESQALGVEIIIRGKL--TTERSRFEKFRAGY----LPRVGDPVLKSVKVAVT---DVQLKQGLF------GIKV-RILPPT--VDF------------------------------
>13_1_40cm_scaffold_116662_4
----------------------------------LSVT--KYFIKDVSRRLEIDELLQRDLKRAGYSRVELTKSPV--GT------RVVIYAAKPGMVIGRRGQSIKDL-TKLLET--------KF-------G-IENPQLSVATIEIPEQDPKVVASQVAQALQRGVHFRRAAYWAIQRVMESQALGVEIIIRGKL--TTERSRFEKFRAGY----LPRVGDPVLKSVKVAVT---DVQLKQGLF------GIKV-RILPPT--VDF------------------------------
>13_1_40cm_2_scaffold_156017_4
----------------------------------LSVT--KYFIKDVSRRLEIDELLQRDLKRAGYSRVELTKSPV--GT------RVVIYAAKPGMVIGRRGQSIKDL-TKLLET--------KF-------G-IENPQLSVATIEIPEQDPKVVASQVAQALQRGVHFRRAAYWAIQRVMESQALGVEIIIRGKL--TTERSRFEKFRAGY----LPRVGDPVLKSVKVAVT---DVQLKQGLF------GIKV-RILPPT--VDF------------------------------
>13_1_40cm_4_scaffold_147482_5
----------------------------------LSVT--KYFIKDVSRRLEIDELLQRDLKRAGYSRVELTKSPV--GT------RVVIYAAKPGMVIGRRGQSIKDL-TKLLET--------KF-------G-IENPQLSVATIEIPEQDPKVVASQVAQALQRGVHFRRAAYWAIQRVMESQALGVEIIIRGKL--TTERSRFEKFRAGY----LPRVGDPVLKSVKVAVT---DVQLKQGLF------GIKV-RILPPT--VDF------------------------------
>13_1_40cm_2_scaffold_41542_19
----------------------------------LSVT--KYFIKDVSRRLEIDELLQRDLKRAGYSRVELTKSPV--GT------RVVIYAAKPGMVIGRRGQSIKDL-TKLLET--------KF-------G-IENPQLSVATIEIPEQDPKVVASQVAQALQRGVHFRRAAYWAIQRVMESQALGVEIIIRGKL--TTERSRFEKFRAGY----LPRVGDPVLKSVKVAVT---DVQLKQGLF------GIKV-RILPPT--VDF------------------------------
>13_1_40cm_scaffold_188339_3
----------------------------------LSVT--KYFIKDVSRRLEIDELLQRDLKRAGYSRVELTKSPV--GT------RVVIYAAKPGMVIGRRGQSIKDL-TKLLET--------KF-------G-IENPQLSVATIEIPEQDPKVVASQVAQALQRGVHFRRAAYWAIQRVMESQALGVEIIIRGKL--TTERSRFEKFRAGY----LPRVGDPVLKSVKVAVT---DVQLKQGLF------GIKV-RILPPT--VDF------------------------------
>13_1_40cm_3_scaffold_101747_2
----------------------------------------------------------RDLKRAGYSRVELTKSPV--GT------RVVIYAAKPGMVIGRRGQSIKDL-TKLLET--------KF-------G-IENPQLSVATIEIPEQDPKVVASQVAQALQRGVHFRRAAYWAIQRVMESQALGVEIIIRGKL--TTERSRFEKFRAGY----LPRVGDPVLKSVKVAVT---DVQLKQGLF------GIKV-RILPPT--VDF------------------------------
>13_1_40cm_4_scaffold_316579_4
-----------------------------------------------------------------------------------------IYAAKPGMVIGRRGQSIKDL-TKLLET--------KF-------G-IENPQLSVATIEIPEQDPKVVASQVAQALQRGVHFRRAAYWAIQRVMESQALGVEIIIRGKL--TTERSRFEKFRAGY----LPRVGDPVLKSVKVAVT---DVQLKQGLF------GIKV-RILPPT--VDF------------------------------
>13_1_40cm_2_scaffold_147002_5
----------------------------------LSVT--KYFIKDVSRRLEIDELLQRDLKRAGYSRVELTKSPV--GT------RVVIYAAKPGM------------------------------------Q------LSVATIEIPEQDPKVVASQVAQALQRGVHFRRAAYWAIQRVMESQALGVEIIIRGKL--TTERSRFEKFRAGY----LPRVGDPVLKSVKVAVT---DVQLKQGLF------GIKV-RILPPT--VDF------------------------------
>13_1_20cm_2_scaffold_117_6
-------------------------------------------------------------------------SPV--GT------RVVIYAAKPGMVIGRRGQSIKDL-TKLLET--------RF-------G-IENPQLSVATIEIPEQDPKVVASQVAQALQRGVHFRRAAYWAIQRVMESQALGVEIIIRGKL--TTERSRFEKFRAGY----LPRVGDPVLKSVKVAVT---DVQLKQGLF------GIKV-RILPPT--VDF------------------------------
>13_1_40cm_scaffold_227836_1
-------------------------------------------------------------------------------------------------------------------------------------Q------LSVATIEIPEQDPKVVASQVAQALQRGVHFRRAAYWAIQRVMESQALGVEIIIRGKL--TTERSRFEKFRAGY----LPRVGDPVLKSVKVAVA---DVQLKQGLF------GIKV-RILPPT--VID------------------------------
>13_1_40cm_scaffold_115780_5
--------------------------------------------------------------------------------------------------------------TKLLET--------KF-------G-IENPQLSVATIEIPEQDPKVVASQVAQALQRGVHFRRAAYWAIQRVMESQALGVEIIIRGKL--TTERSRFEKFRAGY----LPRVGDPVLKSVKVAVA---DVQLKQGLF------GIKV-RILPPT--VKT------------------------------
>13_1_40cm_4_scaffold_149317_6
----------------------------------LSVT--KYFIKDVSRRLEIDELLQRDLKRAGYSRVELTKSPV--GT------RVVIYAAKPGMVIGRRGQSIKDL-TKLLET--------KF-------G-IENPQLSVATIEIPEQDPKVVASQVAQALQRGVHFRRAAYWAIQRVMESQALGVEIIIRGKL--TTERSR-QMFN*---------------------------------------------------------------------------------------
>13_1_20cm_4_scaffold_13048_8
----------------------------------MSVT--KYFIKDVSRRLEIDELLQRDLKRAGYSRVELTKSPV--GT------RVVIYAAKPGMVIGRRGQSIKDL-TKLLET--------KF-------G-IENPQLSVATIEIPEQDPKVVASQVAQALQRGVHFRRAAYWAIQRVMESQALGVEIIIRGKL--TTERSRFEKFRAGY----LPRVGDPVLKSVKVAVA---DVQLKQGLF------GIKV-RILPPT--VDF------------------------------
>13_1_20cm_3_scaffold_3376_10
----------------------------------LSVT--KYFIKDVSRRLEIDELLQKDLKRAGYSRVELTKSPV--GT------RVVIYAAKPGMVIGRRGQSIKDL-TKLLET--------KF-------G-IENPQLSVATIEIPEQDPKVVASQVAQALQRGVHFRRAAYWAIQRVMESQALGVEIIIRGKL--TTERSRFEKFRAGY----LPRVGDPVLKSVKVAVA---DVQLKQGLF------GIKV-RILPPT--VDF------------------------------
>13_1_20cm_full_scaffold_7687
----------------------------------LSVT--KYFIKDVSRRLEIDELLQKDLKRAGYSRVELTKSPV--GT------RVVIYAAKPGMVIGRRGQSIKDL-TKLLET--------KF-------G-IENPQLSVATIEIPEQDPKVVASQVAQALQRGVHFRRAAYWAIQRVMESQALGVEIIIRGKL--TTERSRFEKFRAGY----LPRVGDPVLKSVKVAVA---DVQLKQGLF------GIKV-RILPPT--VDF------------------------------
>13_1_40cm_3_scaffold_91306_4
----------------------------------MSVT--KYFIKDVSRRLEIDELLQKDLKRAGYSRVELTKSPV--GT------RVVIYAAKPGMVIGRRGQSIKDL-TKLLET--------KF-------G-IENPQLSVATIEIPEQDPKVVASQVAQALQRGVHFRRAAYWAIQRVMESQALGVEIIIRGKL--TTERSRFEKFRAGY----LPRVGDPVLKSVKVAVA---DVQLKQGLF------GIKV-RILPPT--VDF------------------------------
>13_1_40cm_2_scaffold_118_56
----------------------------------LSVT--KYFIKDVSRRLEIDELLQRDLKRAGYSRVELTKSPV--GT------RVVIYAAKPGMVIGRRGQSIKDL-TKLLET--------KF-------G-IENPQLSVATIEIPEQDPKVVASQVAQALQRGVHFRRAAYWAIQRVMESQALGVEIIIRGKL--TTERSRFEKFRAGY----LPRVGDPVLKSVKVAVA---DVQLKQGLF------GIKV-RILPPT--VDF------------------------------
>13_1_40cm_scaffold_3881_2
----------------------------------LSVT--KYFIKDVSRRLEIDELLQRDLKRAGYSRVELTKSPV--GT------RVVIYAAKPGMVIGRRGQSIKDL-TKLLET--------KF-------G-IENPQLSVATIEIPEQDPKVVASQVAQALQRGVHFRRAAYWAIQRVMESQALGVEIIIRGKL--TTERSRFEKFRAGY----LPRVGDPVLKSVKVAVA---DVQLKQGLF------GIKV-RILPPT--VDF------------------------------
>13_1_20cm_2_scaffold_30730_6
----------------------------------LSVT--KYFIKDVSRRLEIDELLQRDLKRAGYSRVELTKSPV--GT------RVVIYAAKPGMVIGRRGQSIKDL-TKLLET--------KF-------G-IENPQLSVATIEIPEQDPKVVASQVAQALQRGVHFRRAAYWAIQRVMESQALGVEIIIRGKL--TTERSRFEKFRAGY----LPRVGDPVLKSVKVAVA---DVQLKQGLF------GIKV-RILPPT--VDF------------------------------
>13_1_40cm_4_scaffold_1825_16
----------------------------------LSVT--KYFIKDVSRRLEIDELLQRDLKRAGYSRVELTKSPV--GT------RVVIYAAKPGMVIGRRGQSIKDL-TKLLET--------KF-------G-IENPQLSVATIEIPEQDPKVVASQVAQALQRGVHFRRAAYWAIQRVMESQALGVEIIIRGKL--TTERSRFEKFRAGY----LPRVGDPVLKSVKVAVA---DVQLKQGLF------GIKV-RILPPT--VDF------------------------------
>13_1_40cm_3_scaffold_1310_41
----------------------------------LSVT--KYFIKDVSRRLEIDELLQRDLKRAGYSRVELTKSPV--GT------RVVIYAAKPGMVIGRRGQSIKDL-TKLLET--------KF-------G-IENPQLSVATIEIPEQDPKVVASQVAQALQRGVHFRRAAYWAIQRVMESQALGVEIIIRGKL--TTERSRFEKFRAGY----LPRVGDPVLKSVKVAVA---DVQLKQGLF------GIKV-RILPPT--VDF------------------------------
>13_1_40cm_2_scaffold_1748_5
----------------------------------LSVT--KYFIKDVSRRLEIDELLQRDLKRAGYSRVELTKSPV--GT------RVVIYAAKPGMVIGRRGQSIKDL-TKLLET--------KF-------G-IENPQLSVATIEIPEQDPKVVASQVAQALQRGVHFRRAAYWAIQRVMESQALGVEIIIRGKL--TTERSRFEKFRAGY----LPRVGDPVLKSVKVAVA---DVQLKQGLF------GIKV-RILPPT--VDF------------------------------
>13_1_40cm_scaffold_1384_21
----------------------------------LSVT--KYFIKDVSRRLEIDELLQRDLKRAGYSRVELTKSPV--GT------RVVIYAAKPGMVIGRRGQSIKDL-TKLLET--------KF-------G-IENPQLSVATIEIPEQDPKVVASQVAQALQRGVHFRRAAYWAIQRVMESQALGVEIIIRGKL--TTERSRFEKFRAGY----LPRVGDPVLKSVKVAVA---DVQLKQGLF------GIKV-RILPPT--VDF------------------------------
>13_1_20cm_2_scaffold_1499_5
----------------------------------LSVT--KYFIKDVSRRLEIDELLQRDLKRAGYSRVELTKSPV--GT------RVVIYAAKPGMVIGRRGQSIKDL-TKLLET--------KF-------G-IENPQLSVATIEIPEQDPKVVASQVAQALQRGVHFRRAAYWAIQRVMESQALGVEIIIRGKL--TTERSRFEKFRAGY----LPRVGDPVLKSVKVAVA---DVQLKQGLF------GIKV-RILPPT--VDF------------------------------
>13_1_40cm_3_scaffold_2230_17
----------------------------------LSVT--KYFIKDVSRRLEIDELLQRDLKRAGYSRVELTKSPV--GT------RVVIYAAKPGMVIGRRGQSIKDL-TKLLET--------KF-------G-IENPQLSVATIEIPEQDPKVVASQVAQALQRGVHFRRAAYWAIQRVMESQALGVEIIIRGKL--TTERSRFEKFRAGY----LPRVGDPVLKSVKVAVA---DVQLKQGLF------GIKV-RILPPT--VDF------------------------------
>13_1_40cm_2_scaffold_5368_11
----------------------------------LSVT--KYFIKDVSRRLEIDELLQRDLKRAGYSRVELTKSPV--GT------RVVIYAAKPGMVIGRRGQSIKDL-TKLLET--------KF-------G-IENPQLSVATIEIPEQDPKVVASQVAQALQRGVHFRRAAYWAIQRVMESQALGVEIIIRGKL--TTERSRFEKFRAGY----LPRVGDPVLKSVKVAVA---DVQLKQGLF------GIKV-RILPPT--VDF------------------------------
>13_1_20cm_2_scaffold_1889_15
----------------------------------LSVT--KYFIKDVSRRLEIDELLQRDLKRAGYSRVELTKSPV--GT------RVVIYAAKPGMVIGRRGQSIKDL-TKLLET--------KF-------G-IENPQLSVATIEIPEQDPKVVASQVAQALQRGVHFRRAAYWAIQRVMESQALGVEIIIRGKL--TTERSRFEKFRAGY----LPRVGDPVLKSVKVAVA---DVQLKQGLF------GIKV-RILPPT--VDF------------------------------
>13_1_40cm_2_scaffold_156008_3
----------------------------------LSVT--KYFIKDVSRRLEIDELLQRDLKRAGYSRVELTKSPV--GT------RVVIYAAKPGMVIGRRGQSIKDL-TKLLET--------KF-------G-IENPQLSVATIEIPEQDPKVVASQVAQALQRGVHFRRAAYWAIQRVMESQALGVEIIIRGKL--TTERSRFEKFRAGY----LPRVGDPVLKSVKVAVA---DVQLKQGLF------GIKV-RILPPT--VDF------------------------------
>13_1_40cm_scaffold_16602_6
----------------------------------LSVT--KYFIKDVSRRLEIDELLQRDLKRAGYSRVELTKSPV--GT------RVVIYAAKPGMVIGRRGQSIKDL-TKLLET--------KF-------G-IENPQLSVATIEIPEQDPKVVASQVAQALQRGVHFRRAAYWAIQRVMESQALGVEIIIRGKL--TTERSRFEKFRAGY----LPRVGDPVLKSVKVAVA---DVQLKQGLF------GIKV-RILPPT--VDF------------------------------
>13_1_40cm_4_scaffold_105822_2
-------------------------------------------------------------------------------T------RVVIYAAKPGMVIGRRGQSIKDL-TKLLET--------KF-------G-IENPQLSVATIEIPEQDPKVVASQVAQALQRGVHFRRAAYWAIQRVMESQALGVEIIIRGKL--TTERSRFEKFRAGY----LPRVGDPVLKSVKVAVA---DVQLKQGLF------GIKV-RILPPT--VDF------------------------------
>13_1_20cm_full_scaffold_4431
----------------------------------LSVT--KYFIKDVSRRLEIDELLQRDLKRAGYSRVELTKSPV--GT------RVVIYAAKPGMVIGRRGQSIKDL-TKLLET--------KF-------G-IENPQLSVATIEIPEQDPKVVASQVAQALQRGVHFRRAAYWAIQRVMESQALGVEIIIRGKL--TTERSRFEKFRAGY----LPRVGDPVLKSVKVAVA---DVQLKQG------------------------------------------------------
>13_1_20cm_2_scaffold_51723_3
----------------------------------LSVT--KYFIKDVSRRLEIDELLQRDLKRAGYSRVELTKSPV--GT------RVVIYAAKPGMVIGRRGQSIKDL-TKLLET--------KF-------G-IENPQLSVATIEIPEQDPKVVASQVAQALQRGVHFRRAAYWAIQRVMESQALGVEIIIRGKL--TTERSR---------------------------------------------------------------------------------------------
>13_1_20cm_2_scaffold_9_44
------------------------------------------------------------------------------------------------MVIGRRGQSIKDL-TKLLET--------KF-------G-IENAQLSVAAIEIPEQDPKVVASQVAQALQRGVHFRRSAYWAIQRVMESQALGVEIIIRGKL--TTERARYEKFRAGY----LPR-----VDLVKVAVT---DVQLKQGLF------GIKV-RILPPN--DK-------------------------------
>13_1_40cm_4_scaffold_171_45
----------------------------------MSVT--KYFIKDVSRRLEIDELLQNDLKRAGYSHVELTKVGT----------RVVIYAAKPGMVIGRRGQSIKDL-TKLLET--------KF-------G-IENAQLSVAAIEIPEQDPKVVASQVAQALQRGVHFRRSAYWAIQRVMESQALGVEIIIRGKL--TTERARYEKFRARV--------GDPVLKSVKVAVT---DVQLKQGLF------GIKVRILPIGQ--ML-------------------------------
>13_1_40cm_scaffold_39750_3
----------------------------------MSVT--KYFIKDVSRRLEIDELLQNDLKRAGYSHVELTKSPV--GT------RVVIYAAKPGMVIGRRGQSIKDL-TKLLET--------KF-G-------IENAQLSVAAIEIPEQDPKVVASQVAQALQRGVHFRRSAYWAIQRVMESQALGVEIIIRGKL--TTERARYEKFRAGY----LPRVGDPVLKSVKVAVT---DVQLKQGLF------GIKV-RILPPN--INF------------------------------
>13_1_40cm_3_scaffold_26_42
----------------------------------MSVT--KYFIKDVSRRLEIDELLQNDLKRAGYSHVELTKSPV--GT------RVVIYAAKPGMVIGRRGQSIKDL-TKLLET--------KF-G-------IENAQLSVAAIEIPEQDPKVVASQVAQALQRGVHFRRSAYWAIQRVMESQALGVEIIIRGKL--TTERARYEKFRAGY----LPRVGDPVLKSVKVAVT---DVQLKQGLF------GIKV-RILPPN--INF------------------------------
>13_1_40cm_2_scaffold_28_42
----------------------------------MSVT--KYFIKDVSRRLEIDELLQNDLKRAGYSHVELTKSPV--GT------RVVIYAAKPGMVIGRRGQSIKDL-TKLLET--------KF-G-------IENAQLSVAAIEIPEQDPKVVASQVAQALQRGVHFRRSAYWAIQRVMESQALGVEIIIRGKL--TTERARYEKFRAGY----LPRVGDPVLKSVKVAVT---DVQLKQGLF------GIKV-RILPPN--INF------------------------------
>13_1_40cm_scaffold_23496_6
----------------------------------MSVT--KYFIKDVSRRLEIDELLQNDLKRAGYSHVELTKSPV--GT------RVVIYAAKPGMVIGRRGQSIKDL-TKLLET--------KF-G-------IENAQLSVAAIEIPEQDPKVVASQVAQALQRGVHFRRSAYWAIQRVMESQALGVEIIIRGKL--TTERARYEKFRAGY----LPRVGDPVLKSVKVAVT---DVQLKQGLF------GIKV-RILPPN--INF------------------------------
>13_1_40cm_2_scaffold_640_3
----------------------------------MSVT--KYFVKDMSRRLEIDEHLALELNRAGYSKVEMTKSPV--GT------RVVIYAAKPGMVIGRRGQSIRDL-TKVLEE--------KF-------G-IENPQLSVAAIDIPEQDPKVVANQVAQALQRGVHFRRSAYWALQRVMESGASGVEITIRGKL--TTERSRYEKFRAGY----LPRVGDPVLKNVKTAVA---DVQLKQGLF------GINV-RILPPN--IDF------------------------------
>13_1_20cm_2_scaffold_716_13
----------------------------------MSVT--KYFIKDMSRRLEIDEHLALELNRAGYSKVEMTKSPV--GT------RVVIYAAKPGMVIGRRGQSIRDL-TKVLEE--------KF-------G-IENPQLSVAAIDIPEQDPKVVANQVAQALQRGVHFRRSAYWALQRVMESGASGVEITIRGKL--TTERSRYEKFRAGY----LPRVGDPVMKNVKTAVA---YIQLKQGLF------GIKV-RILPPN--IDF------------------------------
>13_1_40cm_scaffold_90538_1
----------------------------------MSVT--KYFIKDMSRRLEIDEHLALELNRAGYSKVEMTKSPV--GT------RVVIYAAKPGMVIGRRGQSIRDL-TKVLEE--------KF-------G-IENPQLSVAAIDIPEQDPKVVANQVAQALQRGVHFRRSAYWALQRVMESGASGVEITIRGKL--TTERSRYEKFRAGY----LPRVGDPVMKNVKTAVA---DIQLKQGLF------GINV-RILPPN--IDF------------------------------
>13_1_40cm_scaffold_12824_1
----------------------------------MSVT--KYFIKDMSRRLEIDEHLALELNRAGYSKVEMTKSPV--GT------RVVIYAAKPGMVIGRRGQSIRDL-TKVLEE--------KF-------G-IENPQLSVAAIDIPEQDPKVVANQVAQALQRGVHFRRSAYWALQRVMESGASGVEITIRGKL--TTERSRYEKFRAGY----LPRVGDPVMKNVKTAVA---DIQLKQGLF------GINV-RILPPN--ID-------------------------------
>13_1_40cm_2_scaffold_64_16
----------------------------------LSVT--KYFIKDVSRRLEIDEHLALELKRAGYSKVEVTKSPV--GT------RVVIYAAKPGMVIGRRGQSIRDL-TKLLEE--------KF-------G-IENPQLSVAAIEIPDQDPKVVASQVAMALQRGVHFRRSAYWAIQRVMESGALGVEITIRGKL--TTERARYEKFRAGY----LPRVGDPVLKSLRTAVA---DVQLKQGLF------GINV-RILPPN--ISF------------------------------
>13_1_40cm_3_scaffold_5_19
----------------------------------LSVT--KYFIKDVSRRLEIDEHLALELKRAGYSKVEVTKSPV--GT------RVVIYAAKPGMVIGRRGQSIRDL-TKLLEE--------KF-------G-IENPQLSVAAIEIPDQDPKVVASQVAMALQRGVHFRRSAYWAIQRVMESGALGVEITIRGKL--TTERARYEKFRAGY----LPRVGDPVLKSLRTAVA---DVQLKQGLF------GINV-RILPPN--ISF------------------------------
>13_1_40cm_4_scaffold_3601_10
----------------------------------LSVT--KYFIKDVSRRLEIDEHLALELKRAGYSKVEVTKSPV--GT------RVVIYAAKPGMVIGRRGQSIRDL-TKLLEE--------KF-------G-IENPQLSVAAIEIPDQDPKVVASQVAMALQRGVHFRRSAYWAIQRVMESGALGVEITIRGKL--TTERARYEKFRAGY----LPRVGDPVLKSLRTAVA---DVQLKQGLF------GINV-RILPPN--ISF------------------------------
>13_1_40cm_3_scaffold_2360_38
----------------------------------LSVT--KYFIKDVSRRLEIDEHLALELKRAGYSKVEVTKSPV--GT------RVVIYAAKPGMVIGRRGQSIRDL-TKLLEE--------KF-------G-IENPQLSVAAIEIPDQDPKVVASQVAMALQRGVHFRRSAYWAIQRVMESGALGVEITIRGKL--TTERARYEKFRAGY----LPRVGDPVLKSLRTAVA---DVQLKQGLF------GINV-RILPPN--ISF------------------------------
>13_1_20cm_2_scaffold_94_18
----------------------------------LSVT--KYFIKDVSRRLEIDEHLALELKRAGYSKVEVTKSPV--GT------RVVIYAAKPGMVIGRRGQSIRDL-TKLLEE--------KF-------G-IENPQLSVAAIEIPDQDPKVVASQVAMALQRGVHFRRSAYWAIQRVMESGALGVEITIRGKL-------------------------TTER------------------------------------------------------------------------
>13_1_40cm_2_scaffold_177994_1
----------------------------------LSVT--KYFIKDVSRRLEIDEHLALELKRAGYSKVEVTKSPV--GT------RVVIYAAKPGMVIGRRGQSIRDL-TKLLEE--------KF-------A-IENPQLSVAAIEIPDQDPKVVASQVAMALQRGVHFRRSAYWALQRVMESGAVGVEITIRGKL--TTERSRYEKFRAGY----LPKVGDPVLKSVKVAVT---DVQLKQGLF------GINV-RILPPN--IS-------------------------------
>13_1_40cm_scaffold_87163_3
----------------------------------LSVT--KYFIKDVSRRLEIDEHLALELKRAGYSKVEVTKSPV--GT------RVVIYAAKPGMVIGRRGQSIRDL-TKLLEE--------KF-------A-IENPQLSVAAIEIPDQDPKVVASQVAMALQRGVHFRRSAYWALQRVMESGAVGVEITIRGKL--TTERSRYEKFRAGY----LPKVGDPVLKSVKVAVT---DVQLKQGLF------GINV-RILPPN--ISF------------------------------
>ARCH_Pyrococcus_furiosus_DSM_3638
----------------------------------LAIE--RYFIKEGVKEMLIDEFLEKELRRAGYGGLDIKKTPL--GT------KVTIFAANPGYVIGRGGRRIREL-TRILEK--------QF-------G-LENPQIEVEEIKNPYLNAKVQAVRLAQALERGIHFRRAAYSAIRAIMRNGARGVEIRLSGKL-----TGKSVRFYQGG----NPA--ETL---VSRGYA---QAQLKLGVI------GVKV-SIMPPK--L--------------------------------
>ARCH_Thermococcus_kodakaraensis_KOD1
----------------------------------MAIE--RYFIKEGVREMLIDEYLEKELRRAGYGGIDIKKTPL--GT------KVIIFAANPGYVIGRGGRRIREL-TRILER--------QF-------G-LENPQIEVEEIKNPYLNAKVQAVRLAQALERGVHFRRAAYAAIRAIMRNGARGVEIRISGKL--TGERAKSVRFYQGY----LAKVGNPAETLVSKGYA---QALLKLGVI------GVKV-SIMPPD--AK-------------------------------
>ARCH_Pyrococcus_abyssi_GE5
----------------------------------MAIE--RYFIREAVREMLIDEFLEKELRRAGYGGLDIKKTPL--GT------KVIIFAANPGYVIGRGGRRIREL-TRILEK--------QF-------G-LENPQIEVEEIKNPYLNAKVQAVRLAQALERGIHFRRAAYAALRAIMNNGARGVEIRLSGKL--TGERAKSIRFYQGY----LAKVGNPAETLVSKGYA---QALLKLGVI------GVKV-AIMPPG--AR-------------------------------
>ARCH_Pyrococcus_horikoshii_OT3
----------------------------------MAIE--RYFIREAVKEMLIDEFLEKELRRAGYGGLDIKKTPL--GT------KVIIFAANPGYVIGRGGRRIREL-TRILER--------QF-------G-LENPQIDVQEIKNPYLNAKVQAVRIAQALERGIHFRRAAYAAMRAIMSNGARGVEIRISGKL--TGERAKSVRFYQGY----LAKVGNPAETLVSKGYA---QALLKLGVI------GVKV-AIMPPD--AR-------------------------------
>Candidatus_Micrarchaeum_acidiphilum_ARMAN2
----------------------------------MAIE--RYFIREAVKEMLIDEFLEKELRRAGYGGLDIKKTPL--GT------KVIIFAANPGYVIGRGGRRIREL-TRILER--------QF-------G-LENPQIDVQEIKNPYLNAKVQAVRIAQALERGIHFRRAAYSAMRAIMNNGARGVEIRLSGKL--TGERAKSVRFYQGY----LAKVGNPAETLVSKGYA---QALLKLGVI------GVKV-AIMPPD--AR-------------------------------
>ARCH_Methanosphaera_stadtmanae_DSM_3091
-----------------------------------MIE--KEFIAESLKRAEIDEFLEKELERAGYGGMDIQLTPL--GT------MITIYAERPGLVIGRGGRTVRRL-TNILRK--------RF-------G-LDNPQIEVKEVEVPELNPKIMAHRIASMLERGMHFRRVAYGTLRRIMAAGAQGAEITISGKI--RGARATSVKFTEGH----IKKCGEPAEKFVKTGFA---TAQLKPGVL------GVHV-KIMPPG--VK-------------------------------
>Methanobacterium_sp._SWAN-1
-----------------------------------MIE--KDFVKEGLKRTRIDEYLETKLERAGYGGMDIQVTPV--GT------MVIVYAEKPGMVIGRGGKTVRAI-TKTLKN--------NF-------D-LENPQVEVKEVDVPELNPRIMAHKVVAMLQRGMQFRRVAYSIIRRIMSAGAQGVEVTISGKI--RGSRSACAKFNEGY----IKKCGEPSIKYVKEGFA---TVQLKPGVL------GIYV-RIMPPE--VT-------------------------------
>Methanobacterium_sp._AL-21
-----------------------------------MIE--KDFVTEGLKRTRIDEYLETQLERAGYGGMEIQVTPL--GT------MVVVYAERPGMVIGRGGKTVRSI-TQNLKN--------DY-------G-LENPQVEVKEVEVPELNPKIMAHKIANMLQRGMHFRRVAYTALRRIMGAGAQGVEVTISGKI--RGSRSACSKFTDGY----IKKCGEPANKHVRKGFA---TVQLKPGVL------GIYV-RIMPPG--IL-------------------------------
>ARCH_Methanothermobacter_thermautotrophicus_Delta_H
-----------------------------------MIE--KDFVTEGLKRTRIDEYLENELERAGYGGMEIQVTPL--GT------MVVVYAERPGMVIGRGGKTVRSI-TQNLKT-----------GY----G-LENPQVEVKEVDVPELNPKIMAHKIAAMLQRGMHFRRVAYTALRRIMGAGAQGVEVTISGKI--RGSRSASDGYIKGE---------PSIRF-VRHGFA---TVQLKPGVL------GINV-RIMPPD--VVL------------------------------
>Methanothermobacter_marburgensis_str._Marburg
-----------------------------------LIE--KDFVVEGLRRTRIDEYLEKELERAGYGGMDVQVTPM--GT------MVVVYAERPGMVIGRGGKTVRAI-TQKLKN--------KF-------D-LENPQVEVKEVDVPELNPKIMAHKIAAMLQRGMHFRRVAYTTMRRIMAAGAQGVEVTISGKI--RGARSATAKFTDGY----IKKCGEPSVKHVREGFA---TVQLKPGVL------GVYV-RIMPPD--VV-------------------------------
>ARCH_Methanobrevibacter_smithii_ATCC_35061
-----------------------------------MIE--KDFVVEGLRRTRIDEYLEKELERAGYGGMDVQVTPM--GT------MVVVYAERPGMVIGRGGKTVRKL-KSKFN--------------------LENPQVEVKEVDVPELNPRIMAHKIAAMLQRGMHFRRVAYTTMRRIMAAGAQGVEVTISGKI--RGATAKTDGYKKCG---------EPSTKHVKEGFA---TVQLKPGVL------GVRI-VVLPDE--A--------------------------------
>Methanobrevibacter_ruminantium_M1
-----------------------------------MIE--KDFVTEGLKRTRIDEYLEKELERAGYGGMDVQITPL--GT------MVVVYAERPGMVIGRGGKNVRAI-TNTLKN--------DF-------G-LDNPQIEVKEVSVPELNPKIMAYKIANMLQRGMHFRRVAYSTIRRIMGAGAQGVEVTISGKI--RGSRSAVAKFVEGY----IKKCGEPSIRLVEEGFA---TVQLKPGVL------GIYV-RIMPPE--TV-------------------------------
>Candidatus_Nanosalinarum_sp._J07AB56
-----------------------------------MIE--KDFVTEGLRRTRIDEYLEKELERAGYGGMEIQVTPL--GT------MVIVYAERPGMVIGRGGKTVRAI-TQSLKT--------KF-------D-LDNPQVEVKEVAVPELNARIMASKIANMLQRGMHFRRVAYSTIRKIMGAGAQGVEVTISGKI--RGSRSAVAKFTEGY----IKKCGEPATRFVTEGFA---TAPLKPGVL------GIVV-RIMPPE--AT-------------------------------
>ARCH_Caldivirga_maquilingensis_IC167
------------------------------MM--------------------LNEYLQRQLVRANYVHAQFFKTPI--GT------KVIVYAGVPGLVIGRKGANIKAI----AER--------EF-G-------IENPQIDVVEVPNQDLNAKIMAYRVARALVRGVRFRRAALVALNRIMAAGARGAEIVISGKL--TSQRHRTEK-TRGY----VPK----SEGEVDEAIV---HVLLKLGMY------GVKV-RIMKVG-----------------------------------
>ARCH_Aeropyrum_pernix_K1
------------MSKIKSY-----------------------FLRQGLTRVKVDEYLAQNFYTAGYAGVQIVQSGL--GT------RVHIFAERPALVIGRRGATIRKL-QAVLEK--------VF-GL----EGVQ---VTVSQPDNMELNARVQAFRIARALEMGYHFRRVAMATMRRIMEAGAVGVEIVISGKL--SRERARFEKLQAGK----VIKTGNVVDVYTDRAIA---YAKLPLGII------GVEV-RIIRPE--A--------------------------------
>Ignisphaera_aggregans_DSM_17230
-----------VPTKVV-----------------------KHFLNQGLLRTKIDEWLAQNFYEAGYSRVKVVQTSL--GT------NITIWAERPALIIGRRGATIRRL-QEVFQT--------VF-G-------LPNPRIRVEQPENPMLDARVQAFRIARSIERGIHFRRVAFAAINRIMSNGALGVEITISGKL--TSERARFEKFKAGK----VYKSGHKVDELVDRASA---YARLPKGVI------GVDVIIVKPGK-----------------------------------
>Thermosphaera_aggregans_DSM_11486
----------MVGPRVKSY-----------------------FLEYGLKKLMIDEFLAHYFKDAGYADVELYRTPT--GY------RVVIHAEYPGRLIGRGGSVIKKLSTNKFGL-----------------DNVN---ITISPVIDPDLNARVVAFRIVRALEKEIPFRRVMMYMLKRVMDAGAIGAEIIISGKL--RGERATYE-LKAGK-------AGEPVEYMVDRAVV---KALLKPGIF------GVEVVIVKPGD-----------------------------------
>ARCH_Metallosphaera_sedula_DSM_5348
----------MVGPRVKSY-----------------------FLSYGLKKLMIDEFLANYFKDAGYAGVEVFRTPT--GH------RVVIYAEYPGRLIGRGGSVIKKL-TTT-----------RF-GL----ENVN---ITVSPVMDPDLNARVVAFRIVRALEKEIPFRRVMMGMLKRIMDAGAVGAEIIISGKL--RGERATYK-MRVGK----IY---KAEPYIIDRAVA---RALLKPGIY------GVEV-LIVKPG--D--------------------------------
>ARCH_Desulfurococcus_kamchatkensis_1221n
----------MTRPRVKSY-----------------------FIDYSLKKVMLDEFLANYFKDAGYAGMELYKTPT--GY------RVVIYAEYPGRIIGRGGSIIRKL----MTT--------HF-GL----ENVN---ITVSPVPDPDLNARIVAFRIVRALEKEIPYRRVAMAMLRRVMEAGAVGAEIIISGKL--RSERARYEKLKAGR----IYK-----ADMVDYVVG---KALLKRGVY------GVEV-VIVRPH---L-------------------------------
>Acidilobus_saccharovorans_345-15
---------SVAKKNIKKY--------------------------FLEQQVKVDEYLAYKFHSVGYSKVELQKTPM--GT------RVIIYAERSGAIIGRRGQTIKQI-TKVLEQ------------------------VTVVKVEEPELDARVMAFRLANALQRGFHFRRAAYTTLRRIMGAGAIGAQVKVSGKL--RGERARFEKYIAGK----V----YKGQVLTDRAIA---HVLLKVGVE------GVEV-IISKPE--EV-------------------------------
>ARCH_Staphylothermus_marinus_F1
------------------------------M------K--RYFIKKAMVQTQIDEYLAKRFYRAGYAGVQIIQFPL--GT------RVIIYAERPAMIIGRRGETIRQL----AAH--------EF-G-------LSNPQITVRRVENPDLNARVVASRIAVLLERGAYYRRVANVMARRVLNAGAIGVQIVISGKL--RTERARYEK-RRGK----VYT-TGQVEYMVDRAV-----MTLKPGVL------GIEV-MIVKPD-YEL-------------------------------
>ARCH_Hyperthermus_butylicus_DSM_5456
--------------MVNIK---------------------NYFIEQGIKKVAVDEYLASKFWRAGYAGVDLIRTPL--GT------RVIIYAARPGLIIGRRGRTIQKL---------------FG---------IENPQITVVEAENPDLNARIVAFNIALALERGIHFRRAGFIALRRVMAAGAIGCEIVISGKL--VAERARYEK-KMGK----V----YSFRL-VDRAVA---HVLLKPGMY------GIEV-LITRPG--L--------------------------------
>ARCH_Sulfolobus_islandicus_YG5714
------------------------------------------------MKVKIDEYLAKQYYNAEYAGVEVLKTPI--GT------RVIIYAGRPSMIIGRGGRNIKQL-AQKVFG-------------------LENPQITITNVENPELNARVMAFRLAIALEKGYHFRRAAFISMRRIMNAGALGAEIIISGKL--TTERARYE-YKSGQ----------QLEKMIDRAIA---IAMLKPGIF------GVEV-VITKPD--SV-------------------------------
>ARCH_Sulfolobus_islandicus_M164
------------------------------------------------MKVKIDEYLAKQYYNAEYAGVEVLKTPI--GT------RVIIYAGRPSMIIGRGGRNIKQL-AQKVFG-------------------LENPQITITNVENPELNARVMAFRLAIALEKGYHFRRAAFISMRRIMNAGALGAEIIISGKL--TTERARYE-YKSGQ----------QLEKMIDRAIA---IAMLKPGIF------GVEV-VITKPD--SV-------------------------------
>ARCH_Sulfolobus_islandicus_M1627
------------------------------------------------MKVKIDEYLAKQYYNAEYAGVEVLKTPI--GT------RVIIYAGRPSMIIGRGGRNIKQL-AQKVFG-------------------LENPQITITNVENPELNARVMAFRLAIALEKGYHFRRAAFISMRRIMNAGALGAEIIISGKL--TTERARYE-YKSGQ----------QLEKMIDRAIA---IAMLKPGIF------GVEV-VITKPD--SV-------------------------------
>ARCH_Sulfolobus_islandicus_M1425
------------------------------------------------MKVKIDEYLAKQYYNAEYAGVEVLKTPI--GT------RVIIYAGRPSMIIGRGGRNIKQL-AQKVFG-------------------LENPQITITNVENPELNARVMAFRLAIALEKGYHFRRAAFISMRRIMNAGALGAEIIISGKL--TTERARYE-YKSGQ----------QLEKMIDRAIA---IAMLKPGIF------GVEV-VITKPD--SV-------------------------------
>ARCH_Sulfolobus_solfataricus_P2
------------------------------------------------MKVKIDEYLAKQYYNAEYAGVEVLKTPI--GT------RVIIYAGRPSMIIGRGGRNIKQL-AQKVFG-------------------LENPQITITNVENPELNARVMAFRLAIALEKGYHFRRAAFISMRRIMNAGALGAEIIISGKL--TTERARYE-YKSGQ----------QLEKMIDRAIA---IAMLKPGIF------GVEV-VITKPD--SV-------------------------------
>13_1_40cm_4_scaffold_383614_3
------------------------------------------------MKVKIDEYLAKQYYNAEYAGVEVLKTPI--GT------RVIIYAGRPSMIIGRGGRNIKQL-AQKVFG-------------------LENPQITITNVENPELNARVMAFRLAIALEKGYHFRRAAFISMRRIMNAGALGAEIIISGKL--TTERARYE-YKSGQ----------QLEKMIDRAIA---IAMLKPGIF------GVEV-VITKPD--SV-------------------------------
>ARCH_Sulfolobus_islandicus_LS215
--------------------------------------MPNIKRYFLEKKVKIDEYLAKQYYNAEYAGVEVLKTPI--GT------RVIIYAGRPSMIIGRGGRNIKQL-AQKVFG-------------------LENPQITITNVENPELNARVMAFRLAIALEKGYHFRRAAFISMRRIMNAGALGAEIIISGKL--TTERARYELYKSGQ----------QLEKMIDRAIA---IAMLKPGIF------GVEV-VITKPD--SV-------------------------------
>Acidianus_hospitalis_W1
--------------MVDIK---------------------KYFLQKSMTRVMVDEFLAKEYYNAEYAGSEISKTPM--GT------RVTIYAGRPAIIIGKDGKTIKRL-AQILEK--------YF-------N------LEIT-VTKPELNARVMAFRLAVTLEKGYHFRRAAFMTIRRIMNAGALGAEVIVSGKI--TSERAKFEKLKEGKNLDVMAI--ATLKGIYGVEVV---ITLRTIDKI------GTST-----GE--I--------------------------------
>ARCH_Sulfolobus_acidocaldarius_DSM_639
---------------------------------MVNIK--QYFLQKSMTKVMLDEYLAKQFYNAEYAGVDIIKTPM--GT------RIIIYAGRPAMIIGKGGKTIKQL--AKLEN--------PQ--------------ITVTNVDNPELNARVMAFRLAVALEKGYHFRRAAFITIRRIMNAGALGAEVVVSGKI--TSERAKYEKLKEGT----TGNS---LETMIDRAVA---IATLKPGIY------GVEI-IIAKPD---------A-------------------------
>ARCH_Sulfolobus_tokodaii_7
---------------------------------MVLIK--RHFLQKAAIKVMVDEYLAKQFYNAEYAGVEIVKTPI--GT------RVIIYAGRPPLIIGKGGKTIKQL-AQVLEQ------------------------ITVTAAENPELNARVMAFRLAIALEKGYHFRRAAFITIRRIMSSGAVGAEVIVSGKL--TSERAKYEKLKEGT----V----YKGQLIIDRAIG---IAMLKPGVY------GVEV-VITKRS--EL-------------------------------
>ARCH_Sulfolobus_islandicus_YN1551
------------------------------------MK--KYFLQRSMTKVMVDEYLAKQFYNAEYAGVEIVKTPI--GT------RVIIYAGRPALIIGKGGKTIKQL------------------AR------LDNPQITVTSVENPELNARVMAFRLAIALEKGYHFRRAAFITIRRIMNAGALGAEVIISGKL--TSERAKYEKLKEG-----VVY--KSAFKIVDRAVA---IAMLKPGVY------GVEI-LITKKS--EL-------------------------------
